# Supplementary material for: SRF Co-factors Control the Balance between Cell Proliferation and Contractility
Source: Mol Cell. 2016 Dec 15;64(6):1048–61. doi: 10.1016/j.molcel.2016.10.016 (PMC5179500; doi:10.1016/j.molcel.2016.10.016)
Supplement: Table S1. Genome-wide Description of TPA-Induced Gene Changes and the Role of the TCFs, Related to Figure 1 — Columns 1–6. Gene description: Official gene symbol; transcript ID; Genomic coordinates Chromosome, Strand, Start and Stop). Column 7. Gene activity: active (1) or inactive (0). Columns 8–10. Effects of 30 minute TPA stimulation, and dependence on TCF. TPA-induced (0 or 1) assessed by Deseq (see Materials and methods); TCF-dependence (0 or 1) assessed by regression method; TPA down-regulated genes (0 or 1) assessed by Deseq. Column 11. Changes in basal expression for each gene comparing WT MEF with TKO MEF – up- regulated (UP), down- regulated (DOWN) or not changing (ns) assessed by Deseq. Columns 12–16. Relationship between each gene and the 2577 SRF ChIP-seq peaks, including losest peak coordinate; distance to the closest peak; coordinates of remote SRF peaks interacting with the gene TSS in HI-C; total number of remote SRF peaks interacting with the gene TSS in HI-C; genes considered as Linked (by Hi-C) or Near (within 10kb of an SRF peak). Columns 17–23. Membership of the different gene sets described in Figure S3. Columns 23–26. Normalised total RNA readcounts in wildtype MEF and TKO MEF before and after TPA stimulation. Columns 27–30. Normalised intronic RNA read counts in wildtype MEF and TKO MEF before and after TPA stimulation. [file mmc2.xls]

## Sheet: Table S1 RNAseq
RNA-seq summary							TPA Summary (Total Reads or Intronic)			Baseline summary	SRF PEAKS (n = 2577)					GENE SETS						TOTAL READ COUNTS				READ COUNTS MAPPING TO INTRONIC FEATURES
OFFICIAL_GENE_SYMBOL	TRANSCRIPT_ID	CHR	STRAND	START	STOP	ACTIVE/INACTIVE	TPA INDUCED	TCF DEPEDNENT	TPA DOWNREGULATED	BASAL_EXPRESSION_CHANGE_WTvsTKO	Closest PEAK ID	Distance to closest Peak	Interacting Peaks IDs by HIC	Number of Interacting Peaks as by HIC	Linked or Near	TPA-induced, near or linked to SRF	TPA-induced, TCF-dependent, DIRECT - near or linked to SRF	TPA-induced, TCF-dependent, INDIRECT	TPA-downregulated, near or linked to SRF	Baseline enhanced in TKO, near or linked to SRF	Baseline reduced in TKO, near or linked to SRF	WT MEF 0.3%FCS	WT MEF TPA (30min)	TKO MEF 0.3%FCS	TKO MEF TPA (30min)	WT MEF 0.3%FCS	WT MEF TPA (30min)	TKO MEF 0.3%FCS	TKO MEF TPA (30min)
1110008F13Rik	NM_026124	chr2	+	156688857	156699298	1	1	1	0	UP	chr2:156689210-156690271	791	-	-	1	1	1	0	0	1	0	1221	1534	2458	2307	302	614	615	450
1700012D01Rik	NR_045171	chr10	+	127104178	127105907	1	1	1	0	ns	chr10:127058364-127059385	44969	chr10:127058364-127059385,chr10:127929450-127930773,chr10:127774172-127775122	3	1	1	1	0	0	0	0	48	93	40	54	0	0	0	0
1700022I11Rik	NM_026088	chr4	+	42982817	42987197	1	1	1	0	UP	chr4:43052518-43054173	70519	chr4:43052518-43054173	1	1	1	1	0	0	1	0	23	122	49	196	2	12	3	13
1700022P22Rik	NM_029336	chr1	+	192860700	192866820	1	1	1	0	ns	chr1:192898756-192900038	38658	chr1:194680631-194681367	1	1	1	1	0	0	0	0	18	36	13	22	17	34	12	21
1810032O08Rik	NR_027820	chr11	+	116532973	116537112	1	1	1	0	ns	chr11:116703422-116705274	170854	chr11:115794535-115795465	1	1	1	1	0	0	0	0	322	332	356	330	107	135	126	127
2010310C07Rik	NR_045169	chr6	+	42320669	42330557	1	1	1	0	ns	chr6:42299096-42300506	20700	chr6:43213899-43215066	1	1	1	1	0	0	0	0	38	228	39	115	16	82	12	38
2610020H08Rik	NM_028129	chr7	+	126937643	126992452	1	1	1	0	UP	chr7:127039122-127039938	101840	chr7:127039122-127039938	1	1	1	1	0	0	1	0	1060	1403	1371	1628	912	1234	1211	1468
2700038G22Rik	NR_045042	chr5	+	23356414	23360851	1	1	1	0	ns	chr5:23840178-23841383	484339	chr5:23857984-23858714	1	1	1	1	0	0	0	0	200	299	213	297	0	0	0	0
2900026A02Rik	NM_172884	chr5	-	113515342	113592333	1	1	1	0	UP	chr5:113579959-113580930	11930	chr5:113579959-113580930	1	1	1	1	0	0	1	0	2834	2965	7800	7291	1213	1347	3653	2904
3110056K07Rik	NR_045055	chr12	-	72092601	72116810	1	1	1	0	ns	chr12:72116355-72117220	277	chr12:72069095-72070262	1	1	1	1	0	0	0	0	1274	1553	1182	1304	94	106	89	94
4833427F10Rik	NR_045459	chr17	+	35909394	35917632	1	1	1	0	ns	chr17:36007125-36008328	98416	chr17:36040069-36041231	1	1	1	1	0	0	0	0	12	48	9	23	0	0	0	0
4931440J10Rik	NR_045503	chr14	+	63379337	63448963	1	1	1	0	DOWN	chr14:63383771-63384927	5026	-	-	1	1	1	0	0	0	1	263	253	176	191	0	5	1	3
5430416N02Rik	NR_034038	chr5	-	100849860	100858554	1	1	1	0	ns	chr5:100858151-100859053	85	-	-	1	1	1	0	0	0	0	912	1074	953	1009	0	0	0	0
5430425K12Rik	NR_103550	chr13	+	81079663	81087858	1	1	1	0	ns	chr13:80787106-80788500	292062	chr13:81796414-81797480	1	1	1	1	0	0	0	0	1	22	1	5	0	0	0	0
6430706D22Rik	NR_040291	chr1	-	90159687	90165983	1	1	1	0	DOWN	chr1:90173829-90174555	8240	-	-	1	1	1	0	0	0	1	9195	10557	6742	7250	580	1065	456	638
9430076C15Rik	NR_015553	chr6	+	53237288	53347210	1	1	1	0	UP	chr6:53286529-53287642	49763	chr6:53456240-53457353,chr6:53461669-53462876	2	1	1	1	0	0	1	0	421	516	1031	1190	403	503	977	1147
A230028O05Rik	NR_040374	chr16	+	25059724	25069144	1	1	1	0	ns	chr16:24497448-24498992	561429	chr16:24394082-24395108,chr16:24447439-24448531,chr16:24494265-24495366,chr16:24497448-24498992	4	1	1	1	0	0	0	0	24	50	19	31	0	0	0	0
Abca7	NM_013850	chr10	+	79460359	79478317	1	1	1	0	ns	chr10:79450646-79451798	9123	chr10:79450646-79451798	1	1	1	1	0	0	0	0	1130	1385	1385	1479	251	414	326	407
Abcf1	NM_013854	chr17	-	36093763	36106695	1	1	1	0	ns	chr17:36106330-36107333	61	chr17:36179501-36180323	1	1	1	1	0	0	0	0	2149	2226	2095	2147	425	566	440	459
Abhd17a	NM_145421	chr10	-	80046393	80053086	1	1	1	0	ns	chr10:80023943-80025178	28502	chr10:80084130-80085502,chr10:80023943-80025178	2	1	1	1	0	0	0	0	771	793	799	799	200	247	192	149
Acap1	NM_153788	chr11	-	69695068	69709041	1	1	1	0	ns	chr11:69714853-69715325	6028	chr11:69694100-69695250,chr11:69714853-69715325,chr11:69734469-69735588	3	1	1	1	0	0	0	0	6	16	9	12	6	14	8	9
Actg1	NM_009609	chr11	-	120207003	120209798	1	1	1	0	UP	chr11:120210777-120212766	1849	chr11:120210777-120212766,chr11:120112231-120113382,chr11:120433897-120435644	3	1	1	1	0	0	1	0	15562	19128	33314	37313	373	677	678	606
Actr2	NM_146243	chr11	-	19962306	20012954	1	1	1	0	UP	chr11:20007338-20008520	5100	chr11:20550735-20552028,chr11:20152659-20153491	2	1	1	1	0	0	1	0	5644	5894	8197	8137	1978	2221	2737	2242
Adamtsl4	NM_144899	chr3	-	95480126	95491781	1	1	1	0	UP	chr3:95491615-95492716	378	chr3:95491615-95492716,chr3:95392070-95393345,chr3:95461947-95463195	3	1	1	1	0	0	1	0	1061	1378	1373	1540	328	547	493	583
Adc	NM_172875	chr4	-	128609389	128639661	1	1	1	0	ns	chr4:128634392-128635482	4682	-	-	1	1	1	0	0	0	0	1049	1197	1065	1139	720	849	728	799
Adcy4	NM_080435	chr14	-	56387928	56402856	1	1	1	0	DOWN	chr14:56459582-56460367	57101	chr14:56459582-56460367	1	1	1	1	0	0	0	1	202	239	63	65	87	123	31	40
Adcy5	NM_001012765	chr16	+	35155721	35304635	1	1	1	0	UP	chr16:35109648-35111303	45453	chr16:35109648-35111303	1	1	1	1	0	0	1	0	88	159	2525	2590	72	133	1646	1582
Adrm1	NM_019822	chr2	+	179906292	179910988	1	1	1	0	UP	chr2:179964834-179965902	59111	chr2:179964834-179965902	1	1	1	1	0	0	1	0	719	878	1043	1137	255	377	363	441
Aen	NM_026531	chr7	+	86040812	86053719	1	1	1	0	UP	chr7:86040424-86041244	37	-	-	1	1	1	0	0	1	0	1035	1385	2579	3275	507	767	965	1453
Aff1	NM_133919	chr5	+	104183180	104284341	1	1	1	0	UP	chr5:104182554-104183049	421	chr5:104120405-104121693	1	1	1	1	0	0	1	0	9262	10060	10308	10550	4973	5721	5235	5272
Ago2	NM_153178	chr15	-	72932054	73015377	1	1	1	0	UP	chr15:73009050-73010125	5809	-	-	1	1	1	0	0	1	0	6732	7534	7884	8604	2586	3177	2947	3366
Ago3	NM_153402	chr4	-	126017921	126106786	1	1	1	0	UP	chr4:125976704-125977795	129551	chr4:124613986-124615082,chr4:124621944-124623030	2	1	1	1	0	0	1	0	2666	3119	2920	3333	1308	1665	1465	1756
Agpat4	NM_026644	chr17	+	12312149	12412506	1	1	1	0	UP	chr17:12311460-12312645	20	-	-	1	1	1	0	0	1	0	3307	3645	5467	5680	2658	2995	4130	4259
Ahi1	NM_026203	chr10	+	20672352	20800235	1	1	1	0	DOWN	chr10:20381883-20383014	289915	chr10:20183628-20184599,chr10:20381883-20383014	2	1	1	1	0	0	0	1	1391	1614	1289	1263	852	1045	705	710
Ak7	NM_030187	chr12	+	106944191	107020657	1	1	1	0	ns	chr12:106270048-106270948	673593	chr12:106270048-106270948	1	1	1	1	0	0	0	0	39	90	48	88	38	87	46	87
Akirin1	NM_023423	chr4	-	123412437	123427542	1	1	1	0	UP	chr4:123444712-123445575	17677	chr4:123480175-123481353	1	1	1	1	0	0	1	0	955	1622	1087	1562	327	860	321	671
Aldh4a1	NM_175438	chr4	+	139178808	139205606	1	1	1	0	UP	chr4:139090762-139091895	87452	chr4:139090762-139091895	1	1	1	1	0	0	1	0	602	667	1138	1263	240	309	423	503
Aldoa	NM_001177308	chr7	-	133938747	133943961	1	1	1	0	UP	chr7:133942295-133943177	1192	-	-	1	1	1	0	0	1	0	5578	6058	8026	8786	310	593	450	706
Alpk1	NM_027808	chr3	-	127373227	127483445	1	1	1	0	UP	chr3:127482798-127484031	25	-	-	1	1	1	0	0	1	0	2425	2747	3019	2618	1954	2288	2388	1996
Angptl4	NM_020581	chr17	-	33911844	33918520	1	1	1	0	DOWN	chr17:33896850-33898275	20809	chr17:33662871-33664070,chr17:33896850-33898275	2	1	1	1	0	0	0	1	466	382	7	6	30	59	2	1
Ankrd17	NM_030886	chr5	-	90656190	90795211	1	1	1	0	DOWN	chr5:91117944-91119067	322732	chr5:91304789-91306388	1	1	1	1	0	0	0	1	19138	19777	17415	17512	11975	12874	11409	11468
Anxa5	NM_009673	chr3	-	36347845	36374809	1	1	1	0	UP	chr3:36374175-36375147	61	-	-	1	1	1	0	0	1	0	9311	12023	10136	11908	3168	5898	3471	4788
Anxa7	NM_001110794	chr14	-	21274482	21299355	1	1	1	0	UP	chr14:21297639-21298923	1060	-	-	1	1	1	0	0	1	0	2271	2509	3430	3649	661	965	898	1030
Aoc2	NM_178932	chr11	+	101186376	101191008	1	1	1	0	ns	chr11:101251146-101252355	65397	chr11:101251146-101252355,chr11:101285375-101286738	2	1	1	1	0	0	0	0	167	387	204	403	71	175	83	155
Aoc3	NM_009675	chr11	+	101191919	101200744	1	1	1	0	UP	chr11:101251146-101252355	59854	chr11:101251146-101252355	1	1	1	1	0	0	1	0	113	182	327	382	20	49	31	49
Aox4	NM_023631	chr1	+	58267240	58325440	1	1	1	0	ns	chr1:58641840-58642926	375175	chr1:57463412-57464357	1	1	1	1	0	0	0	0	2	7	5	6	2	7	5	6
Ap2b1	NM_027915	chr11	+	83116198	83218535	1	1	1	0	ns	chr11:83115614-83116733	20	-	-	1	1	1	0	0	0	0	7834	9085	7778	8297	2464	3629	2657	2971
Ap3d1	NM_007460	chr10	-	80169722	80204956	1	1	1	0	UP	chr10:80164053-80165832	40199	chr10:80084130-80085502,chr10:80398517-80399427,chr10:80288598-80289754	3	1	1	1	0	0	1	0	5023	5187	5775	5908	1552	1704	1859	1910
Aph1c	NM_026674	chr9	-	66662800	66682513	1	1	1	0	ns	chr9:66642732-66644092	39133	chr9:66888243-66889532,chr9:66893520-66894763,chr9:66896592-66897987	3	1	1	1	0	0	0	0	211	230	226	219	71	96	67	71
Aplp2	NM_001102456	chr9	-	30957141	31019400	1	1	1	0	UP	chr9:31019240-31019650	60	-	-	1	1	1	0	0	1	0	10267	10632	16721	17033	2166	2539	3620	3295
Apol6	NM_028010	chr15	+	76875705	76887538	1	1	1	0	UP	chr15:76867106-76868675	7712	-	-	1	1	1	0	0	1	0	67	112	178	156	28	45	63	56
Apol8	NM_001081970	chr15	-	77579042	77585659	1	1	1	0	UP	chr15:77628693-77630038	43676	chr15:77672133-77673884	1	1	1	1	0	0	1	0	35	214	162	570	0	0	0	0
Arc	NM_001276684	chr15	-	74499510	74503000	1	1	1	0	UP	chr15:74503197-74504528	938	chr15:74753487-74754448	1	1	1	1	0	0	1	0	358	4475	1568	2205	4	87	18	16
Arcn1	NM_145985	chr9	-	44550227	44575891	1	1	1	0	ns	chr9:44294764-44295462	280820	chr9:44294764-44295462	1	1	1	1	0	0	0	0	8196	8473	8016	8524	1745	2194	1785	2034
Arf1	NM_007476	chr11	-	59024913	59041769	1	1	1	0	DOWN	chr11:59272412-59272939	230880	chr11:59347604-59348581	1	1	1	1	0	0	0	1	7347	8363	7211	8234	1704	2775	1526	2231
Arhgap1	NM_001145902	chr2	+	91490274	91512477	1	1	1	0	UP	chr2:91489502-91490782	0	chr2:91489502-91490782	1	1	1	1	0	0	1	0	2799	3835	7781	7383	773	1612	2057	1351
Arhgap22	NM_153800	chr14	+	34030008	34183122	1	1	1	0	DOWN	chr14:34123572-34124640	93995	chr14:34123572-34124640	1	1	1	1	0	0	0	1	2348	3574	1712	1928	2103	3287	1471	1666
Arhgap23	NM_021493	chr11	+	97311473	97363714	1	1	1	0	UP	chr11:97310921-97312470	463	chr11:97310921-97312470	1	1	1	1	0	0	1	0	5316	7406	8843	10794	3140	4974	5272	7035
Arid3b	NM_019689	chr9	-	57638315	57682041	1	1	1	0	UP	chr9:57684220-57685336	2755	-	-	1	1	1	0	0	1	0	241	906	472	482	193	834	365	377
Arih1	NM_019927	chr9	-	59236360	59334181	1	1	1	0	UP	chr9:59256244-59256987	77489	chr9:59256244-59256987	1	1	1	1	0	0	1	0	10857	13142	12069	14097	7029	9418	8106	10040
Arl13b	NM_026577	chr16	-	62793514	62846866	1	1	1	0	UP	chr16:62846622-62847478	88	-	-	1	1	1	0	0	1	0	1708	1852	2103	1981	1007	1105	1219	1085
Arl4c	NM_177305	chr1	-	90594800	90598766	1	1	1	0	DOWN	chr1:90370540-90372018	227575	chr1:90370540-90372018	1	1	1	1	0	0	0	1	3387	6094	971	1438	0	0	0	0
Arl5b	NM_029466	chr2	+	14976988	15000818	1	1	1	0	UP	chr2:14970445-14971202	6082	-	-	1	1	1	0	0	1	0	1366	6016	1755	3617	564	4494	604	2146
Arl8a	NM_026823	chr1	+	137043410	137052845	1	1	1	0	UP	chr1:137244001-137245118	201189	chr1:137244001-137245118,chr1:137255149-137256365	2	1	1	1	0	0	1	0	1014	1102	1479	1592	506	564	628	638
Arpc1b	NM_023142	chr5	+	145875124	145889055	1	1	1	0	UP	chr5:145877120-145877792	2225	chr5:145877120-145877792	1	1	1	1	0	0	1	0	3462	4178	4229	4755	700	1421	933	1394
Arpc3	NM_019824	chr5	+	122841936	122856187	1	1	1	0	ns	chr5:122769709-122770992	71589	chr5:123299365-123300710	1	1	1	1	0	0	0	0	1071	1262	1039	1050	225	402	206	239
Arpc4	NM_026552	chr6	+	113328106	113340441	1	1	1	0	UP	chr6:113327358-113328539	244	chr6:113256004-113257605,chr6:113276168-113277437	2	1	1	1	0	0	1	0	3094	4076	4061	3899	1290	2293	1555	1278
Arpc5	NM_026369	chr1	+	154613671	154622710	1	1	1	0	UP	chr1:154614837-154615946	1657	chr1:154395798-154398775,chr1:155038505-155039568,chr1:154852612-154853657	3	1	1	1	0	0	1	0	2951	2980	4942	4693	543	610	1078	719
Art3	NM_181728	chr5	+	92760866	92843653	1	1	1	0	DOWN	chr5:92512499-92513328	248087	chr5:93453570-93454796	1	1	1	1	0	0	0	1	187	348	100	133	181	345	96	129
Asf1b	NM_024184	chr8	+	86479592	86494094	1	1	1	0	DOWN	chr8:86589980-86591043	110971	chr8:86240901-86241850	1	1	1	1	0	0	0	1	663	749	519	560	159	241	138	182
Asgr1	NM_009714	chr11	+	69867870	69871396	1	1	1	0	ns	chr11:69734469-69735588	132927	chr11:69734469-69735588	1	1	1	1	0	0	0	0	3	15	7	15	2	10	3	9
Aste1	NM_025651	chr9	+	105297721	105308086	1	1	1	0	DOWN	chr9:105278363-105279522	18801	chr9:104802901-104804063	1	1	1	1	0	0	0	1	640	802	531	549	372	469	308	315
Asun	NM_138757	chr6	-	146498153	146526357	1	1	1	0	DOWN	chr6:146525573-146526707	459	-	-	1	1	1	0	0	0	1	1990	2319	1618	1745	1095	1406	889	971
Atat1	NM_001142744	chr17	-	36034540	36047013	1	1	1	0	UP	chr17:36040069-36041231	6574	chr17:36007125-36008328	1	1	1	1	0	0	1	0	652	743	752	779	429	515	475	508
Atf4	NM_001287180	chr15	+	80085613	80087975	1	1	1	0	UP	chr15:80085081-80087030	893	chr15:80540752-80541957	1	1	1	1	0	0	1	0	5613	6777	8715	9886	109	224	164	270
Atg13	NM_145528	chr2	-	91514768	91550749	1	1	1	0	UP	chr2:91489502-91490782	60474	chr2:91489502-91490782	1	1	1	1	0	0	1	0	820	996	989	1042	387	484	471	482
Atp1b3	NM_007502	chr9	-	96233094	96264718	1	1	1	0	UP	chr9:96270785-96272253	6901	-	-	1	1	1	0	0	1	0	3555	4263	4632	5011	1520	2205	2029	2266
Atp2b1	NM_026482	chr10	+	98377785	98488777	1	1	1	0	DOWN	chr10:98723441-98724454	346159	chr10:95238395-95239480	1	1	1	1	0	0	0	1	6239	6660	4789	4722	2760	3264	2266	2156
Atp6v0d1	NM_013477	chr8	-	108048369	108089940	1	1	1	0	ns	chr8:108089376-108090715	53	chr8:108089376-108090715	1	1	1	1	0	0	0	0	2791	3624	2857	3392	1253	2120	1288	1813
Atp8b2	NM_001081182	chr3	-	89743402	89767254	1	1	1	0	UP	chr3:90000137-90001172	233362	chr3:89221886-89223479,chr3:89226424-89227295	2	1	1	1	0	0	1	0	4138	4677	5937	6639	817	1263	1252	1759
Atp8b3	NM_026094	chr10	-	79982329	80001869	1	1	1	0	UP	chr10:80023943-80025178	22713	chr10:80023943-80025178	1	1	1	1	0	0	1	0	4	14	11	17	2	11	9	11
Avl9	NM_030235	chr6	+	56664898	56711905	1	1	1	0	ns	chr6:56920230-56921259	255439	chr6:57661440-57663319,chr6:57663337-57665440	2	1	1	1	0	0	0	0	2566	2806	2500	2636	1037	1183	915	989
Azi2	NM_001286507	chr9	+	117949639	117978912	1	1	1	0	DOWN	chr9:117948736-117950191	33	-	-	1	1	1	0	0	0	1	2842	2976	2353	2337	1074	1201	902	828
Bag5	NM_027404	chr12	-	112947703	112951467	1	1	1	0	ns	chr12:112920679-112921483	30414	chr12:112797774-112798811	1	1	1	1	0	0	0	0	983	1043	951	919	20	34	28	23
Bahcc1	NM_198423	chr11	+	120094260	120153611	1	1	1	0	ns	chr11:120089832-120090920	3953	-	-	1	1	1	0	0	0	0	1811	2060	1725	1642	686	860	605	541
Bard1	NM_007525	chr1	-	71074108	71149546	1	1	1	0	DOWN	chr1:71148581-71150168	92	chr1:71999824-72000864	1	1	1	1	0	0	0	1	1922	2184	1162	1213	1341	1552	803	812
BC030867	NM_153544	chr11	+	102110195	102126497	1	1	1	0	DOWN	chr11:102109775-102110653	68	chr11:102091320-102092016	1	1	1	1	0	0	0	1	302	369	171	194	129	196	59	88
Bcap31	NM_012060	chrX	-	70931521	70961514	1	1	1	0	UP	chrX:71193550-71194590	232619	chrX:71193550-71194590	1	1	1	1	0	0	1	0	2922	3349	3863	4179	1160	1573	1481	1639
Bcar1	NM_009954	chr8	-	114234374	114267749	1	1	1	0	UP	chr8:114249440-114250956	17620	chr8:114249440-114250956	1	1	1	1	0	0	1	0	4333	5371	5343	5115	2277	3099	2665	2286
Birc6	NM_007566	chr17	+	74927634	75102696	1	1	1	0	ns	chr17:74926966-74928290	42	chr17:75509544-75510144	1	1	1	1	0	0	0	0	20512	21139	20955	20899	6968	7440	7084	6579
Brix1	NM_026396	chr15	-	10404533	10415692	1	1	1	0	UP	chr15:11328966-11330357	913998	chr15:11328966-11330357	1	1	1	1	0	0	1	0	994	1042	1143	1120	348	393	384	379
Brpf1	NM_001282126	chr6	+	113257130	113274856	1	1	1	0	ns	chr6:113256004-113257605	455	chr6:112974606-112975670,chr6:113327358-113328539	2	1	1	1	0	0	0	0	1612	1856	1579	1612	378	531	385	429
Btbd2	NM_145361	chr10	-	80105361	80119816	1	1	1	0	DOWN	chr10:80084130-80085502	35087	chr10:80164053-80165832,chr10:80288598-80289754,chr10:80084130-80085502	3	1	1	1	0	0	0	1	1073	1250	896	962	257	351	212	258
Btg2	NM_007570	chr1	-	135971441	135975732	1	1	1	0	UP	chr1:135989069-135990406	14022	chr1:136229042-136230314	1	1	1	1	0	0	1	0	1406	23756	5265	24609	77	2025	267	1858
Btg3	NM_009770	chr16	-	78360104	78377030	1	1	1	0	UP	chr16:76610788-76611546	1765908	chr16:76610788-76611546	1	1	1	1	0	0	1	0	1057	1644	1683	2319	744	1279	991	1591
Bub3	NM_009774	chr7	+	138703904	138715412	1	1	1	0	ns	chr7:139565059-139566029	861754	chr7:139565059-139566029	1	1	1	1	0	0	0	0	2213	2558	2214	2446	547	872	543	700
Bysl	NM_016859	chr17	-	47736279	47748441	1	1	1	0	UP	chr17:47301766-47302923	446136	chr17:47147035-47148033	1	1	1	1	0	0	1	0	1135	1266	1510	1670	158	240	196	259
Bzw1	NM_025824	chr1	+	58449979	58463392	1	1	1	0	ns	chr1:58641840-58642926	192436	chr1:57463412-57464357	1	1	1	1	0	0	0	0	6531	7835	6651	7855	709	1616	777	1389
C1ql4	NM_001024702	chr15	-	98915184	98918159	1	1	1	0	ns	chr15:98860045-98861246	57497	chr15:98860045-98861246	1	1	1	1	0	0	0	0	3	22	6	23	3	19	5	21
C2	NM_013484	chr17	-	34999546	35019045	1	1	1	0	ns	chr17:35187946-35189252	169888	chr17:35187946-35189252	1	1	1	1	0	0	0	0	31	59	29	49	16	35	19	34
C330022C24Rik	NR_045717	chr7	-	148023119	148031588	1	1	1	0	ns	chr7:148194458-148195638	163527	chr7:148194458-148195638	1	1	1	1	0	0	0	0	4	13	9	20	0	0	0	1
Cacna2d4	NM_001033382	chr6	+	119186543	119302425	1	1	1	0	UP	chr6:119124905-119126210	60876	chr6:119381985-119383111	1	1	1	1	0	0	1	0	26	45	92	123	21	30	82	97
Calml4	NM_138304	chr9	+	62705910	62723724	1	1	1	0	UP	chr9:62572653-62573718	132689	chr9:62131849-62132919	1	1	1	1	0	0	1	0	105	132	324	319	81	106	163	154
Camk2n2	NM_028420	chr16	-	20619287	20621351	1	1	1	0	DOWN	chr16:20717187-20718311	96478	chr16:20717187-20718311	1	1	1	1	0	0	0	1	103	147	52	62	103	147	52	62
Camk4	NM_009793	chr18	+	33098694	33355421	1	1	1	0	UP	chr18:32902460-32903684	195602	chr18:33782044-33783056,chr18:33623261-33624151	2	1	1	1	0	0	1	0	197	254	2063	2056	138	116	1256	1106
Cap1	NM_007598	chr4	-	122536470	122563124	1	1	1	0	UP	chr4:122562726-122564409	650	chr4:120683335-120684677	1	1	1	1	0	0	1	0	4783	4951	9685	9150	1245	1414	2158	1500
Capn7	NM_009796	chr14	+	32149909	32185169	1	1	1	0	ns	chr14:32030638-32031498	118848	chr14:32030638-32031498	1	1	1	1	0	0	0	0	2059	2176	1959	2038	627	704	617	632
Caprin2	NM_181541	chr6	-	148791033	148844648	1	1	1	0	ns	chr6:148844329-148845313	159	-	-	1	1	1	0	0	0	0	858	1058	807	805	532	702	469	479
Car14	NM_011797	chr3	-	95701722	95708562	1	1	1	0	UP	chr3:95788754-95789801	80797	chr3:95788754-95789801	1	1	1	1	0	0	1	0	123	166	177	190	72	107	100	118
Car9	NM_139305	chr4	+	43519897	43526597	1	1	1	0	UP	chr4:43505770-43506564	13738	chr4:43505770-43506564,chr4:43454355-43455606	2	1	1	1	0	0	1	0	150	228	338	462	83	157	225	326
Ccdc124	NM_026964	chr8	-	73392125	73397389	1	1	1	0	ns	chr8:73396184-73397256	697	chr8:73833867-73834757	1	1	1	1	0	0	0	0	439	481	407	399	99	136	92	83
Ccdc146	NM_029195	chr5	-	20798778	20930495	1	1	1	0	DOWN	chr5:21005547-21006714	75615	chr5:21005547-21006714	1	1	1	1	0	0	0	1	199	315	101	143	188	296	99	140
Ccdc24	NM_001034876	chr4	-	117541866	117545075	1	1	1	0	UP	chr4:117755845-117757211	211413	chr4:117755845-117757211	1	1	1	1	0	0	1	0	173	255	230	297	55	99	89	130
Ccdc25	NM_145944	chr14	+	66456138	66485441	1	1	1	0	UP	chr14:66452333-66453396	3271	-	-	1	1	1	0	0	1	0	966	1100	1179	1129	406	536	509	457
Ccdc37	NM_173775	chr6	-	90353729	90378474	1	1	1	0	ns	chr6:90573756-90574767	195797	chr6:89593467-89594226	1	1	1	1	0	0	0	0	166	226	181	228	141	189	150	193
Ccdc85b	NM_001243307	chr19	-	5453162	5457563	1	1	1	0	ns	chr19:5457170-5458111	106	-	-	1	1	1	0	0	0	0	325	1215	277	620	75	563	73	277
Ccin	NM_001002787	chr4	+	43996375	43998405	1	1	1	0	UP	chr4:43969931-43971002	25980	chr4:44024890-44025897	1	1	1	1	0	0	1	0	13	39	34	49	0	0	0	0
Ccnd1	NM_007631	chr7	-	152115835	152125830	1	1	1	0	UP	chr7:152127927-152128920	2594	-	-	1	1	1	0	0	1	0	1208	1354	4200	4252	104	192	239	260
Ccnyl1	NM_001097644	chr1	+	64737918	64772216	1	1	1	0	ns	chr1:64763487-64764256	25867	chr1:64663365-64664346	1	1	1	1	0	0	0	0	1696	2253	1852	1993	1076	1603	1179	1260
Ccrn4l	NM_009834	chr3	+	51028368	51055576	1	1	1	0	DOWN	chr3:51026637-51027761	1137	chr3:51001020-51001943	1	1	1	1	0	0	0	1	3344	7015	2139	2805	2470	5759	1571	2185
Cct3	NM_009836	chr3	+	88101056	88125688	1	1	1	0	UP	chr3:88100434-88101449	94	chr3:88100434-88101449	1	1	1	1	0	0	1	0	4543	4922	5240	5619	925	1259	1156	1347
Cct8	NM_009840	chr16	-	87483569	87496114	1	1	1	0	UP	chr16:87495930-87496714	68	chr16:87495930-87496714	1	1	1	1	0	0	1	0	5091	5222	5652	6060	1116	1399	1313	1509
Cd4	NM_013488	chr6	-	124814710	124838227	1	1	1	0	ns	chr6:124869365-124870718	31702	chr6:124989121-124990264	1	1	1	1	0	0	0	0	14	28	8	14	7	16	5	9
Cdc37	NM_016742	chr9	-	20942984	20954350	1	1	1	0	ns	chr9:21171506-21172650	217840	chr9:21731443-21732509,chr9:21740972-21741727	2	1	1	1	0	0	0	0	2296	2359	2235	2381	343	422	325	377
Cdk17	NM_146239	chr10	+	92623620	92704087	1	1	1	0	DOWN	chr10:92734668-92736278	111723	chr10:92734668-92736278,chr10:92911991-92912876	2	1	1	1	0	0	0	1	3825	4334	3565	3488	2841	3357	2571	2472
Cdkn1a	NM_001111099	chr17	+	29227930	29237667	1	1	1	0	UP	chr17:29238447-29245986	12964	chr17:29238447-29245986	1	1	1	1	0	0	1	0	756	2449	4981	11315	173	1147	763	4178
Cdkn2aip	NM_172407	chr8	-	48794697	48799285	1	1	1	0	ns	chr8:48759927-48761220	38700	chr8:48759927-48761220	1	1	1	1	0	0	0	0	816	1087	915	849	42	70	35	30
Cdr2	NM_007672	chr7	-	128100549	128125826	1	1	1	0	UP	chr7:128177437-128178398	52117	chr7:127039122-127039938,chr7:128177437-128178398	2	1	1	1	0	0	1	0	1597	2048	2228	2662	524	862	758	1096
Cdt1	NM_026014	chr8	+	125091914	125097030	1	1	1	0	DOWN	chr8:125046681-125047792	44702	chr8:125046681-125047792	1	1	1	1	0	0	0	1	1331	1496	777	800	166	266	113	125
Cenpc1	NM_007683	chr5	-	86441049	86494608	1	1	1	0	ns	chr5:87232540-87233523	738623	chr5:87232540-87233523	1	1	1	1	0	0	0	0	2359	2789	2331	2428	1420	1760	1413	1478
Cep110	NM_012018	chr2	+	34965011	35034342	1	1	1	0	DOWN	chr2:34633178-34633492	331725	chr2:34633178-34633492	1	1	1	1	0	0	0	1	2269	2337	2009	1991	1047	1121	969	972
Cep57	NM_026665	chr9	-	13612231	13631551	1	1	1	0	DOWN	chr9:13631033-13632631	27	-	-	1	1	1	0	0	0	1	1535	1628	1242	1257	707	798	575	608
Cers2	NM_029789	chr3	+	95119173	95127490	1	1	1	0	UP	chr3:95392070-95393345	273521	chr3:95491615-95492716	1	1	1	1	0	0	1	0	2385	2504	2944	3096	381	437	424	417
Cfl1	NM_007687	chr19	+	5490454	5494031	1	1	1	0	UP	chr19:5488136-5489906	1295	-	-	1	1	1	0	0	1	0	8274	8482	11083	11519	246	406	282	321
Cherp	NM_138585	chr8	-	74984381	74999132	1	1	1	0	ns	chr8:75246532-75247573	248058	chr8:74134718-74135148,chr8:75246532-75247573	2	1	1	1	0	0	0	0	1061	1204	1067	1090	399	497	403	423
Chpf	NM_001001566	chr1	-	75471143	75476046	1	1	1	0	ns	chr1:75475603-75476438	28	-	-	1	1	1	0	0	0	0	2674	2864	2929	3285	48	94	57	76
Chrm4	NM_007699	chr2	+	91762345	91769986	1	1	1	0	ns	chr2:91489502-91490782	272070	chr2:92331978-92333069,chr2:91489502-91490782	2	1	1	1	0	0	0	0	14	34	25	55	5	22	11	26
Cideb	NM_009894	chr14	-	56372891	56377261	1	1	1	0	ns	chr14:56299902-56301234	76527	chr14:56299902-56301234	1	1	1	1	0	0	0	0	127	172	147	169	87	113	101	123
Ckap2l	NM_181589	chr2	-	129093945	129122948	1	1	1	0	ns	chr2:129122609-129123668	183	-	-	1	1	1	0	0	0	0	1531	1763	1516	1737	308	487	356	498
Clcn1	NM_013491	chr6	+	42236683	42264655	1	1	1	0	DOWN	chr6:42245330-42246535	9336	-	-	1	1	1	0	0	0	1	175	292	99	133	152	258	89	117
Cldn15	NM_021719	chr5	+	137443738	137451715	1	1	1	0	UP	chr5:137394036-137395333	49107	chr5:137394036-137395333,chr5:137754903-137756023,chr5:138041452-138042827	3	1	1	1	0	0	1	0	71	120	104	139	24	66	41	74
Clta	NM_001080384	chr4	+	44025514	44045718	1	1	1	0	UP	chr4:44024890-44025897	173	-	-	1	1	1	0	0	1	0	3346	3583	3759	4027	1122	1477	1418	1602
Cmpk1	NM_025647	chr4	-	114633217	114659833	1	1	1	0	DOWN	chr4:114659825-114660098	127	-	-	1	1	1	0	0	0	1	2809	2940	2582	2558	1171	1358	1140	1114
Cmtm3	NM_024217	chr8	+	106864493	106871572	1	1	1	0	DOWN	chr8:106316743-106317947	547237	chr8:107812822-107813752	1	1	1	1	0	0	0	1	1489	1567	979	988	356	417	258	272
Col6a1	NM_009933	chr10	-	76171536	76188789	1	1	1	0	DOWN	chr10:76112921-76114113	75196	chr10:76112921-76114113	1	1	1	1	0	0	0	1	36160	35856	7639	7333	3793	4136	760	661
Cox18	NR_028088	chr5	-	90643749	90653021	1	1	1	0	ns	chr5:91117944-91119067	464922	chr5:91304789-91306388	1	1	1	1	0	0	0	0	770	938	774	819	563	718	527	548
Cox8a	NM_007750	chr19	-	7289647	7292106	1	1	1	0	ns	chr19:7114220-7115428	177461	chr19:7114220-7115428	1	1	1	1	0	0	0	0	1141	1226	1242	1346	70	107	73	101
Cplx1	NM_007756	chr5	-	108947572	108979046	1	1	1	0	ns	chr5:108981678-108982622	3180	-	-	1	1	1	0	0	0	0	2	18	6	28	2	17	5	23
Cpne9	NM_170673	chr6	+	113232300	113255565	1	1	1	0	ns	chr6:113256004-113257605	24373	chr6:113276168-113277437	1	1	1	1	0	0	0	0	26	54	29	51	23	48	27	47
Crk	NM_001277219	chr11	+	75492760	75521930	1	1	1	0	UP	chr11:75468586-75469759	23495	chr11:75433274-75435167,chr11:75468586-75469759,chr11:75400773-75402042	3	1	1	1	0	0	1	0	6525	7306	7420	8142	1836	2686	2339	2723
Csnk1a1	NM_146087	chr18	+	61715235	61747953	1	1	1	0	UP	chr18:61811595-61812686	96893	chr18:61811595-61812686,chr18:61817320-61818496,chr18:61824470-61826633,chr18:61886201-61887353	4	1	1	1	0	0	1	0	9129	11503	10884	12159	4924	7194	6006	6975
Csnk1g2	NM_134002	chr10	+	80085524	80103516	1	1	1	0	ns	chr10:80084130-80085502	795	chr10:80164053-80165832,chr10:80023943-80025178	2	1	1	1	0	0	0	0	2648	4049	2657	3404	864	2169	973	1636
Csrp3	NM_001198841	chr7	-	56085767	56103421	1	1	1	0	ns	chr7:56068690-56069737	34149	chr7:56699904-56700283	1	1	1	1	0	0	0	0	3	18	4	12	1	9	3	8
Cstf3	NM_145529	chr2	+	104430640	104505582	1	1	1	0	ns	chr2:104429606-104431007	328	chr2:103400855-103401858	1	1	1	1	0	0	0	0	5014	5526	5056	3944	4149	4611	4157	3071
Ctdnep1	NM_026017	chr11	+	69794669	69804102	1	1	1	0	ns	chr11:69734469-69735588	59726	chr11:69734469-69735588,chr11:69475222-69476614	2	1	1	1	0	0	0	0	826	958	787	803	253	364	246	257
Ctdp1	NM_026295	chr18	-	80604697	80666406	1	1	1	0	UP	chr18:80666235-80667208	361	chr18:80449372-80450242,chr18:80452422-80453314	2	1	1	1	0	0	1	0	3137	4643	3889	5185	2179	3640	2835	4043
Ctsw	NM_009985	chr19	-	5465239	5468498	1	1	1	0	ns	chr19:5457170-5458111	10827	chr19:5488136-5489906	1	1	1	1	0	0	0	0	91	110	91	102	58	78	64	60
Cttnbp2nl	NM_030249	chr3	-	104804832	104856064	1	1	1	0	UP	chr3:104861460-104862866	5994	-	-	1	1	1	0	0	1	0	2049	2826	2221	2739	837	1577	962	1418
Cul3	NM_016716	chr1	-	80263392	80337005	1	1	1	0	DOWN	chr1:80028090-80028559	308618	chr1:79755582-79756938	1	1	1	1	0	0	0	1	6952	8031	6422	7039	4212	5323	3879	4553
Cul9	NM_001081335	chr17	-	46637557	46683337	1	1	1	0	UP	chr17:46692682-46693944	9921	-	-	1	1	1	0	0	1	0	528	776	563	536	253	479	371	332
Cx3cl1	NM_009142	chr8	+	97296079	97306326	1	1	1	0	DOWN	chr8:97234801-97235992	60685	chr8:97234801-97235992	1	1	1	1	0	0	0	1	1017	1199	854	919	81	186	88	113
Cxcl1	NM_008176	chr5	+	91320270	91322141	1	1	1	0	DOWN	chr5:91304789-91306388	14571	chr5:91117944-91119067	1	1	1	1	0	0	0	1	147	1598	98	283	37	585	32	81
Cxcl2	NM_009140	chr5	+	91332924	91334964	1	1	1	0	ns	chr5:91304789-91306388	27225	chr5:91117944-91119067	1	1	1	1	0	0	0	0	5	44	0	2	1	20	0	1
Cxxc5	NM_133687	chr18	+	35989471	36021342	1	1	1	0	ns	chr18:36028312-36028986	39022	chr18:36028312-36028986	1	1	1	1	0	0	0	0	2000	2254	1937	1708	859	1133	802	610
Cyp2w1	NM_001160265	chr5	+	139828570	139832987	1	1	1	0	ns	chr5:139820629-139821718	7368	-	-	1	1	1	0	0	0	0	5	13	10	12	3	10	6	8
Cyr61	NM_010516	chr3	-	145309934	145312949	1	1	1	0	UP	chr3:145314211-145317112	1944	-	-	1	1	1	0	0	1	0	13881	32564	27152	39831	628	1095	1313	1287
Cyth2	NM_001112701	chr7	-	53062006	53069686	1	1	1	0	UP	chr7:53069554-53070271	56	-	-	1	1	1	0	0	1	0	963	1403	1087	1415	374	676	365	579
D10Wsu102e	NM_026579	chr10	+	82822965	82831580	1	1	1	0	DOWN	chr10:82615061-82616234	207339	chr10:82415825-82416848	1	1	1	1	0	0	0	1	1406	1703	1205	1246	101	251	72	98
D630039A03Rik	NM_178727	chr4	-	57921255	57929136	1	1	1	0	UP	chr4:57857433-57858605	71105	chr4:57748181-57748790	1	1	1	1	0	0	1	0	11	25	33	53	5	11	14	20
Dap3	NM_001164533	chr3	-	88724724	88754204	1	1	1	0	ns	chr3:88787473-88788714	33882	chr3:88787473-88788714	1	1	1	1	0	0	0	0	1665	1809	1720	1794	889	1007	863	925
Dctn4	NM_026302	chr18	+	60685874	60718416	1	1	1	0	UP	chr18:60678809-60679834	6574	chr18:60678809-60679834	1	1	1	1	0	0	1	0	3832	4138	4554	4825	1285	1538	1568	1709
Dcun1d3	NM_001163703	chr7	-	126996676	127039259	1	1	1	0	UP	chr7:127039122-127039938	224	-	-	1	1	1	0	0	1	0	2048	3110	3689	3904	1304	2207	2227	2418
Deb1	NM_026794	chr9	+	121619506	121622039	1	1	1	0	UP	chr9:122218965-122220081	600265	chr9:122218965-122220081	1	1	1	1	0	0	1	0	186	231	288	292	65	103	93	104
Dennd5a	NM_021494	chr7	-	117037294	117103936	1	1	1	0	ns	chr7:117136636-117137657	33123	chr7:128009038-128010101	1	1	1	1	0	0	0	0	5704	5830	5881	6105	1964	2161	2042	2111
Dhfr	NM_010049	chr13	+	93124737	93159008	1	1	1	0	DOWN	chr13:93123939-93125526	276	-	-	1	1	1	0	0	0	1	1217	1303	967	913	544	610	379	288
Dlg4	NM_007864	chr11	+	69832106	69859033	1	1	1	0	ns	chr11:69734469-69735588	97163	chr11:69475222-69476614,chr11:69714853-69715325,chr11:69734469-69735588	3	1	1	1	0	0	0	0	1188	1299	1215	1241	717	822	707	752
Dlst	NM_030225	chr12	+	86451782	86475041	1	1	1	0	UP	chr12:86434533-86435611	16810	chr12:85791516-85792936	1	1	1	1	0	0	1	0	3531	3925	4096	4293	1293	1643	1534	1647
Dmtn	NM_001252664	chr14	-	71001990	71035855	1	1	1	0	UP	chr14:70870625-70871758	164727	chr14:70870625-70871758	1	1	1	1	0	0	1	0	22	60	42	62	8	31	11	16
Dnah17	NM_001167746	chr11	-	117883036	117990533	1	1	1	0	ns	chr11:118109824-118110730	119537	chr11:118109824-118110730	1	1	1	1	0	0	0	0	670	803	725	730	70	64	69	44
Dnajb5	NM_019874	chr4	+	42965965	42971604	1	1	1	0	UP	chr4:43052518-43054173	87371	chr4:43406895-43408187	1	1	1	1	0	0	1	0	269	358	496	613	23	54	47	78
Dnajc1	NM_001190817	chr2	-	18127959	18314457	1	1	1	0	UP	chr2:18641150-18642121	327173	chr2:18641150-18642121	1	1	1	1	0	0	1	0	6395	6811	7761	7598	4596	5073	5626	5453
Dnali1	NM_175223	chr4	-	124732582	124742901	1	1	1	0	ns	chr4:124621944-124623030	120438	chr4:124613986-124615082,chr4:124621944-124623030	2	1	1	1	0	0	0	0	75	116	88	125	16	35	22	49
Dnase1l3	NM_007870	chr14	-	8797703	8826696	1	1	1	0	UP	chr14:8641850-8642844	184376	chr14:8641850-8642844	1	1	1	1	0	0	1	0	7	25	45	99	5	18	31	73
Dnttip1	NM_133763	chr2	+	164571514	164593719	1	1	1	0	UP	chr2:164658505-164659651	87549	chr2:163896464-163897476	1	1	1	1	0	0	1	0	1120	1461	1272	1380	900	1243	1001	1136
Dok3	NM_013739	chr13	-	55624595	55629899	1	1	1	0	ns	chr13:55613614-55615359	15714	chr13:55611740-55613589,chr13:55613614-55615359	2	1	1	1	0	0	0	0	40	95	54	81	25	70	34	58
Donson	NM_021720	chr16	-	91679509	91688973	1	1	1	0	DOWN	chr16:91728511-91729830	40543	chr16:91876314-91877628	1	1	1	1	0	0	0	1	925	1085	748	776	275	390	245	275
Dos	NR_036582	chr10	-	79593178	79602112	1	1	1	0	UP	chr10:79629743-79631644	28188	chr10:79399602-79400660,chr10:79450646-79451798,chr10:79629743-79631644,chr10:79515854-79516819	4	1	1	1	0	0	1	0	381	549	493	673	67	189	114	219
Dph3	NM_001047433	chr14	-	32893702	32898878	1	1	1	0	ns	chr14:32472529-32473483	425737	chr14:32472529-32473483	1	1	1	1	0	0	0	0	709	760	688	743	79	121	81	104
Dusp6	NM_026268	chr10	+	98725864	98730123	1	1	1	0	UP	chr10:98723441-98724454	1918	-	-	1	1	1	0	0	1	0	597	1853	2134	3335	50	212	183	261
Dxo	NM_001163770	chr17	+	34973963	34976131	1	1	1	0	DOWN	chr17:34817877-34819208	155232	chr17:34817877-34819208	1	1	1	1	0	0	0	1	419	426	336	337	48	77	46	50
Dynll2	NM_001168471	chr11	-	87793026	87811800	1	1	1	0	DOWN	chr11:88055187-88055997	243844	chr11:88717281-88719234	1	1	1	1	0	0	0	1	1134	1140	856	932	215	282	179	217
E030018B13Rik	NM_001256311	chr7	+	71061742	71065425	1	1	1	0	UP	chr7:71069261-71070660	8145	chr7:71205883-71206772	1	1	1	1	0	0	1	0	110	397	217	470	110	397	217	470
Eef1b2	NM_018796	chr1	+	63223404	63227060	1	1	1	0	ns	chr1:63222900-63224210	309	-	-	1	1	1	0	0	0	0	5756	5864	5470	5682	547	740	534	557
Egr1	NM_007913	chr18	+	35020860	35024610	1	1	1	0	DOWN	chr18:35019811-35021552	108	chr18:35723854-35725006,chr18:35046340-35047906	2	1	1	1	0	0	0	1	4084	23708	734	595	93	599	10	6
Egr2	NM_010118	chr10	+	67000616	67004936	1	1	1	0	ns	chr10:66999526-67001236	61	chr10:66465491-66466647	1	1	1	1	0	0	0	0	328	4717	330	202	13	297	12	6
Egr3	NM_018781	chr14	+	70477251	70479964	1	1	1	0	DOWN	chr14:70475994-70477235	627	chr14:70473958-70475329,chr14:70475994-70477235	2	1	1	1	0	0	0	1	108	2195	15	28	20	684	2	7
Egr4	NM_020596	chr6	-	85461115	85463536	1	1	1	0	ns	chr6:85463103-85464248	149	-	-	1	1	1	0	0	0	0	1	29	0	1	0	2	0	0
Eif1	NM_011508	chr11	+	100181309	100183410	1	1	1	0	UP	chr11:100180754-100181439	94	chr11:98907961-98909059	1	1	1	1	0	0	1	0	1308	1930	1707	2317	169	390	203	434
Eif1a	NM_010120	chr18	+	46757357	46769879	1	1	1	0	UP	chr18:46834952-46836763	78002	chr18:46834952-46836763	1	1	1	1	0	0	1	0	4671	6774	7174	8370	1075	2617	1705	2311
Eif2s1	NM_026114	chr12	+	79963058	79987997	1	1	1	0	UP	chr12:79968793-79970095	6331	-	-	1	1	1	0	0	1	0	2862	3261	3403	3611	1066	1489	1123	1276
Eif3h	NM_080635	chr15	-	51618108	51697007	1	1	1	0	UP	chr15:51697498-51698714	1147	chr15:50311061-50312301	1	1	1	1	0	0	1	0	6200	6768	7453	7198	3628	4291	4550	4203
Eif4a1	NM_001159375	chr11	-	69480437	69485925	1	1	1	0	UP	chr11:69475222-69476614	10089	chr11:69475222-69476614,chr11:69651078-69652535,chr11:69714853-69715325,chr11:69734469-69735588,chr11:68913015-68914345,chr11:69694100-69695250	6	1	1	1	0	0	1	0	6294	8557	8198	10371	1037	2604	1122	2404
Eif5a	NM_001166593	chr11	-	69730213	69735460	1	1	1	0	UP	chr11:69734469-69735588	517	chr11:69694100-69695250,chr11:69475222-69476614	2	1	1	1	0	0	1	0	3884	4098	4654	5126	237	449	262	429
Elovl5	NM_134255	chr9	+	77765171	77832326	1	1	1	0	UP	chr9:77764388-77765639	68	-	-	1	1	1	0	0	1	0	3763	4840	5067	5571	1304	2372	1800	2045
Emilin2	NM_145158	chr17	-	71601515	71660305	1	1	1	0	DOWN	chr17:71947518-71948644	287826	chr17:71077798-71078942	1	1	1	1	0	0	0	1	486	521	152	162	56	90	21	29
Ereg	NM_007950	chr5	+	91503642	91522675	1	1	1	0	UP	chr5:91502618-91503825	427	-	-	1	1	1	0	0	1	0	514	1765	840	1610	151	906	209	617
Erh	NM_007951	chr12	-	81735009	81744848	1	1	1	0	ns	chr12:81744433-81745522	36	chr12:81359175-81360419	1	1	1	1	0	0	0	0	1434	1504	1316	1342	676	788	618	640
Ern1	NM_023913	chr11	-	106258933	106349110	1	1	1	0	UP	chr11:106348950-106349684	40	-	-	1	1	1	0	0	1	0	1656	1928	1972	2120	1188	1497	1407	1606
Erp27	NM_026983	chr6	-	136855907	136870701	1	1	1	0	ns	chr6:136878659-136880143	8836	-	-	1	1	1	0	0	0	0	21	40	11	12	18	36	9	10
Errfi1	NM_133753	chr4	+	150229199	150242989	1	1	1	0	DOWN	chr4:150172592-150173901	56026	chr4:150172592-150173901	1	1	1	1	0	0	0	1	7535	42816	4656	14425	3420	26581	2317	9275
Etf1	NM_144866	chr18	-	35062438	35091657	1	1	1	0	UP	chr18:35046340-35047906	44430	chr18:35019811-35021552,chr18:35046340-35047906,chr18:35723854-35725006	3	1	1	1	0	0	1	0	6475	11600	8309	12425	2370	6982	3365	7080
Etohd2	NR_015349	chr13	+	59871326	59875041	1	1	1	0	ns	chr13:59976808-59977835	105982	chr13:58568068-58569347	1	1	1	1	0	0	0	0	549	628	505	544	58	84	52	60
Ets1	NM_011808	chr9	+	32503626	32565405	1	1	1	0	DOWN	chr9:31898394-31899232	604850	chr9:34800960-34802185	1	1	1	1	0	0	0	1	4336	4906	3546	3358	2253	2605	1865	1497
Ets2	NM_011809	chr16	+	95924013	95942656	1	1	1	0	DOWN	chr16:95950182-95951420	26645	chr16:95950182-95951420	1	1	1	1	0	0	0	1	2752	3182	1953	1936	323	601	221	256
F2	NM_010168	chr2	-	91465476	91476571	1	1	1	0	UP	chr2:91489502-91490782	13702	chr2:91489502-91490782	1	1	1	1	0	0	1	0	7	20	16	24	6	18	16	22
Fam131a	NM_133778	chr16	+	20695129	20703109	1	1	1	0	ns	chr16:20717187-20718311	22700	chr16:20717187-20718311	1	1	1	1	0	0	0	0	116	171	154	200	22	68	39	70
Fam151b	NM_001163627	chr13	-	93219574	93253986	1	1	1	0	ns	chr13:93123939-93125526	129525	chr13:93123939-93125526	1	1	1	1	0	0	0	0	407	564	428	549	369	524	390	507
Fam161b	NM_172581	chr12	-	85686266	85702771	1	1	1	0	ns	chr12:85791516-85792936	89307	chr12:85791516-85792936	1	1	1	1	0	0	0	0	109	145	137	154	47	67	66	84
Fam63b	NM_172772	chr9	-	70446820	70504981	1	1	1	0	UP	chr9:70481019-70482008	23290	chr9:70481019-70482008	1	1	1	1	0	0	1	0	2435	2630	2818	2957	601	844	704	802
Fam65a	NM_001081241	chr8	+	108129128	108146118	1	1	1	0	ns	chr8:108089376-108090715	39133	chr8:108089376-108090715	1	1	1	1	0	0	0	0	1776	2065	1883	1897	1078	1293	1078	1046
Fam72a	NM_175382	chr1	+	133424565	133436449	1	1	1	0	UP	chr1:133423662-133424809	107	chr1:133243505-133244542	1	1	1	1	0	0	1	0	74	109	139	165	34	63	63	91
Fam83e	NM_001033170	chr7	+	52976589	52984862	1	1	1	0	UP	chr7:52973081-52974045	3232	chr7:52650422-52651833,chr7:52689509-52690529	2	1	1	1	0	0	1	0	38	99	57	103	18	58	29	61
Fbrs	NM_010183	chr7	+	134628734	134635027	1	1	1	0	UP	chr7:134620932-134622809	6784	chr7:134620932-134622809	1	1	1	1	0	0	1	0	512	704	674	861	97	216	143	246
Fbrsl1	NM_001142642	chr5	-	110790770	110877522	1	1	1	0	UP	chr5:110564169-110565375	312719	chr5:111632758-111633807	1	1	1	1	0	0	1	0	2422	3675	2809	3564	2188	3406	2556	3298
Fbxl22	NM_175206	chr9	-	66356265	66362400	1	1	1	0	ns	chr9:66642732-66644092	280978	chr9:66642732-66644092,chr9:66925664-66926813	2	1	1	1	0	0	0	0	325	441	321	407	91	123	75	98
Fem1b	NM_010193	chr9	-	62639635	62659455	1	1	1	0	UP	chr9:62572653-62573718	86234	chr9:62131849-62132919	1	1	1	1	0	0	1	0	4893	4863	4859	4856	291	345	354	345
Fhl3	NM_010213	chr4	+	124377942	124385855	1	1	1	0	ns	chr4:124385554-124386971	8330	-	-	1	1	1	0	0	0	0	1184	1398	1382	1362	599	778	610	533
Fkbp1a	NM_008019	chr2	+	151368234	151387427	1	1	1	0	UP	chr2:151368877-151369750	1138	-	-	1	1	1	0	0	1	0	2860	3540	5471	5288	1443	2044	2695	2283
Flad1	NM_177041	chr3	-	89206594	89215785	1	1	1	0	ns	chr3:89221886-89223479	6536	chr3:89221886-89223479,chr3:89226424-89227295	2	1	1	1	0	0	0	0	461	547	465	513	178	261	161	208
Flna	NM_010227	chrX	-	71468799	71491873	1	1	1	0	UP	chrX:71489621-71490712	1631	-	-	1	1	1	0	0	1	0	79406	82774	206061	214614	10697	11500	23589	22462
Flot1	NM_008027	chr17	+	35960301	35969732	1	1	1	0	UP	chr17:36007125-36008328	47509	chr17:36007125-36008328,chr17:36040069-36041231	2	1	1	1	0	0	1	0	1086	1396	1297	1374	300	575	251	320
Fmnl3	NM_011711	chr15	-	99147653	99200897	1	1	1	0	DOWN	chr15:99164442-99165944	35664	chr15:99163047-99164035,chr15:99164442-99165944,chr15:98860045-98861246	3	1	1	1	0	0	0	1	5106	7071	3523	3351	2784	4743	1807	1601
Fos	NM_010234	chr12	+	86814850	86818219	1	1	1	0	UP	chr12:86813978-86815208	300	-	-	1	1	1	0	0	1	0	1041	18289	3493	7791	45	895	160	274
Fosb	NM_008036	chr7	-	19888044	19895394	1	1	1	0	ns	chr7:19895125-19896295	351	chr7:19716311-19717628,chr7:19734154-19735696,chr7:19812819-19814652	3	1	1	1	0	0	0	0	38	2357	50	1101	9	799	12	531
Fosl1	NM_010235	chr19	+	5447697	5455938	1	1	1	0	ns	chr19:5447054-5448168	107	-	-	1	1	1	0	0	0	0	347	3221	308	1484	254	2712	235	1257
Foxn2	NM_180974	chr17	+	88840051	88889873	1	1	1	0	UP	chr17:88862692-88863626	23176	chr17:88862692-88863626	1	1	1	1	0	0	1	0	1952	2314	2208	2355	668	959	780	853
Fscn3	NM_019569	chr6	+	28377900	28388622	1	1	1	0	ns	chr6:28429648-28430910	52309	chr6:28429648-28430910	1	1	1	1	0	0	0	0	11	37	17	30	8	28	13	26
Fzr1	NM_019757	chr10	-	80829623	80841115	1	1	1	0	ns	chr10:80782627-80784172	57560	chr10:80782627-80784172	1	1	1	1	0	0	0	0	1092	1165	1007	1067	299	368	302	351
G630071F17Rik	NR_045401	chr18	+	60823063	60831278	1	1	1	0	DOWN	chr18:60808300-60809340	14220	chr18:60808300-60809340	1	1	1	1	0	0	0	1	34	83	16	27	0	0	0	0
Gadd45b	NM_008655	chr10	+	80392835	80394949	1	1	1	0	UP	chr10:80398517-80399427	6100	-	-	1	1	1	0	0	1	0	539	496	866	846	48	69	53	44
Gale	NM_178389	chr4	+	135521079	135524093	1	1	1	0	UP	chr4:135577431-135578285	56662	chr4:135699017-135700116,chr4:135734381-135735131	2	1	1	1	0	0	1	0	242	310	858	970	42	64	121	182
Gatc	NM_029645	chr5	-	115783250	115791170	1	1	1	0	DOWN	chr5:115724556-115725370	66192	chr5:115724556-115725370	1	1	1	1	0	0	0	1	647	768	550	545	288	381	266	262
Gcc1	NM_028900	chr6	-	28366602	28371724	1	1	1	0	ns	chr6:28314524-28315699	56620	chr6:28429648-28430910	1	1	1	1	0	0	0	0	991	1491	931	1055	21	62	24	23
Gcnt2	NM_023887	chr13	+	40955136	41056261	1	1	1	0	UP	chr13:40954405-40955673	100	chr13:42146536-42147260	1	1	1	1	0	0	1	0	3884	4406	6901	5761	3139	3544	4926	3708
Gdf11	NM_010272	chr10	-	128321601	128328774	1	1	1	0	DOWN	chr10:128002823-128003860	325450	chr10:127774172-127775122	1	1	1	1	0	0	0	1	380	453	182	211	47	92	35	49
Gga1	NM_145929	chr15	+	78707619	78725015	1	1	1	0	UP	chr15:78706661-78708021	26	-	-	1	1	1	0	0	1	0	1256	1323	1590	1518	591	649	711	635
Ghrh	NM_010285	chr2	-	157155231	157172391	1	1	1	0	UP	chr2:157273165-157274199	101337	chr2:157273165-157274199,chr2:157381025-157381770	2	1	1	1	0	0	1	0	12	37	26	44	12	35	24	42
Gm12191	NR_028101	chr15	-	34370260	34372988	1	1	1	0	DOWN	chr15:34422289-34423855	50201	chr15:35844818-35845910,chr15:34422289-34423855	2	1	1	1	0	0	0	1	2075	2078	1395	1393	408	467	414	386
Gm15417	NR_040403	chr3	+	89195785	89202701	1	1	1	0	ns	chr3:89195351-89196022	95	-	-	1	1	1	0	0	0	0	190	358	191	305	34	73	34	55
Gm15760	NR_030670	chr16	-	20545184	20548629	1	1	1	0	ns	chr16:20717187-20718311	169200	chr16:20717187-20718311	1	1	1	1	0	0	0	0	68	98	73	94	0	0	0	0
Gm19510	NR_045076	chr15	-	59619971	59626514	1	1	1	0	UP	chr15:59590628-59592039	35156	chr15:60523828-60524893	1	1	1	1	0	0	1	0	2	9	7	18	0	0	0	0
Gm20199	NR_045640	chr9	-	59325551	59329548	1	1	1	0	UP	chr9:59256244-59256987	72856	chr9:59256244-59256987	1	1	1	1	0	0	1	0	330	703	435	724	330	703	435	724
Gm514	NM_001111145	chr9	+	65208866	65228184	1	1	1	0	ns	chr9:65048980-65050471	158918	chr9:65907285-65908254	1	1	1	1	0	0	0	0	175	318	215	279	168	308	201	266
Gm5544	NM_001033779	chr3	+	97734095	97770941	1	1	1	0	ns	chr3:97828054-97829233	94593	chr3:97828054-97829233	1	1	1	1	0	0	0	0	32	64	42	70	32	62	40	66
Gm7334	NR_002700	chr16	-	78360107	78377002	1	1	1	0	UP	chr16:76610788-76611546	1765880	chr16:76610788-76611546	1	1	1	1	0	0	1	0	1057	1644	1683	2319	744	1279	991	1591
Gm805	NR_046081	chr12	+	87510290	87536052	1	1	1	0	ns	chr12:87444635-87445976	64963	chr12:87582214-87583007	1	1	1	1	0	0	0	0	10	22	9	17	0	0	0	0
Gmeb2	NM_198169	chr2	-	180986155	181022671	1	1	1	0	UP	chr2:181022390-181023270	195	-	-	1	1	1	0	0	1	0	1814	2406	2219	2772	1072	1620	1409	1905
Gna12	NM_010302	chr5	-	141235897	141306385	1	1	1	0	UP	chr5:140141117-140141453	1165005	chr5:142915891-142917270	1	1	1	1	0	0	1	0	2416	2532	2714	2713	1361	1483	1563	1527
Gnat1	NM_008140	chr9	-	107576804	107581923	1	1	1	0	UP	chr9:107638576-107639269	57057	chr9:107489734-107490097,chr9:107638576-107639269	2	1	1	1	0	0	1	0	8	19	18	26	4	10	10	18
Gnat2	NM_008141	chr3	+	107895983	107904348	1	1	1	0	UP	chr3:107499348-107499922	396473	chr3:107499348-107499922	1	1	1	1	0	0	1	0	38	76	72	123	18	48	47	85
Gnb3	NM_013530	chr6	-	124784257	124790293	1	1	1	0	ns	chr6:124869365-124870718	79636	chr6:124869365-124870718,chr6:125116128-125117235,chr6:124989121-124990264	3	1	1	1	0	0	0	0	21	53	24	41	15	41	17	31
Gnl1	NM_008136	chr17	+	36116899	36126407	1	1	1	0	DOWN	chr17:36106330-36107333	10141	chr17:36040069-36041231,chr17:36106330-36107333,chr17:36179501-36180323	3	1	1	1	0	0	0	1	1361	1623	1195	1331	178	416	176	284
Gnrh1	NM_008145	chr14	+	68363285	68367493	1	1	1	0	UP	chr14:68558692-68559972	196023	chr14:68558692-68559972	1	1	1	1	0	0	1	0	78	164	121	198	64	143	99	172
Gpatch2l	NM_027405	chr12	+	87582827	87632318	1	1	1	0	UP	chr12:87582214-87583007	107	-	-	1	1	1	0	0	1	0	1965	2404	2163	2203	1158	1556	1264	1303
Gpbar1	NM_174985	chr1	+	74325173	74326163	1	1	1	0	ns	chr1:74295022-74296181	29619	chr1:74437612-74438493	1	1	1	1	0	0	0	0	6	26	18	36	0	0	0	0
Gpsm1	NM_001199146	chr2	+	26171052	26203757	1	1	1	0	UP	chr2:25973761-25974656	196922	chr2:25838691-25839485	1	1	1	1	0	0	1	0	3128	3610	6727	6107	1923	2198	4256	3522
Grwd1	NM_153419	chr7	-	53080592	53086159	1	1	1	0	ns	chr7:53069554-53070271	16415	chr7:52689509-52690529,chr7:52959882-52960844,chr7:52973081-52974045	3	1	1	1	0	0	0	0	643	659	663	652	86	115	95	101
Gtpbp2	NM_019581	chr17	+	46297980	46306319	1	1	1	0	ns	chr17:46692682-46693944	395278	chr17:45709131-45710644	1	1	1	1	0	0	0	0	1422	1618	1422	1516	401	551	424	521
Guca2a	NM_008190	chr4	+	119310336	119312070	1	1	1	0	ns	chr4:119704783-119705756	394890	chr4:118904855-118905763,chr4:119704783-119705756,chr4:119820799-119822066	3	1	1	1	0	0	0	0	2	9	6	15	1	7	4	12
Gucy1b2	NM_001204340	chr14	-	63011506	63075126	1	1	1	0	ns	chr14:63383771-63384927	309237	chr14:61921393-61921756,chr14:62058744-62059493	2	1	1	1	0	0	0	0	13	26	12	18	12	23	11	18
Gyltl1b	NM_001166633	chr2	-	92205202	92211193	1	1	1	0	UP	chr2:92215141-92215687	4132	-	-	1	1	1	0	0	1	0	23	43	38	41	14	31	22	22
Gzf1	NM_028986	chr2	+	148506855	148518685	1	1	1	0	UP	chr2:148682572-148683556	176112	chr2:148710485-148710853	1	1	1	1	0	0	1	0	1186	1221	1361	1391	133	186	191	176
Hal	NM_010401	chr10	+	92951512	92979488	1	1	1	0	UP	chr10:92911991-92912876	39085	chr10:92794535-92795705	1	1	1	1	0	0	1	0	6	17	60	85	5	15	47	73
Hbegf	NM_010415	chr18	-	36664580	36675459	1	1	1	0	UP	chr18:36673290-36674605	1487	chr18:36575694-36576906	1	1	1	1	0	0	1	0	1565	7645	3179	5055	624	4438	808	1841
Hdgfrp2	NM_008233	chr17	+	56219079	56240019	1	1	1	0	ns	chr17:56217995-56219289	511	chr17:56217995-56219289,chr17:56301525-56302050	2	1	1	1	0	0	0	0	2310	2425	2389	2292	1002	1150	1059	1000
Higd1a	NM_019814	chr9	-	121757677	121767118	1	1	1	0	UP	chr9:122218965-122220081	452653	chr9:122218965-122220081	1	1	1	1	0	0	1	0	545	763	818	951	153	335	241	316
Hipk3	NM_010434	chr2	-	104266638	104334646	1	1	1	0	UP	chr2:104429606-104431007	95664	chr2:104429606-104431007	1	1	1	1	0	0	1	0	6281	6878	8566	9353	1605	2158	2297	2770
Hivep1	NM_007772	chr13	+	42147389	42280395	1	1	1	0	UP	chr13:42146536-42147260	404	chr13:41738674-41739834,chr13:41804693-41805189,chr13:40954405-40955673	3	1	1	1	0	0	1	0	3468	4481	4000	4117	1836	2792	1933	1988
Hivep2	NM_010437	chr10	+	13686184	13871184	1	1	1	0	DOWN	chr10:13765722-13766728	79945	chr10:13765722-13766728	1	1	1	1	0	0	0	1	7454	9936	5357	6498	5610	7967	3839	4990
Hmga2	NM_010441	chr10	-	119798330	119913991	1	1	1	0	UP	chr10:119831439-119832591	81931	chr10:120153599-120155061,chr10:120295949-120297281,chr10:120335520-120337167	3	1	1	1	0	0	1	0	15499	21124	18107	18968	14238	19759	16023	16804
Hnrnpd	NM_007516	chr5	-	100384953	100407957	1	1	1	0	DOWN	chr5:100407592-100408421	74	-	-	1	1	1	0	0	0	1	4648	5717	3494	3525	2961	3862	2411	2387
Hnrnpl	NM_177301	chr7	+	29595908	29607285	1	1	1	0	DOWN	chr7:29593956-29594374	1748	-	-	1	1	1	0	0	0	1	6610	6999	6110	6233	2336	2797	2314	2515
Homer1	NM_147176	chr13	+	94074449	94175084	1	1	1	0	DOWN	chr13:94072982-94074137	856	-	-	1	1	1	0	0	0	1	1893	6173	1547	2103	1404	5525	1144	1646
Hsd11b2	NM_008289	chr8	+	108042645	108047888	1	1	1	0	ns	chr8:108089376-108090715	47348	chr8:107812822-107813752,chr8:108089376-108090715	2	1	1	1	0	0	0	0	41	80	46	64	24	53	29	46
Hsd17b13	NM_198030	chr5	-	104384460	104406407	1	1	1	0	ns	chr5:104403838-104404695	2287	chr5:104403838-104404695	1	1	1	1	0	0	0	0	3	13	7	11	3	12	7	10
Hsf1	NM_008296	chr15	+	76307874	76331402	1	1	1	0	UP	chr15:76469985-76470960	162607	chr15:76469985-76470960	1	1	1	1	0	0	1	0	1387	1539	1694	1717	725	898	976	1013
Hsf5	NM_001045527	chr11	+	87430665	87473044	1	1	1	0	UP	chr11:87562494-87563697	132406	chr11:86921875-86922995	1	1	1	1	0	0	1	0	265	339	364	388	250	317	335	366
Hsp90ab1	NM_008302	chr17	-	45704726	45710210	1	1	1	0	UP	chr17:45709131-45710644	437	-	-	1	1	1	0	0	1	0	24706	25851	28135	29757	1063	1472	1203	1518
Hspa8	NM_031165	chr9	+	40609355	40613282	1	1	1	0	UP	chr9:40431789-40432792	177231	chr9:40431789-40432792	1	1	1	1	0	0	1	0	15331	16956	18559	20682	307	765	408	812
Htra4	NM_001081187	chr8	-	26135399	26149434	1	1	1	0	ns	chr8:25974805-25975866	174043	chr8:26334686-26335822	1	1	1	1	0	0	0	0	18	40	23	25	12	30	17	18
Id3	NM_008321	chr4	+	135699736	135701307	1	1	1	0	UP	chr4:135699017-135700116	223	chr4:135699017-135700116,chr4:135672473-135673646	2	1	1	1	0	0	1	0	1832	3098	3931	5535	98	306	192	428
Ier2	NM_010499	chr8	-	87185229	87186751	1	1	1	0	UP	chr8:87187374-87188745	1258	chr8:87499805-87501195,chr8:87503433-87504638	2	1	1	1	0	0	1	0	753	7459	963	2135	0	0	0	0
Ier3	NM_133662	chr17	+	35958657	35959856	1	1	1	0	ns	chr17:36007125-36008328	49153	chr17:36007125-36008328,chr17:36040069-36041231	2	1	1	1	0	0	0	0	1100	8869	991	3384	22	272	20	81
Iffo2	NM_183148	chr4	+	139086462	139176297	1	1	1	0	UP	chr4:139090762-139091895	4892	-	-	1	1	1	0	0	1	0	3003	6176	4417	6197	1455	4317	1987	3479
Ifi35	NM_027320	chr11	+	101309725	101320015	1	1	1	0	UP	chr11:101285375-101286738	23730	chr11:101251146-101252355,chr11:101285375-101286738	2	1	1	1	0	0	1	0	601	641	1007	994	247	320	394	433
Ifitm3	NM_025378	chr7	-	148195488	148196643	1	1	1	0	UP	chr7:148194458-148195638	1526	-	-	1	1	1	0	0	1	0	2150	2277	3202	3101	31	61	38	33
Ifnar1	NM_010508	chr16	+	91485459	91510767	1	1	1	0	DOWN	chr16:91612355-91613504	127478	chr16:91612355-91613504	1	1	1	1	0	0	0	1	4337	4652	3291	3394	728	997	482	479
Ifngr1	NM_010511	chr10	+	19311763	19330031	1	1	1	0	UP	chr10:19311225-19312125	134	-	-	1	1	1	0	0	1	0	1118	1365	1349	1522	293	506	345	487
Igf2	NM_001122736	chr7	-	149836672	149846940	1	1	1	0	DOWN	chr7:149846584-149847525	113	-	-	1	1	1	0	0	0	1	20211	19429	636	584	180	274	5	4
Il17ra	NM_008359	chr6	+	120413214	120433745	1	1	1	0	DOWN	chr6:120313621-120313871	99400	chr6:120313621-120313871	1	1	1	1	0	0	0	1	1093	1453	961	1148	350	650	300	424
Il18r1	NM_008365	chr1	+	40522850	40557699	1	1	1	0	DOWN	chr1:40571640-40572683	49336	chr1:40571640-40572683	1	1	1	1	0	0	0	1	33	129	7	5	26	115	5	2
Il18rap	NM_010553	chr1	+	40572206	40608550	1	1	1	0	DOWN	chr1:40571640-40572683	18	-	-	1	1	1	0	0	0	1	248	301	138	127	138	176	68	61
Il20rb	NM_001033543	chr9	-	100358137	100386892	1	1	1	0	DOWN	chr9:101152522-101153855	766733	chr9:101152522-101153855	1	1	1	1	0	0	0	1	580	681	469	517	509	592	407	440
Ilk	NM_001161724	chr7	+	112885103	112891439	1	1	1	0	UP	chr7:112887144-112888241	2651	chr7:112887144-112888241,chr7:113393397-113395127,chr7:112702354-112703423	3	1	1	1	0	0	1	0	2957	3172	4773	4653	809	967	1032	794
Ing2	NM_023503	chr8	-	48752531	48760513	1	1	1	0	DOWN	chr8:48759927-48761220	70	chr8:48618360-48619442	1	1	1	1	0	0	0	1	286	424	238	273	61	156	61	87
Inhba	NM_008380	chr13	+	16106307	16119044	1	1	1	0	UP	chr13:15992012-15993264	113695	chr13:16852467-16854162,chr13:17384324-17384681	2	1	1	1	0	0	1	0	589	862	2277	1930	239	432	728	314
Inpp5a	NM_001127363	chr7	+	146575007	146765551	1	1	1	0	UP	chr7:146653410-146654440	79001	chr7:146653410-146654440	1	1	1	1	0	0	1	0	3054	3334	5950	5578	2774	3047	5337	4938
Inpp5k	NM_008916	chr11	+	75444521	75462367	1	1	1	0	UP	chr11:75433274-75435167	10450	chr11:75216705-75217903,chr11:75468586-75469759	2	1	1	1	0	0	1	0	1071	1187	1217	1216	502	628	573	591
Ipo7	NM_181517	chr7	+	117161938	117198628	1	1	1	0	UP	chr7:117136636-117137657	24877	chr7:117136636-117137657	1	1	1	1	0	0	1	0	6032	8504	6574	7826	2665	4952	2913	3880
Ippk	NM_199056	chr13	+	49516591	49558429	1	1	1	0	UP	chr13:49495359-49496336	20833	chr13:49495359-49496336	1	1	1	1	0	0	1	0	1283	1452	1728	1441	829	949	1096	847
Irf3	NM_016849	chr7	+	52253017	52258218	1	1	1	0	UP	chr7:52252070-52253699	3	chr7:52150781-52152195,chr7:52272303-52273995	2	1	1	1	0	0	1	0	772	1030	981	816	249	406	289	176
Isca1	NM_026921	chr13	-	59856775	59871150	1	1	1	0	ns	chr13:59976808-59977835	106158	chr13:58568068-58569347	1	1	1	1	0	0	0	0	1022	2049	1001	1585	288	1213	315	815
Itga10	NM_001081053	chr3	+	96449506	96468442	1	1	1	0	UP	chr3:96404457-96406127	43967	chr3:96361287-96362358	1	1	1	1	0	0	1	0	242	260	950	1016	78	114	230	270
Itgb1	NM_010578	chr8	+	131209553	131257479	1	1	1	0	UP	chr8:131208302-131209757	12	chr8:129258869-129260533,chr8:131178278-131179438	2	1	1	1	0	0	1	0	35330	40534	48149	50842	9638	14474	10354	10489
Iws1	NM_173441	chr18	+	32227387	32263985	1	1	1	0	ns	chr18:32226895-32228407	460	-	-	1	1	1	0	0	0	0	4120	4482	3984	4158	1337	1652	1327	1536
Jak3	NM_010589	chr8	+	74200281	74214476	1	1	1	0	UP	chr8:74134718-74135148	65309	chr8:74660025-74661429,chr8:74134718-74135148	2	1	1	1	0	0	1	0	346	412	453	464	140	183	188	196
Jmjd6	NM_033398	chr11	-	116698745	116704763	1	1	1	0	UP	chr11:116703422-116705274	934	chr11:118109824-118110730	1	1	1	1	0	0	1	0	981	1326	1250	1334	309	533	383	462
Jsrp1	NM_028001	chr10	-	80271240	80276243	1	1	1	0	ns	chr10:80288598-80289754	12907	chr10:80288598-80289754	1	1	1	1	0	0	0	0	6	27	6	26	3	19	5	21
Junb	NM_008416	chr8	-	87500807	87502647	1	1	1	0	UP	chr8:87503433-87504638	1428	chr8:87499805-87501195,chr8:87183328-87184574,chr8:87187374-87188745,chr8:87503433-87504638	4	1	1	1	0	0	1	0	1034	11050	1532	6455	0	0	0	0
Katna1	NM_011835	chr10	+	7445797	7482948	1	1	1	0	ns	chr10:7445229-7446286	80	-	-	1	1	1	0	0	0	0	1307	2191	1227	1521	679	1506	657	985
Kbtbd11	NM_029116	chr8	+	15011024	15033332	1	1	1	0	ns	chr8:15013847-15014854	3162	-	-	1	1	1	0	0	0	0	35	67	32	56	4	33	9	29
Kbtbd2	NM_145958	chr6	-	56727518	56747807	1	1	1	0	DOWN	chr6:56920230-56921259	172530	chr6:57736358-57737779,chr6:57791929-57800553,chr6:58661528-58661947	3	1	1	1	0	0	0	1	3843	5467	3456	4243	1236	2192	1039	1551
Kctd11	NM_153143	chr11	-	69691765	69694487	1	1	1	0	UP	chr11:69694100-69695250	135	chr11:69475222-69476614,chr11:69651078-69652535,chr11:69694100-69695250,chr11:69714853-69715325,chr11:69734469-69735588	5	1	1	1	0	0	1	0	377	638	519	706	0	0	0	0
Kctd9	NM_001285933	chr14	+	68334154	68360367	1	1	1	0	UP	chr14:68558692-68559972	225154	chr14:68558692-68559972,chr14:67852879-67853896	2	1	1	1	0	0	1	0	2027	2238	2815	2974	1113	1290	1439	1581
Kdm3a	NM_001038695	chr6	-	71538963	71582911	1	1	1	0	DOWN	chr6:71580812-71582049	1530	-	-	1	1	1	0	0	0	1	3647	4392	3013	3410	2001	2575	1659	2051
Kdm5a	NM_145997	chr6	+	120314116	120394592	1	1	1	0	DOWN	chr6:120313621-120313871	302	-	-	1	1	1	0	0	0	1	7993	8774	6796	7074	3423	4017	2755	2960
Kdm5c	NM_013668	chrX	+	148667772	148708897	1	1	1	0	UP	chrX:148666927-148667894	352	-	-	1	1	1	0	0	1	0	6756	7208	7586	7796	1914	2169	2158	2248
Kdm6b	NM_001017426	chr11	-	69212019	69227177	1	1	1	0	UP	chr11:69475222-69476614	248657	chr11:69475222-69476614,chr11:69714853-69715325,chr11:68913015-68914345	3	1	1	1	0	0	1	0	833	2295	1122	2216	294	1218	388	1088
Khdrbs1	NR_045036	chr4	-	129380412	129419547	1	1	1	0	DOWN	chr4:129419399-129421348	1031	-	-	1	1	1	0	0	0	1	7193	8318	5932	6318	1914	2741	1874	2242
Kif14	NM_001287179	chr1	+	138364511	138428088	1	1	1	0	DOWN	chr1:138293843-138294797	70258	chr1:138293843-138294797	1	1	1	1	0	0	0	1	1667	1967	1275	1513	750	984	627	777
Kin	NM_025280	chr2	+	10002238	10014328	1	1	1	0	ns	chr2:10222642-10223830	220925	chr2:6019891-6020929	1	1	1	1	0	0	0	0	630	713	675	694	315	392	346	361
Kirrel3	NM_001190912	chr9	+	34296315	34843892	1	1	1	0	UP	chr9:34800960-34802185	505274	chr9:34800960-34802185	1	1	1	1	0	0	1	0	5526	6858	45017	42756	5396	6648	44115	41802
Klf13	NM_021366	chr7	-	71031236	71083801	1	1	1	0	UP	chr7:71069261-71070660	13912	chr7:71205883-71206772	1	1	1	1	0	0	1	0	2574	4712	3543	5707	906	3060	1623	3606
Klf16	NM_078477	chr10	-	80029865	80040041	1	1	1	0	UP	chr10:80023943-80025178	15457	chr10:80084130-80085502	1	1	1	1	0	0	1	0	706	1528	927	1506	115	674	175	567
Krtcap3	NM_027221	chr5	+	31554078	31555570	1	1	1	0	ns	chr5:31593046-31594048	39445	chr5:31494887-31496034,chr5:32435924-32437065,chr5:32437246-32438568,chr5:31593046-31594048	4	1	1	1	0	0	0	0	87	120	104	107	52	71	64	66
Lamc2	NM_008485	chr1	-	154969885	155033577	1	1	1	0	UP	chr1:155038505-155039568	5513	-	-	1	1	1	0	0	1	0	69	106	703	748	27	45	161	181
Lcat	NM_008490	chr8	-	108463450	108467302	1	1	1	0	UP	chr8:108383763-108384954	82896	chr8:108383763-108384954	1	1	1	1	0	0	1	0	103	221	171	286	59	143	104	180
Lenep	NM_020517	chr3	-	89205817	89206572	1	1	1	0	ns	chr3:89195351-89196022	10882	chr3:89221886-89223479,chr3:89226424-89227295	2	1	1	1	0	0	0	0	38	64	48	60	5	11	6	9
Lgals2	NM_025622	chr15	-	78681289	78685959	1	1	1	0	UP	chr15:78706661-78708021	21632	chr15:78636927-78638014,chr15:78706661-78708021,chr15:79913316-79914355	3	1	1	1	0	0	1	0	199	268	282	334	93	158	153	200
Lig3	NM_010716	chr11	+	82594636	82617776	1	1	1	0	ns	chr11:83084749-83085918	490769	chr11:80597422-80598551	1	1	1	1	0	0	0	0	1884	1978	1942	2085	389	481	443	501
Lima1	NM_001113545	chr15	-	99608898	99705887	1	1	1	0	UP	chr15:99676742-99678428	28048	chr15:99676742-99678428	1	1	1	1	0	0	1	0	9639	12215	18234	13068	4389	6401	8028	3100
Lims1	NM_026148	chr10	+	57786213	57887439	1	1	1	0	UP	chr10:57784807-57786730	342	chr10:57845821-57846921,chr10:57909031-57909878	2	1	1	1	0	0	1	0	14806	15230	19193	18147	8999	9500	11696	10388
Lman2	NM_025828	chr13	-	55445193	55464144	1	1	1	0	DOWN	chr13:55545253-55546954	81796	chr13:55545253-55546954,chr13:55611740-55613589,chr13:55613614-55615359	3	1	1	1	0	0	0	1	4283	4397	3861	3965	547	621	575	559
Lmna	NM_001002011	chr3	-	88285069	88307274	1	1	1	0	UP	chr3:88296290-88297531	10285	chr3:88296290-88297531	1	1	1	1	0	0	1	0	7846	11184	12431	15541	793	3294	1382	3269
LOC101056043	NR_105032	chr5	-	110858893	110860974	1	1	1	0	ns	chr5:110564169-110565375	296171	chr5:111632758-111633807	1	1	1	1	0	0	0	0	158	227	142	173	158	227	142	173
Lrg1	NM_029796	chr17	-	56259100	56261369	1	1	1	0	ns	chr17:56301525-56302050	40524	chr17:56301525-56302050,chr17:56812130-56812965	2	1	1	1	0	0	0	0	6	31	8	25	3	13	5	8
Lrrc41	NM_153521	chr4	+	115748069	115769648	1	1	1	0	ns	chr4:115796013-115796890	48325	chr4:115796013-115796890	1	1	1	1	0	0	0	0	2733	2849	2812	2950	785	953	843	882
Lrrfip1	NM_001111312	chr1	+	92895303	93025521	1	1	1	0	UP	chr1:92954017-92955110	59256	chr1:92954017-92955110	1	1	1	1	0	0	1	0	8715	11046	15597	18468	6205	8480	10262	12848
Lsp1	NM_001271509	chr7	+	149646716	149680773	1	1	1	0	DOWN	chr7:149643574-149644830	2575	chr7:150254557-150255652,chr7:149673253-149674355	2	1	1	1	0	0	0	1	2715	3094	1519	1261	1178	1603	670	494
Lysmd3	NM_030257	chr13	+	81796804	81810889	1	1	1	0	UP	chr13:81796414-81797480	169	-	-	1	1	1	0	0	1	0	1256	1979	1545	2052	288	682	359	632
Mad2l1	NM_019499	chr6	+	66485461	66490985	1	1	1	0	DOWN	chr6:66128824-66129907	356074	chr6:66987190-66988075	1	1	1	1	0	0	0	1	1111	1159	781	826	94	121	65	77
Mad2l1bp	NM_025649	chr17	-	46284333	46290500	1	1	1	0	UP	chr17:46692682-46693944	402758	chr17:45709131-45710644	1	1	1	1	0	0	1	0	250	291	307	329	14	28	19	25
Maml1	NM_175334	chr11	-	50069136	50105838	1	1	1	0	UP	chr11:50138790-50139850	33431	chr11:50138790-50139850	1	1	1	1	0	0	1	0	2601	3510	2575	3161	1109	1876	1248	1705
Manf	NM_029103	chr9	-	106789745	106794269	1	1	1	0	UP	chr9:106793836-106794872	67	-	-	1	1	1	0	0	1	0	1959	2013	2495	2739	135	176	199	245
Map1s	NM_173013	chr8	+	73429872	73441428	1	1	1	0	ns	chr8:73396184-73397256	33180	chr8:73833867-73834757	1	1	1	1	0	0	0	0	1378	1578	1270	1359	394	489	350	329
Map3k14	NM_016896	chr11	-	103081077	103128715	1	1	1	0	DOWN	chr11:103128162-103129732	219	chr11:102993971-102994836	1	1	1	1	0	0	0	1	2378	3253	1664	1354	1811	2479	1224	884
Map3k2	NM_011946	chr18	+	32322742	32396405	1	1	1	0	DOWN	chr18:32332389-32333335	10240	chr18:32607532-32608441	1	1	1	1	0	0	0	1	5626	7323	4946	5981	1887	3402	1657	2561
Mapkapk2	NM_008551	chr1	-	132950280	132994120	1	1	1	0	UP	chr1:132993083-132994061	474	-	-	1	1	1	0	0	1	0	5109	6809	6941	7517	2970	4675	4092	4604
Mapre1	NM_007896	chr2	+	153567022	153599050	1	1	1	0	UP	chr2:153566580-153567202	89	-	-	1	1	1	0	0	1	0	5743	6933	8024	9217	1233	2212	1820	2617
Mapt	NM_010838	chr11	+	104092749	104193403	1	1	1	0	ns	chr11:104477187-104478125	384838	chr11:104477187-104478125	1	1	1	1	0	0	0	0	164	201	172	203	109	136	127	138
Mboat7	NM_029934	chr7	-	3629390	3645127	1	1	1	0	ns	chr7:3644196-3645725	167	chr7:3596056-3597219,chr7:4396585-4397510	2	1	1	1	0	0	0	0	1543	1656	1591	1670	511	617	534	548
Mcl1	NM_008562	chr3	+	95462642	95467101	1	1	1	0	ns	chr3:95461947-95463195	12	chr3:95491615-95492716,chr3:95392070-95393345	2	1	1	1	0	0	0	0	3947	7335	4254	5654	294	862	291	547
Mcm10	NM_027290	chr2	-	4911769	4933837	1	1	1	0	DOWN	chr2:4933471-4934577	151	-	-	1	1	1	0	0	0	1	733	945	628	710	276	457	233	286
Mcm4	NM_008565	chr16	-	15623989	15637493	1	1	1	0	DOWN	chr16:15252368-15253545	384587	chr16:14705042-14706098	1	1	1	1	0	0	0	1	6233	6586	3739	4097	715	972	448	560
Med13l	NM_172424	chr5	+	119010727	119215446	1	1	1	0	DOWN	chr5:119089716-119090203	79251	chr5:119089716-119090203	1	1	1	1	0	0	0	1	19870	20929	13175	13006	14471	15362	9341	9131
Meis3	NM_001277988	chr7	+	16760673	16771852	1	1	1	0	UP	chr7:16704620-16705819	55417	chr7:16683192-16684081	1	1	1	1	0	0	1	0	292	327	411	443	62	102	109	145
Melk	NM_010790	chr4	+	44313788	44377547	1	1	1	0	DOWN	chr4:44085170-44086514	228213	chr4:44024890-44025897	1	1	1	1	0	0	0	1	1699	1819	1307	1310	891	1004	672	668
Mfsd8	NM_028140	chr3	-	40622093	40650776	1	1	1	0	DOWN	chr3:40650100-40651367	44	-	-	1	1	1	0	0	0	1	601	679	483	485	354	404	255	249
Micalcl	NM_027587	chr7	+	119511821	119556618	1	1	1	0	UP	chr7:119521561-119522707	10417	chr7:119347326-119348606,chr7:119521561-119522707	2	1	1	1	0	0	1	0	33	73	453	750	0	0	0	0
Mief1	NM_178719	chr15	+	80064509	80083801	1	1	1	0	UP	chr15:80085081-80087030	21997	chr15:80540752-80541957,chr15:79913316-79914355	2	1	1	1	0	0	1	0	1777	1834	2014	1939	480	541	519	438
Mir1938	NR_035459	chr12	-	40949298	40949398	1	1	1	0	ns	chr12:40949531-40950499	584	-	-	1	1	1	0	0	0	0	3	57	9	85	3	57	9	85
Mir22	NR_029739	chr11	+	75277217	75277312	1	1	1	0	UP	chr11:75273555-75275424	2427	chr11:75216705-75217903	1	1	1	1	0	0	1	0	49	96	73	124	16	40	24	48
Mir22hg	NR_030711	chr11	+	75275040	75280192	1	1	1	0	UP	chr11:75273555-75275424	250	chr11:75216705-75217903	1	1	1	1	0	0	1	0	2102	4614	3868	6827	1262	2961	2385	4450
Mir29a	NR_029744	chr6	-	31012659	31012747	1	1	1	0	ns	chr6:30577920-30578822	434529	chr6:30350508-30352045	1	1	1	1	0	0	0	0	16	39	12	23	0	0	0	0
Mir3471-1	NR_037304	chr9	-	30942991	31066970	1	1	1	0	UP	chr9:31069447-31070518	3062	chr9:31019240-31019650	1	1	1	1	0	0	1	0	10319	10707	16829	17156	2166	2539	3620	3295
Mir6935	NR_105900	chr11	-	120208663	120208727	1	1	1	0	UP	chr11:120210777-120212766	2920	chr11:120210777-120212766,chr11:120112231-120113382,chr11:120433897-120435644	3	1	1	1	0	0	1	0	140	197	275	257	78	132	159	135
Mir7009	NR_105976	chr3	-	36374382	36374446	1	1	1	0	ns	chr3:36374175-36375147	300	-	-	1	1	1	0	0	0	0	4	13	7	8	4	13	7	8
Mir7060	NR_106027	chr7	+	134632764	134632901	1	1	1	0	ns	chr7:134620932-134622809	10814	chr7:134620932-134622809	1	1	1	1	0	0	0	0	2	7	8	13	2	7	8	12
Mir7074	NR_106042	chr8	-	108475536	108475599	1	1	1	0	UP	chr8:108383763-108384954	91193	chr8:108383763-108384954	1	1	1	1	0	0	1	0	3	9	15	12	1	8	11	10
Mir763	NR_030434	chr10	-	119885046	119885166	1	1	1	0	ns	chr10:119831439-119832591	53106	chr10:120335520-120337167	1	1	1	1	0	0	0	0	26	41	31	37	26	41	31	37
Mlf2	NM_001170341	chr6	+	124881405	124886167	1	1	1	0	UP	chr6:124869365-124870718	11474	chr6:124869365-124870718	1	1	1	1	0	0	1	0	2282	2462	3003	2980	282	453	384	382
Mlkl	NM_029005	chr8	-	113835699	113861803	1	1	1	0	DOWN	chr8:114045827-114046593	184294	chr8:114249440-114250956	1	1	1	1	0	0	0	1	709	785	500	509	344	412	223	207
Mllt11	NM_019914	chr3	-	95022465	95032599	1	1	1	0	UP	chr3:94819039-94820538	212313	chr3:95461947-95463195	1	1	1	1	0	0	1	0	400	589	788	1015	167	274	264	396
Mob1b	NM_026735	chr5	+	89149895	89187480	1	1	1	0	UP	chr5:88982709-88983871	166611	chr5:89660912-89662351	1	1	1	1	0	0	1	0	1972	2132	2102	2189	779	919	875	916
Mob3a	NM_172457	chr10	-	80147997	80164565	1	1	1	0	UP	chr10:80164053-80165832	190	chr10:80288598-80289754,chr10:80084130-80085502,chr10:80782627-80784172	3	1	1	1	0	0	1	0	1537	2746	4875	4569	492	1287	937	506
Mob3c	NM_175308	chr4	+	115500696	115508788	1	1	1	0	UP	chr4:115796013-115796890	295698	chr4:114659825-114660098	1	1	1	1	0	0	1	0	359	535	439	522	103	217	130	211
Morf4l2	NM_001168230	chrX	-	133267489	133278225	1	1	1	0	UP	chrX:133553474-133554561	275761	chrX:133553474-133554561	1	1	1	1	0	0	1	0	8970	10007	9595	10572	1063	1933	1313	2058
Mov10	NM_001163440	chr3	-	104597749	104621481	1	1	1	0	DOWN	chr3:104861460-104862866	240577	chr3:104861460-104862866	1	1	1	1	0	0	0	1	1236	1451	1027	1145	481	633	377	461
Mpdu1	NM_011900	chr11	-	69470205	69476144	1	1	1	0	ns	chr11:69475222-69476614	308	chr11:69475222-69476614,chr11:69734469-69735588,chr11:68913015-68914345,chr11:69651078-69652535,chr11:69694100-69695250	5	1	1	1	0	0	0	0	587	611	585	471	196	234	193	108
Mphosph10	NM_026483	chr7	-	71521426	71537122	1	1	1	0	ns	chr7:71518569-71519616	18119	chr7:71069261-71070660	1	1	1	1	0	0	0	0	659	727	715	760	190	250	195	234
Mpp2	NM_016695	chr11	-	101918330	101949829	1	1	1	0	UP	chr11:102091320-102092016	141728	chr11:102145506-102146680	1	1	1	1	0	0	1	0	327	508	471	655	129	287	137	317
Mrpl33	NM_025796	chr5	+	31916323	31925017	1	1	1	0	UP	chr5:31870147-31871279	45612	chr5:32435924-32437065,chr5:32437246-32438568,chr5:31870147-31871279	3	1	1	1	0	0	1	0	927	992	1205	1301	462	541	537	589
Mrrf	NM_026422	chr2	+	35991917	36045803	1	1	1	0	UP	chr2:35994320-35995430	3131	-	-	1	1	1	0	0	1	0	817	896	1148	1105	526	601	721	650
Mtmr12	NM_172958	chr15	+	12134848	12201995	1	1	1	0	UP	chr15:12040597-12041880	93764	chr15:11328966-11330357	1	1	1	1	0	0	1	0	2113	2844	2931	3019	1198	1895	1715	1740
Mtpn	NM_008098	chr6	-	35458823	35489888	1	1	1	0	UP	chr6:35375975-35376964	113399	chr6:35375975-35376964	1	1	1	1	0	0	1	0	8645	8791	10792	11596	1020	1288	1042	1168
Mus81	NM_027877	chr19	-	5482839	5488336	1	1	1	0	UP	chr19:5488136-5489906	821	-	-	1	1	1	0	0	1	0	582	625	755	684	285	328	359	305
Myadm	NM_001093764	chr7	+	3289038	3299350	1	1	1	0	UP	chr7:3292350-3293340	3861	chr7:3292350-3293340	1	1	1	1	0	0	1	0	4118	4333	8997	9161	300	473	474	469
Myc	NM_001177352	chr15	+	61816895	61821916	1	1	1	0	ns	chr15:61625853-61626843	190310	chr15:62092668-62093782,chr15:62415161-62416281,chr15:62751920-62753102,chr15:63348511-63349761,chr15:63384747-63386071	5	1	1	1	0	0	0	0	1649	2769	1602	2340	247	432	249	329
Myh11	NM_001161775	chr16	-	14194619	14291501	1	1	1	0	UP	chr16:14272423-14273339	18702	chr16:14272423-14273339	1	1	1	1	0	0	1	0	158	211	2817	2807	54	90	906	805
Myl12b	NM_023402	chr17	-	71323302	71339856	1	1	1	0	UP	chr17:71351448-71352482	12006	chr17:71077798-71078942,chr17:71351448-71352482	2	1	1	1	0	0	1	0	2818	3224	3694	3638	841	1256	1236	1155
Myl6	NM_010860	chr10	-	127927916	127930881	1	1	1	0	UP	chr10:127929450-127930773	800	chr10:127970478-127971491	1	1	1	1	0	0	1	0	4083	4223	9793	9529	1516	1636	2714	2281
Myl6b	NM_172259	chr10	-	127931212	127935741	1	1	1	0	ns	chr10:127929450-127930773	5660	chr10:127970478-127971491	1	1	1	1	0	0	0	0	121	162	154	156	73	111	88	93
Myo19	NM_025414	chr11	+	84693721	84724633	1	1	1	0	UP	chr11:84335626-84336849	357517	chr11:84077614-84078499	1	1	1	1	0	0	1	0	1068	1166	1504	1592	594	689	780	842
Myo1c	NM_008659	chr11	+	75465010	75488136	1	1	1	0	UP	chr11:75468586-75469759	4253	chr11:75216705-75217903	1	1	1	1	0	0	1	0	9124	10365	18043	18465	1856	2529	3405	3117
Myo1h	NM_001164573	chr5	+	114764949	114814585	1	1	1	0	UP	chr5:114819810-114821185	55632	chr5:114819810-114821185	1	1	1	1	0	0	1	0	2431	2681	4230	4490	170	222	198	184
Myoz3	NM_133363	chr18	-	60733370	60751370	1	1	1	0	ns	chr18:60808300-60809340	57471	chr18:60808300-60809340	1	1	1	1	0	0	0	0	17	95	21	48	13	72	14	34
Nab2	NM_008668	chr10	-	127097973	127103759	1	1	1	0	DOWN	chr10:127058364-127059385	44550	chr10:127058364-127059385,chr10:127929450-127930773,chr10:127774172-127775122	3	1	1	1	0	0	0	1	2045	4074	1218	1760	218	1099	124	345
Nacad	NM_001081652	chr11	-	6497825	6506057	1	1	1	0	UP	chr11:6371580-6372969	133788	chr11:6371580-6372969	1	1	1	1	0	0	1	0	273	428	868	1045	55	124	113	145
Naif1	NM_194335	chr2	+	32305976	32310996	1	1	1	0	ns	chr2:32426012-32426868	120398	chr2:32426012-32426868	1	1	1	1	0	0	0	0	113	169	134	173	17	51	20	38
Ncf2	NM_010877	chr1	+	154655019	154684120	1	1	1	0	ns	chr1:154616292-154616843	38423	chr1:154614837-154615946,chr1:154616292-154616843	2	1	1	1	0	0	0	0	80	151	105	153	60	121	81	126
Ncor2	NM_011424	chr5	-	125497522	125659584	1	1	1	0	UP	chr5:125659743-125660845	762	chr5:125561413-125562637,chr5:125441680-125442661	2	1	1	1	0	0	1	0	8016	8952	12259	12151	5809	6522	8855	8532
Nek11	NM_172461	chr9	-	105064796	105297617	1	1	1	0	DOWN	chr9:105278363-105279522	18697	chr9:104802901-104804063	1	1	1	1	0	0	0	1	138	170	100	118	129	161	95	113
Nfatc1	NM_001164110	chr18	-	80802943	80909810	1	1	1	0	DOWN	chr18:80666235-80667208	243041	chr18:80337418-80338576,chr18:80661186-80662281,chr18:80666235-80667208	3	1	1	1	0	0	0	1	1888	2535	1608	1938	1151	1792	1033	1349
Nfatc4	NM_023699	chr14	+	56443631	56452780	1	1	1	0	DOWN	chr14:56459582-56460367	16326	chr14:56299902-56301234,chr14:56459582-56460367	2	1	1	1	0	0	0	1	3383	3769	1229	1234	502	769	203	235
Nfkbib	NM_010908	chr7	-	29543269	29551543	1	1	1	0	ns	chr7:29593956-29594374	42615	chr7:29715960-29717175,chr7:29593956-29594374	2	1	1	1	0	0	0	0	120	202	137	171	56	118	62	86
Nfkbiz	NM_030612	chr16	-	55811489	55838754	1	1	1	0	DOWN	chr16:55754149-55755232	84087	chr16:55754149-55755232	1	1	1	1	0	0	0	1	3238	12429	2265	6325	1943	6452	1396	3487
Nfya	NM_010913	chr17	-	48526209	48549145	1	1	1	0	DOWN	chr17:48548549-48549884	59	chr17:48548549-48549884	1	1	1	1	0	0	0	1	2397	3062	1829	2144	947	1447	773	1013
Ninj1	NM_013610	chr13	+	49282915	49291620	1	1	1	0	UP	chr13:49395870-49396904	113421	chr13:49395870-49396904	1	1	1	1	0	0	1	0	338	592	889	1157	83	313	269	464
Nop2	NM_138747	chr6	+	125081900	125094771	1	1	1	0	UP	chr6:125116128-125117235	34773	chr6:124869365-124870718,chr6:125116128-125117235,chr6:125164808-125165890	3	1	1	1	0	0	1	0	1728	1919	2098	2253	567	724	651	737
Nppa	NM_008725	chr4	+	147374854	147376176	1	1	1	0	UP	chr4:147368012-147369065	6273	chr4:147368012-147369065	1	1	1	1	0	0	1	0	9	39	38	63	5	20	9	24
Nr4a1	NM_010444	chr15	+	101097276	101105225	1	1	1	0	UP	chr15:101096479-101097805	1	-	-	1	1	1	0	0	1	0	576	25875	918	14140	189	12074	333	7225
Nrbp1	NM_147201	chr5	+	31543290	31553935	1	1	1	0	ns	chr5:31494887-31496034	47829	chr5:31494887-31496034,chr5:32435924-32437065,chr5:32437246-32438568,chr5:31593046-31594048	4	1	1	1	0	0	0	0	2038	2365	2169	2317	675	910	682	830
Nsun4	NM_028142	chr4	-	115704374	115726481	1	1	1	0	UP	chr4:115796013-115796890	69913	chr4:114659825-114660098	1	1	1	1	0	0	1	0	1086	1478	1667	2097	630	972	984	1343
Nt5e	NM_011851	chr9	+	88222446	88266927	1	1	1	0	DOWN	chr9:88245606-88246757	23664	chr9:87625666-87626638,chr9:87633515-87634567	2	1	1	1	0	0	0	1	637	715	406	441	273	342	210	245
Nup62	NM_053074	chr7	+	52071789	52086176	1	1	1	0	ns	chr7:52103723-52104682	32307	chr7:52150781-52152195	1	1	1	1	0	0	0	0	2229	2481	2113	2144	2224	2471	2103	2126
Nup62-il4i1	NM_001171024	chr7	+	52071739	52096173	1	1	1	0	ns	chr7:52103723-52104682	32357	chr7:52150781-52152195	1	1	1	1	0	0	0	0	2562	2829	2412	2433	2482	2749	2339	2356
Oat	NM_016978	chr7	-	139749157	139768081	1	1	1	0	UP	chr7:139766999-139767977	557	-	-	1	1	1	0	0	1	0	5127	5575	5842	6475	919	1371	1212	1645
Odf3	NM_027019	chr7	+	148033814	148036824	1	1	1	0	ns	chr7:148194458-148195638	161301	chr7:148194458-148195638	1	1	1	1	0	0	0	0	13	27	20	38	8	21	15	28
Ogfr	NM_031373	chr2	+	180324111	180330542	1	1	1	0	UP	chr2:179990030-179991198	333487	chr2:179990030-179991198	1	1	1	1	0	0	1	0	2252	2302	2552	2610	267	447	371	496
Opa3	NM_207525	chr7	+	19813737	19832166	1	1	1	0	UP	chr7:19812819-19814652	341	chr7:19895125-19896295	1	1	1	1	0	0	1	0	757	1309	900	1392	263	717	359	772
Orai1	NM_175423	chr5	+	123465082	123480461	1	1	1	0	UP	chr5:123584147-123585098	119476	chr5:123584147-123585098	1	1	1	1	0	0	1	0	286	389	359	398	126	214	155	178
Orm2	NM_011016	chr4	+	63023482	63026911	1	1	1	0	UP	chr4:63063322-63064511	40371	chr4:63063322-63064511	1	1	1	1	0	0	1	0	13	35	52	72	11	30	43	62
Orm3	NM_013623	chr4	+	63017195	63020545	1	1	1	0	ns	chr4:63063322-63064511	46658	chr4:63708815-63709961	1	1	1	1	0	0	0	0	3	25	7	28	3	19	7	25
Osbp	NM_001033174	chr19	+	12040333	12068604	1	1	1	0	UP	chr19:11685462-11686725	354282	chr19:12547369-12548723,chr19:12861352-12862494	2	1	1	1	0	0	1	0	3619	3805	3981	4113	1202	1421	1324	1369
Paf1	NM_019458	chr7	+	29178014	29184402	1	1	1	0	UP	chr7:29177439-29178312	212	chr7:29157185-29158911,chr7:29160368-29161406,chr7:29163708-29164852	3	1	1	1	0	0	1	0	760	821	1003	1033	156	203	224	250
Papln	NM_130887	chr12	+	85104583	85133334	1	1	1	0	UP	chr12:85262707-85263479	158447	chr12:85791516-85792936	1	1	1	1	0	0	1	0	64	115	177	181	39	88	84	92
Patl1	NM_172635	chr19	+	11986888	12019586	1	1	1	0	ns	chr19:11685462-11686725	300837	chr19:12547369-12548723	1	1	1	1	0	0	0	0	1471	1987	1355	1606	768	1230	718	946
Pcnp	NM_001024622	chr16	-	56015620	56029830	1	1	1	0	UP	chr16:55965928-55966881	63301	chr16:55965928-55966881	1	1	1	1	0	0	1	0	2856	3381	3116	3437	1360	1856	1511	1810
Pcsk7	NM_008794	chr9	+	45714651	45737805	1	1	1	0	UP	chr9:45727499-45728767	13533	chr9:45743479-45744851	1	1	1	1	0	0	1	0	1779	2271	2250	1977	775	1219	1090	926
Pcsk9	NM_153565	chr4	-	106114938	106136930	1	1	1	0	ns	chr4:105123991-105124849	1012597	chr4:104829661-104830124	1	1	1	1	0	0	0	0	348	498	438	519	58	185	88	151
Pdlim5	NM_001190855	chr3	-	141902548	142058660	1	1	1	0	UP	chr3:142058358-142059243	3	chr3:142102210-142104143,chr3:142021535-142022722	2	1	1	1	0	0	1	0	28539	35195	53924	50783	23247	29901	38537	34225
Pebp4	NM_028560	chr14	+	70240213	70459725	1	1	1	0	DOWN	chr14:70085725-70086862	153903	chr14:70085725-70086862,chr14:70870625-70871758	2	1	1	1	0	0	0	1	87	204	44	53	87	203	44	53
Per1	NM_011065	chr11	+	68912457	68923459	1	1	1	0	ns	chr11:68913015-68914345	1200	chr11:69714853-69715325,chr11:69475222-69476614	2	1	1	1	0	0	0	0	458	2110	523	1246	138	1062	152	547
Pfdn2	NM_011070	chr1	+	173275829	173288301	1	1	1	0	ns	chr1:173192587-173194304	82137	chr1:173192587-173194304	1	1	1	1	0	0	0	0	385	536	394	479	240	398	259	363
Pfkfb3	NM_001177758	chr2	-	11393057	11475556	1	1	1	0	UP	chr2:11475069-11475926	27	-	-	1	1	1	0	0	1	0	906	1048	1456	1208	178	242	281	284
Pfkfb4	NM_173019	chr9	+	108893946	108934739	1	1	1	0	UP	chr9:108893128-108894349	138	chr9:108420015-108421062	1	1	1	1	0	0	1	0	591	653	825	888	397	457	589	643
Pfn1	NM_011072	chr11	-	70465348	70468152	1	1	1	0	UP	chr11:70466329-70467346	1335	chr11:70481733-70484042,chr11:70466329-70467346	2	1	1	1	0	0	1	0	6123	6928	10168	11061	447	912	584	732
Phf19	NM_028716	chr2	-	34749274	34769496	1	1	1	0	DOWN	chr2:34633178-34633492	136210	chr2:34633178-34633492	1	1	1	1	0	0	0	1	611	843	371	497	176	377	127	228
Phf2	NM_011078	chr13	-	48897118	48966254	1	1	1	0	DOWN	chr13:49395870-49396904	430082	chr13:49395870-49396904	1	1	1	1	0	0	0	1	3712	3879	3081	3129	1798	2006	1611	1633
Phkg2	NM_026888	chr7	+	134716861	134726821	1	1	1	0	ns	chr7:134716333-134717169	119	chr7:134716333-134717169	1	1	1	1	0	0	0	0	379	423	411	393	172	217	189	193
Phlda1	NM_009344	chr10	+	110943341	110945705	1	1	1	0	UP	chr10:111161556-111162558	218774	chr10:111161556-111162558	1	1	1	1	0	0	1	0	136	643	224	728	13	89	17	84
Phospho1	NM_153104	chr11	+	95685813	95693454	1	1	1	0	ns	chr11:95936684-95937874	251517	chr11:95936684-95937874,chr11:96638532-96639582	2	1	1	1	0	0	0	0	34	43	26	24	5	14	9	7
Pip5kl1	NM_198191	chr2	+	32431338	32439299	1	1	1	0	ns	chr2:32426012-32426868	4962	-	-	1	1	1	0	0	0	0	16	33	25	35	12	25	15	22
Pitpna	NM_008850	chr11	+	75401609	75442280	1	1	1	0	UP	chr11:75400773-75402042	133	chr11:75216705-75217903	1	1	1	1	0	0	1	0	3853	8041	5140	5403	2293	6328	2944	3152
Pitpnb	NM_019640	chr5	+	111759782	111817379	1	1	1	0	UP	chr5:111632758-111633807	126584	chr5:112705006-112706150	1	1	1	1	0	0	1	0	3136	3789	3562	4124	2272	2932	2675	3177
Pla2g6	NM_001199024	chr15	-	79116657	79158801	1	1	1	0	UP	chr15:79158425-79158927	74	-	-	1	1	1	0	0	1	0	540	635	785	850	277	367	392	473
Plek2	NM_013738	chr12	-	79989683	80007925	1	1	1	0	ns	chr12:79968793-79970095	38534	chr12:79968793-79970095,chr12:80269157-80270104	2	1	1	1	0	0	0	0	44	72	54	73	21	46	27	38
Plekhf1	NM_024413	chr7	-	39005672	39013013	1	1	1	0	UP	chr7:39015016-39016129	2617	-	-	1	1	1	0	0	1	0	910	993	882	837	238	292	291	260
Plekhg2	NM_138752	chr7	-	29144622	29157681	1	1	1	0	UP	chr7:29157185-29158911	220	chr7:29177439-29178312	1	1	1	1	0	0	1	0	2709	3921	4151	4312	940	1686	1242	1253
Plekhh3	NM_146030	chr11	-	101023992	101032616	1	1	1	0	UP	chr11:101034463-101035592	2482	chr11:100980708-100981746	1	1	1	1	0	0	1	0	605	848	720	880	132	244	161	253
Plekhj1	NM_023900	chr10	-	80258843	80261371	1	1	1	0	ns	chr10:80288598-80289754	27779	chr10:80398517-80399427,chr10:80164053-80165832	2	1	1	1	0	0	0	0	342	387	409	464	89	123	101	127
Plin4	NM_020568	chr17	-	56240013	56249225	1	1	1	0	UP	chr17:56217995-56219289	30657	chr17:56301525-56302050,chr17:56748703-56750047,chr17:56217995-56219289,chr17:56812130-56812965	4	1	1	1	0	0	1	0	785	940	1088	1135	202	264	271	292
Plin5	NM_025874	chr17	-	56251023	56256971	1	1	1	0	ns	chr17:56217995-56219289	38403	chr17:56301525-56302050,chr17:56812130-56812965	2	1	1	1	0	0	0	0	59	143	79	133	40	100	57	92
Plk3	NM_013807	chr4	-	116801259	116806557	1	1	1	0	UP	chr4:116806215-116807312	146	-	-	1	1	1	0	0	1	0	226	1469	397	1616	77	750	142	766
Plxna2	NM_008882	chr1	+	196446022	196643062	1	1	1	0	DOWN	chr1:196802772-196804009	357357	chr1:195344629-195345878,chr1:194680631-194681367	2	1	1	1	0	0	0	1	5042	5616	3243	3450	3172	3679	1992	2167
Pnkd	NM_001039509	chr1	+	74331607	74400266	1	1	1	0	UP	chr1:74295022-74296181	36053	chr1:74437612-74438493	1	1	1	1	0	0	1	0	2358	2876	6288	7022	2224	2754	6146	6872
Pofut2	NM_030262	chr10	+	76722044	76732331	1	1	1	0	UP	chr10:76613751-76615068	107484	chr10:76613751-76615068	1	1	1	1	0	0	1	0	2915	3083	3468	3602	439	595	475	588
Pogz	NM_172683	chr3	+	94641488	94687489	1	1	1	0	ns	chr3:94642100-94642899	906	chr3:94604098-94605128	1	1	1	1	0	0	0	0	3067	3454	2968	3017	1577	1841	1493	1557
Poldip3	NM_178627	chr15	-	82956407	82979766	1	1	1	0	ns	chr15:83045755-83046932	66668	chr15:83045755-83046932	1	1	1	1	0	0	0	0	4281	4750	4485	5016	1052	1522	1110	1449
Polh	NM_030715	chr17	-	46308941	46339574	1	1	1	0	DOWN	chr17:46692682-46693944	353684	chr17:45709131-45710644	1	1	1	1	0	0	0	1	1450	1722	980	1169	429	705	357	479
Polr1e	NM_001285800	chr4	+	45031480	45047151	1	1	1	0	UP	chr4:45025016-45025922	6028	-	-	1	1	1	0	0	1	0	339	380	442	473	114	153	153	176
Ppard	NM_011145	chr17	+	28369698	28438414	1	1	1	0	ns	chr17:28464807-28465904	95494	chr17:28464807-28465904,chr17:28480728-28481997	2	1	1	1	0	0	0	0	1598	4772	1606	2861	1309	4466	1343	2594
Ppfia4	NM_001144855	chr1	-	136193359	136229505	1	1	1	0	UP	chr1:136229042-136230314	258	chr1:135640797-135642033	1	1	1	1	0	0	1	0	50	68	84	110	32	49	63	79
Ppm1b	NM_001159497	chr17	+	85356080	85423332	1	1	1	0	ns	chr17:85356021-85357599	1075	-	-	1	1	1	0	0	0	0	3651	3830	3683	3760	2367	2617	2364	2418
Ppp1r13b	NM_011625	chr12	-	113066668	113146266	1	1	1	0	DOWN	chr12:113132031-113133238	13635	chr12:113132031-113133238	1	1	1	1	0	0	0	1	1831	1910	885	858	1112	1209	565	542
Ppp1r14b	NM_008889	chr19	+	7049537	7051814	1	1	1	0	ns	chr19:7114220-7115428	65106	chr19:7114220-7115428	1	1	1	1	0	0	0	0	675	680	699	695	59	103	75	97
Ppp1r15a	NM_008654	chr7	-	52778287	52781638	1	1	1	0	UP	chr7:52781203-52782278	206	chr7:52650422-52651833	1	1	1	1	0	0	1	0	910	2600	1318	2695	32	121	49	135
Ppp1r15b	NM_133819	chr1	+	135027742	135036377	1	1	1	0	ns	chr1:135026965-135028261	263	chr1:134942952-134943899	1	1	1	1	0	0	0	0	5183	6385	5533	6445	103	234	131	221
Ppp1r18	NM_001146711	chr17	+	36002539	36012541	1	1	1	0	UP	chr17:36007125-36008328	5271	chr17:36040069-36041231	1	1	1	1	0	0	1	0	1744	2219	2325	2353	317	588	397	377
Ppp2r2a	NM_001205188	chr14	-	67632892	67691308	1	1	1	0	UP	chr14:67627527-67628068	63467	chr14:67627527-67628068	1	1	1	1	0	0	1	0	4168	4998	4583	4955	3218	4074	3487	3807
Ppp4c	NM_019674	chr7	-	133929381	133935985	1	1	1	0	ns	chr7:133942295-133943177	6782	-	-	1	1	1	0	0	0	0	1630	2240	1535	2009	460	958	448	793
Ppt2	NM_019441	chr17	-	34753606	34764042	1	1	1	0	DOWN	chr17:34740266-34741761	22914	chr17:35187946-35189252	1	1	1	1	0	0	0	1	489	576	420	397	131	157	102	77
Pqlc1	NM_001164420	chr18	+	80451983	80489463	1	1	1	0	UP	chr18:80452422-80453314	983	chr18:80661186-80662281,chr18:80666235-80667208	2	1	1	1	0	0	1	0	855	1275	1628	1963	432	814	947	1243
Pram1	NM_001002842	chr17	+	33775000	33782651	1	1	1	0	ns	chr17:33820982-33821925	46442	chr17:32924520-32925786,chr17:33820982-33821925	2	1	1	1	0	0	0	0	281	394	277	343	224	312	218	268
Pramef8	NM_172877	chr4	+	143002328	143010990	1	1	1	0	ns	chr4:143002296-143003426	511	chr4:144714222-144716074	1	1	1	1	0	0	0	0	1176	1593	1162	1353	162	326	144	229
Prdx6	NM_007453	chr1	-	163170242	163181297	1	1	1	0	UP	chr1:162836009-162836976	344781	chr1:163689049-163689864	1	1	1	1	0	0	1	0	1802	1919	4075	4575	277	421	750	960
Prkag1	NM_016781	chr15	-	98643227	98661939	1	1	1	0	UP	chr15:98860045-98861246	198721	chr15:98860045-98861246	1	1	1	1	0	0	1	0	2056	2541	2363	2497	996	1533	1202	1349
Prkd2	NM_001252458	chr7	+	17428250	17455810	1	1	1	0	DOWN	chr7:17459988-17460734	32258	chr7:17459988-17460734,chr7:17465143-17466177	2	1	1	1	0	0	0	1	648	822	535	654	225	407	224	325
Prmt1	NM_001252477	chr7	-	52232124	52241790	1	1	1	0	DOWN	chr7:52241496-52242667	86	chr7:52150781-52152195,chr7:52272303-52273995,chr7:52383872-52384788	3	1	1	1	0	0	0	1	1682	1807	1474	1520	483	603	411	417
Pros1	NM_011173	chr16	+	62854159	62929166	1	1	1	0	DOWN	chr16:62846622-62847478	7203	-	-	1	1	1	0	0	0	1	4594	4767	2792	2852	1328	1561	918	1013
Prox2	NM_175198	chr12	-	86427763	86447381	1	1	1	0	ns	chr12:86434533-86435611	12409	chr12:85791516-85792936	1	1	1	1	0	0	0	0	687	892	653	735	530	727	522	603
Prpf4b	NM_013830	chr13	+	34967362	34994747	1	1	1	0	ns	chr13:34787934-34789104	178367	chr13:34787934-34789104	1	1	1	1	0	0	0	0	4100	4480	3815	4100	1010	1370	1059	1285
Prr14	NM_145589	chr7	+	134615127	134620272	1	1	1	0	UP	chr7:134620932-134622809	6821	-	-	1	1	1	0	0	1	0	429	495	668	676	73	108	106	97
Prr7	NM_001030296	chr13	+	55565627	55574516	1	1	1	0	ns	chr13:55545253-55546954	19685	chr13:55545253-55546954	1	1	1	1	0	0	0	0	233	403	200	308	209	377	181	282
Prrc2c	NM_001081290	chr1	-	164601915	164670687	1	1	1	0	ns	chr1:164500114-164501145	170048	chr1:163689049-163689864	1	1	1	1	0	0	0	0	14135	15907	14070	15528	3976	5324	4054	5005
Psen1	NM_008943	chr12	+	85029512	85076149	1	1	1	0	ns	chr12:84860893-84862151	167785	chr12:85534608-85535538	1	1	1	1	0	0	0	0	2899	3811	2776	3238	1536	2428	1399	1855
Psma3	NM_011184	chr12	+	72075609	72095910	1	1	1	0	UP	chr12:72069095-72070262	5868	chr12:72116355-72117220	1	1	1	1	0	0	1	0	1691	1816	1865	1934	998	1120	1134	1129
Psmd8	NM_026545	chr7	-	29959205	29965692	1	1	1	0	ns	chr7:29965013-29966015	84	chr7:29715960-29717175,chr7:30077271-30078051	2	1	1	1	0	0	0	0	1912	2174	2003	2109	275	520	267	371
Psme3	NM_011192	chr11	+	101177564	101184844	1	1	1	0	ns	chr11:101251146-101252355	74209	chr11:101251146-101252355,chr11:101285375-101286738	2	1	1	1	0	0	0	0	1686	1978	1566	1885	265	491	293	436
Ptgs2	NM_011198	chr1	+	151947253	151955142	1	1	1	0	UP	chr1:151944404-151945635	2131	-	-	1	1	1	0	0	1	0	3495	16772	12020	21284	552	2579	1323	1937
Ptgs2os	NR_015466	chr1	-	151923790	151946896	1	1	1	0	UP	chr1:151944404-151945635	1774	-	-	1	1	1	0	0	1	0	322	627	463	477	285	585	407	419
Ptp4a2	NM_008974	chr4	+	129497722	129527247	1	1	1	0	UP	chr4:129419399-129421348	77142	chr4:129590369-129591661	1	1	1	1	0	0	1	0	7557	8734	9121	10103	1680	2870	2087	2656
Ptpn1	NM_011201	chr2	+	167757826	167804885	1	1	1	0	ns	chr2:167329260-167329855	427998	chr2:167329260-167329855	1	1	1	1	0	0	0	0	2468	3562	2325	2750	1280	2287	1336	1706
Ptpn11	NM_001109992	chr5	-	121580541	121641406	1	1	1	0	UP	chr5:121636063-121637270	4671	-	-	1	1	1	0	0	1	0	8397	9200	10757	11603	2331	3380	3119	3779
Ptpn2	NM_001127177	chr18	-	67825154	67884275	1	1	1	0	UP	chr18:67608616-67609444	275029	chr18:67608616-67609444	1	1	1	1	0	0	1	0	1819	2865	2184	2578	1037	2007	1324	1714
Ptpn23	NM_001081043	chr9	-	110287592	110310714	1	1	1	0	UP	chr9:110313188-110314265	2931	-	-	1	1	1	0	0	1	0	2215	3786	2569	3974	851	2165	1081	2249
Pwwp2b	NM_001098636	chr7	+	146434380	146453152	1	1	1	0	UP	chr7:146405634-146406807	28106	chr7:146653410-146654440	1	1	1	1	0	0	1	0	454	506	734	749	212	278	340	354
Pygo2	NM_026869	chr3	+	89234758	89239050	1	1	1	0	ns	chr3:89226424-89227295	8031	-	-	1	1	1	0	0	0	0	1628	2439	1748	2253	66	262	87	225
Qpctl	NM_026111	chr7	-	19725565	19734545	1	1	1	0	UP	chr7:19734154-19735696	126	chr7:19895125-19896295	1	1	1	1	0	0	1	0	318	373	381	429	73	105	92	117
Qtrt1	NM_021888	chr9	+	21216280	21224723	1	1	1	0	ns	chr9:21171506-21172650	44088	chr9:21731443-21732509,chr9:21740972-21741727,chr9:21171506-21172650	3	1	1	1	0	0	0	0	343	450	386	466	156	249	178	253
Rab1	NM_008996	chr11	+	20101604	20126859	1	1	1	0	UP	chr11:20152659-20153491	51592	chr11:20152659-20153491	1	1	1	1	0	0	1	0	5623	6342	6535	7442	1555	2331	2143	2803
Rab11b	NM_008997	chr17	-	33879428	33897431	1	1	1	0	ns	chr17:33896850-33898275	278	-	-	1	1	1	0	0	0	0	2782	3691	2828	3379	1077	1634	1063	1249
Rab21	NM_024454	chr10	-	114726917	114752647	1	1	1	0	UP	chr10:115704186-115705259	952082	chr10:112319903-112320997,chr10:117229393-117231305	2	1	1	1	0	0	1	0	1487	2319	1823	2551	844	1670	1022	1757
Rab5a	NM_025887	chr17	+	53618558	53647003	1	1	1	0	ns	chr17:53617964-53618849	20	chr17:53832991-53833992	1	1	1	1	0	0	0	0	2671	3731	2899	3699	1232	2179	1193	1912
Rabgef1	NM_001199059	chr5	+	130647688	130690207	1	1	1	0	UP	chr5:130648008-130648843	626	-	-	1	1	1	0	0	1	0	1685	3386	4066	5707	796	1578	1834	2524
Rac1	NM_009007	chr5	-	144266348	144288861	1	1	1	0	UP	chr5:143818963-143820095	469231	chr5:143584200-143585973	1	1	1	1	0	0	1	0	8067	9234	8919	10211	1701	2794	1986	2746
Ralb	NM_022327	chr1	-	121366881	121401359	1	1	1	0	UP	chr1:121400241-121401867	455	-	-	1	1	1	0	0	1	0	2161	2620	3001	3358	591	1047	790	1063
Rap1b	NM_024457	chr10	-	117251652	117283030	1	1	1	0	UP	chr10:117229393-117231305	52271	chr10:119645465-119646340	1	1	1	1	0	0	1	0	4180	6752	5742	8668	1511	3896	2211	4754
Raph1	NM_001045513	chr1	-	60540028	60623609	1	1	1	0	UP	chr1:60881087-60881893	258009	chr1:60881087-60881893	1	1	1	1	0	0	1	0	2754	3373	3416	3240	2495	3117	3050	2845
Rars	NM_025936	chr11	-	35621882	35648030	1	1	1	0	UP	chr11:35340936-35341967	306628	chr11:40215576-40216380	1	1	1	1	0	0	1	0	2526	3166	2977	3293	1108	1738	1271	1528
Rassf1	NM_001243748	chr9	+	107453885	107464598	1	1	1	0	UP	chr9:107489734-107490097	36120	chr9:108420015-108421062	1	1	1	1	0	0	1	0	1668	2579	2189	2716	525	1190	614	1060
Rbm18	NM_026434	chr2	-	35971598	35992224	1	1	1	0	UP	chr2:35994320-35995430	2824	-	-	1	1	1	0	0	1	0	1357	1504	2935	2903	524	632	1031	857
Rbm27	NM_172626	chr18	+	42435006	42501194	1	1	1	0	ns	chr18:42670514-42671300	235735	chr18:42670514-42671300	1	1	1	1	0	0	0	0	2996	3266	3023	3106	1273	1471	1355	1399
Rel	NM_009044	chr11	-	23641728	23670970	1	1	1	0	UP	chr11:23813356-23814634	142958	chr11:23813356-23814634	1	1	1	1	0	0	1	0	598	1778	646	1029	417	1541	491	838
Rela	NM_009045	chr19	+	5637489	5648130	1	1	1	0	UP	chr19:5488136-5489906	148330	chr19:5447054-5448168	1	1	1	1	0	0	1	0	1627	2971	1721	2562	394	1462	457	1073
Relb	NM_009046	chr7	-	20191570	20214787	1	1	1	0	DOWN	chr7:20156938-20157900	57218	chr7:20156938-20157900	1	1	1	1	0	0	0	1	720	1925	623	1134	434	1591	382	845
Rexo1	NM_025852	chr10	-	80003670	80024305	1	1	1	0	ns	chr10:80023943-80025178	277	chr10:80084130-80085502	1	1	1	1	0	0	0	0	1239	1326	1191	1226	320	409	358	394
Rfx1	NM_009055	chr8	+	86590734	86620891	1	1	1	0	UP	chr8:86589980-86591043	169	-	-	1	1	1	0	0	1	0	894	1093	1008	1079	478	625	520	595
Rheb	NM_053075	chr5	-	24308640	24348179	1	1	1	0	UP	chr5:24348035-24349657	671	chr5:24190740-24192160	1	1	1	1	0	0	1	0	3565	5431	5849	7384	2732	4572	4550	5970
Rhoa	NM_016802	chr9	+	108208535	108240270	1	1	1	0	UP	chr9:108420015-108421062	211958	chr9:107773531-107774642	1	1	1	1	0	0	1	0	5499	5870	7141	7895	1341	1758	1893	2203
Rhoc	NM_007484	chr3	+	104591951	104597377	1	1	1	0	UP	chr3:104861460-104862866	270107	chr3:104861460-104862866	1	1	1	1	0	0	1	0	2156	2302	2454	2718	298	488	305	426
Rhoj	NM_023275	chr12	+	76409299	76502442	1	1	1	0	ns	chr12:76408583-76409901	44	-	-	1	1	1	0	0	0	0	4584	5844	4696	3435	3485	4691	3657	2398
Rltpr	NM_001033320	chr8	+	108214805	108222065	1	1	1	0	ns	chr8:108089376-108090715	124810	chr8:108383763-108384954	1	1	1	1	0	0	0	0	65	103	72	95	29	62	41	58
Rnd1	NM_172612	chr15	-	98499635	98507892	1	1	1	0	UP	chr15:98860045-98861246	352768	chr15:98860045-98861246	1	1	1	1	0	0	1	0	149	330	580	610	49	153	130	149
Rnf10	NM_016698	chr5	-	115691778	115722904	1	1	1	0	UP	chr5:115724556-115725370	2072	-	-	1	1	1	0	0	1	0	3291	3531	4308	4503	1119	1368	1534	1670
Rnf123	NM_032543	chr9	-	107954002	107981706	1	1	1	0	UP	chr9:107773531-107774642	207710	chr9:107638576-107639269	1	1	1	1	0	0	1	0	1321	1756	1445	1838	557	936	700	1014
Rnf167	NM_027445	chr11	+	70461090	70464916	1	1	1	0	UP	chr11:70463475-70464532	2871	chr11:70481733-70484042	1	1	1	1	0	0	1	0	706	1229	725	980	248	607	331	529
Rnf19a	NM_013923	chr15	-	36169688	36212902	1	1	1	0	UP	chr15:36211585-36212456	880	-	-	1	1	1	0	0	1	0	3046	3813	5508	5766	1184	1833	2224	2393
Rnf217	NM_001146349	chr10	-	31221692	31329531	1	1	1	0	UP	chr10:31734823-31736069	405934	chr10:31734823-31736069	1	1	1	1	0	0	1	0	4153	4483	4472	3955	3629	4000	3928	3355
Rnf25	NM_021313	chr1	-	74640325	74647971	1	1	1	0	ns	chr1:74647407-74648649	7	-	-	1	1	1	0	0	0	0	662	785	710	689	266	387	289	268
Rnf34	NM_030564	chr5	+	123300196	123318954	1	1	1	0	UP	chr5:123299365-123300710	43	-	-	1	1	1	0	0	1	0	869	1026	1061	1237	189	335	281	435
Rnf40	NM_172281	chr7	+	134732211	134747119	1	1	1	0	ns	chr7:134716333-134717169	15469	chr7:134716333-134717169	1	1	1	1	0	0	0	0	1654	1753	1549	1591	380	445	388	398
Rnf41	NM_001164237	chr10	+	127848671	127878497	1	1	1	0	UP	chr10:127774172-127775122	74010	chr10:127774172-127775122,chr10:127926824-127928196,chr10:127929450-127930773	3	1	1	1	0	0	1	0	1758	2398	2275	2930	599	1079	789	1289
Rnf44	NR_027396	chr13	-	54780759	54795321	1	1	1	0	UP	chr13:54326444-54328009	467918	chr13:54326444-54328009	1	1	1	1	0	0	1	0	1443	1720	1769	1920	561	683	560	590
Rnpc3	NM_026043	chr3	-	113307984	113333067	1	1	1	0	ns	chr3:113613266-113614608	280815	chr3:113931946-113933234	1	1	1	1	0	0	0	0	1191	1354	1168	1129	745	922	739	732
Rnps1	NM_009070	chr17	+	24551619	24562842	1	1	1	0	DOWN	chr17:24615243-24616445	63648	chr17:24171601-24172779	1	1	1	1	0	0	0	1	2181	2371	1589	1668	897	1071	688	711
Rock1	NM_009071	chr18	-	10064398	10181790	1	1	1	0	ns	chr18:10181813-10182688	328	-	-	1	1	1	0	0	0	0	6686	7930	7185	7176	3822	4996	3709	3523
Rpgrip1	NM_001168515	chr14	+	52730577	52781014	1	1	1	0	DOWN	chr14:52898529-52899521	168598	chr14:52898529-52899521	1	1	1	1	0	0	0	1	1437	1426	1071	1158	144	227	148	191
Rpl13	NM_016738	chr8	+	125626249	125629142	1	1	1	0	ns	chr8:125046681-125047792	579037	chr8:125046681-125047792	1	1	1	1	0	0	0	0	2251	2219	2413	2448	205	241	231	248
Rpl23	NM_022891	chr11	-	97638839	97643753	1	1	1	0	DOWN	chr11:97563980-97565158	79276	chr11:97310921-97312470,chr11:97563980-97565158	2	1	1	1	0	0	0	1	4988	4904	4503	4571	460	595	494	586
Rpl27	NM_011289	chr11	+	101303558	101306910	1	1	1	0	ns	chr11:101285375-101286738	17563	chr11:101285375-101286738	1	1	1	1	0	0	0	0	1150	1181	1180	1251	272	358	315	333
Rpl28	NM_009081	chr7	+	4744566	4746149	1	1	1	0	DOWN	chr7:4690969-4692053	53121	chr7:3596056-3597219	1	1	1	1	0	0	0	1	1129	1073	957	967	90	125	81	101
Rpl3	NM_013762	chr15	-	79908210	79913836	1	1	1	0	UP	chr15:79913316-79914355	61	chr15:80540752-80541957	1	1	1	1	0	0	1	0	5208	5234	6100	6054	1058	1209	1459	1380
Rpl30	NM_001163485	chr15	-	34370262	34373031	1	1	1	0	DOWN	chr15:34422289-34423855	50158	chr15:35844818-35845910,chr15:34422289-34423855	2	1	1	1	0	0	0	1	2078	2081	1397	1395	408	467	414	386
Rpl34	NM_001287581	chr3	-	130429744	130433255	1	1	1	0	DOWN	chr3:130815172-130816598	382336	chr3:130815172-130816598	1	1	1	1	0	0	0	1	2269	2223	1967	1960	171	236	189	202
Rpl34-ps1	NM_001199350	chr3	-	130429754	130433247	1	1	1	0	DOWN	chr3:130815172-130816598	382344	chr3:130815172-130816598	1	1	1	1	0	0	0	1	2269	2223	1967	1960	171	236	189	202
Rpl37	NM_026069	chr15	+	5066612	5069140	1	1	1	0	ns	chr15:5193855-5195370	128129	chr15:3976872-3978061,chr15:3945185-3946380	2	1	1	1	0	0	0	0	2504	2490	2386	2530	285	361	301	296
Rpl4	NM_024212	chr9	+	64021193	64026369	1	1	1	0	UP	chr9:63971152-63972320	49447	chr9:63971152-63972320	1	1	1	1	0	0	1	0	14693	14396	15908	15909	767	960	877	972
Rpl41	NM_018860	chr10	-	127985165	127986224	1	1	1	0	ns	chr10:127970478-127971491	15268	chr10:127926824-127928196,chr10:127929450-127930773	2	1	1	1	0	0	0	0	4615	4701	4698	4876	182	293	193	257
Rpl7a	NM_013721	chr2	+	26766326	26768831	1	1	1	0	UP	chr2:27395056-27396080	629415	chr2:25973761-25974656	1	1	1	1	0	0	1	0	1230	1208	1503	1578	135	184	155	197
Rplp1	NM_018853	chr9	-	61761089	61762317	1	1	1	0	DOWN	chr9:61970103-61971162	208296	chr9:62572653-62573718	1	1	1	1	0	0	0	1	7990	7982	6027	6600	109	154	93	122
Rplp2	NM_026020	chr7	+	148633548	148637241	1	1	1	0	DOWN	chr7:148642279-148643152	9344	-	-	1	1	1	0	0	0	1	1893	1946	1656	1768	434	539	372	423
Rpn2	NM_019642	chr2	+	157104833	157152054	1	1	1	0	UP	chr2:157273165-157274199	168895	chr2:157993083-157995145	1	1	1	1	0	0	1	0	8297	8308	8430	8884	1278	1380	1594	1609
Rps14	NM_020600	chr18	+	60934249	60938200	1	1	1	0	DOWN	chr18:60808300-60809340	125406	chr18:60678809-60679834,chr18:60808300-60809340	2	1	1	1	0	0	0	1	4540	4287	4081	4087	353	441	373	395
Rps27a	NM_024277	chr11	-	29445841	29448040	1	1	1	0	DOWN	chr11:29556205-29557314	108704	chr11:29556205-29557314,chr11:29591832-29593255	2	1	1	1	0	0	0	1	1668	1645	1467	1466	180	244	174	213
Rps6kl1	NM_146244	chr12	-	86476545	86492214	1	1	1	0	ns	chr12:86434533-86435611	57242	chr12:86795793-86796745,chr12:86826573-86827650	2	1	1	1	0	0	0	0	26	62	34	63	8	29	16	30
Rpsa	NM_011029	chr9	+	120036883	120041487	1	1	1	0	DOWN	chr9:120036477-120037394	55	chr9:120019545-120020240	1	1	1	1	0	0	0	1	6059	6427	5421	5846	574	983	461	599
Rpusd3	NM_001033204	chr6	-	113365312	113369334	1	1	1	0	ns	chr6:113401330-113402404	32550	chr6:113276168-113277437,chr6:113327358-113328539	2	1	1	1	0	0	0	0	211	399	196	272	97	251	98	152
Rrad	NM_019662	chr8	-	107151965	107155221	1	1	1	0	DOWN	chr8:107812822-107813752	657871	chr8:107812822-107813752	1	1	1	1	0	0	0	1	140	305	72	81	15	109	5	17
Rras	NM_009101	chr7	+	52273376	52277014	1	1	1	0	UP	chr7:52272303-52273995	220	chr7:52252070-52253699,chr7:52241496-52242667,chr7:52383872-52384788,chr7:52409240-52410491	4	1	1	1	0	0	1	0	310	385	493	499	90	169	155	154
Rrbp1	NM_024281	chr2	-	143773130	143836999	1	1	1	0	UP	chr2:143740324-143742696	95936	chr2:143740324-143742696,chr2:143990646-143991755	2	1	1	1	0	0	1	0	16867	17185	18266	18875	8866	10688	10929	12036
Rrp8	NM_133951	chr7	-	112880243	112885899	1	1	1	0	UP	chr7:112887144-112888241	1855	chr7:112887144-112888241,chr7:113393397-113395127,chr7:112702354-112703423	3	1	1	1	0	0	1	0	975	1064	1115	1128	103	142	135	117
Rsad2	NM_021384	chr12	-	27127607	27141317	1	1	1	0	ns	chr12:26847923-26848961	292881	chr12:28071114-28072094	1	1	1	1	0	0	0	0	97	187	72	95	23	86	21	49
Rybp	NM_019743	chr6	-	100178558	100237352	1	1	1	0	UP	chr6:100448440-100449772	211742	chr6:100448440-100449772	1	1	1	1	0	0	1	0	1827	2617	2955	3754	1081	1809	1817	2558
Safb2	NM_001029979	chr17	-	56702364	56724006	1	1	1	0	ns	chr17:56748703-56750047	25329	chr17:56490040-56490715,chr17:56766204-56766981,chr17:56301525-56302050,chr17:56322755-56323697,chr17:56812130-56812965	5	1	1	1	0	0	0	0	1990	2543	1907	2238	1376	1873	1367	1686
Sap130	NM_172965	chr18	+	31794036	31882715	1	1	1	0	UP	chr18:32161569-32161926	367652	chr18:32226895-32228407	1	1	1	1	0	0	1	0	2718	3078	2928	3161	1907	2236	2088	2297
Sbno2	NM_183426	chr10	-	79519758	79565447	1	1	1	0	UP	chr10:79515854-79516819	49288	chr10:79399602-79400660,chr10:79450646-79451798,chr10:79515854-79516819,chr10:79629743-79631644	4	1	1	1	0	0	1	0	4399	6198	5243	6915	2740	4140	3378	4616
Sc4mol	NM_025436	chr8	-	67196941	67212375	1	1	1	0	UP	chr8:67190048-67191162	21783	chr8:66600451-66601764	1	1	1	1	0	0	1	0	3185	6206	8202	13828	885	3335	2307	6358
Scarf1	NM_001004157	chr11	+	75327042	75340082	1	1	1	0	ns	chr11:75273555-75275424	52252	chr11:75216705-75217903,chr11:75273555-75275424,chr11:75433274-75435167	3	1	1	1	0	0	0	0	31	58	37	52	22	44	27	37
Scgb3a1	NM_054037	chr11	+	49477096	49478620	1	1	1	0	ns	chr11:49659829-49660450	183055	chr11:65597556-65598569	1	1	1	1	0	0	0	0	10	16	11	15	4	12	9	10
Sde2	NM_145943	chr1	+	182781281	182798245	1	1	1	0	UP	chr1:182780456-182781632	291	chr1:182872105-182873096	1	1	1	1	0	0	1	0	1236	1945	1411	2064	336	858	441	940
Sdr39u1	NM_001082975	chr14	-	56516121	56519069	1	1	1	0	ns	chr14:56459582-56460367	59110	chr14:56299902-56301234	1	1	1	1	0	0	0	0	504	573	496	516	209	251	209	218
Sec61a1	NM_016906	chr6	-	88453600	88468794	1	1	1	0	UP	chr6:88468496-88469412	191	chr6:88791703-88792999,chr6:87824602-87825844	2	1	1	1	0	0	1	0	9036	9640	9707	10263	1097	1618	1288	1458
Seh1l	NM_001039088	chr18	+	67934529	67955141	1	1	1	0	ns	chr18:67608616-67609444	325283	chr18:67528668-67530095,chr18:67608616-67609444	2	1	1	1	0	0	0	0	2708	2938	2649	2728	792	1041	809	869
Serbp1	NM_025814	chr6	+	67216972	67239296	1	1	1	0	DOWN	chr6:67118091-67119019	98485	chr6:67118091-67119019,chr6:66987190-66988075	2	1	1	1	0	0	0	1	8768	8826	8028	7993	1902	2065	1630	1628
Sertad1	NM_018820	chr7	+	28271971	28275333	1	1	1	0	UP	chr7:28275453-28276583	4041	-	-	1	1	1	0	0	1	0	524	1251	745	1167	33	168	36	113
Sf1	NM_011750	chr19	+	6363689	6378038	1	1	1	0	UP	chr19:7114220-7115428	750954	chr19:7114220-7115428	1	1	1	1	0	0	1	0	5420	6535	5736	6665	3201	4087	3473	4173
Sf3a3	NM_029157	chr4	+	124392104	124409666	1	1	1	0	DOWN	chr4:124385554-124386971	5830	-	-	1	1	1	0	0	0	1	1781	1874	1625	1548	808	931	761	696
Sf3b4	NM_153053	chr3	+	95976472	95981487	1	1	1	0	ns	chr3:95788754-95789801	187111	chr3:95788754-95789801	1	1	1	1	0	0	0	0	568	578	492	535	98	127	87	100
Sfrp5	NM_018780	chr19	-	42272460	42276742	1	1	1	0	ns	chr19:43518484-43519598	1242288	chr19:43518484-43519598	1	1	1	1	0	0	0	0	1	11	4	15	0	6	2	10
Sft2d1	NM_134114	chr17	+	8503967	8520307	1	1	1	0	ns	chr17:8449707-8450282	53967	chr17:8449707-8450282	1	1	1	1	0	0	0	0	1160	1433	1207	1122	1052	1324	1068	980
Sgol1	NM_028232	chr17	-	53814111	53828640	1	1	1	0	DOWN	chr17:53832991-53833992	4826	chr17:53617964-53618849	1	1	1	1	0	0	0	1	991	1126	714	843	270	376	198	240
Sgpl1	NM_009163	chr10	-	60561389	60610413	1	1	1	0	DOWN	chr10:60585407-60586700	24263	chr10:60585407-60586700	1	1	1	1	0	0	0	1	6574	6713	6093	5466	1892	2045	1814	1107
Sgsm2	NM_197943	chr11	-	74662765	74710582	1	1	1	0	UP	chr11:75003556-75004485	293529	chr11:75003556-75004485	1	1	1	1	0	0	1	0	894	995	1057	1186	436	539	547	622
Sh3d21	NM_001162533	chr4	-	125827845	125840585	1	1	1	0	UP	chr4:125779922-125781301	60025	chr4:125779922-125781301	1	1	1	1	0	0	1	0	142	454	267	514	108	353	174	395
Sh3gl1	NM_013664	chr17	-	56156172	56176060	1	1	1	0	UP	chr17:56165453-56166541	10018	chr17:56165453-56166541,chr17:56748703-56750047,chr17:56766204-56766981	3	1	1	1	0	0	1	0	2994	3532	3804	3841	1332	1822	1864	1822
Shc1	NM_011368	chr3	+	89222472	89233951	1	1	1	0	UP	chr3:89221886-89223479	149	chr3:89221886-89223479,chr3:89226424-89227295	2	1	1	1	0	0	1	0	4170	5176	5257	6277	684	1424	881	1464
Shcbp1l	NM_001033162	chr1	+	155272338	155299704	1	1	1	0	ns	chr1:155038505-155039568	233246	chr1:154614837-154615946,chr1:154616292-154616843	2	1	1	1	0	0	0	0	281	383	264	289	249	341	236	257
Shisa5	NM_001284332	chr9	+	108941080	108960306	1	1	1	0	ns	chr9:108893128-108894349	47272	chr9:108893128-108894349	1	1	1	1	0	0	0	0	3045	3267	2884	2931	305	483	343	414
Shmt1	NM_009171	chr11	-	60602398	60624767	1	1	1	0	DOWN	chr11:60624100-60625303	11	-	-	1	1	1	0	0	0	1	965	1252	639	648	452	738	261	280
Sik1	NM_010831	chr17	-	31981194	31992737	1	1	1	0	UP	chr17:31993248-31994281	1015	-	-	1	1	1	0	0	1	0	500	1311	633	1159	76	320	71	268
Sik3	NM_027498	chr9	+	45820902	46032277	1	1	1	0	DOWN	chr9:45820336-45820650	410	-	-	1	1	1	0	0	0	1	7727	8427	7109	7464	6632	7365	6108	6440
Sin3a	NM_001110351	chr9	+	56919846	56976175	1	1	1	0	DOWN	chr9:56920369-56922482	1686	-	-	1	1	1	0	0	0	1	3500	3885	2918	3101	1373	1704	1169	1307
Sirt7	NM_153056	chr11	-	120479685	120486316	1	1	1	0	ns	chr11:120433897-120435644	51614	chr11:120433897-120435644,chr11:120574572-120575729	2	1	1	1	0	0	0	0	395	536	452	562	178	289	197	311
Skil	NM_011386	chr3	+	30993979	31021845	1	1	1	0	UP	chr3:30531898-30533240	461153	chr3:29642146-29642997,chr3:30531898-30533240,chr3:30500005-30501601	3	1	1	1	0	0	1	0	2518	5777	8082	16004	556	2689	2037	6883
Slc12a3	NM_019415	chr8	+	96853107	96890121	1	1	1	0	ns	chr8:96902700-96903480	49754	chr8:97015504-97016632,chr8:97234801-97235992,chr8:96909756-96910868	3	1	1	1	0	0	0	0	16	51	16	32	14	49	12	29
Slc12a4	NM_001253804	chr8	-	108467489	108490015	1	1	1	0	UP	chr8:108383763-108384954	105609	chr8:108383763-108384954	1	1	1	1	0	0	1	0	3006	3586	5206	5684	1024	1548	1619	1952
Slc25a18	NM_001081048	chr6	+	120723785	120744000	1	1	1	0	ns	chr6:121123115-121124368	399936	chr6:121123115-121124368	1	1	1	1	0	0	0	0	138	506	197	280	119	453	174	255
Slc25a25	NM_001164357	chr2	-	32270006	32306990	1	1	1	0	UP	chr2:32426012-32426868	119384	chr2:32426012-32426868	1	1	1	1	0	0	1	0	1138	3434	1716	3374	693	2355	982	2010
Slc26a2	NM_007885	chr18	-	61356507	61371250	1	1	1	0	UP	chr18:61811595-61812686	440878	chr18:61817320-61818496,chr18:61824470-61826633,chr18:61886201-61887353	3	1	1	1	0	0	1	0	718	773	947	1040	129	161	156	179
Slc29a4	NM_146257	chr5	+	143178054	143198443	1	1	1	0	UP	chr5:142915891-142917270	261440	chr5:143666941-143669224,chr5:143818963-143820095,chr5:143584200-143585973,chr5:143659553-143660607	4	1	1	1	0	0	1	0	19	92	41	116	14	64	20	84
Slc2a1	NM_011400	chr4	+	118781349	118809934	1	1	1	0	UP	chr4:118777801-118779031	2886	-	-	1	1	1	0	0	1	0	2332	5680	3753	5748	1169	4274	1629	3355
Slc2a10	NM_130451	chr2	+	165329396	165345417	1	1	1	0	UP	chr2:165354319-165355501	25398	chr2:165354319-165355501	1	1	1	1	0	0	1	0	574	675	1005	1087	160	237	293	349
Slc30a7	NM_023214	chr3	-	115641890	115710324	1	1	1	0	DOWN	chr3:115731650-115731980	21525	chr3:115401818-115402893	1	1	1	1	0	0	0	1	4576	4825	4137	4217	1877	2128	1750	1689
Slc35b2	NM_028662	chr17	+	45701100	45704618	1	1	1	0	DOWN	chr17:45709131-45710644	8671	-	-	1	1	1	0	0	0	1	1707	1656	1468	1576	142	198	142	148
Slc35e4	NM_153142	chr11	-	3807024	3814667	1	1	1	0	UP	chr11:3813750-3814121	730	chr11:3435195-3436453	1	1	1	1	0	0	1	0	680	855	1093	1228	94	172	145	198
Slc39a5	NM_001136237	chr10	-	127832987	127838280	1	1	1	0	ns	chr10:127774172-127775122	63619	chr10:127926824-127928196,chr10:127929450-127930773,chr10:127740076-127740576	3	1	1	1	0	0	0	0	51	68	44	57	16	29	17	24
Slc43a2	NM_173388	chr11	+	75345195	75391074	1	1	1	0	ns	chr11:75400773-75402042	56279	chr11:75400773-75402042,chr11:75433274-75435167	2	1	1	1	0	0	0	0	252	317	265	310	121	185	103	121
Slc5a5	NM_053248	chr8	-	73406787	73416656	1	1	1	0	ns	chr8:73396184-73397256	19964	chr8:73833867-73834757,chr8:74671150-74671996,chr8:73363189-73364287	3	1	1	1	0	0	0	0	15	39	20	48	8	28	16	34
Slfnl1	NM_177570	chr4	+	120204835	120209266	1	1	1	0	ns	chr4:120288080-120289228	83811	chr4:119820799-119822066	1	1	1	1	0	0	0	0	28	64	44	84	17	44	31	54
Smap2	NM_133716	chr4	-	120640921	120689852	1	1	1	0	UP	chr4:120683335-120684677	5906	chr4:122562726-122564409	1	1	1	1	0	0	1	0	913	993	1291	1043	620	711	885	609
Smarca5	NM_053124	chr8	-	83223842	83263358	1	1	1	0	DOWN	chr8:83538471-83539424	275635	chr8:83538471-83539424	1	1	1	1	0	0	0	1	3606	4226	2885	3438	949	1499	928	1318
Smc1a	NM_019710	chrX	+	148450970	148496516	1	1	1	0	DOWN	chrX:148450442-148451809	39	-	-	1	1	1	0	0	0	1	6115	6447	4405	4435	1827	2316	1471	1556
Smcr8	NM_001085440	chr11	+	60591026	60601789	1	1	1	0	ns	chr11:60590408-60591508	70	-	-	1	1	1	0	0	0	0	2600	3038	2435	2695	77	116	74	99
Smtn	NM_001159284	chr11	-	3417524	3439295	1	1	1	0	UP	chr11:3435195-3436453	3474	chr11:3474935-3476032,chr11:3813750-3814121,chr11:3274087-3274851	3	1	1	1	0	0	1	0	2772	3087	5605	4990	1709	1938	3040	2412
Snai1	NM_011427	chr2	+	167363726	167368311	1	1	1	0	UP	chr2:167329260-167329855	33898	chr2:167329260-167329855	1	1	1	1	0	0	1	0	274	380	376	442	94	139	104	111
Snip1	NM_175246	chr4	+	124743936	124751287	1	1	1	0	ns	chr4:124621944-124623030	121473	chr4:124613986-124615082,chr4:124621944-124623030	2	1	1	1	0	0	0	0	783	867	751	792	109	162	96	114
Snora41	NR_028558	chr1	+	63225596	63225709	1	1	1	0	ns	chr1:63222900-63224210	1881	-	-	1	1	1	0	0	0	0	21	40	20	22	21	40	20	22
Snora62	NR_002902	chr9	+	120039551	120039679	1	1	1	0	ns	chr9:120036477-120037394	2723	chr9:120019545-120020240	1	1	1	1	0	0	0	0	22	42	19	27	22	42	19	27
Snrpg	NM_026506	chr6	+	86321533	86328896	1	1	1	0	DOWN	chr6:86352714-86353704	31625	chr6:86352714-86353704	1	1	1	1	0	0	0	1	802	829	555	561	176	224	169	157
Snx14	NM_172926	chr9	-	88271584	88333789	1	1	1	0	UP	chr9:88333435-88334444	113	chr9:87633515-87634567,chr9:88245606-88246757,chr9:87625666-87626638	3	1	1	1	0	0	1	0	1651	1997	1870	2010	1224	1531	1290	1419
Soat1	NM_009230	chr1	-	158358238	158404459	1	1	1	0	UP	chr1:158403973-158404902	115	-	-	1	1	1	0	0	1	0	2932	3405	4014	4604	816	1257	1361	1673
Socs4	NM_080843	chr14	+	47896817	47911266	1	1	1	0	ns	chr14:47967258-47968355	70968	chr14:47989933-47991018	1	1	1	1	0	0	0	0	1028	1283	991	1187	305	493	288	416
Son	NM_178880	chr16	+	91648068	91679437	1	1	1	0	UP	chr16:91612355-91613504	35129	chr16:91876314-91877628,chr16:91612355-91613504	2	1	1	1	0	0	1	0	19480	20716	20352	21329	3934	4583	4387	4772
Spred1	NM_033524	chr2	+	116946806	117008013	1	1	1	0	ns	chr2:116643819-116644736	302427	chr2:117877006-117878033	1	1	1	1	0	0	0	0	4939	5905	4879	5314	1636	2612	1831	2084
Sptb	NM_013675	chr12	-	77681474	77811534	1	1	1	0	UP	chr12:77504503-77505724	306282	chr12:77408116-77409796,chr12:77504503-77505724	2	1	1	1	0	0	1	0	188	385	312	488	92	269	163	339
Sptlc2	NM_011479	chr12	-	88648838	88729180	1	1	1	0	UP	chr12:88782902-88783809	54295	chr12:88289272-88290359	1	1	1	1	0	0	1	0	4085	5225	5714	5920	2547	3715	3541	3699
Srek1	NM_172592	chr13	-	104531694	104554662	1	1	1	0	DOWN	chr13:104708218-104709111	154026	chr13:104708218-104709111	1	1	1	1	0	0	0	1	4409	4431	3243	3072	1820	1951	1403	1335
Srpr	NM_026130	chr9	+	35018787	35024588	1	1	1	0	UP	chr9:35018462-35018844	195	chr9:35018462-35018844,chr9:34800960-34802185	2	1	1	1	0	0	1	0	2662	2902	3036	3264	300	443	329	385
Srsf1	NM_001078167	chr11	+	87860874	87867259	1	1	1	0	DOWN	chr11:88055187-88055997	194770	chr11:88055187-88055997	1	1	1	1	0	0	0	1	11071	11730	7827	8469	151	208	106	112
Stat3	NM_213660	chr11	-	100748123	100800825	1	1	1	0	UP	chr11:100800350-100801717	365	chr11:100631631-100632805	1	1	1	1	0	0	1	0	7981	13518	7737	11180	3630	8890	3977	7255
Stil	NM_009185	chr4	+	114672722	114715803	1	1	1	0	DOWN	chr4:114671918-114673174	140	-	-	1	1	1	0	0	0	1	2087	3412	1911	2885	1123	2299	1083	1883
Stk19	NM_019442	chr17	-	34960937	34973848	1	1	1	0	ns	chr17:34817877-34819208	155117	chr17:34817877-34819208	1	1	1	1	0	0	0	0	385	463	380	406	267	341	258	292
Stk25	NM_021537	chr1	-	95517327	95532304	1	1	1	0	UP	chr1:95433214-95435005	98623	chr1:95340706-95342119	1	1	1	1	0	0	1	0	2745	2873	3060	3150	712	830	894	921
Stk40	NM_001145827	chr4	+	125781200	125818273	1	1	1	0	UP	chr4:125779922-125781301	640	chr4:125976704-125977795	1	1	1	1	0	0	1	0	1413	5175	2950	6933	1090	4651	2193	5902
Stom	NM_013515	chr2	-	35169509	35192529	1	1	1	0	ns	chr2:34633178-34633492	559243	chr2:34633178-34633492	1	1	1	1	0	0	0	0	553	818	653	841	72	336	97	295
Stoml3	NM_153156	chr3	+	53292714	53311574	1	1	1	0	ns	chr3:52848570-52849712	443615	chr3:54485053-54486679	1	1	1	1	0	0	0	0	5	17	7	14	5	17	7	14
Stra13	NM_016665	chr11	-	120572254	120575081	1	1	1	0	ns	chr11:120574572-120575729	10	-	-	1	1	1	0	0	0	0	129	141	155	142	43	63	49	40
Strn3	NM_052973	chr12	-	52709527	52792901	1	1	1	0	UP	chr12:52792737-52793645	221	-	-	1	1	1	0	0	1	0	12552	12904	14441	14226	9154	9557	10442	10080
Stx4a	NM_009294	chr7	+	134985321	134992479	1	1	1	0	ns	chr7:134888683-134889975	95770	chr7:134888683-134889975	1	1	1	1	0	0	0	0	424	463	427	417	147	193	163	163
Stxbp3a	NM_011504	chr3	-	108596097	108643420	1	1	1	0	UP	chr3:108641925-108643794	874	chr3:108641925-108643794,chr3:108834990-108836076	2	1	1	1	0	0	1	0	1853	2019	2138	1929	1347	1518	1540	1322
Sub1	NM_011294	chr15	-	11911093	11925762	1	1	1	0	UP	chr15:12040597-12041880	115320	chr15:12040597-12041880	1	1	1	1	0	0	1	0	1732	2429	1722	2358	348	946	468	962
Sun2	NM_001205346	chr15	-	79554497	79572966	1	1	1	0	UP	chr15:79571211-79572388	1132	-	-	1	1	1	0	0	1	0	4312	4512	5898	5835	833	973	1231	1024
Supt6	NM_009297	chr11	-	78020250	78059205	1	1	1	0	UP	chr11:78176918-78178166	118242	chr11:78176918-78178166	1	1	1	1	0	0	1	0	3898	4664	4283	4762	1019	1625	1194	1621
Surf6	NM_009298	chr2	-	26746291	26758333	1	1	1	0	UP	chr2:27395056-27396080	637408	chr2:25973761-25974656	1	1	1	1	0	0	1	0	756	876	887	854	222	334	262	245
Syngr2	NM_009304	chr11	+	117670980	117675600	1	1	1	0	UP	chr11:117671463-117672899	1288	-	-	1	1	1	0	0	1	0	1014	1089	1741	1827	147	187	235	231
Tada3	NM_133932	chr6	-	113316654	113327514	1	1	1	0	UP	chr6:113327358-113328539	346	chr6:113256004-113257605,chr6:113276168-113277437	2	1	1	1	0	0	1	0	851	1097	992	852	349	542	372	239
Taf10	NM_020024	chr7	-	112891407	112892852	1	1	1	0	UP	chr7:112887144-112888241	5096	chr7:112887144-112888241,chr7:113393397-113395127,chr7:112702354-112703423	3	1	1	1	0	0	1	0	537	573	748	784	39	66	49	45
Taf13	NM_025444	chr3	+	108374616	108384986	1	1	1	0	ns	chr3:108593948-108595021	219865	chr3:108593948-108595021	1	1	1	1	0	0	0	0	334	493	390	532	72	197	83	193
Taf5	NM_177342	chr19	+	47142237	47157969	1	1	1	0	DOWN	chr19:47141512-47142415	63	-	-	1	1	1	0	0	0	1	535	616	459	526	135	182	116	135
Taf5l	NM_133966	chr8	-	126520215	126545209	1	1	1	0	ns	chr8:126814513-126815643	269805	chr8:126814513-126815643	1	1	1	1	0	0	0	0	1587	1812	1539	1592	669	874	720	719
Tagln	NM_011526	chr9	-	45737710	45744141	1	1	1	0	UP	chr9:45743479-45744851	0	-	-	1	1	1	0	0	1	0	6009	6871	49647	48224	1267	1538	4246	2171
Tagln2	NM_178598	chr1	+	174430376	174437506	1	1	1	0	UP	chr1:174431173-174431830	1001	chr1:174353116-174354371	1	1	1	1	0	0	1	0	2056	3197	3739	4570	243	1113	381	908
Tapbp	NM_009318	chr17	+	34056422	34066235	1	1	1	0	DOWN	chr17:33896850-33898275	158711	chr17:36040069-36041231	1	1	1	1	0	0	0	1	4865	4699	3520	3509	275	356	254	243
Tarbp2	NM_009319	chr15	+	102348622	102354107	1	1	1	0	ns	chr15:102347869-102349408	113	-	-	1	1	1	0	0	0	0	517	579	583	626	246	302	277	309
Tars	NM_033074	chr15	-	11313417	11329413	1	1	1	0	UP	chr15:11328966-11330357	277	chr15:12040597-12041880	1	1	1	1	0	0	1	0	3275	3296	4810	4752	801	874	1218	1192
Tbc1d1	NM_019636	chr5	+	64551498	64742725	1	1	1	0	UP	chr5:64551980-64552955	900	-	-	1	1	1	0	0	1	0	4622	5656	6514	7002	2904	3958	4297	4770
Tbx6	NM_011538	chr7	+	133924996	133929062	1	1	1	0	ns	chr7:133942295-133943177	17771	chr7:133942295-133943177	1	1	1	1	0	0	0	0	58	166	64	168	27	113	38	109
Tbxa2r	NM_009325	chr10	+	80791447	80797919	1	1	1	0	UP	chr10:80782627-80784172	7892	chr10:80164053-80165832	1	1	1	1	0	0	1	0	14	26	48	72	4	12	15	23
Tceb1	NM_026456	chr1	-	16632845	16646946	1	1	1	0	UP	chr1:16650938-16652175	4611	-	-	1	1	1	0	0	1	0	1486	1624	1724	1862	664	829	693	810
Tceb3	NM_013736	chr4	-	135559284	135577564	1	1	1	0	UP	chr4:135577431-135578285	177	chr4:135672473-135673646	1	1	1	1	0	0	1	0	2562	2853	3050	3221	271	425	314	403
Tfe3	NM_172472	chrX	+	7339786	7352328	1	1	1	0	ns	chrX:7340471-7341481	1206	-	-	1	1	1	0	0	0	0	1094	1609	1101	1297	216	610	232	391
Tgm1	NM_001161714	chr14	-	56318845	56332329	1	1	1	0	ns	chr14:56299902-56301234	31595	chr14:56299902-56301234	1	1	1	1	0	0	0	0	15	27	29	36	9	21	18	27
Thumpd3	NM_008188	chr6	+	112996320	113018267	1	1	1	0	DOWN	chr6:112974606-112975670	21160	chr6:113256004-113257605	1	1	1	1	0	0	0	1	1400	1547	1266	1259	948	1099	841	820
Ticam1	NM_174989	chr17	-	56408884	56416190	1	1	1	0	UP	chr17:56490040-56490715	74184	chr17:56490040-56490715	1	1	1	1	0	0	1	0	278	351	372	410	23	46	31	51
Tifa	NM_145133	chr3	+	127492830	127501307	1	1	1	0	ns	chr3:127482798-127484031	9358	-	-	1	1	1	0	0	0	0	186	199	175	173	20	34	24	15
Timm17b	NM_011591	chrX	+	7476523	7484778	1	1	1	0	ns	chrX:7340471-7341481	135529	chrX:7340471-7341481	1	1	1	1	0	0	0	0	582	600	560	554	93	122	88	100
Timm23	NM_016897	chr14	-	32993351	33015077	1	1	1	0	ns	chr14:32472529-32473483	541936	chr14:32472529-32473483	1	1	1	1	0	0	0	0	1274	1502	1285	1314	987	1172	975	1022
Timmdc1	NM_024273	chr16	-	38497924	38522747	1	1	1	0	ns	chr16:38522149-38523621	17	chr16:38522149-38523621	1	1	1	1	0	0	0	0	868	938	859	800	510	566	447	360
Tm6sf2	NM_181540	chr8	+	72596830	72603951	1	1	1	0	ns	chr8:72736123-72737135	139610	chr8:72736123-72737135	1	1	1	1	0	0	0	0	31	77	50	65	25	62	41	54
Tmbim1	NM_027154	chr1	-	74334820	74350910	1	1	1	0	UP	chr1:74295022-74296181	55356	chr1:74437612-74438493	1	1	1	1	0	0	1	0	1952	2420	5811	6395	1952	2420	5811	6395
Tmc4	NM_181820	chr7	-	3617355	3629155	1	1	1	0	ns	chr7:3644196-3645725	16139	chr7:3644196-3645725,chr7:4396585-4397510,chr7:4866529-4867774	3	1	1	1	0	0	0	0	168	256	173	205	110	182	115	147
Tmed10	NM_026775	chr12	-	86681563	86715667	1	1	1	0	DOWN	chr12:86795793-86796745	80576	chr12:86795793-86796745,chr12:86826573-86827650	2	1	1	1	0	0	0	1	3750	3774	3285	3384	867	1022	918	880
Tmed2	NM_019770	chr5	+	124990799	125000512	1	1	1	0	UP	chr5:124932684-124933894	57569	chr5:124932684-124933894	1	1	1	1	0	0	1	0	4741	5087	5290	5760	456	819	560	841
Tmed7	NM_025698	chr18	-	46745581	46757189	1	1	1	0	ns	chr18:46834952-46836763	78170	chr18:46834952-46836763	1	1	1	1	0	0	0	0	5605	5580	5807	6168	356	499	381	353
Tmem11	NM_001168507	chr11	-	60677953	60692540	1	1	1	0	ns	chr11:60624100-60625303	67784	chr11:60624100-60625303	1	1	1	1	0	0	0	0	730	956	793	929	344	517	366	487
Tmem213	NM_029921	chr6	+	38059352	38065806	1	1	1	0	ns	chr6:37682170-37683013	376844	chr6:37304956-37306134	1	1	1	1	0	0	0	0	8	28	7	14	8	28	7	14
Tmem30c	NM_027651	chr16	-	57266251	57292964	1	1	1	0	ns	chr16:57401581-57402622	109077	chr16:57401581-57402622,chr16:57528101-57529165	2	1	1	1	0	0	0	0	27	54	26	38	26	51	26	36
Tmem41b	NM_153525	chr7	-	117115700	117129744	1	1	1	0	ns	chr7:117136636-117137657	7315	chr7:117264797-117265747	1	1	1	1	0	0	0	0	1387	2182	1399	1944	517	1188	484	871
Tnc	NM_011607	chr4	-	63620818	63708049	1	1	1	0	UP	chr4:63708815-63709961	1364	chr4:63898892-63900015	1	1	1	1	0	0	1	0	7360	10712	41219	44137	1283	1994	8063	8677
Tnfaip2	NM_009396	chr12	+	112680871	112693229	1	1	1	0	DOWN	chr12:112797774-112798811	117348	chr12:112797774-112798811	1	1	1	1	0	0	0	1	1733	2137	1038	1225	192	458	113	148
Tnfaip3	NM_009397	chr10	-	18720716	18735216	1	1	1	0	UP	chr10:18765257-18766347	30540	chr10:19311225-19312125	1	1	1	1	0	0	1	0	354	1702	793	960	102	1021	216	281
Tnfaip8l1	NM_025566	chr17	+	56301913	56313378	1	1	1	0	DOWN	chr17:56301525-56302050	18	chr17:56301525-56302050,chr17:56217995-56219289	2	1	1	1	0	0	0	1	153	211	98	142	27	69	18	33
Tomm20	NM_024214	chr8	-	129454563	129469821	1	1	1	0	ns	chr8:129258869-129260533	209909	chr8:129107600-129108623	1	1	1	1	0	0	0	0	2889	3339	3060	3491	818	1263	823	1127
Tomm34	NM_025996	chr2	-	163879276	163896838	1	1	1	0	UP	chr2:163896464-163897476	113	-	-	1	1	1	0	0	1	0	1207	1494	1464	1442	648	896	788	758
Tpm4	NM_001001491	chr8	+	74659190	74677028	1	1	1	0	UP	chr8:74660025-74661429	1546	-	-	1	1	1	0	0	1	0	19223	20916	26903	27643	3947	5618	4720	4213
Trex1	NM_011637	chr9	-	108960445	108962237	1	1	1	0	ns	chr9:108893128-108894349	68429	chr9:108893128-108894349	1	1	1	1	0	0	0	0	266	348	293	339	47	63	47	62
Trim47	NM_001205081	chr11	-	115967063	115971549	1	1	1	0	UP	chr11:115794535-115795465	176637	chr11:115794535-115795465	1	1	1	1	0	0	1	0	708	801	1401	1472	44	103	95	97
Trip6	NM_011639	chr5	-	137751126	137755469	1	1	1	0	UP	chr5:137754903-137756023	17	-	-	1	1	1	0	0	1	0	1181	1356	1283	1435	207	321	255	340
Trmt1	NM_198020	chr8	+	87213145	87223707	1	1	1	0	UP	chr8:87187374-87188745	25134	chr8:87183328-87184574,chr8:87187374-87188745	2	1	1	1	0	0	1	0	1372	1427	1540	1512	691	755	763	720
Trmt61b	NR_015549	chr17	-	71906366	71948101	1	1	1	0	DOWN	chr17:71947518-71948644	30	-	-	1	1	1	0	0	0	1	654	717	449	477	540	594	337	352
Trp53	NM_001127233	chr11	+	69393860	69405375	1	1	1	0	ns	chr11:69475222-69476614	81974	chr11:69734469-69735588	1	1	1	1	0	0	0	0	1602	1998	1523	1709	597	939	540	678
Trpv6	NM_022413	chr6	-	41570617	41586404	1	1	1	0	UP	chr6:42245330-42246535	659615	chr6:42245330-42246535	1	1	1	1	0	0	1	0	23	43	54	69	15	31	40	50
Tsen34	NM_001164205	chr7	+	3645211	3652637	1	1	1	0	DOWN	chr7:3644196-3645725	83	chr7:3596056-3597219,chr7:4396585-4397510	2	1	1	1	0	0	0	1	1396	1445	1193	1200	247	317	211	207
Ttc19	NM_029704	chr11	+	62094974	62129943	1	1	1	0	UP	chr11:62095510-62096436	967	chr11:61921621-61922023	1	1	1	1	0	0	1	0	2052	2511	2382	2522	1151	1589	1464	1616
Ttll3	NM_001142732	chr6	+	113339253	113349442	1	1	1	0	UP	chr6:113327358-113328539	11391	chr6:113256004-113257605,chr6:113276168-113277437	2	1	1	1	0	0	1	0	1351	2176	1941	2016	724	1446	1024	1056
Ttn	NM_011652	chr2	-	76542040	76820604	1	1	1	0	UP	chr2:77547097-77547900	726856	chr2:77547097-77547900	1	1	1	1	0	0	1	0	297	491	434	547	93	148	145	154
Tuba1c	NM_009448	chr15	+	98860321	98868536	1	1	1	0	UP	chr15:98860045-98861246	339	chr15:98860045-98861246	1	1	1	1	0	0	1	0	5991	7055	7709	9399	230	946	398	1097
Tubb6	NM_026473	chr18	+	67550384	67562403	1	1	1	0	UP	chr18:67528668-67530095	20921	chr18:67528668-67530095,chr18:67608616-67609444	2	1	1	1	0	0	1	0	4764	5686	5780	6687	620	1145	669	1025
Tusc2	NM_019742	chr9	+	107465585	107468439	1	1	1	0	ns	chr9:107489734-107490097	24420	chr9:108420015-108421062,chr9:107489734-107490097	2	1	1	1	0	0	0	0	264	368	252	318	20	74	20	54
Twsg1	NM_023053	chr17	-	66272404	66300527	1	1	1	0	UP	chr17:66450603-66451425	150549	chr17:66450603-66451425	1	1	1	1	0	0	1	0	5378	5348	5332	5507	353	477	444	508
Txndc11	NM_029582	chr16	-	11075003	11134625	1	1	1	0	UP	chr16:11134533-11135479	369	-	-	1	1	1	0	0	1	0	2532	3234	3052	3450	1898	2582	2357	2708
Txnl4a	NM_025299	chr18	+	80403536	80422590	1	1	1	0	UP	chr18:80449372-80450242	46276	chr18:80337418-80338576	1	1	1	1	0	0	1	0	3085	3203	3889	4098	635	736	840	916
U2af2	NM_133671	chr7	+	5013744	5031547	1	1	1	0	DOWN	chr7:4866529-4867774	146676	chr7:4396585-4397510,chr7:4690969-4692053,chr7:4866529-4867774	3	1	1	1	0	0	0	1	3452	3978	3037	3077	1458	1994	1305	1413
Ube2d3	NM_025356	chr3	+	135101722	135130142	1	1	1	0	UP	chr3:135100637-135101878	378	-	-	1	1	1	0	0	1	0	7116	10171	8235	11156	3511	6474	4294	6794
Ube2f	NM_026454	chr1	+	93146895	93182602	1	1	1	0	UP	chr1:92954017-92955110	192334	chr1:92954017-92955110	1	1	1	1	0	0	1	0	1224	1820	1668	1980	915	1471	1220	1509
Ube2n	NM_080560	chr10	+	94977795	95008292	1	1	1	0	DOWN	chr10:95093073-95094370	115680	chr10:94466382-94467484,chr10:95238395-95239480	2	1	1	1	0	0	0	1	3291	4671	3021	3956	1857	3211	1733	2587
Ube2v1	NM_023230	chr2	-	167433138	167457505	1	1	1	0	UP	chr2:167329260-167329855	127677	chr2:167329260-167329855	1	1	1	1	0	0	1	0	1368	1718	1718	1841	599	914	761	855
Ufsp1	NM_027356	chr5	+	137735896	137736892	1	1	1	0	ns	chr5:137754903-137756023	19554	chr5:137505532-137506723,chr5:137754903-137756023,chr5:137394036-137395333	3	1	1	1	0	0	0	0	45	66	63	74	0	0	0	0
Uhrf1	NM_001111079	chr17	+	56442759	56462909	1	1	1	0	DOWN	chr17:56490040-56490715	47615	chr17:56490040-56490715,chr17:56766204-56766981	2	1	1	1	0	0	0	1	4977	5862	2387	2734	1139	1908	551	726
Unc13d	NM_001009573	chr11	-	115923409	115939275	1	1	1	0	UP	chr11:115794535-115795465	144363	chr11:115794535-115795465	1	1	1	1	0	0	1	0	50	108	84	141	31	77	43	89
Unc45a	NM_133952	chr7	-	87470178	87485105	1	1	1	0	UP	chr7:87468748-87470030	15648	chr7:87468748-87470030,chr7:87519807-87520915	2	1	1	1	0	0	1	0	1004	1328	1334	1570	192	440	281	477
Uqcrh	NM_025641	chr4	-	115739569	115747675	1	1	1	0	ns	chr4:115796013-115796890	48719	chr4:115796013-115796890	1	1	1	1	0	0	0	0	2162	2363	2140	2283	916	1108	997	1069
Urb2	NM_001029876	chr8	+	126547372	126572404	1	1	1	0	UP	chr8:126814513-126815643	267642	chr8:126814513-126815643	1	1	1	1	0	0	1	0	1461	1684	1695	1839	293	456	339	434
Use1	NM_001145780	chr8	+	73890746	73893631	1	1	1	0	DOWN	chr8:73833867-73834757	56417	chr8:73363189-73364287,chr8:74134718-74135148	2	1	1	1	0	0	0	1	755	823	611	632	175	225	152	173
Usp16	NM_024258	chr16	+	87455229	87483758	1	1	1	0	UP	chr16:87432405-87433179	22362	chr16:87495930-87496714	1	1	1	1	0	0	1	0	2213	3263	2511	3071	1097	2029	1256	1746
Usp22	NM_001004143	chr11	-	60965282	60988561	1	1	1	0	UP	chr11:60988069-60989360	178	-	-	1	1	1	0	0	1	0	4470	4554	4644	4723	721	795	813	785
Usp38	NM_027554	chr8	-	83504631	83538805	1	1	1	0	UP	chr8:83538471-83539424	188	-	-	1	1	1	0	0	1	0	1875	2254	1966	2171	697	1001	815	893
Vamp2	NM_009497	chr11	+	68902029	68905883	1	1	1	0	ns	chr11:68913015-68914345	11628	chr11:69475222-69476614	1	1	1	1	0	0	0	0	305	418	349	451	50	105	49	107
Vasp	NR_104069	chr7	-	19842278	19857203	1	1	1	0	UP	chr7:19895125-19896295	38542	chr7:19812819-19814652,chr7:19895125-19896295,chr7:19716311-19717628	3	1	1	1	0	0	1	0	2174	2605	3702	3755	716	1183	1194	1265
Vezf1	NM_016686	chr11	+	87881780	87898231	1	1	1	0	DOWN	chr11:88055187-88055997	173864	chr11:88717281-88719234	1	1	1	1	0	0	0	1	3882	4306	2400	2466	790	1138	504	573
Vma21	NM_001081356	chrX	+	69062117	69070045	1	1	1	0	UP	chrX:69060950-69062037	707	-	-	1	1	1	0	0	1	0	766	844	874	939	50	96	83	112
Vwa7	NM_138582	chr17	+	35153523	35163686	1	1	1	0	ns	chr17:35187946-35189252	35410	chr17:34740266-34741761,chr17:35187946-35189252,chr17:35378899-35379699	3	1	1	1	0	0	0	0	22	41	32	38	15	23	14	21
Wdr5	NM_080848	chr2	+	27370666	27392055	1	1	1	0	UP	chr2:27395056-27396080	25075	chr2:27395056-27396080	1	1	1	1	0	0	1	0	1730	1796	1824	1922	587	648	682	706
Wee1	NM_009516	chr7	+	117265572	117286813	1	1	1	0	DOWN	chr7:117264797-117265747	260	chr7:117307139-117308294	1	1	1	1	0	0	0	1	1360	1660	863	1020	540	764	371	483
Wipf2	NM_197940	chr11	+	98724911	98766892	1	1	1	0	DOWN	chr11:98636164-98637452	88000	chr11:98636164-98637452	1	1	1	1	0	0	0	1	1446	1627	1297	1310	604	712	506	534
Wwtr1	NM_133784	chr3	-	57259565	57379798	1	1	1	0	UP	chr3:57379324-57380938	472	chr3:57107992-57109056	1	1	1	1	0	0	1	0	12884	13688	15527	13967	7291	8128	8322	6647
Ythdc1	NM_177680	chr5	+	87233514	87265682	1	1	1	0	ns	chr5:87232540-87233523	281	-	-	1	1	1	0	0	0	0	3370	4105	3334	3711	2135	2865	2204	2653
Ywhae	NM_009536	chr11	+	75546388	75579343	1	1	1	0	ns	chr11:75468586-75469759	77123	chr11:75468586-75469759	1	1	1	1	0	0	0	0	6940	7214	7501	7870	3176	3486	3469	3556
Ywhag	NM_018871	chr5	-	136384248	136410511	1	1	1	0	UP	chr5:136437859-136439002	27893	chr5:136437859-136439002	1	1	1	1	0	0	1	0	5234	8925	8356	12780	1086	4319	1944	5584
Zbtb1	NM_178744	chr12	+	77471252	77489734	1	1	1	0	DOWN	chr12:77504503-77505724	33998	chr12:77408116-77409796,chr12:77504503-77505724	2	1	1	1	0	0	0	1	2265	2384	2073	1965	432	569	431	384
Zbtb21	NM_001081684	chr16	-	98168598	98183786	1	1	1	0	ns	chr16:97191017-97192069	992279	chr16:97122363-97123633	1	1	1	1	0	0	0	0	1425	1814	1530	1803	490	780	540	715
Zbtb4	NM_029348	chr11	+	69579413	69597528	1	1	1	0	UP	chr11:69651078-69652535	72500	chr11:68913015-68914345,chr11:69694100-69695250,chr11:69734469-69735588,chr11:69475222-69476614,chr11:69651078-69652535,chr11:69714853-69715325	6	1	1	1	0	0	1	0	2013	2296	2517	2585	301	489	354	427
Zbtb7b	NM_009565	chr3	-	89181567	89197125	1	1	1	0	UP	chr3:89195351-89196022	1435	-	-	1	1	1	0	0	1	0	941	1559	1255	1678	194	649	268	523
Zc3h10	NM_134003	chr10	-	127980620	127984800	1	1	1	0	ns	chr10:127970478-127971491	13844	chr10:127926824-127928196,chr10:127929450-127930773	2	1	1	1	0	0	0	0	350	674	368	563	45	164	52	135
Zc3h12a	NM_153159	chr4	-	124795657	124805125	1	1	1	0	UP	chr4:124621944-124623030	182662	chr4:124613986-124615082,chr4:124621944-124623030	2	1	1	1	0	0	1	0	178	599	404	802	114	424	250	536
Zc3h4	NM_198631	chr7	+	16986544	17023045	1	1	1	0	DOWN	chr7:16704620-16705819	281288	chr7:17459988-17460734,chr7:17465143-17466177	2	1	1	1	0	0	0	1	3640	3813	3022	3110	1382	1575	1198	1274
Zcchc6	NM_153538	chr13	-	59873239	59924508	1	1	1	0	DOWN	chr13:59976808-59977835	52800	chr13:59976808-59977835	1	1	1	1	0	0	0	1	5416	7032	4817	5352	2681	4062	2375	2900
Zdhhc5	NM_144887	chr2	-	84528076	84555321	1	1	1	0	UP	chr2:84490476-84491426	64377	chr2:83554463-83555564	1	1	1	1	0	0	1	0	3607	3983	4906	5192	706	995	947	1096
Zfp119a	NM_144546	chr17	-	56004191	56018195	1	1	1	0	ns	chr17:56165453-56166541	147845	chr17:55848957-55850066	1	1	1	1	0	0	0	0	431	488	443	431	210	246	205	204
Zfp217	NM_001159683	chr2	-	169934142	169968175	1	1	1	0	ns	chr2:169972897-169973928	5258	-	-	1	1	1	0	0	0	0	1314	1530	1325	1364	355	395	350	343
Zfp335	NM_199027	chr2	-	164717391	164737250	1	1	1	0	UP	chr2:164765518-164766591	28897	chr2:164703690-164704691,chr2:164658505-164659651	2	1	1	1	0	0	1	0	1415	1597	1669	1772	667	811	843	898
Zfp36	NM_011756	chr7	-	29161802	29164247	1	1	1	0	UP	chr7:29163708-29164852	108	chr7:29177439-29178312	1	1	1	1	0	0	1	0	550	8843	914	4447	24	596	48	305
Zfp408	NM_001033451	chr2	-	91483844	91489948	1	1	1	0	UP	chr2:91489502-91490782	325	chr2:91489502-91490782	1	1	1	1	0	0	1	0	615	770	802	579	74	130	91	62
Zfp628	NM_170759	chr7	+	4866818	4873605	1	1	1	0	ns	chr7:4866529-4867774	248	-	-	1	1	1	0	0	0	0	264	307	239	235	63	87	64	66
Zfp64	NM_009564	chr2	-	168750860	168781087	1	1	1	0	UP	chr2:169744579-169745056	963789	chr2:169744579-169745056	1	1	1	1	0	0	1	0	1029	1101	1337	1325	539	597	736	706
Zfp653	NM_177318	chr9	-	21859903	21875789	1	1	1	0	UP	chr9:21904126-21905862	28748	chr9:21608438-21609045	1	1	1	1	0	0	1	0	671	879	774	844	497	702	601	677
Zfp868	NM_172754	chr8	-	72134552	72149447	1	1	1	0	UP	chr8:72148816-72149702	257	chr8:72148816-72149702,chr8:72239847-72241561	2	1	1	1	0	0	1	0	597	716	870	933	186	262	349	425
Zfr2	NM_001034895	chr10	+	80695907	80714868	1	1	1	0	UP	chr10:80630285-80631149	65257	chr10:80630285-80631149	1	1	1	1	0	0	1	0	306	401	368	436	222	310	269	340
Zswim6	NM_145456	chr13	-	108514696	108680258	1	1	1	0	UP	chr13:108679813-108681103	89	-	-	1	1	1	0	0	1	0	7705	12056	13705	16642	7135	11403	12625	15497
Zswim8	NM_027996	chr14	+	21526773	21542841	1	1	1	0	UP	chr14:21587377-21588605	61131	chr14:21587377-21588605,chr14:21710699-21712007	2	1	1	1	0	0	1	0	5015	5259	5855	5817	1162	1254	1351	1275
Zwint	NM_025635	chr10	+	72117642	72132537	1	1	1	0	UP	chr10:72120115-72121337	3174	-	-	1	1	1	0	0	1	0	3221	5078	4042	5724	2155	3738	2709	4070
Zyx	NM_001289617	chr6	+	42299826	42310212	1	1	1	0	DOWN	chr6:42299096-42300506	141	-	-	1	1	1	0	0	0	1	11294	12055	8201	7642	2897	3189	2068	1483
0610005C13Rik	NR_038166	chr7	-	52823164	52830546	1	0	0	0	ns	chr7:52781203-52782278	48700	chr7:52650422-52651833	1	1	0	0	0	0	0	0	65	56	74	61	61	54	71	58
0610007N19Rik	NR_038186	chr15	-	32170322	32174417	1	0	0	1	DOWN	chr15:32362251-32363436	188346	chr15:32362251-32363436	1	1	0	0	0	1	0	1	1151	948	671	620	0	0	0	0
0610007P14Rik	NM_021446	chr12	-	87156404	87165495	1	1	1	0	ns	chr12:87314118-87315190	149261	-	-	0	0	0	1	0	0	0	844	916	859	861	183	229	234	243
0610009B22Rik	NM_025319	chr11	-	51498886	51502136	1	0	0	0	DOWN	chr11:52262239-52263261	760622	-	-	0	0	0	0	0	0	0	329	346	251	258	47	40	26	25
0610009D07Rik	NM_025323	chr12	+	4824413	4834465	1	0	0	0	ns	chr12:3695739-3696243	1128431	-	-	0	0	0	0	0	0	0	889	818	830	766	254	224	257	200
0610009L18Rik	NR_038126	chr11	+	120209991	120212504	1	0	0	1	ns	chr11:120210777-120212766	1656	chr11:120210777-120212766,chr11:120112231-120113382,chr11:120433897-120435644	3	1	0	0	0	1	0	0	88	51	92	44	0	0	0	0
0610009O20Rik	NM_024179	chr18	+	38409902	38422283	1	0	0	1	ns	chr18:36868214-36869309	1541142	-	-	0	0	0	0	0	0	0	1084	903	1049	877	379	292	370	255
0610010B08Rik	NM_001177543	chr2	-	174952492	175261278	1	0	0	1	DOWN	chr2:174025085-174026688	1235689	-	-	0	0	0	0	0	0	0	4583	4003	4055	3565	0	0	0	0
0610010F05Rik	NM_027860	chr11	-	23473775	23533631	1	1	0	0	DOWN	chr11:23813356-23814634	280297	-	-	0	0	0	0	0	0	0	1848	2007	1689	1895	860	986	739	882
0610010K14Rik	NM_001177606	chr11	-	70048705	70051416	1	0	0	0	DOWN	chr11:69734469-69735588	316473	-	-	0	0	0	0	0	0	0	287	287	193	185	71	63	47	51
0610011F06Rik	NM_026686	chr17	+	26012444	26014108	1	0	0	0	ns	chr17:25969555-25970666	42480	chr17:25073461-25074570,chr17:26748049-26749334,chr17:25969555-25970666	3	1	0	0	0	0	0	0	153	149	174	171	55	48	63	56
0610012G03Rik	NR_027897	chr16	-	31947136	31948607	1	0	0	0	ns	chr16:30869187-30870278	1078789	-	-	0	0	0	0	0	0	0	338	286	304	281	0	0	0	0
0610012H03Rik	NM_028747	chr2	+	105064498	105220017	1	0	0	0	ns	chr2:104429606-104431007	634186	-	-	0	0	0	0	0	0	0	16	15	29	32	16	14	27	29
0610030E20Rik	NM_026696	chr6	+	72297310	72303154	1	0	0	0	DOWN	chr6:71580812-71582049	715929	-	-	0	0	0	0	0	0	0	847	767	677	584	100	99	89	62
0610031J06Rik	NM_020003	chr3	+	88128944	88132553	1	0	0	0	DOWN	chr3:88100434-88101449	27982	-	-	0	0	0	0	0	0	0	1853	1746	1078	1148	119	115	82	89
0610031O16Rik	NR_045760	chr3	-	137873680	137902627	1	0	0	0	UP	chr3:138029333-138029660	126873	-	-	0	0	0	0	0	0	0	8	8	79	73	4	2	16	10
0610037L13Rik	NM_028754	chr4	+	107562503	107570407	1	0	0	0	ns	chr4:107743755-107744442	181548	-	-	0	0	0	0	0	0	0	696	653	670	694	348	341	346	355
0610038B21Rik	NR_028125	chr8	+	80040954	80042477	1	0	0	0	ns	chr8:81729400-81730964	1689415	-	-	0	0	0	0	0	0	0	34	22	24	16	18	11	13	7
0610039K10Rik	NR_028113	chr2	+	163470585	163471536	1	0	0	0	ns	chr2:163217805-163218937	252283	-	-	0	0	0	0	0	0	0	6	6	12	18	2	4	3	8
0610040B10Rik	NR_027874	chr5	+	144090986	144094383	1	0	0	1	DOWN	chr5:143818963-143820095	271356	-	-	0	0	0	0	0	0	0	58	36	37	25	46	26	27	16
0610040F04Rik	NR_040758	chr6	-	108527032	108610928	1	1	0	0	DOWN	chr6:108268242-108269201	342298	-	-	0	0	0	0	0	0	0	126	414	94	253	0	0	0	0
0610040J01Rik	NM_029554	chr5	+	64203733	64290858	1	1	1	0	UP	chr5:64551980-64552955	348665	-	-	0	0	0	1	0	0	0	175	244	265	295	169	237	248	276
0610043K17Rik	NR_040640	chr4	+	101026387	101071790	1	0	0	0	ns	chr4:100035573-100036907	990079	-	-	0	0	0	0	0	0	0	161	136	132	110	0	0	0	0
1010001N08Rik	NR_105023	chr18	-	11042034	11052565	1	0	0	0	UP	chr18:11401483-11402553	349452	-	-	0	0	0	0	0	0	0	14	11	53	49	0	0	0	0
1100001G20Rik	NM_183249	chr11	+	83560441	83566148	0	0	0	0	ns	chr11:83659060-83660291	99250	-	-	0	0	0	0	0	0	0	7	3	3	3	7	2	3	2
1110001A16Rik	NM_001177403	chr17	+	79315838	79320388	1	0	0	0	ns	chr17:79574647-79575405	259159	-	-	0	0	0	0	0	0	0	353	295	320	326	120	103	111	108
1110001J03Rik	NM_025363	chr6	+	38484860	38489449	1	0	0	0	DOWN	chr6:39154774-39155667	670580	-	-	0	0	0	0	0	0	0	143	132	87	90	17	22	9	12
1110002L01Rik	NR_030694	chr12	-	3403882	3426747	1	1	1	0	ns	chr12:3349701-3350637	76569	-	-	0	0	0	0	0	0	0	797	841	867	886	412	462	424	432
1110004E09Rik	NM_026502	chr16	-	90926055	90935094	1	0	0	0	ns	chr16:90885677-90886900	48924	-	-	0	0	0	0	0	0	0	183	175	165	175	44	40	36	33
1110004F10Rik	NM_019772	chr7	+	123236893	123248724	1	0	0	1	DOWN	chr7:122771842-122772996	464437	-	-	0	0	0	0	0	0	0	1442	1328	1296	1203	481	348	356	266
1110006O24Rik	NR_027810	chr5	-	116081057	116081825	1	0	0	0	DOWN	chr5:115724556-115725370	356847	-	-	0	0	0	0	0	0	0	14	10	5	6	0	0	0	0
1110007C09Rik	NM_026738	chr13	-	49298319	49311395	1	0	0	0	UP	chr13:49395870-49396904	84941	chr13:49395870-49396904,chr13:49641277-49642238	2	1	0	0	0	0	1	0	319	285	1161	1116	150	132	474	367
1110008J03Rik	NM_029096	chr5	-	121059068	121062598	1	0	0	0	ns	chr5:121636063-121637270	574135	-	-	0	0	0	0	0	0	0	118	125	136	136	16	22	17	14
1110008L16Rik	NM_025373	chr12	+	56403623	56483478	1	0	0	0	DOWN	chr12:55962799-55963622	440395	-	-	0	0	0	0	0	0	0	989	916	870	825	655	580	560	492
1110008P14Rik	NM_198001	chr2	-	32234620	32237435	1	0	0	0	ns	chr2:32426012-32426868	188939	-	-	0	0	0	0	0	0	0	179	170	217	208	42	48	50	36
1110012L19Rik	NM_026787	chrX	+	67639087	67642591	1	0	0	0	UP	chrX:69060950-69062037	1422321	-	-	0	0	0	0	0	0	0	250	243	338	379	20	22	21	31
1110015O18Rik	NR_045272	chr3	+	4798707	4814911	0	0	0	0	ns	chr3:5575706-5576799	777559	chr3:5575706-5576799	1	1	0	0	0	0	0	0	1	0	1	2	0	0	0	0
1110017D15Rik	NR_045549	chr4	-	41452041	41464366	1	0	0	0	ns	chr4:41516367-41517252	52218	chr4:41411816-41412276,chr4:41516367-41517252	2	1	0	0	0	0	0	0	10	16	20	28	10	15	16	26
1110019D14Rik	NR_045995	chr6	+	13821568	13846421	1	0	0	1	DOWN	chr6:14581179-14582359	760327	-	-	0	0	0	0	0	0	0	273	201	153	135	0	0	0	0
1110020A21Rik	NR_027929	chr17	-	85316521	85356763	1	0	0	0	DOWN	chr17:85356021-85357599	392	-	-	1	0	0	0	0	0	1	34	22	19	15	30	20	16	13
1110025L11Rik	NM_001276278	chr16	-	89063654	89064247	0	0	0	0	ns	chr16:90143701-90145065	1080365	-	-	0	0	0	0	0	0	0	0	0	0	0	0	0	0	0
1110028F11Rik	NR_045139	chr11	+	87513025	87518829	1	0	0	0	UP	chr11:87562494-87563697	50046	-	-	0	0	0	0	0	0	0	6	5	20	18	6	5	20	18
1110028F18Rik	NR_045470	chr8	+	109111042	109118720	0	0	0	0	ns	chr8:109084779-109085916	25796	-	-	0	0	0	0	0	0	0	1	2	1	1	0	0	0	0
1110032A03Rik	NM_023483	chr9	-	50570932	50576257	1	0	0	0	ns	chr9:50553160-50554064	22519	chr9:50505234-50506596,chr9:50553160-50554064	2	1	0	0	0	0	0	0	185	143	166	143	53	34	40	35
1110032F04Rik	NM_001167996	chr3	+	68673507	68676085	1	0	0	0	ns	chr3:68346408-68347460	326500	-	-	0	0	0	0	0	0	0	0	0	3	0	0	0	0	0
1110034G24Rik	NM_028637	chr2	+	132516018	132576791	1	0	0	0	ns	chr2:131077771-131078956	1437653	-	-	0	0	0	0	0	0	0	616	534	707	535	558	467	622	461
1110036E04Rik	NR_040713	chr9	+	63897635	63901907	0	0	0	0	ns	chr9:63971152-63972320	74109	-	-	0	0	0	0	0	0	0	3	3	4	4	0	0	0	0
1110037F02Rik	NM_001081183	chr4	+	11413104	11478290	1	0	0	0	UP	chr4:11412560-11413277	25	-	-	1	0	0	0	0	1	0	4876	4743	5312	4981	1747	1661	1839	1592
1110038B12Rik	NR_027943	chr17	-	35087180	35089413	1	0	0	0	UP	chr17:35187946-35189252	99520	chr17:35187946-35189252	1	1	0	0	0	0	1	0	832	828	946	1012	401	418	423	488
1110038F14Rik	NM_054099	chr15	+	76778973	76781161	1	0	0	0	ns	chr15:76867106-76868675	89018	chr15:77628693-77630038,chr15:77630526-77631808	2	1	0	0	0	0	0	0	360	330	340	321	34	32	37	30
1110046J04Rik	NR_040707	chr13	+	34027900	34052050	1	0	0	0	ns	chr13:34787934-34789104	761093	-	-	0	0	0	0	0	0	0	283	281	242	268	283	280	242	267
1110051M20Rik	NM_175123	chr2	-	91117984	91284799	1	0	0	0	ns	chr2:91489502-91490782	205474	-	-	0	0	0	0	0	0	0	2599	2502	2545	2526	2159	2057	2139	2074
1110054M08Rik	NR_037954	chr16	-	24392641	24393741	1	0	0	0	ns	chr16:24394082-24395108	916	chr16:24494265-24495366,chr16:24497448-24498992,chr16:24447439-24448531,chr16:24282032-24283049	4	1	0	0	0	0	0	0	52	39	41	39	2	0	2	2
1110057K04Rik	NM_172401	chr12	+	8214912	8292565	1	0	0	1	DOWN	chr12:8364734-8365888	150381	-	-	0	0	0	0	0	0	0	4387	3616	2698	2287	2977	2291	1737	1264
1110058L19Rik	NM_026503	chr1	-	24002777	24012479	1	0	0	0	DOWN	chr1:24373884-24374953	361885	-	-	0	0	0	0	0	0	0	274	244	210	203	50	33	33	21
1110059E24Rik	NM_025423	chr19	-	21671802	21727281	1	0	0	1	DOWN	chr19:21744014-21745115	17367	-	-	0	0	0	0	0	0	0	1329	943	1091	850	803	455	682	423
1110059G10Rik	NM_025419	chr9	-	122854206	122860118	1	1	1	0	ns	chr9:122218965-122220081	640345	-	-	0	0	0	1	0	0	0	227	278	221	237	40	63	39	50
1110059M19Rik	NM_026841	chrX	+	42444080	42445967	0	0	0	0	ns	chrX:42719310-42720066	275469	-	-	0	0	0	0	0	0	0	0	1	1	0	0	0	0	0
1110065P20Rik	NM_001142727	chr4	-	124526728	124527974	1	0	0	0	ns	chr4:124613986-124615082	86292	-	-	0	0	0	0	0	0	0	294	264	289	298	12	13	8	11
1190002F15Rik	NR_037956	chr6	+	134879109	134901736	1	0	0	0	DOWN	chr6:134869988-134870974	8663	chr6:134869988-134870974	1	1	0	0	0	0	0	1	891	915	489	618	0	0	0	0
1190002N15Rik	NM_001033145	chr9	-	94418282	94438500	1	0	0	0	UP	chr9:94438539-94439618	666	-	-	1	0	0	0	0	1	0	1341	1316	2387	2183	223	202	380	171
1190003K10Rik	NM_001195435	chr13	-	64582553	64599100	0	0	0	0	ns	chr13:64313149-64313651	285651	-	-	0	0	0	0	0	0	0	2	1	4	3	0	0	0	0
1190005I06Rik	NM_197988	chr8	-	123132501	123158282	1	0	0	0	ns	chr8:123470684-123471739	312970	-	-	0	0	0	0	0	0	0	116	86	98	82	80	59	67	54
1190007I07Rik	NM_001135568	chr10	-	82082595	82085973	1	0	0	0	DOWN	chr10:82415825-82416848	330391	-	-	0	0	0	0	0	0	0	71	65	50	43	25	21	16	11
1200014J11Rik	NM_025818	chr11	+	72861368	72897081	1	0	0	1	DOWN	chr11:72606037-72606921	254848	-	-	0	0	0	0	0	0	0	1936	1794	1584	1367	800	653	670	475
1300002E11Rik	NR_037958	chr16	+	21794419	21809112	1	0	0	0	DOWN	chr16:22766357-22767760	972430	-	-	0	0	0	0	0	0	0	352	318	233	204	0	0	0	0
1300002K09Rik	NM_028788	chr4	+	45861818	45899880	1	0	0	0	ns	chr4:45025016-45025922	836366	-	-	0	0	0	0	0	0	0	7	8	8	7	7	7	7	7
1300017J02Rik	NM_027918	chr9	-	103152859	103190627	1	0	0	0	ns	chr9:103268080-103269078	77794	-	-	0	0	0	0	0	0	0	10	12	12	16	10	12	12	15
1500004A13Rik	NR_015498	chr3	-	88625931	88636409	1	0	0	0	DOWN	chr3:88787473-88788714	151677	-	-	0	0	0	0	0	0	0	802	820	419	408	615	629	306	281
1500009C09Rik	NR_037697	chr15	+	82082826	82091181	0	0	0	0	ns	chr15:81354187-81354975	728333	-	-	0	0	0	0	0	0	0	4	2	2	6	0	0	0	0
1500009L16Rik	NM_001145198	chr10	+	83185609	83225507	1	0	0	0	UP	chr10:83542853-83543696	357678	-	-	0	0	0	0	0	0	0	120	109	186	154	69	54	84	53
1500011B03Rik	NR_027817	chr5	-	115258204	115263985	1	0	0	1	ns	chr5:114819810-114821185	443402	-	-	0	0	0	0	0	0	0	190	152	161	120	91	48	69	40
1500011K16Rik	NR_015476	chr2	-	127617113	127618224	1	0	0	0	ns	chr2:126904516-126905207	713352	-	-	0	0	0	0	0	0	0	61	59	71	78	3	3	3	3
1500012F01Rik	NM_001081005	chr2	+	166888433	166891362	1	0	0	1	UP	chr2:167329260-167329855	441393	-	-	0	0	0	0	0	0	0	620	492	767	558	381	295	431	312
1500012K07Rik	NR_045814	chr7	+	82453587	82476305	0	0	0	0	ns	chr7:82702708-82704305	249513	chr7:81300487-81301699	1	1	0	0	0	0	0	0	3	3	6	2	0	0	0	0
1500015A07Rik	NR_029432	chr18	+	61886043	61887907	1	0	0	0	ns	chr18:61886201-61887353	787	chr18:61886201-61887353	1	1	0	0	0	0	0	0	71	47	52	25	0	0	0	0
1500015L24Rik	NR_045817	chr19	+	20479777	20497275	0	0	0	0	ns	chr19:20688630-20689702	209266	chr19:21744014-21745115	1	1	0	0	0	0	0	0	2	3	3	3	0	0	0	0
1500015O10Rik	NM_024283	chr1	+	43787446	43799409	1	1	0	0	ns	chr1:45300589-45301765	1513772	-	-	0	0	0	0	0	0	0	203	226	176	200	77	124	67	100
1500017E21Rik	NR_033510	chr19	-	36693907	36763969	1	0	0	0	ns	chr19:37895927-37897160	1132590	-	-	0	0	0	0	0	0	0	100	109	91	98	0	0	0	0
1600002D24Rik	NR_040484	chr16	-	96063492	96150684	1	0	0	0	UP	chr16:95950182-95951420	200024	chr16:95606572-95607512,chr16:95661521-95662863,chr16:95950182-95951420	3	1	0	0	0	0	1	0	20	27	44	39	0	0	0	0
1600002H07Rik	NM_028056	chr17	-	24352000	24357714	1	0	0	0	ns	chr17:24171601-24172779	185547	-	-	0	0	0	0	0	0	0	306	305	248	320	41	58	33	63
1600002K03Rik	NM_027207	chr10	+	79635688	79637864	1	0	0	0	ns	chr10:79629743-79631644	5386	chr10:79629743-79631644,chr10:79450646-79451798	2	1	0	0	0	0	0	0	112	115	114	147	39	43	32	48
1600010M07Rik	NR_037959	chr7	-	117141890	117150160	1	1	1	0	ns	chr7:117136636-117137657	13099	-	-	0	0	0	0	0	0	0	4	17	10	17	0	0	0	0
1600012H06Rik	NM_001083881	chr17	+	15080188	15082944	1	0	0	0	ns	chr17:14696580-14697570	383053	-	-	0	0	0	0	0	0	0	1182	1226	1170	1193	357	344	306	312
1600014C10Rik	NM_001085385	chr7	+	38968235	38982584	1	0	0	1	UP	chr7:39015016-39016129	47395	chr7:39015016-39016129	1	1	0	0	0	1	1	0	510	433	688	654	103	68	115	69
1600014C23Rik	NM_028164	chr17	-	45869812	45870793	0	0	0	0	ns	chr17:45709131-45710644	161020	-	-	0	0	0	0	0	0	0	0	0	0	0	0	0	0	0
1600014K23Rik	NM_028046	chrX	+	82495015	82515630	0	0	0	0	ns	chrX:80193228-80194695	2300917	-	-	0	0	0	0	0	0	0	2	2	3	6	1	2	3	5
1600015I10Rik	NM_001081273	chr6	+	48879894	48883686	0	0	0	0	ns	chr6:50369555-50370789	1490054	-	-	0	0	0	0	0	0	0	0	0	0	0	0	0	0	0
1600016N20Rik	NM_028050	chr7	-	148395941	148399979	1	0	0	0	ns	chr7:148194458-148195638	204862	-	-	0	0	0	0	0	0	0	30	31	28	37	6	11	9	11
1600019K03Rik	NR_040481	chr16	-	35503255	35509505	0	0	0	0	ns	chr16:35318972-35320274	189889	-	-	0	0	0	0	0	0	0	0	1	0	0	0	0	0	0
1600020E01Rik	NR_037960	chr6	+	86477323	86514443	1	1	0	0	UP	chr6:86352714-86353704	124163	chr6:86352714-86353704	1	1	1	0	0	0	1	0	1049	1330	1208	1496	0	0	0	0
1600023N17Rik	NR_073433	chr5	-	46059939	46060947	1	0	0	0	ns	chr5:48736640-48738129	2676995	-	-	0	0	0	0	0	0	0	8	6	5	4	0	0	0	0
1600025M17Rik	NR_038168	chrX	+	53570784	53573841	0	0	0	0	ns	chrX:53950250-53951647	380139	-	-	0	0	0	0	0	0	0	2	0	1	0	0	0	0	0
1600027J07Rik	NR_036588	chr8	-	105867777	105871434	1	0	0	0	DOWN	chr8:106316743-106317947	445820	-	-	0	0	0	0	0	0	0	42	35	20	14	0	0	0	0
1600029I14Rik	NR_028123	chr9	+	99370839	99375170	1	1	1	0	ns	chr9:98260786-98262115	1109244	-	-	0	0	0	1	0	0	0	15	34	16	30	15	33	16	30
1600029O15Rik	NR_033522	chr9	+	58050703	58056615	1	0	0	0	ns	chr9:58006441-58007538	43744	chr9:58006441-58007538	1	1	0	0	0	0	0	0	6	11	6	9	0	1	1	0
1700001C02Rik	NM_029285	chr5	+	30768449	30786460	0	0	0	0	ns	chr5:31209662-31211718	442498	-	-	0	0	0	0	0	0	0	1	2	0	1	1	2	0	1
1700001C19Rik	NM_029296	chr17	-	47549682	47574324	1	0	0	0	UP	chr17:47301766-47302923	272019	chr17:47147035-47148033	1	1	0	0	0	0	1	0	3	3	20	18	3	3	18	15
1700001D01Rik	NR_045475	chr8	-	63760318	63767669	1	0	0	0	UP	chr8:64085068-64086529	318258	-	-	0	0	0	0	0	0	0	280	282	413	379	280	282	413	379
1700001F09Rik	NM_027940	chr14	-	44020916	44026344	0	0	0	0	ns	chr14:44688719-44689923	662956	-	-	0	0	0	0	0	0	0	1	0	2	0	1	0	2	0
1700001G11Rik	NR_038077	chr14	-	66914165	66915966	1	0	0	0	ns	chr14:66452333-66453396	463099	-	-	0	0	0	0	0	0	0	20	12	14	9	0	0	0	0
1700001G17Rik	NR_033199	chr1	+	33726668	33727557	0	0	0	0	ns	chr1:33729762-33730960	3689	-	-	1	0	0	0	0	0	0	12	7	6	4	0	0	0	0
1700001J03Rik	NM_001008547	chr5	-	146994025	146996880	0	0	0	0	ns	chr5:145877120-145877792	1119529	-	-	0	0	0	0	0	0	0	1	5	1	2	0	3	1	2
1700001J11Rik	NR_033613	chr9	+	39858142	39860610	1	0	0	0	ns	chr9:40431789-40432792	573980	-	-	0	0	0	0	0	0	0	34	30	47	44	0	0	0	0
1700001K19Rik	NM_025488	chr12	-	111905898	111920829	1	1	0	0	ns	chr12:112797774-112798811	877390	-	-	0	0	0	0	0	0	0	187	261	210	296	159	232	171	256
1700001K23Rik	NR_036590	chr19	-	53323225	53329695	1	0	0	0	DOWN	chr19:53602848-53603781	273855	-	-	0	0	0	0	0	0	0	87	74	61	62	0	0	0	0
1700001L05Rik	NR_027980	chr15	-	83184276	83197727	1	1	0	0	UP	chr15:83045755-83046932	151291	-	-	0	0	0	0	0	0	0	187	321	342	579	78	162	197	355
1700001L19Rik	NM_027035	chr13	+	68736315	68753108	1	0	0	0	UP	chr13:65818809-65820596	2916028	-	-	0	0	0	0	0	0	0	17	28	34	35	13	23	24	27
1700001O22Rik	NR_028486	chr2	-	30651082	30659184	1	0	0	0	ns	chr2:30730467-30732123	72398	-	-	0	0	0	0	0	0	0	18	18	14	12	11	9	7	8
1700001P01Rik	NM_028156	chr11	-	97632794	97637232	1	1	0	0	ns	chr11:97563980-97565158	72755	chr11:97310921-97312470,chr11:97563980-97565158	2	1	1	0	0	0	0	0	20	37	18	44	13	26	13	35
1700003C15Rik	NR_045478	chr5	-	11749832	11769308	0	0	0	0	ns	chr5:12931241-12932397	1162588	-	-	0	0	0	0	0	0	0	3	3	5	3	0	0	0	0
1700003D09Rik	NR_045477	chr11	-	98212031	98219597	0	0	0	0	ns	chr11:98543395-98544320	324193	chr11:98543395-98544320	1	1	0	0	0	0	0	0	5	3	16	15	0	1	3	1
1700003E16Rik	NM_027948	chr6	+	83106397	83112969	1	0	0	0	ns	chr6:83456425-83457736	350588	-	-	0	0	0	0	0	0	0	45	46	30	30	16	17	14	14
1700003E24Rik	NR_103799	chrX	+	90401559	90402210	0	0	0	0	ns	chrX:93302490-93303480	2901486	-	-	0	0	0	0	0	0	0	0	0	0	0	0	0	0	0
1700003F12Rik	NM_029305	chr2	+	154374639	154375784	1	0	0	0	ns	chr2:154189168-154189561	185171	-	-	0	0	0	0	0	0	0	16	31	15	29	16	31	15	29
1700003G13Rik	NR_040720	chr9	-	45126348	45130162	0	0	0	0	ns	chr9:45727499-45728767	598022	-	-	0	0	0	0	0	0	0	0	0	0	0	0	0	0	0
1700003G18Rik	NR_029433	chr7	-	123225275	123236663	1	0	0	0	UP	chr7:122771842-122772996	464207	-	-	0	0	0	0	0	0	0	312	290	388	413	312	290	388	413
1700003H04Rik	NR_015460	chr3	-	124268808	124284009	0	0	0	0	ns	chr3:123836029-123837049	447459	-	-	0	0	0	0	0	0	0	0	0	2	2	0	0	2	2
1700003L19Rik	NR_040507	chr16	+	12811482	12848746	0	0	0	0	ns	chr16:13240079-13241057	429060	-	-	0	0	0	0	0	0	0	1	0	1	1	0	0	0	0
1700003M02Rik	NM_027041	chr4	-	34658580	34677455	1	0	0	0	ns	chr4:34023140-34023618	654062	-	-	0	0	0	0	0	0	0	7	4	7	9	6	3	5	7
1700003M07Rik	NR_040647	chr4	+	129637617	129642382	1	0	0	0	UP	chr4:129590369-129591661	46605	-	-	0	0	0	0	0	0	0	6	4	75	65	0	0	0	0
1700003P14Rik	NR_045982	chr13	+	119344974	119377436	1	0	0	0	ns	chr13:119642487-119643560	297978	chr13:120151826-120152852	1	1	0	0	0	0	0	0	8	5	8	4	0	0	0	0
1700006A11Rik	NM_027939	chr3	-	124104072	124128946	0	0	0	0	ns	chr3:123836029-123837049	292396	-	-	0	0	0	0	0	0	0	1	1	1	1	1	1	1	1
1700006E09Rik	NM_029287	chr11	+	101848369	101853578	0	0	0	0	ns	chr11:101807396-101808594	40437	-	-	0	0	0	0	0	0	0	0	0	1	1	0	0	1	1
1700006F04Rik	NR_045621	chr14	+	120148448	120150786	0	0	0	0	ns	chr14:120687591-120688426	539448	-	-	0	0	0	0	0	0	0	0	1	0	0	0	1	0	0
1700006H21Rik	NR_045900	chr13	+	108477476	108482248	0	0	0	0	ns	chr13:108679813-108681103	202871	-	-	0	0	0	0	0	0	0	0	0	0	0	0	0	0	0
1700007B14Rik	NM_001164235	chr8	+	77972592	78508406	1	0	0	0	UP	chr8:75798965-75800596	2172493	-	-	0	0	0	0	0	0	0	2437	2334	2943	3099	2437	2334	2943	3099
1700007F19Rik	NR_040538	chr3	-	57945628	57967729	1	0	0	0	UP	chr3:57379324-57380938	587457	-	-	0	0	0	0	0	0	0	16	17	110	95	0	0	0	0
1700007G11Rik	NM_001024614	chr5	+	98758322	99231038	1	0	0	0	ns	chr5:97222272-97223732	1535152	-	-	0	0	0	0	0	0	0	648	640	628	643	645	636	626	641
1700007J10Rik	NR_045476	chr11	-	59539418	59553656	1	0	0	0	UP	chr11:59545746-59546943	7342	chr11:59347604-59348581	1	1	0	0	0	0	1	0	1817	1624	3154	2998	1109	1033	2152	2032
1700007K09Rik	NM_027037	chr7	-	138469444	138473013	1	1	1	0	UP	chr7:137661472-137662320	811083	-	-	0	0	0	1	0	0	0	2	12	9	11	1	10	7	9
1700007K13Rik	NM_027040	chr2	-	28317520	28321844	1	0	0	0	UP	chr2:27395056-27396080	926101	chr2:27395056-27396080	1	1	0	0	0	0	1	0	9	12	40	37	3	5	9	11
1700007L15Rik	NR_045709	chr16	-	33379939	33380822	1	0	0	0	ns	chr16:33217310-33218512	162904	-	-	0	0	0	0	0	0	0	24	15	18	13	0	0	0	0
1700007P06Rik	NR_040554	chr1	+	188949016	188951731	0	0	0	0	ns	chr1:188409296-188410426	539198	-	-	0	0	0	0	0	0	0	2	0	2	0	2	0	2	0
1700008A04Rik	NM_027050	chr11	-	32720375	32724594	0	0	0	0	ns	chr11:34444179-34445194	1720331	-	-	0	0	0	0	0	0	0	0	1	0	2	0	1	0	2
1700008F21Rik	NM_029292	chr8	+	131591033	131707632	1	0	0	0	ns	chr8:131208302-131209757	381466	-	-	0	0	0	0	0	0	0	84	89	72	67	83	88	72	67
1700008I05Rik	NM_027952	chrX	-	132189236	132228329	0	0	0	0	ns	chrX:132276666-132277730	48842	-	-	0	0	0	0	0	0	0	1	1	4	3	1	1	4	3
1700008J07Rik	NR_024331	chr7	-	134653951	134656383	1	0	0	0	ns	chr7:134620932-134622809	34433	chr7:134716333-134717169,chr7:134888683-134889975	2	1	0	0	0	0	0	0	98	88	64	83	0	0	0	0
1700008K24Rik	NR_038145	chr17	-	49251588	49252858	0	0	0	0	ns	chr17:48548549-48549884	703652	-	-	0	0	0	0	0	0	0	0	0	0	0	0	0	0	0
1700008O03Rik	NM_027049	chr7	-	51615414	51630400	1	0	0	0	ns	chr7:52103723-52104682	473696	chr7:28141961-28143432	1	1	0	0	0	0	0	0	8	5	7	6	7	3	6	6
1700008P02Rik	NM_027048	chr3	-	6615412	6620443	0	0	0	0	ns	chr3:5575706-5576799	1044175	-	-	0	0	0	0	0	0	0	3	2	1	1	3	2	1	1
1700009C05Rik	NR_046040	chr6	-	81850458	81860794	0	0	0	0	ns	chr6:82589588-82590815	729408	-	-	0	0	0	0	0	0	0	4	3	7	4	0	0	0	0
1700009J07Rik	NR_015547	chr10	+	77356164	77358856	0	0	0	0	ns	chr10:76613751-76615068	741604	-	-	0	0	0	0	0	0	0	0	0	0	0	0	0	0	0
1700009N14Rik	NM_001081095	chr4	+	39397325	39398811	0	0	0	0	ns	chr4:40089499-40090896	692452	-	-	0	0	0	0	0	0	0	0	0	8	7	0	0	0	0
1700009P17Rik	NM_001081275	chr1	+	173051791	173057098	1	0	0	0	ns	chr1:173152224-173153219	100934	chr1:173152224-173153219,chr1:173192587-173194304	2	1	0	0	0	0	0	0	21	28	26	17	8	16	12	10
1700010B08Rik	NM_029308	chr2	+	173544915	173547587	1	0	0	0	ns	chr2:174025085-174026688	480672	-	-	0	0	0	0	0	0	0	3	6	6	7	0	0	0	0
1700010D01Rik	NM_029590	chrX	-	92927928	92928600	0	0	0	0	ns	chrX:93302490-93303480	374445	-	-	0	0	0	0	0	0	0	1	1	0	0	1	1	0	0
1700010I02Rik	NR_040587	chr3	-	7925302	7954887	0	0	0	0	ns	chr3:9131720-9132795	1177245	-	-	0	0	0	0	0	0	0	3	3	1	1	0	0	0	0
1700010I14Rik	NM_025851	chr17	+	9181197	9201184	1	0	0	1	ns	chr17:8449707-8450282	731197	-	-	0	0	0	0	0	0	0	51	39	57	44	37	21	35	24
1700010J16Rik	NR_040579	chr10	+	112163981	112222655	1	0	0	0	ns	chr10:112063470-112064373	100086	-	-	0	0	0	0	0	0	0	10	11	14	7	0	0	0	0
1700010K23Rik	NR_040512	chr16	+	66657362	66664871	1	0	0	0	ns	chr16:65999189-66000434	657604	-	-	0	0	0	0	0	0	0	13	10	20	22	0	0	0	1
1700011A15Rik	NM_025487	chr15	+	101278175	101284340	0	0	0	0	ns	chr15:101096479-101097805	180900	-	-	0	0	0	0	0	0	0	3	1	6	4	3	1	5	4
1700011B04Rik	NR_045616	chr13	+	35273491	35279883	0	0	0	0	ns	chr13:34787934-34789104	484496	chr13:35851867-35852924	1	1	0	0	0	0	0	0	0	0	0	0	0	0	0	0
1700011E24Rik	NM_029298	chr17	-	87788910	87827081	1	1	0	0	ns	chr17:86959428-86960595	867095	-	-	0	0	0	0	0	0	0	38	80	48	108	37	76	46	103
1700011H14Rik	NM_025956	chr14	-	49846033	49865103	1	0	0	0	DOWN	chr14:48808644-48809772	1055902	-	-	0	0	0	0	0	0	0	99	81	38	40	56	46	35	38
1700011I03Rik	NM_029290	chr18	+	57693479	57890719	1	0	0	0	ns	chr18:58483533-58484788	790692	-	-	0	0	0	0	0	0	0	189	165	185	206	189	165	185	206
1700011L22Rik	NM_026315	chr8	-	81734328	81772482	1	0	0	0	ns	chr8:81732446-81733411	39711	-	-	0	0	0	0	0	0	0	17	27	29	26	16	25	28	26
1700011M02Rik	NR_073044	chrX	+	100104243	100104990	0	0	0	0	ns	chrX:100688610-100689585	584788	-	-	0	0	0	0	0	0	0	0	0	0	0	0	0	0	0
1700012A03Rik	NM_029587	chr6	+	32000287	32008915	0	0	0	0	ns	chr6:30577920-30578822	1422069	-	-	0	0	0	0	0	0	0	0	1	1	1	0	1	1	1
1700012B07Rik	NM_027038	chr11	-	109652874	109689360	1	0	0	0	UP	chr11:108895668-108896880	793304	-	-	0	0	0	0	0	0	0	10	10	21	14	10	10	21	14
1700012B09Rik	NM_029306	chr9	-	14562637	14575474	0	0	0	0	ns	chr9:14720319-14720915	145246	-	-	0	0	0	0	0	0	0	1	3	1	1	1	3	1	1
1700012D14Rik	NR_015573	chr7	-	118261186	118266189	1	0	0	0	DOWN	chr7:118125213-118126188	140545	-	-	0	0	0	0	0	0	0	74	53	31	23	66	48	27	21
1700012I11Rik	NR_045140	chr15	+	67058330	67208656	1	0	0	0	ns	chr15:67299165-67300418	241405	chr15:67299165-67300418	1	1	0	0	0	0	0	0	44	42	36	35	0	0	0	0
1700012L04Rik	NM_029588	chrX	+	8860889	8861414	0	0	0	0	ns	chrX:8848023-8849725	11659	-	-	0	0	0	0	0	0	0	2	1	2	0	2	1	2	0
1700012P22Rik	NM_027056	chr4	-	144008093	144028675	0	0	0	0	ns	chr4:144469250-144470223	441023	-	-	0	0	0	0	0	0	0	4	5	3	2	4	5	3	2
1700013D24Rik	NM_001177502	chr6	-	124297611	124307104	0	0	0	0	ns	chr6:124869365-124870718	562825	-	-	0	0	0	0	0	0	0	1	2	0	1	0	0	0	0
1700013F07Rik	NM_029314	chr3	+	108340501	108347615	0	0	0	0	ns	chr3:108593948-108595021	253980	-	-	0	0	0	0	0	0	0	6	3	4	2	4	3	3	2
1700013G24Rik	NM_027063	chr4	+	137009210	137011376	0	0	0	0	ns	chr4:137032479-137033731	23890	-	-	0	0	0	0	0	0	0	0	0	3	2	0	0	1	1
1700013H16Rik	NM_001200013	chrX	-	51046077	51061008	0	0	0	0	ns	chrX:50471167-50472260	589225	-	-	0	0	0	0	0	0	0	0	2	3	3	0	0	0	0
1700015E13Rik	NM_001039593	chr1	+	172238991	172242256	1	0	0	0	UP	chr1:172105008-172105683	133678	-	-	0	0	0	0	0	0	0	11	7	60	52	10	6	48	39
1700015F17Rik	NM_001200025	chr5	-	5437826	5479143	1	0	0	0	ns	chr5:5514410-5515696	35893	-	-	0	0	0	0	0	0	0	15	18	23	33	0	0	0	0
1700015G11Rik	NM_001195601	chr7	-	59267049	59271086	0	0	0	0	ns	chr7:59168746-59169921	101758	-	-	0	0	0	0	0	0	0	2	6	2	2	0	0	0	0
1700016C15Rik	NM_027077	chr1	+	179659944	179683436	1	0	0	0	ns	chr1:179633132-179634245	26239	-	-	0	0	0	0	0	0	0	47	72	47	105	44	68	44	100
1700016D06Rik	NM_024271	chr8	-	11654923	11678750	1	0	0	0	ns	chr8:11357408-11358617	320695	-	-	0	0	0	0	0	0	0	24	30	25	21	23	29	24	20
1700016G22Rik	NR_045891	chr13	-	5854754	5857338	0	0	0	0	ns	chr13:5862260-5863970	5331	chr13:4770576-4771613,chr13:4711542-4712459	2	1	0	0	0	0	0	0	1	2	0	3	0	0	0	0
1700016H13Rik	NM_001163550	chr5	-	104077605	104084751	0	0	0	0	ns	chr5:104048611-104049966	35552	-	-	0	0	0	0	0	0	0	3	2	1	1	2	2	1	1
1700016K19Rik	NM_198637	chr11	+	75813413	75817071	0	0	0	0	ns	chr11:75468586-75469759	344148	-	-	0	0	0	0	0	0	0	2	3	7	4	1	1	3	2
1700016L04Rik	NR_045824	chr10	+	14425414	14478825	1	0	0	0	UP	chr10:14214889-14215111	210332	chr10:14214889-14215111	1	1	0	0	0	0	1	0	7539	8063	9011	9777	1	0	0	0
1700016L21Rik	NR_040460	chr1	+	80442506	80472235	0	0	0	0	ns	chr1:80028090-80028559	414119	-	-	0	0	0	0	0	0	0	2	1	3	2	0	0	0	0
1700016P04Rik	NR_038149	chr6	+	13363336	13365996	0	0	0	0	ns	chr6:12777269-12778971	585589	-	-	0	0	0	0	0	0	0	0	0	0	0	0	0	0	0
1700017B05Rik	NM_028820	chr9	-	57100128	57110406	1	1	1	0	UP	chr9:56923008-56925596	186733	-	-	0	0	0	1	0	0	0	902	1191	1482	1740	91	226	133	250
1700017D01Rik	NM_027058	chr19	-	11171305	11205368	1	0	0	0	DOWN	chr19:11685462-11686725	480681	-	-	0	0	0	0	0	0	0	1074	1022	842	885	1074	1022	842	885
1700017G19Rik	NR_040445	chr3	-	40403786	40421834	1	0	0	0	ns	chr3:40349495-40350727	71726	chr3:38783067-38784132	1	1	0	0	0	0	0	0	3	1	9	7	0	0	0	0
1700017J07Rik	NR_040326	chr2	+	168803768	168804406	0	0	0	0	ns	chr2:169744579-169745056	941108	-	-	0	0	0	0	0	0	0	0	0	0	0	0	0	0	0
1700017N19Rik	NM_001081246	chr10	+	100055019	100081025	0	0	0	0	ns	chr10:98748011-98749090	1306387	-	-	0	0	0	0	0	0	0	1	0	1	2	1	0	1	2
1700018A04Rik	NR_029439	chr13	-	31657360	31674382	0	0	0	0	ns	chr13:31559732-31560738	114130	-	-	0	0	0	0	0	0	0	0	3	4	6	0	3	4	6
1700018B08Rik	NM_029597	chr8	-	124054683	124065854	1	0	0	0	ns	chr8:124421966-124423020	356642	chr8:123636260-123637694,chr8:123639567-123640336	2	1	0	0	0	0	0	0	7	5	8	4	7	5	8	4
1700018B24Rik	NR_003617	chr3	-	48409652	48413022	0	0	0	0	ns	chr3:51001020-51001943	2588361	-	-	0	0	0	0	0	0	0	0	0	0	0	0	0	0	0
1700018C11Rik	NM_029324	chr4	-	63268124	63283463	0	0	0	0	ns	chr4:63446138-63447514	163434	-	-	0	0	0	0	0	0	0	6	4	4	7	5	4	4	6
1700018F24Rik	NM_027069	chr5	+	145803858	145806547	0	0	0	0	ns	chr5:145877120-145877792	73491	-	-	0	0	0	0	0	0	0	0	0	0	0	0	0	0	0
1700018G05Rik	NR_045422	chrX	+	100123710	100124446	0	0	0	0	ns	chrX:100688610-100689585	565321	-	-	0	0	0	0	0	0	0	0	0	0	0	0	0	0	0
1700018L02Rik	NR_028360	chr19	+	29121972	29123219	1	0	0	0	ns	chr19:29328075-29329213	206577	chr19:29328075-29329213	1	1	0	0	0	0	0	0	13	13	18	27	1	1	0	0
1700019A02Rik	NM_027070	chr1	-	53215420	53244461	1	1	1	0	ns	chr1:51620362-51621526	1623530	-	-	0	0	0	1	0	0	0	133	195	107	110	130	191	105	109
1700019B03Rik	NM_029598	chr8	+	3470861	3487178	1	1	0	0	ns	chr8:3301960-3303070	168415	-	-	0	0	0	0	0	0	0	11	82	18	141	10	75	18	132
1700019B21Rik	NR_045442	chrX	-	59763713	59780186	0	0	0	0	ns	chrX:58372548-58373178	1407401	-	-	0	0	0	0	0	0	0	2	2	5	4	0	0	0	0
1700019D03Rik	NM_144953	chr1	-	52981970	53009684	1	0	0	0	ns	chr1:51620362-51621526	1388753	-	-	0	0	0	0	0	0	0	19	22	12	21	16	19	12	20
1700019E08Rik	NR_040497	chr2	+	45552124	45553967	0	0	0	0	ns	chr2:48172648-48173568	2620997	-	-	0	0	0	0	0	0	0	0	0	0	0	0	0	0	0
1700019G17Rik	NM_029331	chr6	-	85849043	85854932	1	0	0	0	UP	chr6:85463103-85464248	391245	chr6:85463103-85464248	1	1	0	0	0	0	1	0	17	24	77	83	3	5	11	6
1700019G24Rik	NR_040255	chr6	-	5913896	5927393	0	0	0	0	ns	chr6:5629328-5630515	297555	-	-	0	0	0	0	0	0	0	3	5	5	3	2	4	3	1
1700019L03Rik	NM_025619	chr2	-	32632932	32639925	1	1	0	0	UP	chr2:32837155-32838202	197754	-	-	0	0	0	0	0	0	0	188	309	372	636	122	214	261	465
1700019M22Rik	NR_103800	chr12	-	97284830	97285432	0	0	0	0	ns	chr12:98299103-98300531	1014428	-	-	0	0	0	0	0	0	0	0	0	0	0	0	0	0	0
1700019N19Rik	NM_026208	chr19	-	58860292	58868904	1	0	0	0	ns	chr19:53602848-53603781	5265352	-	-	0	0	0	0	0	0	0	57	58	77	71	57	58	76	70
1700019O17Rik	NM_027966	chr1	+	88322903	88324624	0	0	0	0	ns	chr1:88366875-88367897	44470	-	-	0	0	0	0	0	0	0	0	0	0	1	0	0	0	0
1700020A23Rik	NM_029375	chr2	+	130230994	130231810	1	1	1	0	ns	chr2:131077771-131078956	847369	-	-	0	0	0	1	0	0	0	8	20	17	27	1	4	4	5
1700020D05Rik	NM_023781	chr19	-	5502768	5503787	1	0	0	0	ns	chr19:5488136-5489906	14628	-	-	0	0	0	0	0	0	0	29	20	24	19	29	20	24	19
1700020G17Rik	NR_045979	chr10	-	110238229	110333563	1	0	0	0	ns	chr10:110367653-110368100	34382	-	-	0	0	0	0	0	0	0	18	22	21	18	0	0	0	0
1700020I14Rik	NR_027832	chr2	+	119420031	119426480	1	0	0	1	ns	chr2:119705133-119706265	285646	-	-	0	0	0	0	0	0	0	1665	1547	1792	1763	207	142	200	146
1700020L24Rik	NM_025492	chr11	+	83251195	83254734	1	0	0	0	ns	chr11:83115614-83116733	134975	chr11:83115614-83116733	1	1	0	0	0	0	0	0	56	41	81	80	11	6	12	15
1700020M21Rik	NR_040742	chr9	-	120822891	120824368	0	0	0	0	ns	chr9:120566580-120568002	257213	-	-	0	0	0	0	0	0	0	0	0	0	0	0	0	0	0
1700020N01Rik	NR_027968	chr10	+	21312950	21342181	0	0	0	0	ns	chr10:21492942-21494543	180438	chr10:21131054-21132178,chr10:21492942-21494543,chr10:21713220-21714854	3	1	0	0	0	0	0	0	7	4	4	4	7	4	4	4
1700020N15Rik	NM_029316	chrX	+	67198455	67199155	0	0	0	0	ns	chrX:69060950-69062037	1862953	-	-	0	0	0	0	0	0	0	0	0	0	0	0	0	0	0
1700020N18Rik	NR_026924	chr1	-	93301456	93302606	0	0	0	0	ns	chr1:92954017-92955110	348045	chr1:92650329-92651539,chr1:92954017-92955110	2	1	0	0	0	0	0	0	0	0	0	0	0	0	0	0
1700021F05Rik	NM_026411	chr10	-	43244926	43260800	1	0	0	1	ns	chr10:42652463-42653229	608037	-	-	0	0	0	0	0	0	0	418	332	382	316	194	146	173	115
1700021F07Rik	NM_028158	chr2	+	173348092	173354003	0	0	0	0	ns	chr2:174025085-174026688	677495	-	-	0	0	0	0	0	0	0	1	1	0	1	1	1	0	1
1700021K19Rik	NM_172615	chr16	-	32821787	32868452	1	0	0	1	UP	chr16:33217310-33218512	349464	-	-	0	0	0	0	0	0	0	2430	2224	2879	2647	847	587	957	664
1700021N21Rik	NR_045800	chr4	-	134004679	134006086	0	0	0	0	ns	chr4:133312204-133313330	693332	-	-	0	0	0	0	0	0	0	0	1	0	0	0	0	0	0
1700022A21Rik	NR_003953	chr5	+	24151270	24154678	0	0	0	0	ns	chr5:24190740-24192160	40148	-	-	0	0	0	0	0	0	0	0	0	0	1	0	0	0	0
1700022A22Rik	NR_045509	chr15	+	46156130	46205445	1	0	0	0	ns	chr15:46911590-46912633	756173	-	-	0	0	0	0	0	0	0	20	23	24	16	0	0	0	0
1700022E09Rik	NR_040568	chr16	-	59466697	59469064	0	0	0	0	ns	chr16:57957324-57958391	1511218	-	-	0	0	0	0	0	0	0	0	0	3	2	0	0	0	0
1700022H16Rik	NR_045488	chr12	-	9572041	9577391	0	0	0	0	ns	chr12:10540076-10540996	963210	chr12:10540076-10540996	1	1	0	0	0	0	0	0	6	0	1	0	0	0	0	0
1700023C21Rik	NR_045909	chr11	+	109707191	109709790	0	0	0	0	ns	chr11:108895668-108896880	811135	-	-	0	0	0	0	0	0	0	0	0	0	0	0	0	0	0
1700023E05Rik	NM_027970	chr5	+	77445047	77490547	1	0	0	0	ns	chr5:77803620-77804704	359092	-	-	0	0	0	0	0	0	0	22	19	18	15	22	19	18	15
1700023F02Rik	NR_038039	chr10	-	65583356	65586812	0	0	0	0	ns	chr10:66465491-66466647	879319	-	-	0	0	0	0	0	0	0	0	0	0	0	0	0	0	0
1700023F06Rik	NM_001254724	chr11	-	103060257	103069862	1	1	1	0	ns	chr11:103128162-103129732	59072	-	-	0	0	0	0	0	0	0	3	10	5	12	0	0	0	0
1700023L04Rik	NR_040264	chr6	+	29935328	29943531	0	0	0	0	ns	chr6:29717368-29718450	217391	-	-	0	0	0	0	0	0	0	4	5	4	3	0	0	0	0
1700024B18Rik	NR_045479	chr14	+	124386856	124414906	1	0	0	0	ns	chr14:123600960-123602082	785475	-	-	0	0	0	0	0	0	0	24	32	28	33	24	32	28	33
1700024F13Rik	NR_045363	chr13	+	3497295	3500639	0	0	0	0	ns	chr13:4711542-4712459	1214672	-	-	0	0	0	0	0	0	0	5	5	6	4	0	0	0	0
1700024G13Rik	NM_001034037	chr14	-	33189687	33201559	0	0	0	0	ns	chr14:32472529-32473483	728418	-	-	0	0	0	0	0	0	0	0	0	2	4	0	0	2	4
1700024P04Rik	NM_027064	chr13	-	99754044	99754520	0	0	0	0	ns	chr13:99355596-99356772	398319	-	-	0	0	0	0	0	0	0	0	0	0	0	0	0	0	0
1700024P16Rik	NM_001162980	chr4	+	104586060	104689468	1	1	0	0	DOWN	chr4:104829661-104830124	243768	-	-	0	0	0	0	0	0	0	373	442	234	288	314	389	204	258
1700025B11Rik	NR_040310	chr15	-	77388669	77392322	0	0	0	0	ns	chr15:77628693-77630038	237013	-	-	0	0	0	0	0	0	0	1	0	0	0	0	0	0	0
1700025C18Rik	NR_033448	chr2	-	164904192	164916250	0	0	0	0	ns	chr2:164765518-164766591	150101	-	-	0	0	0	0	0	0	0	2	1	2	1	0	0	0	0
1700025F22Rik	NM_027074	chr19	-	11214172	11239810	1	0	0	0	ns	chr19:11685462-11686725	446239	-	-	0	0	0	0	0	0	0	7	6	4	8	7	6	4	8
1700025F24Rik	NR_040578	chr10	+	118850499	118863920	1	0	0	0	ns	chr10:119645465-119646340	795288	-	-	0	0	0	0	0	0	0	3	2	7	10	0	0	0	0
1700025G04Rik	NM_197990	chr1	-	153731653	153937450	1	0	0	0	ns	chr1:154312833-154314105	376076	-	-	0	0	0	0	0	0	0	3170	2955	3090	2924	2102	1988	2127	1976
1700025K24Rik	NR_045825	chr17	-	54491907	54509399	0	0	0	0	ns	chr17:53832991-53833992	675931	-	-	0	0	0	0	0	0	0	0	1	1	1	0	0	0	0
1700025M24Rik	NR_040688	chr5	-	73659818	73675423	0	0	0	0	ns	chr5:75148591-75149928	1473940	-	-	0	0	0	0	0	0	0	3	3	5	4	0	0	0	0
1700025N23Rik	NR_040523	chr6	-	39013877	39017585	1	0	0	0	ns	chr6:39154774-39155667	137855	-	-	0	0	0	0	0	0	0	4	6	3	7	4	6	3	7
1700026D08Rik	NM_029335	chr7	-	90924126	90943349	1	0	0	0	ns	chr7:91484352-91485576	541583	-	-	0	0	0	0	0	0	0	10	11	11	8	9	8	10	8
1700026D11Rik	NR_028286	chr2	+	132316463	132349793	0	0	0	0	ns	chr2:131077771-131078956	1238098	-	-	0	0	0	0	0	0	0	2	3	5	6	2	3	5	5
1700026F02Rik	NR_045487	chr8	-	73530626	73550654	1	0	0	0	ns	chr8:73396184-73397256	153962	-	-	0	0	0	0	0	0	0	7	9	7	5	0	0	0	0
1700026L06Rik	NM_027283	chr2	-	28547599	28555171	1	1	1	0	ns	chr2:27395056-27396080	1159428	-	-	0	0	0	1	0	0	0	10	31	20	35	9	26	16	29
1700027A15Rik	NR_038001	chr1	+	73062609	73072082	0	0	0	0	ns	chr1:73009588-73010846	52431	-	-	0	0	0	0	0	0	0	3	3	1	3	0	0	0	0
1700027F09Rik	NR_040681	chr5	-	64846051	64859181	0	0	0	0	ns	chr5:64899310-64900436	40967	-	-	0	0	0	0	0	0	0	2	3	1	2	0	0	0	0
1700027H10Rik	NR_040594	chr3	-	45220505	45243231	1	0	0	0	DOWN	chr3:40650100-40651367	4592409	-	-	0	0	0	0	0	0	0	18	14	2	0	3	0	0	0
1700027I24Rik	NR_040741	chr9	-	36476440	36500774	1	1	1	0	ns	chr9:35131954-35132733	1368489	-	-	0	0	0	1	0	0	0	19	57	26	48	0	0	0	0
1700027J07Rik	NR_040581	chr10	+	43465963	43485642	0	0	0	0	ns	chr10:42652463-42653229	813200	-	-	0	0	0	0	0	0	0	3	2	3	4	0	0	0	0
1700028B04Rik	NR_033605	chr7	+	29281959	29282511	0	0	0	0	ns	chr7:29177439-29178312	104157	-	-	0	0	0	0	0	0	0	1	0	1	1	0	0	0	0
1700028D13Rik	NR_045378	chr5	+	112635782	112639022	0	0	0	0	ns	chr5:112705006-112706150	69724	-	-	0	0	0	0	0	0	0	2	1	0	0	0	0	0	0
1700028E10Rik	NR_045700	chr5	+	152171249	152216658	1	0	0	0	DOWN	chr5:150246823-150247993	1923847	-	-	0	0	0	0	0	0	0	106	79	73	45	0	0	0	0
1700028I16Rik	NR_038042	chr10	+	82274867	82286987	1	0	0	0	ns	chr10:82415825-82416848	141497	-	-	0	0	0	0	0	0	0	10	7	14	13	0	0	0	0
1700028J19Rik	NR_029436	chr7	-	51485299	51491492	1	0	0	0	ns	chr7:52103723-52104682	612604	-	-	0	0	0	0	0	0	0	16	14	17	14	8	9	12	8
1700028K03Rik	NM_175241	chr5	+	107963729	107980561	1	0	0	0	DOWN	chr5:107596500-107597446	366738	-	-	0	0	0	0	0	0	0	173	157	136	124	138	122	110	97
1700028M03Rik	NR_036591	chr3	-	83359288	83378040	0	0	0	0	ns	chr3:84330581-84331722	953032	-	-	0	0	0	0	0	0	0	1	2	3	2	0	0	0	0
1700028P14Rik	NM_026188	chr19	-	23633249	23727302	1	0	0	0	DOWN	chr19:24709161-24709535	982104	-	-	0	0	0	0	0	0	0	2948	2773	2536	2522	2948	2773	2536	2522
1700028P15Rik	NR_040509	chr2	-	171782378	171788299	0	0	0	0	ns	chr2:169972897-169973928	1814864	-	-	0	0	0	0	0	0	0	1	0	1	0	0	0	0	0
1700029B22Rik	NR_040531	chr7	+	138289952	138294092	0	0	0	0	ns	chr7:137661472-137662320	628022	chr7:137286462-137287736	1	1	0	0	0	0	0	0	0	0	0	0	0	0	0	0
1700029F12Rik	NR_104276	chr13	-	97791818	97805209	0	0	0	0	ns	chr13:97201251-97202294	603424	-	-	0	0	0	0	0	0	0	4	3	5	6	4	3	4	6
1700029H14Rik	NM_001080781	chr8	-	13550721	13562461	1	1	1	0	UP	chr8:14459410-14460563	897564	-	-	0	0	0	1	0	0	0	46	166	75	199	40	147	68	178
1700029I15Rik	NM_183112	chr2	+	92223074	92223760	1	0	0	0	ns	chr2:92215141-92215687	7747	-	-	1	0	0	0	0	0	0	8	12	15	11	7	8	9	6
1700029J03Rik	NR_040494	chr16	-	93397059	93459117	1	0	0	0	UP	chr16:93831961-93832706	373274	chr16:92412428-92413388,chr16:92544365-92544913,chr16:92828068-92829188	3	1	0	0	0	0	1	0	8	6	19	12	0	0	0	0
1700029J07Rik	NM_001033148	chr8	-	47038959	47060606	1	0	0	0	DOWN	chr8:46081377-46082467	978723	-	-	0	0	0	0	0	0	0	104	80	44	37	52	45	19	21
1700029M20Rik	NR_027909	chr4	+	135182569	135186113	0	0	0	0	ns	chr4:134982949-134983395	199433	-	-	0	0	0	0	0	0	0	0	0	0	0	0	0	0	0
1700029N11Rik	NR_045489	chr13	+	44535095	44552936	0	0	0	0	ns	chr13:45779937-45781004	1245361	-	-	0	0	0	0	0	0	0	1	2	1	1	0	0	0	0
1700029P11Rik	NM_025503	chr15	+	81810969	81811993	0	0	0	0	ns	chr15:81354187-81354975	456476	-	-	0	0	0	0	0	0	0	0	2	1	2	0	0	0	0
1700030A11Rik	NR_045457	chr17	+	29042209	29043716	0	0	0	0	ns	chr17:29238447-29245986	198685	-	-	0	0	0	0	0	0	0	0	0	0	0	0	0	0	0
1700030C10Rik	NR_015521	chr12	-	20810252	20821640	1	0	0	0	DOWN	chr12:21478257-21479091	657018	-	-	0	0	0	0	0	0	0	213	194	46	38	169	149	41	32
1700030F04Rik	NR_045731	chr6	-	117629224	117701787	1	0	0	0	UP	chr6:116856366-116857268	845083	-	-	0	0	0	0	0	0	0	1671	1722	1847	1951	0	0	0	0
1700030F18Rik	NM_028180	chr15	-	99748778	99762089	0	0	0	0	ns	chr15:99676742-99678428	84250	-	-	0	0	0	0	0	0	0	4	6	4	4	4	6	4	4
1700030J22Rik	NM_027103	chr8	-	119493498	119502843	1	0	0	0	ns	chr8:119551181-119552277	48881	-	-	0	0	0	0	0	0	0	23	25	30	27	8	9	11	11
1700030K09Rik	NM_028170	chr8	+	74967778	74984440	1	0	0	0	DOWN	chr8:75246532-75247573	279412	-	-	0	0	0	0	0	0	0	621	556	524	466	272	234	235	177
1700030L20Rik	NR_040592	chr3	-	136098233	136112313	0	0	0	0	ns	chr3:136930442-136931521	818702	-	-	0	0	0	0	0	0	0	1	1	1	0	0	0	0	0
1700030M09Rik	NR_045903	chr8	+	124068287	124071552	0	0	0	0	ns	chr8:124421966-124423020	354209	chr8:123636260-123637694,chr8:123639567-123640336	2	1	0	0	0	0	0	0	0	0	3	4	0	0	0	0
1700030N03Rik	NR_045304	chr19	-	3153798	3197703	1	0	0	0	ns	chr19:4927307-4928748	1730091	-	-	0	0	0	0	0	0	0	101	97	121	115	0	0	0	0
1700030O20Rik	NR_045345	chr10	-	116160122	116166233	0	0	0	0	ns	chr10:115704186-115705259	461502	-	-	0	0	0	0	0	0	0	1	0	0	0	0	0	0	0
1700031A10Rik	NR_045439	chr17	+	37060736	37070377	0	0	0	0	ns	chr17:36819171-36820374	240829	-	-	0	0	0	0	0	0	0	3	3	2	2	0	0	0	0
1700031F05Rik	NM_028496	chrX	-	100054525	100061692	0	0	0	0	ns	chrX:100688610-100689585	627339	-	-	0	0	0	0	0	0	0	1	1	0	0	0	0	0	0
1700031M16Rik	NR_015496	chr15	+	98228875	98246566	0	0	0	0	ns	chr15:98860045-98861246	631785	-	-	0	0	0	0	0	0	0	2	2	3	1	2	2	3	1
1700031P21Rik	NR_045910	chr12	-	53700970	53703309	0	0	0	0	ns	chr12:53385161-53386115	317605	-	-	0	0	0	0	0	0	0	0	0	0	1	0	0	0	0
1700034E13Rik	NM_030097	chr18	+	52805873	52823385	1	0	0	0	ns	chr18:52694463-52695711	110832	-	-	0	0	0	0	0	0	0	4	3	5	5	4	3	5	4
1700034F02Rik	NM_028504	chr11	+	29447949	29478352	1	0	0	0	ns	chr11:29556205-29557314	108795	chr11:29556205-29557314,chr11:29591832-29593255	2	1	0	0	0	0	0	0	273	261	258	265	259	250	252	261
1700034G24Rik	NR_045396	chr5	-	113011955	113019016	0	0	0	0	ns	chr5:112705006-112706150	313508	-	-	0	0	0	0	0	0	0	0	0	1	1	0	0	0	0
1700034H15Rik	NR_030669	chr1	-	193717950	193731406	1	0	0	0	ns	chr1:193915196-193917092	184491	-	-	0	0	0	0	0	0	0	28	39	27	31	9	15	12	13
1700034I23Rik	NR_045380	chr3	-	40704120	40706465	1	0	0	0	ns	chr3:40650100-40651367	55643	chr3:40650100-40651367	1	1	0	0	0	0	0	0	17	12	12	3	17	12	12	3
1700034J05Rik	NM_028509	chr6	-	146899822	146902943	1	0	0	0	ns	chr6:146673827-146674827	228686	chr6:147689744-147690556	1	1	0	0	0	0	0	0	233	258	228	239	233	258	228	239
1700034K08Rik	NR_040756	chr9	-	92874753	92900571	0	0	0	0	ns	chr9:92845644-92846746	54115	-	-	0	0	0	0	0	0	0	4	2	3	2	0	0	0	0
1700034O15Rik	NM_029671	chr6	+	41634429	41635716	0	0	0	0	ns	chr6:42245330-42246535	611590	-	-	0	0	0	0	0	0	0	0	0	0	0	0	0	0	0
1700034P13Rik	NR_040462	chr1	+	9737728	9761337	1	0	0	0	ns	chr1:12275214-12276254	2537938	-	-	0	0	0	0	0	0	0	119	128	107	109	0	0	0	0
1700036G14Rik	NR_040542	chr3	+	85121440	85135949	1	0	0	0	ns	chr3:84330581-84331722	790366	-	-	0	0	0	0	0	0	0	12	7	7	9	0	0	0	0
1700037C18Rik	NM_028484	chr16	-	3905797	3908689	1	0	0	0	ns	chr16:4077191-4078265	169011	-	-	0	0	0	0	0	0	0	81	78	76	68	29	28	29	29
1700037H04Rik	NM_026091	chr2	-	130972060	130985756	1	1	0	0	ns	chr2:131077771-131078956	92607	chr2:131077771-131078956	1	1	1	0	0	0	0	0	562	661	617	719	250	314	254	344
1700039E15Rik	NM_001033176	chr7	+	52538242	52544363	0	0	0	0	ns	chr7:52650422-52651833	113056	chr7:52650422-52651833,chr7:52689509-52690529,chr7:52383872-52384788,chr7:52409240-52410491	4	1	0	0	0	0	0	0	0	2	1	2	0	2	1	2
1700039E22Rik	NR_045315	chr19	-	44902982	44910428	1	0	0	0	ns	chr19:43518484-43519598	1391396	-	-	0	0	0	0	0	0	0	2	1	4	5	2	1	4	5
1700040L02Rik	NM_028491	chr10	-	67893703	68004623	1	0	0	0	ns	chr10:67953872-67955151	50178	chr10:67817222-67817909	1	1	0	0	0	0	0	0	35	39	31	35	35	39	30	35
1700041C23Rik	NR_033784	chr9	+	57023081	57033915	0	0	0	0	ns	chr9:56923008-56925596	99408	-	-	0	0	0	0	0	0	0	0	2	1	3	0	0	0	0
1700041M19Rik	NR_040573	chr16	-	77004472	77011126	0	0	0	0	ns	chr16:76610788-76611546	400004	-	-	0	0	0	0	0	0	0	0	0	0	0	0	0	0	0
1700042B14Rik	NM_001081671	chrX	-	151559523	151582392	0	0	0	0	ns	chrX:153709211-153710280	2127429	-	-	0	0	0	0	0	0	0	2	4	2	5	2	4	2	5
1700042G07Rik	NM_001099295	chr4	+	115845976	115846902	0	0	0	0	ns	chr4:115796013-115796890	49580	chr4:116230050-116230572	1	1	0	0	0	0	0	0	0	0	0	0	0	0	0	0
1700042G15Rik	NR_038179	chr4	-	57372663	57377164	0	0	0	0	ns	chr4:57550534-57551777	173986	chr4:57748181-57748790	1	1	0	0	0	0	0	0	0	0	0	1	0	0	0	0
1700042O10Rik	NR_045178	chr11	+	11768125	11785324	0	0	0	0	ns	chr11:12258369-12259454	490777	-	-	0	0	0	0	0	0	0	1	1	2	4	1	1	2	4
1700044C05Rik	NR_045624	chr14	+	118765099	118797387	0	0	0	0	ns	chr14:119105456-119106374	340674	-	-	0	0	0	0	0	0	0	4	4	3	4	0	0	0	0
1700044K03Rik	NR_033785	chr18	+	49682942	49684094	0	0	0	0	ns	chr18:50145731-50146967	463442	-	-	0	0	0	0	0	0	0	0	0	0	0	0	0	0	0
1700045H11Rik	NR_040649	chr4	-	150202333	150229058	1	0	0	0	DOWN	chr4:150172592-150173901	55885	chr4:150172592-150173901	1	1	0	0	0	0	0	1	747	760	646	712	0	0	0	0
1700046C09Rik	NR_045918	chr11	-	14460338	14499228	1	0	0	0	ns	chr11:14516075-14516408	17038	-	-	0	0	0	0	0	0	0	7	6	7	6	0	0	0	0
1700047E10Rik	NR_073363	chr14	-	44769271	44790902	0	0	0	0	ns	chr14:44688719-44689923	101600	-	-	0	0	0	0	0	0	0	3	1	3	4	0	0	0	0
1700047G03Rik	NR_040447	chr15	+	11896816	11899838	0	0	0	0	ns	chr15:12040597-12041880	144266	chr15:11328966-11330357	1	1	0	0	0	0	0	0	0	1	2	1	0	0	0	0
1700047I17Rik2	NM_001100116	chr12	+	56300578	56318133	1	1	1	0	UP	chr12:55962799-55963622	337350	-	-	0	0	0	1	0	0	0	800	973	1854	1977	223	340	436	525
1700047L14Rik	NR_040691	chr5	+	109192860	109197936	0	0	0	0	ns	chr5:108981678-108982622	210632	-	-	0	0	0	0	0	0	0	1	3	0	0	0	0	0	0
1700047M11Rik	NR_015458	chr1	+	184230964	184233420	0	0	0	0	ns	chr1:184185717-184186723	44683	-	-	0	0	0	0	0	0	0	1	2	1	3	0	1	1	3
1700048M11Rik	NR_045300	chr16	-	92308960	92312711	1	0	0	1	ns	chr16:92412428-92413388	100201	chr16:91728511-91729830,chr16:94431881-94433009	2	1	0	0	0	1	0	0	150	112	148	130	34	18	35	18
1700048O20Rik	NR_033553	chr9	+	121846392	121856134	1	0	0	0	DOWN	chr9:122218965-122220081	373379	chr9:122218965-122220081	1	1	0	0	0	0	0	1	188	152	72	55	0	0	0	0
1700049E15Rik	NR_033636	chr6	+	147638762	147650896	0	0	0	0	ns	chr6:147689744-147690556	51444	-	-	0	0	0	0	0	0	0	0	0	0	2	0	0	0	0
1700049E22Rik	NR_040525	chr6	+	100477393	100483420	0	0	0	0	ns	chr6:100448440-100449772	28297	-	-	0	0	0	0	0	0	0	0	1	1	1	0	0	0	0
1700049G17Rik	NM_028538	chr7	-	28692410	28714449	1	0	0	0	DOWN	chr7:28589343-28590523	124517	-	-	0	0	0	0	0	0	0	679	576	458	432	233	195	136	117
1700049L16Rik	NR_003644	chr10	-	71442632	71443438	1	0	0	0	ns	chr10:72120115-72121337	677378	-	-	0	0	0	0	0	0	0	17	15	12	11	0	0	0	0
1700051A21Rik	NR_045922	chr11	+	72080345	72082058	0	0	0	0	ns	chr11:72020506-72021538	59378	-	-	0	0	0	0	0	0	0	0	0	0	0	0	0	0	0
1700052I22Rik	NR_033786	chr12	-	82024418	82025434	0	0	0	0	ns	chr12:81744433-81745522	280548	-	-	0	0	0	0	0	0	0	0	0	1	1	0	0	0	0
1700052K11Rik	NR_027956	chr11	-	105040334	105042747	1	0	0	0	ns	chr11:104835381-104836862	206179	-	-	0	0	0	0	0	0	0	173	181	141	171	0	0	0	0
1700052N19Rik	NM_024261	chr10	-	5891400	5913936	1	0	0	1	DOWN	chr10:6080067-6081073	166787	-	-	0	0	0	0	0	0	0	798	683	694	610	383	287	274	192
1700054A03Rik	NR_045320	chr19	+	53150741	53158882	1	1	1	0	ns	chr19:53602848-53603781	452809	-	-	0	0	0	1	0	0	0	2	11	0	0	0	0	0	0
1700054K19Rik	NR_027865	chr6	+	112160701	112162512	0	0	0	0	ns	chr6:112195338-112196394	34986	-	-	0	0	0	0	0	0	0	0	0	2	0	0	0	2	0
1700054M17Rik	NR_045919	chr2	+	118130649	118133902	1	0	0	0	UP	chr2:118197088-118198162	66935	chr2:118197088-118198162	1	1	0	0	0	0	1	0	48	52	98	122	48	52	98	122
1700054O13Rik	NM_026096	chrX	+	9424072	9424626	0	0	0	0	ns	chrX:8848023-8849725	574842	-	-	0	0	0	0	0	0	0	0	0	0	1	0	0	0	0
1700055C04Rik	NR_040726	chr9	-	63886271	63889272	0	0	0	0	ns	chr9:63971152-63972320	82472	-	-	0	0	0	0	0	0	0	0	1	0	0	0	0	0	0
1700055N04Rik	NM_028545	chr19	+	3958807	3970438	1	0	0	0	ns	chr19:4927307-4928748	968987	-	-	0	0	0	0	0	0	0	4	3	5	8	0	0	0	0
1700056E22Rik	NM_028516	chr1	-	185856910	185857877	1	0	0	0	ns	chr1:185857760-185858672	271	-	-	1	0	0	0	0	0	0	12	7	8	5	0	0	0	0
1700057G04Rik	NM_001033184	chr9	+	92204214	92252714	1	0	0	0	ns	chr9:92169279-92170331	34466	-	-	0	0	0	0	0	0	0	12	15	14	18	12	15	14	18
1700057H15Rik	NR_040774	chr4	-	124126868	124163202	1	0	0	0	ns	chr4:124385554-124386971	223070	-	-	0	0	0	0	0	0	0	4	5	6	5	0	0	0	0
1700060C16Rik	NR_045732	chr6	-	143541872	143599808	1	0	0	0	ns	chr6:143048159-143049293	551119	-	-	0	0	0	0	0	0	0	5	12	8	22	0	0	0	0
1700060C20Rik	NR_036606	chr2	+	158017743	158021470	0	0	0	0	ns	chr2:157993083-157995145	24199	-	-	0	0	0	0	0	0	0	2	4	17	9	2	4	17	9
1700061F12Rik	NR_038180	chr2	+	9111141	9119111	0	0	0	0	ns	chr2:10222642-10223830	1112022	-	-	0	0	0	0	0	0	0	0	0	0	0	0	0	0	0
1700061G19Rik	NM_030141	chr17	+	57015055	57028261	1	0	0	0	ns	chr17:56812130-56812965	202437	chr17:56301525-56302050	1	1	0	0	0	0	0	0	34	55	33	55	31	46	29	45
1700061I17Rik	NR_038029	chr3	-	116763439	116780683	1	0	0	0	UP	chr3:116754996-116755950	25227	-	-	0	0	0	0	0	0	0	32	19	76	73	0	0	0	0
1700063A18Rik	NR_040467	chr1	-	97887235	97918335	0	0	0	0	ns	chr1:95721583-95722695	2196175	-	-	0	0	0	0	0	0	0	2	1	2	2	0	0	0	0
1700063D05Rik	NR_040392	chr9	+	41014237	41025710	0	0	0	0	ns	chr9:41396196-41396687	382217	chr9:41396196-41396687	1	1	0	0	0	0	0	0	5	4	3	5	0	0	0	0
1700063O14Rik	NR_045383	chr5	-	92195267	92196326	0	0	0	0	ns	chr5:92434433-92435148	238373	-	-	0	0	0	0	0	0	0	0	0	0	0	0	0	0	0
1700064J06Rik	NR_045348	chr10	+	118529960	118540163	0	0	0	0	ns	chr10:119645465-119646340	1115827	-	-	0	0	0	0	0	0	0	2	3	0	1	0	0	0	0
1700064M15Rik	NR_045288	chr12	-	100864262	100866184	0	0	0	0	ns	chr12:101444324-101445449	578675	-	-	0	0	0	0	0	0	0	1	0	0	0	0	0	0	0
1700065D16Rik	NM_001271569	chr9	-	95755836	95758301	0	0	0	0	ns	chr9:96270785-96272253	513318	-	-	0	0	0	0	0	0	0	2	2	0	1	0	0	0	0
1700065I16Rik	NR_040315	chr15	+	63648742	63651095	0	0	0	0	ns	chr15:63384747-63386071	263327	-	-	0	0	0	0	0	0	0	0	1	0	0	0	0	0	0
1700065I17Rik	NM_026099	chr18	+	56748001	56754433	1	0	0	0	ns	chr18:56263182-56263604	484615	chr18:53767168-53768014	1	1	0	0	0	0	0	0	12	14	16	12	10	13	14	10
1700065J11Rik	NR_040526	chr6	+	35280845	35286829	1	0	0	0	ns	chr6:35375975-35376964	95642	chr6:37351584-37352471	1	1	0	0	0	0	0	0	2	2	7	4	0	0	0	0
1700065J18Rik	NR_040468	chr1	+	194667898	194668933	1	0	0	0	ns	chr1:194680631-194681367	13139	chr1:194632698-194633638	1	1	0	0	0	0	0	0	7	5	16	8	0	0	0	0
1700065L07Rik	NR_108032	chr6	-	73386958	73421015	1	0	0	0	ns	chr6:73172292-73173588	248019	-	-	0	0	0	0	0	0	0	18	19	23	22	0	0	0	0
1700065O20Rik	NR_045386	chr18	-	49962985	49977610	0	0	0	0	ns	chr18:50145731-50146967	168774	-	-	0	0	0	0	0	0	0	0	0	1	1	0	0	0	0
1700066B17Rik	NR_040465	chr1	-	39899272	39904175	0	0	0	0	ns	chr1:39772974-39774123	130719	chr1:40571640-40572683	1	1	0	0	0	0	0	0	1	0	2	1	0	0	0	0
1700066B19Rik	NM_001033168	chr18	+	35886642	35890523	0	0	0	0	ns	chr18:35826389-35827684	59512	chr18:35826389-35827684	1	1	0	0	0	0	0	0	1	1	1	2	0	1	0	1
1700066M21Rik	NM_028546	chr1	+	57434463	57442266	1	0	0	0	DOWN	chr1:57463412-57464357	29550	-	-	0	0	0	0	0	0	0	477	468	343	353	57	70	41	46
1700066N21Rik	NR_045924	chr5	-	88337612	88408376	1	0	0	0	ns	chr5:88107709-88108117	300573	-	-	0	0	0	0	0	0	0	5	7	8	9	0	1	1	1
1700066O22Rik	NR_015541	chr18	-	57664075	57693406	1	0	0	0	ns	chr18:58483533-58484788	790765	-	-	0	0	0	0	0	0	0	12	11	18	13	12	11	18	13
1700067G17Rik	NR_040471	chr1	+	90912687	90918785	0	0	0	0	ns	chr1:90370540-90372018	541496	-	-	0	0	0	0	0	0	0	1	1	2	2	0	0	0	0
1700067K01Rik	NM_183097	chr8	+	86525604	86528669	1	0	0	0	DOWN	chr8:86589980-86591043	64959	-	-	0	0	0	0	0	0	0	32	28	19	19	28	22	14	13
1700067P10Rik	NM_026625	chr17	+	48226581	48227870	0	0	0	0	ns	chr17:48548549-48549884	322623	-	-	0	0	0	0	0	0	0	0	0	0	0	0	0	0	0
1700069L16Rik	NR_033216	chr5	-	114142432	114174781	1	0	0	0	ns	chr5:114079028-114080193	95246	chr5:114079028-114080193	1	1	0	0	0	0	0	0	5	6	9	6	5	6	9	6
1700069P05Rik	NR_040527	chr6	-	118196712	118198472	0	0	0	0	ns	chr6:118668536-118669576	470486	-	-	0	0	0	0	0	0	0	0	0	0	0	0	0	0	0
1700071K01Rik	NM_001033765	chr11	-	81386003	81387041	0	0	0	0	ns	chr11:80761307-80762422	625282	-	-	0	0	0	0	0	0	0	0	0	1	2	0	0	1	2
1700071M16Rik	NR_045445	chr17	-	43725288	43728458	0	0	0	0	ns	chr17:43983356-43984497	255470	-	-	0	0	0	0	0	0	0	4	3	0	0	2	2	0	0
1700072B07Rik	NR_040727	chr9	+	58218310	58221990	0	0	0	0	ns	chr9:58006441-58007538	211351	-	-	0	0	0	0	0	0	0	0	0	0	2	0	0	0	0
1700072O05Rik	NR_045733	chr6	+	120504813	120524222	1	0	0	0	ns	chr6:120313621-120313871	190999	-	-	0	0	0	0	0	0	0	6	10	11	17	0	0	0	0
1700073E17Rik	NR_003625	chr6	+	145336144	145340743	0	0	0	0	ns	chr6:145308024-145309234	27457	chr6:145308024-145309234,chr6:146133629-146134718	2	1	0	0	0	0	0	0	2	1	0	1	0	0	0	0
1700074P13Rik	NM_028550	chr6	-	40870458	40890556	0	0	0	0	ns	chr6:40499462-40504279	387601	-	-	0	0	0	0	0	0	0	1	1	3	3	1	1	3	3
1700080E11Rik	NM_028562	chr9	-	105045673	105047412	0	0	0	0	ns	chr9:105278363-105279522	231506	-	-	0	0	0	0	0	0	0	0	0	0	0	0	0	0	0
1700080N15Rik	NR_040500	chr2	-	4053110	4062187	0	0	0	0	ns	chr2:4259924-4261415	198806	-	-	0	0	0	0	0	0	0	2	1	2	2	0	0	0	0
1700080O16Rik	NM_028851	chrX	-	49321871	49325949	0	0	0	0	ns	chrX:50471167-50472260	1145832	-	-	0	0	0	0	0	0	0	0	0	0	0	0	0	0	0
1700081H04Rik	NR_040693	chr5	+	119558244	119564552	0	0	0	0	ns	chr5:119089716-119090203	468264	-	-	0	0	0	0	0	0	0	0	0	1	0	0	0	0	0
1700084C01Rik	NM_001033185	chr1	+	171859069	171864784	0	0	0	0	ns	chr1:171936253-171937511	77830	-	-	0	0	0	0	0	0	0	2	4	10	10	1	3	2	3
1700084E18Rik	NR_028299	chr2	-	30092717	30093151	1	0	0	0	ns	chr2:30060782-30061844	31897	-	-	0	0	0	0	0	0	0	6	9	9	11	0	0	0	0
1700084F23Rik	NR_045965	chr13	-	70142927	70167226	1	0	0	0	DOWN	chr13:74488534-74489179	4321474	-	-	0	0	0	0	0	0	0	381	402	237	282	0	0	0	0
1700084J12Rik	NR_033608	chr15	-	33334963	33335694	1	0	0	0	ns	chr15:33264962-33265979	70174	-	-	0	0	0	0	0	0	0	62	52	52	54	62	52	52	54
1700085C21Rik	NR_046045	chr12	-	84033506	84040142	0	0	0	0	ns	chr12:84023629-84024672	15958	chr12:83571196-83572192	1	1	0	0	0	0	0	0	4	3	1	0	4	3	1	0
1700086L19Rik	NR_030735	chr12	+	75385262	75396937	0	0	0	0	ns	chr12:75005877-75006883	378952	-	-	0	0	0	0	0	0	0	1	1	5	2	1	1	2	1
1700086O06Rik	NR_027904	chr18	-	38398058	38410219	1	0	0	0	DOWN	chr18:36868214-36869309	1541459	-	-	0	0	0	0	0	0	0	751	723	605	555	681	648	557	504
1700088E04Rik	NM_138581	chr15	-	78965084	78971681	1	1	0	0	UP	chr15:79158425-79158927	187044	-	-	0	0	0	0	0	0	0	571	631	1400	1481	341	388	857	938
1700091H14Rik	NR_073362	chr14	-	42668556	42674084	0	0	0	0	ns	chr14:44688719-44689923	2015216	-	-	0	0	0	0	0	0	0	2	0	0	2	0	0	0	0
1700092C02Rik	NR_045467	chr8	+	80148070	80152855	0	0	0	0	ns	chr8:81729400-81730964	1582299	-	-	0	0	0	0	0	0	0	0	0	1	1	0	0	0	0
1700092C10Rik	NR_045931	chr14	-	69782855	69789900	0	0	0	0	ns	chr14:69854913-69856054	65524	-	-	0	0	0	0	0	0	0	0	1	1	1	0	0	0	0
1700092E19Rik	NR_045933	chr13	-	26375027	26404275	0	0	0	0	ns	chr13:26528568-26529573	124881	-	-	0	0	0	0	0	0	0	2	2	2	4	0	0	0	0
1700092K14Rik	NR_045930	chr11	+	114059571	114060513	0	0	0	0	ns	chr11:115137853-115138953	1078557	-	-	0	0	0	0	0	0	0	0	0	0	0	0	0	0	0
1700092M07Rik	NM_001177347	chr19	+	8815207	8815715	1	0	0	0	ns	chr19:7114220-7115428	1700562	-	-	0	0	0	0	0	0	0	10	10	12	11	0	0	0	0
1700093K21Rik	NM_001110133	chr11	-	23416202	23419942	0	0	0	0	ns	chr11:23205369-23206129	214184	-	-	0	0	0	0	0	0	0	2	3	5	3	1	2	4	2
1700094D03Rik	NM_028567	chr3	+	89866717	89872269	1	0	0	0	ns	chr3:90000137-90001172	133899	-	-	0	0	0	0	0	0	0	177	179	206	164	91	83	101	78
1700094J05Rik	NR_040580	chr10	+	75851759	75864252	1	0	0	0	DOWN	chr10:76112921-76114113	261832	-	-	0	0	0	0	0	0	0	678	710	538	567	146	140	108	128
1700094M24Rik	NR_046049	chr6	+	52442444	52450079	0	0	0	0	ns	chr6:52360272-52361494	81481	chr6:51419510-51420569,chr6:52360272-52361494	2	1	0	0	0	0	0	0	0	0	1	0	0	0	0	0
1700095A21Rik	NR_045468	chr4	+	145651165	145679000	1	0	0	0	ns	chr4:144784483-144785531	866220	-	-	0	0	0	0	0	0	0	21	20	13	15	0	0	0	0
1700095B10Rik	NR_040676	chr5	+	113222311	113230721	0	0	0	0	ns	chr5:113579959-113580930	358090	-	-	0	0	0	0	0	0	0	0	0	0	0	0	0	0	0
1700096J18Rik	NR_027883	chr11	+	109208180	109214965	1	1	1	0	ns	chr11:108895668-108896880	312124	-	-	0	0	0	1	0	0	0	3	12	3	6	3	11	2	6
1700096K18Rik	NR_027388	chr5	+	25035835	25037284	1	0	0	0	DOWN	chr5:24348035-24349657	686983	-	-	0	0	0	0	0	0	0	29	29	17	20	0	0	0	0
1700097N02Rik	NR_045287	chr17	-	30759385	30763850	0	0	0	0	ns	chr17:30787201-30787611	23622	-	-	0	0	0	0	0	0	0	0	0	1	2	0	0	0	0
1700100L14Rik	NR_045934	chr13	+	70712118	70714982	1	1	1	0	ns	chr13:74488534-74489179	3776582	-	-	0	0	0	1	0	0	0	5	30	7	15	0	0	0	0
1700101E01Rik	NM_001166705	chr2	-	28811000	28910586	1	0	0	0	DOWN	chr2:30060782-30061844	1150666	-	-	0	0	0	0	0	0	0	195	176	79	72	191	170	78	68
1700101I11Rik	NR_045270	chr6	-	129482201	129483302	1	0	0	0	ns	chr6:129531322-129531798	48287	-	-	0	0	0	0	0	0	0	12	16	15	11	0	0	0	0
1700101O22Rik	NR_045045	chr12	-	7378844	7387136	0	0	0	0	ns	chr12:8364734-8365888	978157	-	-	0	0	0	0	0	0	0	0	0	0	0	0	0	0	0
1700102H20Rik	NR_045303	chr17	+	3557823	3559863	1	0	0	0	DOWN	chr17:3083619-3084641	473941	-	-	0	0	0	0	0	0	0	24	16	8	15	0	0	0	0
1700102P08Rik	NM_053216	chr9	+	108295164	108300098	1	1	1	0	ns	chr9:108420015-108421062	125329	-	-	0	0	0	1	0	0	0	42	89	52	75	32	74	41	58
1700104L18Rik	NR_108033	chr12	+	55334601	55343307	0	0	0	0	ns	chr12:55049462-55050422	284656	-	-	0	0	0	0	0	0	0	1	2	2	1	0	0	0	0
1700105P06Rik	NR_045703	chr19	+	7457492	7458047	0	0	0	0	ns	chr19:7114220-7115428	342847	-	-	0	0	0	0	0	0	0	7	6	5	3	0	0	0	0
1700106J16Rik	NM_028859	chr11	+	88107544	88108763	0	0	0	0	ns	chr11:88055187-88055997	51898	-	-	0	0	0	0	0	0	0	1	0	2	0	0	0	0	0
1700108F19Rik	NR_015485	chr14	+	77077374	77086915	0	0	0	0	ns	chr14:77022073-77023194	54749	chr14:77022073-77023194	1	1	0	0	0	0	0	0	7	7	7	7	5	5	6	6
1700108J01Rik	NR_015532	chr14	-	122629126	122632860	1	0	0	0	ns	chr14:122871609-122872374	239059	-	-	0	0	0	0	0	0	0	31	22	27	19	31	22	27	19
1700109G14Rik	NR_033788	chr14	-	61911819	61924171	0	0	0	0	ns	chr14:61921393-61921756	2656	-	-	1	0	0	0	0	0	0	3	5	4	7	0	0	0	0
1700109G15Rik	NR_046197	chr11	-	84530477	84533934	0	0	0	0	ns	chr11:84335626-84336849	197730	chr11:84335626-84336849	1	1	0	0	0	0	0	0	0	0	1	0	0	0	0	0
1700109H08Rik	NM_029843	chr5	+	3571715	3584341	1	0	0	0	DOWN	chr5:4576483-4577478	1004999	-	-	0	0	0	0	0	0	0	826	850	722	819	771	794	674	764
1700109I08Rik	NR_045936	chr14	+	40468950	40498581	1	0	0	0	ns	chr14:39719626-39720767	749108	-	-	0	0	0	0	0	0	0	9	9	8	11	0	0	0	0
1700109K24Rik	NR_108037	chr15	+	76914827	76926744	1	0	0	0	DOWN	chr15:76867106-76868675	46834	chr15:76867106-76868675	1	1	0	0	0	0	0	1	2231	2110	1966	1829	2198	2071	1926	1784
1700110C19Rik	NR_045461	chr17	+	10517466	10522177	1	0	0	0	ns	chr17:12311460-12312645	1794661	-	-	0	0	0	0	0	0	0	21	18	22	18	0	0	0	0
1700110I01Rik	NR_038059	chr14	+	3262412	3305842	1	0	0	0	ns	chr14:6240345-6241355	2978421	-	-	0	0	0	0	0	0	0	26	29	27	66	0	0	0	0
1700110K17Rik	NR_040728	chr9	+	40141056	40150922	1	0	0	0	DOWN	chr9:40431789-40432792	291066	-	-	0	0	0	0	0	0	0	27	37	9	20	19	28	7	17
1700110M21Rik	NM_029680	chr14	-	101596906	101599286	0	0	0	0	ns	chr14:102145545-102146661	546729	-	-	0	0	0	0	0	0	0	0	0	0	0	0	0	0	0
1700111N16Rik	NR_033213	chrX	-	67182434	67396763	1	0	0	0	UP	chrX:69060950-69062037	1664645	-	-	0	0	0	0	0	0	0	70	67	106	92	70	67	105	92
1700112E06Rik	NM_028275	chr14	+	22838933	23875310	1	0	0	0	DOWN	chr14:22649563-22650671	188776	chr14:23783729-23784834	1	1	0	0	0	0	0	1	1326	1333	1178	1064	1323	1328	1172	1059
1700112H15Rik	NR_040472	chr1	-	186351719	186381570	0	0	0	0	ns	chr1:186404902-186405766	23676	-	-	0	0	0	0	0	0	0	2	2	5	6	0	0	0	0
1700112J05Rik	NR_077218	chr5	-	77435466	77447888	1	1	1	0	ns	chr5:77803620-77804704	356251	-	-	0	0	0	1	0	0	0	13	34	21	41	5	15	9	19
1700113A16Rik	NR_045997	chr3	-	87975481	87981707	1	1	0	0	ns	chr3:88100434-88101449	119253	chr3:88100434-88101449	1	1	1	0	0	0	0	0	185	356	229	465	0	0	0	0
1700113H08Rik	NM_029685	chr10	+	86520790	86693344	1	0	0	0	ns	chr10:86861404-86862402	341080	-	-	0	0	0	0	0	0	0	41	40	47	39	41	40	47	39
1700119H24Rik	NR_040536	chr16	-	34935940	34939415	1	0	0	0	DOWN	chr16:34930651-34931615	8324	chr16:34962386-34963481	1	1	0	0	0	0	0	1	26	20	11	12	20	15	8	9
1700120C14Rik	NR_045627	chr15	+	99082218	99092472	1	0	0	0	ns	chr15:99163047-99164035	81379	-	-	0	0	0	0	0	0	0	32	26	34	24	2	2	5	3
1700120E14Rik	NR_045368	chr18	-	74655331	74690778	1	0	0	0	ns	chr18:74830364-74830887	139826	chr18:74830364-74830887	1	1	0	0	0	0	0	0	3	3	6	9	3	3	6	9
1700120G07Rik	NR_046050	chr7	-	142383447	142387685	1	0	0	0	ns	chr7:141452774-141453909	934287	-	-	0	0	0	0	0	0	0	6	7	2	7	0	0	0	0
1700120K04Rik	NR_027915	chr7	-	134747416	134747959	1	0	0	0	ns	chr7:134716333-134717169	31217	chr7:134716333-134717169	1	1	0	0	0	0	0	0	12	12	13	15	0	0	0	0
1700121L16Rik	NR_045453	chrX	+	102012114	102037794	1	0	0	0	ns	chrX:100688610-100689585	1323081	-	-	0	0	0	0	0	0	0	6	10	15	10	0	0	0	0
1700121N20Rik	NR_036593	chr12	-	107680861	107685876	0	0	0	0	ns	chr12:106270048-106270948	1415278	-	-	0	0	0	0	0	0	0	1	0	0	0	0	0	0	0
1700122O11Rik	NM_029689	chr17	-	48173694	48175243	0	0	0	0	ns	chr17:48548549-48549884	373961	-	-	0	0	0	0	0	0	0	0	0	0	0	0	0	0	0
1700123I01Rik	NM_001165919	chr19	+	6184409	6224219	1	0	0	0	ns	chr19:5488136-5489906	695250	-	-	0	0	0	0	0	0	0	7	10	14	42	7	9	13	35
1700123K08Rik	NM_029693	chr5	-	139003067	139005922	0	0	0	0	ns	chr5:138696107-138697468	309358	-	-	0	0	0	0	0	0	0	1	1	0	0	0	1	0	0
1700123L14Rik	NR_003643	chr6	-	96114496	96116199	0	0	0	0	ns	chr6:96218444-96219490	102752	-	-	0	0	0	0	0	0	0	1	2	4	4	1	2	4	4
1700123M08Rik	NR_040577	chr4	+	11893720	11921442	1	0	0	1	DOWN	chr4:11803047-11803858	90267	chr4:11754644-11755826,chr4:12833631-12835102	2	1	0	0	0	1	0	1	426	254	167	110	0	0	0	0
1700123O12Rik	NR_045185	chr4	-	10435177	10724949	1	0	0	0	ns	chr4:11412560-11413277	688128	-	-	0	0	0	0	0	0	0	65	72	76	78	0	0	0	0
1700123O20Rik	NM_021437	chr14	+	55305007	55309579	1	1	1	0	UP	chr14:54785427-54786519	519018	-	-	0	0	0	1	0	0	0	740	782	854	903	115	156	114	141
1700123O21Rik	NR_045799	chr16	+	5975679	5998589	1	0	0	0	ns	chr16:4879715-4881038	1095205	-	-	0	0	0	0	0	0	0	11	10	10	7	11	10	10	7
1700124L16Rik	NR_105027	chr6	-	83711752	83712502	1	0	0	0	ns	chr6:83522176-83523005	189973	-	-	0	0	0	0	0	0	0	6	3	3	2	0	0	0	0
1700125G02Rik	NR_040651	chr4	-	124568131	124572026	0	0	0	0	ns	chr4:124613986-124615082	42240	-	-	0	0	0	0	0	0	0	0	0	0	0	0	0	0	0
1700125G22Rik	NR_040548	chr3	+	27052947	27055941	0	0	0	0	ns	chr3:27780788-27781651	728257	-	-	0	0	0	0	0	0	0	5	1	5	2	0	0	0	0
1700125H03Rik	NR_038181	chr8	+	70892357	70899609	1	0	0	0	UP	chr8:70680719-70681718	211131	-	-	0	0	0	0	0	0	0	43	31	77	73	29	22	52	49
1700125H20Rik	NM_028589	chr11	+	84984597	84994656	1	0	0	0	ns	chr11:84335626-84336849	648393	-	-	0	0	0	0	0	0	0	13	9	14	9	12	9	13	8
1700126H18Rik	NR_040695	chr5	-	66557845	66582574	1	0	0	0	ns	chr5:66919606-66920460	337397	-	-	0	0	0	0	0	0	0	2	5	5	8	0	0	0	0
1700128A07Rik	NR_045938	chr14	-	106816403	106885737	1	0	0	0	ns	chr14:104860647-104860921	2024952	-	-	0	0	0	0	0	0	0	32	45	55	70	0	0	0	0
1700128F08Rik	NR_033618	chr9	+	8221888	8241987	1	0	0	0	ns	chr9:7965211-7966252	256143	-	-	0	0	0	0	0	0	0	12	11	18	18	0	0	0	0
1700129C05Rik	NM_026461	chr14	-	59751876	59761730	0	0	0	0	ns	chr14:57935502-57936489	1825637	-	-	0	0	0	0	0	0	0	2	1	2	2	2	1	2	2
1810006J02Rik	NR_040439	chr1	+	100028043	100041232	0	0	0	0	ns	chr1:103405243-103406271	3378076	-	-	0	0	0	0	0	0	0	0	0	1	0	0	0	0	0
1810007C17Rik	NR_045472	chr12	-	50577979	50581849	0	0	0	0	ns	chr12:51624527-51625848	1043316	-	-	0	0	0	0	0	0	0	0	0	1	1	0	0	0	0
1810007D17Rik	NR_038136	chr19	+	58680818	58704243	0	0	0	0	ns	chr19:53602848-53603781	5077266	-	-	0	0	0	0	0	0	0	4	5	3	4	0	0	0	0
1810008I18Rik	NR_045301	chr7	+	72948937	72951109	0	0	0	0	ns	chr7:73322669-73323711	374215	-	-	0	0	0	0	0	0	0	0	0	1	0	0	0	0	0
1810009A15Rik	NR_104416	chr19	+	8963372	8965249	1	0	0	0	UP	chr19:7114220-7115428	1848727	-	-	0	0	0	0	0	0	0	316	299	391	331	31	22	22	20
1810009J06Rik	NM_023707	chr6	+	40914770	40918426	0	0	0	0	ns	chr6:40499462-40504279	411815	-	-	0	0	0	0	0	0	0	0	1	1	1	0	1	1	1
1810010D01Rik	NR_033626	chr7	-	152391722	152394024	1	0	0	0	ns	chr7:152127927-152128920	265598	chr7:152127927-152128920	1	1	0	0	0	0	0	0	4	7	5	7	0	0	0	0
1810010H24Rik	NM_001163473	chr11	+	106889536	106891756	1	0	0	0	ns	chr11:106348950-106349684	540384	-	-	0	0	0	0	0	0	0	35	37	25	32	12	15	6	13
1810011H11Rik	NM_001163616	chr14	+	33599148	33631154	0	0	0	0	ns	chr14:34123572-34124640	524855	-	-	0	0	0	0	0	0	0	3	4	2	4	3	4	2	4
1810011O10Rik	NM_026931	chr8	-	25548087	25549418	1	1	0	0	DOWN	chr8:25628624-25629661	79737	chr8:25628624-25629661	1	1	1	0	0	0	0	1	175	664	24	126	0	0	0	0
1810012K16Rik	NR_045473	chr8	+	23509192	23510063	1	0	0	0	ns	chr8:24564206-24565157	1055532	-	-	0	0	0	0	0	0	0	12	9	7	4	0	0	0	0
1810013A23Rik	NR_045427	chr17	+	28408652	28410108	1	1	1	0	ns	chr17:28464807-28465904	56540	-	-	0	0	0	0	0	0	0	31	79	29	34	31	79	29	34
1810013L24Rik	NM_001081400	chr16	+	8830192	8859017	1	0	0	0	UP	chr16:8830928-8831853	1097	-	-	1	0	0	0	0	1	0	9282	9189	10504	10759	6894	6777	7564	7647
1810014B01Rik	NR_015572	chr10	+	86148271	86152699	1	0	0	0	ns	chr10:85772949-85774180	374721	-	-	0	0	0	0	0	0	0	71	88	65	77	17	14	12	16
1810018F18Rik	NR_038140	chr19	+	58773406	58775813	0	0	0	0	ns	chr19:53602848-53603781	5169854	-	-	0	0	0	0	0	0	0	0	0	0	0	0	0	0	0
1810019D21Rik	NR_040346	chr8	+	108659299	108662622	1	0	0	0	UP	chr8:108383763-108384954	274893	-	-	0	0	0	0	0	0	0	17	21	46	49	2	7	12	12
1810019J16Rik	NM_001083916	chr4	+	133074877	133086705	1	1	1	0	ns	chr4:133054248-133055206	20323	-	-	0	0	0	0	0	0	0	34	63	53	60	22	51	39	46
1810020O05Rik	NR_045482	chr6	-	87625586	87640841	1	0	0	0	ns	chr6:87824602-87825844	184378	-	-	0	0	0	0	0	0	0	7	5	5	7	0	0	0	0
1810021B22Rik	NR_040417	chr15	-	88901627	88906284	1	0	0	0	ns	chr15:91307750-91308574	2402128	-	-	0	0	0	0	0	0	0	40	30	32	29	0	0	0	0
1810022K09Rik	NM_001099674	chr3	-	14606288	14611256	1	0	0	0	ns	chr3:10143828-10144691	4467110	-	-	0	0	0	0	0	0	0	488	473	548	502	226	222	234	203
1810024B03Rik	NM_198630	chr2	-	127012090	127034016	1	0	0	0	ns	chr2:126904516-126905207	129144	-	-	0	0	0	0	0	0	0	129	97	101	79	128	97	100	78
1810026B05Rik	NR_037569	chr7	-	80684683	80703281	1	1	0	0	DOWN	chr7:80703382-80704072	362	chr7:80682041-80683197	1	1	1	0	0	0	0	1	2977	3539	2531	3150	234	264	210	271
1810026J23Rik	NM_178619	chr9	+	21397165	21400414	1	1	0	0	DOWN	chr9:21314063-21315353	82483	chr9:21608438-21609045,chr9:21314063-21315353	2	1	1	0	0	0	0	1	1145	1096	1030	1069	0	5	4	3
1810030O07Rik	NM_175141	chrX	-	12232009	12250672	1	0	0	0	UP	chrX:12784977-12786100	534642	-	-	0	0	0	0	0	0	0	1260	1326	1285	1371	401	447	485	513
1810033B17Rik	NM_026985	chr8	+	3665761	3668905	1	0	0	0	ns	chr8:3301960-3303070	363315	-	-	0	0	0	0	0	0	0	5	2	5	1	4	2	3	1
1810034E14Rik	NR_045798	chr13	+	64350007	64369453	1	0	0	0	UP	chr13:64313149-64313651	36558	chr13:63379627-63380608,chr13:63665662-63666622	2	1	0	0	0	0	1	0	394	398	483	471	394	398	483	471
1810037I17Rik	NM_024461	chr3	+	122627314	122629112	1	0	0	0	UP	chr3:122643228-122644276	16347	chr3:122826343-122827847,chr3:122907052-122908407,chr3:122909270-122910083	3	1	0	0	0	0	1	0	442	491	796	766	24	19	29	21
1810041L15Rik	NM_001163145	chr15	-	84209632	84277527	1	0	0	0	DOWN	chr15:84872473-84873878	595619	-	-	0	0	0	0	0	0	0	13	13	2	6	6	5	2	5
1810043G02Rik	NM_026431	chr10	+	77441394	77448183	1	0	0	0	ns	chr10:76613751-76615068	826834	-	-	0	0	0	0	0	0	0	308	351	346	373	101	90	107	120
1810043H04Rik	NM_001110242	chr11	+	119960247	119961738	1	0	0	0	ns	chr11:120089832-120090920	130058	-	-	0	0	0	0	0	0	0	78	79	68	65	15	15	12	10
1810044D09Rik	NR_038153	chr6	+	91390980	91391749	1	0	0	0	ns	chr6:91438465-91439614	47992	chr6:91438465-91439614	1	1	0	0	0	0	0	0	8	8	12	5	0	0	0	0
1810046K07Rik	NM_027217	chr9	-	51097790	51137022	1	0	0	0	DOWN	chr9:51379704-51381057	243384	-	-	0	0	0	0	0	0	0	13	12	5	2	12	11	4	1
1810053B23Rik	NR_040487	chr16	-	93346301	93359788	0	0	0	0	ns	chr16:93831961-93832706	472603	chr16:92544365-92544913	1	1	0	0	0	0	0	0	4	2	5	3	0	0	0	0
1810055G02Rik	NM_028077	chr19	+	3708332	3717881	1	1	1	0	UP	chr19:4927307-4928748	1219462	-	-	0	0	0	1	0	0	0	1088	1509	1605	2047	244	537	359	636
1810058I24Rik	NR_015608	chr6	+	35202698	35212059	1	0	0	0	DOWN	chr6:35375975-35376964	173789	-	-	0	0	0	0	0	0	0	1055	970	918	971	389	338	311	349
1810062G17Rik	NM_028183	chr3	+	36374858	36381221	1	0	0	0	DOWN	chr3:36374175-36375147	110	-	-	1	0	0	0	0	0	1	74	77	45	54	0	0	0	0
1810062O18Rik	NR_033571	chr14	+	21365514	21389902	1	0	0	0	ns	chr14:21297639-21298923	67219	chr14:21710699-21712007,chr14:21712639-21714421	2	1	0	0	0	0	0	0	857	870	828	849	322	312	313	299
1810064F22Rik	NR_027981	chr9	-	22011229	22018304	0	0	0	0	ns	chr9:21904126-21905862	113765	-	-	0	0	0	0	0	0	0	0	2	3	2	0	2	1	1
1810065E05Rik	NM_027239	chr11	+	58234612	58239525	0	0	0	0	ns	chr11:58147874-58148955	86255	-	-	0	0	0	0	0	0	0	0	0	0	0	0	0	0	0
2010001E11Rik	NM_001163503	chr10	-	39640187	39646729	1	0	0	0	ns	chr10:39498163-39499010	148221	-	-	0	0	0	0	0	0	0	8	8	4	8	2	1	0	1
2010002M12Rik	NM_053217	chr19	-	34691540	34715233	1	0	0	0	UP	chr19:34996333-34997111	281338	chr19:34328110-34330583	1	1	0	0	0	0	1	0	289	269	503	554	239	226	449	490
2010003K11Rik	NM_027237	chr19	-	4496787	4498583	0	0	0	0	ns	chr19:4927307-4928748	429211	-	-	0	0	0	0	0	0	0	1	0	0	0	0	0	0	0
2010005H15Rik	NM_029733	chr16	+	36221647	36257513	1	1	1	0	ns	chr16:36874555-36875442	652928	-	-	0	0	0	1	0	0	0	27	44	18	16	26	41	17	15
2010009K17Rik	NR_040609	chr2	-	157896099	157917533	1	0	0	0	ns	chr2:157993083-157995145	76009	-	-	0	0	0	0	0	0	0	917	945	935	924	119	113	127	102
2010010A06Rik	NR_045394	chr18	-	75448313	75456971	1	0	0	0	DOWN	chr18:75330332-75331544	126023	-	-	0	0	0	0	0	0	0	43	50	21	27	0	0	0	0
2010012O05Rik	NM_025563	chr19	+	46764395	46777872	1	0	0	0	ns	chr19:47141512-47142415	377777	chr19:47141512-47142415	1	1	0	0	0	0	0	0	230	214	232	228	95	88	105	96
2010015L04Rik	NM_177674	chr4	+	154783298	154817219	1	0	0	0	DOWN	chr4:154656095-154657113	126666	-	-	0	0	0	0	0	0	0	192	189	119	104	82	95	51	46
2010016I18Rik	NR_033207	chr3	-	106284903	106288831	1	0	0	0	ns	chr3:106086282-106086831	202053	-	-	0	0	0	0	0	0	0	27	20	18	15	27	20	17	14
2010106C02Rik	NR_045435	chr17	-	86684506	86686518	1	0	0	0	ns	chr17:86959428-86960595	273466	-	-	0	0	0	0	0	0	0	32	27	33	24	32	27	33	24
2010106E10Rik	NM_001168590	chrX	+	109608882	109671952	1	0	0	0	ns	chrX:108009249-108010208	1599296	-	-	0	0	0	0	0	0	0	8	7	6	10	8	7	6	10
2010107E04Rik	NM_027360	chr12	-	113199586	113205188	1	0	0	0	ns	chr12:113132031-113133238	72557	-	-	0	0	0	0	0	0	0	794	688	713	736	165	132	143	139
2010107G12Rik	NM_001025573	chr6	-	34895294	34927999	1	0	0	0	ns	chr6:34668849-34669807	258826	-	-	0	0	0	0	0	0	0	44	50	39	40	41	45	34	35
2010107G23Rik	NM_027251	chr10	-	61570403	61573761	1	0	0	0	ns	chr10:61801639-61803696	228513	-	-	0	0	0	0	0	0	0	23	21	32	30	2	1	2	0
2010109A12Rik	NM_029363	chr5	+	93635543	93642500	1	1	0	0	ns	chr5:93453570-93454796	181371	-	-	0	0	0	0	0	0	0	26	90	25	77	0	0	0	0
2010109I03Rik	NM_025929	chr15	-	74708765	74712134	0	0	0	0	ns	chr15:74753487-74754448	41918	chr15:75022937-75023985	1	1	0	0	0	0	0	0	0	0	0	0	0	0	0	0
2010111I01Rik	NM_028079	chr13	+	63116293	63400964	1	0	0	1	UP	chr13:63207623-63208490	91871	-	-	0	0	0	0	0	0	0	17901	13504	24991	16555	16880	12549	23711	15393
2010204K13Rik	NR_027924	chrX	-	6988942	7000114	1	0	0	0	DOWN	chrX:6859723-6860568	139825	-	-	0	0	0	0	0	0	0	41	39	35	31	19	10	8	5
2010300C02Rik	NM_028096	chr1	-	37668520	37776656	1	0	0	0	ns	chr1:37345467-37346570	430659	-	-	0	0	0	0	0	0	0	21	25	11	10	15	16	10	8
2010308F09Rik	NR_045429	chrX	-	12811766	12824859	1	0	0	0	ns	chrX:12784977-12786100	39543	-	-	0	0	0	0	0	0	0	21	11	11	12	0	0	0	0
2010320M18Rik	NR_029440	chr8	+	73300760	73301505	1	0	0	0	ns	chr8:73363189-73364287	62914	-	-	0	0	0	0	0	0	0	115	112	118	105	0	0	0	0
2200002D01Rik	NM_028179	chr7	-	30032539	30033486	1	0	0	0	UP	chr7:30077271-30078051	44121	chr7:29715960-29717175	1	1	0	0	0	0	1	0	88	94	379	377	14	12	37	36
2200002J24Rik	NM_026961	chr7	+	31483944	31485553	0	0	0	0	ns	chr7:31337616-31338666	145720	-	-	0	0	0	0	0	0	0	0	0	0	0	0	0	0	0
2210010C04Rik	NM_023333	chr6	-	40980266	40985508	0	0	0	0	ns	chr6:40499462-40504279	482553	-	-	0	0	0	0	0	0	0	2	3	1	1	1	2	1	1
2210013O21Rik	NM_027327	chrX	+	150158096	150175839	1	0	0	1	UP	chrX:148666927-148667894	1490676	-	-	0	0	0	0	0	0	0	1139	980	1461	1251	676	541	771	542
2210015D19Rik	NR_015577	chr11	+	5662152	5684713	1	0	0	0	ns	chr11:5228090-5229418	433388	-	-	0	0	0	0	0	0	0	495	427	432	414	355	297	300	285
2210016F16Rik	NM_027335	chr13	-	58481406	58486586	1	0	0	0	ns	chr13:58568068-58569347	82134	chr13:58384434-58385447	1	1	0	0	0	0	0	0	609	550	626	628	51	46	58	48
2210016L21Rik	NM_028211	chr5	+	115392210	115398549	1	0	0	1	ns	chr5:115724556-115725370	332766	-	-	0	0	0	0	0	0	0	413	374	391	342	80	48	71	41
2210018M11Rik	NM_172280	chr7	-	105739115	105805079	1	0	0	1	DOWN	chr7:105353122-105353484	451777	-	-	0	0	0	0	0	0	0	2892	2436	2084	1892	1897	1506	1338	1168
2210019I11Rik	NR_038157	chr5	-	148040173	148083097	1	0	0	0	ns	chr5:149629938-149630938	1547236	-	-	0	0	0	0	0	0	0	7	7	10	9	0	0	0	0
2210039B01Rik	NR_044985	chr12	+	74649469	74652973	0	0	0	0	ns	chr12:74875473-74876724	226434	-	-	0	0	0	0	0	0	0	2	2	2	4	0	0	0	0
2210404O07Rik	NM_001099917	chr10	+	80855808	80857824	1	0	0	0	ns	chr10:80782627-80784172	72253	chr10:80782627-80784172	1	1	0	0	0	0	0	0	26	25	25	19	18	15	17	13
2210404O09Rik	NM_001256493	chr17	-	22016536	22046893	1	0	0	1	DOWN	chr17:21843936-21845237	202278	-	-	0	0	0	0	0	0	0	657	513	379	271	0	0	0	0
2210407C18Rik	NM_144544	chr11	-	58421707	58426994	0	0	0	0	ns	chr11:58147874-58148955	278637	-	-	0	0	0	0	0	0	0	0	0	0	0	0	0	0	0
2210408F21Rik	NR_040258	chr6	+	31170350	31287394	1	0	0	0	ns	chr6:30577920-30578822	592132	-	-	0	0	0	0	0	0	0	1124	1035	1071	995	0	0	0	0
2210408I21Rik	NM_001145676	chr13	+	77274796	77752940	1	0	0	0	ns	chr13:78339238-78340334	1064960	chr13:78339238-78340334	1	1	0	0	0	0	0	0	3523	3287	3377	3212	3243	3000	3127	2962
2210409D07Rik	NR_045360	chr18	-	57791732	57798239	0	0	0	0	ns	chr18:58483533-58484788	685932	-	-	0	0	0	0	0	0	0	0	0	0	2	0	0	0	2
2210409E12Rik	NR_003492	chr11	+	88833951	88834328	0	0	0	0	ns	chr11:88717281-88719234	116029	-	-	0	0	0	0	0	0	0	0	0	1	0	0	0	0	0
2210414B05Rik	NR_040643	chr4	+	3583652	3590255	0	0	0	0	ns	chr4:3528997-3529878	54223	chr4:3801974-3803056	1	1	0	0	0	0	0	0	1	2	3	2	0	0	0	0
2210416O15Rik	NR_045499	chr11	+	87911559	87913609	1	0	0	0	ns	chr11:88055187-88055997	144085	-	-	0	0	0	0	0	0	0	17	18	10	9	12	10	8	7
2210417A02Rik	NR_028285	chr5	+	149553415	149554715	0	0	0	0	ns	chr5:149629938-149630938	76918	-	-	0	0	0	0	0	0	0	0	0	0	0	0	0	0	0
2210420H20Rik	NR_045389	chr18	-	82923896	82928431	0	0	0	0	ns	chr18:80666235-80667208	2261662	-	-	0	0	0	0	0	0	0	0	0	0	0	0	0	0	0
2300002M23Rik	NM_175148	chr17	+	35704429	35705890	0	0	0	0	ns	chr17:35653341-35654382	50639	-	-	0	0	0	0	0	0	0	0	0	0	0	0	0	0	0
2300003K06Rik	NM_001195383	chr11	-	99698461	99699380	0	0	0	0	ns	chr11:99673266-99673559	25918	-	-	0	0	0	0	0	0	0	0	0	0	0	0	0	0	0
2300005B03Rik	NM_001081961	chr15	-	74573268	74577117	0	0	0	0	ns	chr15:74508986-74510325	67417	-	-	0	0	0	0	0	0	0	2	3	3	2	2	3	3	1
2300009A05Rik	NM_027090	chr9	-	63242253	63247051	1	0	0	1	DOWN	chr9:63384937-63386109	138384	-	-	0	0	0	0	0	0	0	283	159	154	109	224	113	107	66
2310001H17Rik	NR_040268	chr6	-	129182640	129188500	1	0	0	1	DOWN	chr6:129531322-129531798	343089	-	-	0	0	0	0	0	0	0	172	95	30	21	0	0	0	0
2310001K24Rik	NR_028122	chr2	+	163298280	163298739	0	0	0	0	ns	chr2:163217805-163218937	79978	-	-	0	0	0	0	0	0	0	1	2	3	3	0	0	0	0
2310002D06Rik	NR_045490	chr12	+	81608192	81618941	1	0	0	0	ns	chr12:81744433-81745522	136692	-	-	0	0	0	0	0	0	0	10	15	8	10	0	0	0	0
2310002F09Rik	NR_077063	chr7	-	51000835	51011306	0	0	0	0	ns	chr7:50834833-50835857	176076	-	-	0	0	0	0	0	0	0	2	1	0	7	0	0	0	0
2310002J15Rik	NM_026415	chr2	-	25094338	25095417	0	0	0	0	ns	chr2:25838691-25839485	743535	-	-	0	0	0	0	0	0	0	0	0	0	0	0	0	0	0
2310002L09Rik	NM_027104	chr4	-	73585274	73596750	0	0	0	0	ns	chr4:79648319-79650414	6052019	-	-	0	0	0	0	0	0	0	1	1	0	2	1	1	0	2
2310003H01Rik	NM_027980	chr11	-	120230875	120240060	1	0	0	0	DOWN	chr11:120210777-120212766	28411	chr11:120210777-120212766	1	1	0	0	0	0	0	1	679	741	504	642	156	183	136	203
2310005A03Rik	NR_040634	chr2	-	154923526	154925815	0	0	0	0	ns	chr2:154189168-154189561	736347	-	-	0	0	0	0	0	0	0	0	0	0	0	0	0	0	0
2310005E17Rik	NR_045498	chr13	-	99194064	99205020	1	0	0	0	ns	chr13:99258732-99259829	54294	-	-	0	0	0	0	0	0	0	95	98	79	66	0	0	0	0
2310005G13Rik	NM_183281	chr16	-	57037079	57071459	1	0	0	0	ns	chr16:57401581-57402622	330582	-	-	0	0	0	0	0	0	0	15	16	18	17	15	15	16	15
2310007B03Rik	NM_001159940	chr1	-	95047931	95057447	0	0	0	0	ns	chr1:94800178-94800601	256981	-	-	0	0	0	0	0	0	0	0	0	1	0	0	0	0	0
2310007L24Rik	NM_029345	chr11	+	106236139	106238428	0	0	0	0	ns	chr11:106348950-106349684	113011	chr11:106348950-106349684	1	1	0	0	0	0	0	0	0	0	0	0	0	0	0	0
2310008N11Rik	NR_045904	chr8	-	27925068	27934895	1	0	0	0	UP	chr8:26334686-26335822	1599413	-	-	0	0	0	0	0	0	0	288	284	352	360	0	0	0	0
2310009A05Rik	NR_040377	chr9	+	72887524	72890582	1	0	0	0	ns	chr9:70481019-70482008	2405833	-	-	0	0	0	0	0	0	0	160	127	164	142	0	0	0	0
2310009B15Rik	NM_001081226	chr1	-	140748555	140753431	1	0	0	1	DOWN	chr1:138552754-138554057	2200173	-	-	0	0	0	0	0	0	0	215	162	143	129	125	66	73	44
2310010J17Rik	NR_046007	chr7	-	97273345	97278446	1	0	0	1	ns	chr7:97281672-97282508	3538	-	-	1	0	0	0	1	0	0	67	42	70	68	0	0	0	0
2310011J03Rik	NM_025521	chr10	-	79780999	79783293	1	0	0	0	UP	chr10:79896309-79897234	113551	chr10:79629743-79631644	1	1	0	0	0	0	1	0	507	475	593	550	11	14	15	17
2310014L17Rik	NM_029809	chr7	+	13512764	13516421	1	1	1	0	ns	chr7:13384512-13385747	127682	-	-	0	0	0	1	0	0	0	71	168	81	133	27	38	19	28
2310015A10Rik	NR_033514	chr12	-	81221532	81233831	1	0	0	0	DOWN	chr12:81309207-81310210	75810	-	-	0	0	0	0	0	0	0	226	233	123	109	0	0	0	0
2310015B20Rik	NR_038041	chr10	+	69667414	69682459	1	0	0	0	UP	chr10:69880297-69881841	213863	-	-	0	0	0	0	0	0	0	20	26	33	30	0	0	0	0
2310015D24Rik	NR_037997	chr16	-	13514223	13520512	0	0	0	0	ns	chr16:13589362-13590799	69302	chr16:13589362-13590799	1	1	0	0	0	0	0	0	2	3	2	4	0	0	0	0
2310016D03Rik	NR_045491	chr12	-	31095423	31152223	1	0	0	0	ns	chr12:30591586-30592609	560046	-	-	0	0	0	0	0	0	0	6	8	7	5	0	0	0	0
2310020H05Rik	NR_045495	chr13	-	99846482	99857876	0	0	0	0	ns	chr13:99355596-99356772	501675	-	-	0	0	0	0	0	0	0	1	2	0	1	0	0	0	0
2310022A10Rik	NM_175107	chr7	+	28338308	28367117	1	0	0	1	ns	chr7:28275453-28276583	62294	-	-	0	0	0	0	0	0	0	395	290	406	298	238	134	236	149
2310022B05Rik	NM_175149	chr8	-	127159655	127187269	1	0	0	1	UP	chr8:127450023-127451297	263330	-	-	0	0	0	0	0	0	0	4388	3964	9549	8607	1105	784	2506	1098
2310030A07Rik	NR_040603	chr1	-	152167810	152193901	1	0	0	0	ns	chr1:152097550-152099319	95259	-	-	0	0	0	0	0	0	0	10	7	10	13	0	1	2	2
2310030G06Rik	NM_025865	chr9	-	50547795	50554626	1	0	0	1	ns	chr9:50553160-50554064	888	chr9:50505234-50506596	1	1	0	0	0	1	0	0	106	93	139	130	35	17	42	27
2310033P09Rik	NM_024210	chr11	+	59021862	59024236	1	1	0	0	ns	chr11:59272412-59272939	250787	chr11:59272412-59272939	1	1	1	0	0	0	0	0	178	225	157	220	65	97	54	90
2310034C09Rik	NM_054100	chr16	+	88759091	88760034	0	0	0	0	ns	chr16:87495930-87496714	1262907	-	-	0	0	0	0	0	0	0	0	0	0	0	0	0	0	0
2310034G01Rik	NR_040418	chr19	-	46422690	46423478	1	0	0	0	ns	chr19:47141512-47142415	718694	-	-	0	0	0	0	0	0	0	9	9	6	3	0	0	0	0
2310034O05Rik	NR_040679	chr5	+	100639710	100647068	0	0	0	0	ns	chr5:100848604-100849557	209256	-	-	0	0	0	0	0	0	0	0	0	0	0	0	0	0	0
2310035C23Rik	NM_173187	chr1	+	107560437	107651708	1	0	0	1	UP	chr1:108067494-108068340	507611	chr1:108516252-108517370	1	1	0	0	0	1	1	0	3703	3190	4386	3867	2682	2144	2928	2290
2310036O22Rik	NM_026760	chr8	+	87550731	87554185	1	0	0	0	ns	chr8:87503433-87504638	46654	chr8:87499805-87501195,chr8:87503433-87504638	2	1	0	0	0	0	0	0	1394	1428	1415	1429	496	492	485	481
2310039H08Rik	NM_025966	chr17	+	46909583	46910356	1	0	0	0	DOWN	chr17:46692682-46693944	216323	-	-	0	0	0	0	0	0	0	184	160	134	150	0	0	0	0
2310039L15Rik	NR_045337	chr10	+	94798909	94825850	1	0	0	0	ns	chr10:95093073-95094370	294566	chr10:94495609-94496638	1	1	0	0	0	0	0	0	6	5	7	6	0	0	0	0
2310040G24Rik	NR_040293	chr6	-	86433369	86438221	1	0	0	0	DOWN	chr6:86352714-86353704	85061	-	-	0	0	0	0	0	0	0	19	14	8	8	0	0	0	0
2310042D19Rik	NM_172417	chr4	+	155590035	155595416	1	0	0	0	DOWN	chr4:155614893-155616138	25498	-	-	0	0	0	0	0	0	0	198	217	157	169	54	59	35	42
2310042E22Rik	NM_025634	chr16	-	21152731	21154017	0	0	0	0	ns	chr16:20717187-20718311	436186	-	-	0	0	0	0	0	0	0	0	0	0	0	0	0	0	0
2310043L19Rik	NR_037994	chr1	-	179571672	179573074	0	0	0	0	ns	chr1:179633132-179634245	60629	-	-	0	0	0	0	0	0	0	0	0	0	0	0	0	0	0
2310043O21Rik	NR_045757	chr15	-	38479098	38524689	1	0	0	0	ns	chr15:39671866-39672867	1147627	-	-	0	0	0	0	0	0	0	72	82	75	83	0	0	0	0
2310044G17Rik	NR_033623	chr12	+	88287992	88306314	1	0	0	1	UP	chr12:88289272-88290359	1825	chr12:88126880-88128192,chr12:88141668-88142805,chr12:88174238-88175587	3	1	0	0	0	1	1	0	1139	976	1369	1167	391	252	422	261
2310045N01Rik	NM_001145552	chr8	+	72663611	72671159	1	0	0	1	DOWN	chr8:72736123-72737135	72829	chr8:72736123-72737135	1	1	0	0	0	1	0	1	413	319	354	295	243	164	213	164
2310047M10Rik	NM_028005	chr11	+	68873276	68875078	1	0	0	0	ns	chr11:68913015-68914345	40381	chr11:68913015-68914345	1	1	0	0	0	0	0	0	162	170	185	187	0	0	0	0
2310050C09Rik	NM_025621	chr3	-	92672280	92674127	0	0	0	0	ns	chr3:92754428-92755636	80896	-	-	0	0	0	0	0	0	0	0	0	0	0	0	0	0	0
2310057J18Rik	NM_026336	chr10	-	28692093	28706112	1	0	0	1	DOWN	chr10:28121273-28122475	584277	-	-	0	0	0	0	0	0	0	102	78	0	0	51	23	0	0
2310057M21Rik	NM_026655	chr7	-	138486231	138506212	1	0	0	0	UP	chr7:137661472-137662320	844282	-	-	0	0	0	0	0	0	0	673	728	793	690	429	450	508	381
2310057N15Rik	NM_027170	chr16	-	88773425	88774451	0	0	0	0	ns	chr16:87495930-87496714	1278267	-	-	0	0	0	0	0	0	0	0	0	0	0	0	0	0	0
2310061I04Rik	NM_001033630	chr17	-	36029621	36034323	1	0	0	0	ns	chr17:36040069-36041231	6114	-	-	1	0	0	0	0	0	0	148	133	134	145	62	51	55	47
2310061J03Rik	NR_027965	chr16	-	55973380	55974730	1	0	0	0	ns	chr16:55965928-55966881	8201	chr16:57528101-57529165	1	1	0	0	0	0	0	0	70	90	61	65	1	2	1	1
2310061N02Rik	NM_027155	chr16	-	88707415	88708207	0	0	0	0	ns	chr16:87495930-87496714	1212023	-	-	0	0	0	0	0	0	0	0	0	0	0	0	0	0	0
2310065F04Rik	NR_038055	chr11	-	66925962	66933582	0	0	0	0	ns	chr11:67989588-67990853	1056695	-	-	0	0	0	0	0	0	0	0	1	1	1	0	0	0	0
2310067B10Rik	NM_028014	chr11	+	115626746	115660347	1	0	0	1	DOWN	chr11:115794535-115795465	168164	-	-	0	0	0	0	0	0	0	1477	1392	1111	990	412	320	323	230
2310068J16Rik	NR_028124	chr15	-	99802597	99803718	1	0	0	0	ns	chr15:99852927-99854076	49730	chr15:99676742-99678428	1	1	0	0	0	0	0	0	13	21	14	25	7	11	7	13
2310069B03Rik	NR_040520	chr6	-	82827859	82831847	0	0	0	0	ns	chr6:82589588-82590815	241643	-	-	0	0	0	0	0	0	0	3	2	0	1	0	0	0	0
2310069G16Rik	NR_040309	chr15	+	44619308	44637375	1	0	0	0	ns	chr15:44007248-44008349	611530	-	-	0	0	0	0	0	0	0	11	12	9	11	0	0	0	0
2310079G19Rik	NM_027173	chr16	-	88627032	88627911	0	0	0	0	ns	chr16:87495930-87496714	1131727	-	-	0	0	0	0	0	0	0	0	0	0	0	0	0	0	0
2310081J21Rik	NR_045474	chr13	+	50357183	50358238	0	0	0	0	ns	chr13:49738789-49739754	617985	-	-	0	0	0	0	0	0	0	0	0	0	0	0	0	0	0
2410002F23Rik	NM_025880	chr7	+	51502091	51507689	1	1	1	0	ns	chr7:52103723-52104682	602005	-	-	0	0	0	1	0	0	0	1336	1688	1318	1523	592	894	612	761
2410003L11Rik	NR_045496	chr11	+	97459824	97484207	0	0	0	0	ns	chr11:97563980-97565158	104651	chr11:97563980-97565158	1	1	0	0	0	0	0	0	4	4	4	6	0	0	0	0
2410004B18Rik	NM_025555	chr3	+	145600995	145607239	1	1	1	0	ns	chr3:145314211-145317112	286100	-	-	0	0	0	1	0	0	0	328	396	322	338	148	211	137	144
2410004I01Rik	NR_037963	chr11	-	102819613	102825468	0	0	0	0	ns	chr11:102889086-102890318	64191	-	-	0	0	0	0	0	0	0	1	2	2	2	0	0	0	0
2410004N09Rik	NR_038152	chr18	+	33954545	33955643	1	0	0	0	ns	chr18:33834483-33835504	119468	chr18:32607532-32608441,chr18:33451985-33453232,chr18:33623261-33624151,chr18:33834483-33835504	4	1	0	0	0	0	0	0	144	150	155	169	0	0	0	0
2410004P03Rik	NM_001201333	chr12	-	17011763	17018533	1	0	0	0	ns	chr12:16904207-16905294	113821	-	-	0	0	0	0	0	0	0	4	9	10	29	0	0	0	0
2410006H16Rik	NR_030738	chr11	+	62416378	62418308	1	0	0	0	UP	chr11:62095510-62096436	320435	-	-	0	0	0	0	0	0	0	595	562	768	904	293	300	327	413
2410007B07Rik	NR_040539	chr3	-	75451362	75459653	0	0	0	0	ns	chr3:78914340-78915079	3454970	-	-	0	0	0	0	0	0	0	2	2	3	3	0	0	0	0
2410012E07Rik	NR_045939	chr14	+	71252739	71273761	0	0	0	0	ns	chr14:70870625-70871758	381611	-	-	0	0	0	0	0	0	0	2	2	5	4	0	0	0	0
2410012M07Rik	NM_028033	chr9	+	98765185	98766999	0	0	0	0	ns	chr9:98260786-98262115	503590	-	-	0	0	0	0	0	0	0	0	0	0	0	0	0	0	0
2410015M20Rik	NM_153152	chr17	-	56746874	56749194	1	0	0	0	ns	chr17:56748703-56750047	141	chr17:56766204-56766981,chr17:56165453-56166541	2	1	0	0	0	0	0	0	460	432	430	422	47	52	49	41
2410016O06Rik	NM_023633	chr12	+	85291557	85293903	1	0	0	0	DOWN	chr12:85262707-85263479	28525	-	-	0	0	0	0	0	0	0	281	273	200	217	0	0	0	0
2410017I17Rik	NR_033517	chr17	+	36281962	36299319	1	0	0	0	ns	chr17:36179501-36180323	102208	-	-	0	0	0	0	0	0	0	120	146	135	150	0	0	0	0
2410018L13Rik	NR_015504	chr12	+	22990696	23046943	1	0	0	0	UP	chr12:21478257-21479091	1512036	-	-	0	0	0	0	0	0	0	1356	1275	1641	1444	1337	1249	1611	1412
2410018M08Rik	NM_183088	chr5	+	130371592	130379492	1	0	0	0	ns	chr5:130648008-130648843	276722	-	-	0	0	0	0	0	0	0	494	493	555	599	63	65	84	100
2410021H03Rik	NR_045428	chr17	-	69624701	69626546	1	0	0	0	ns	chr17:68394864-68396087	1231097	-	-	0	0	0	0	0	0	0	105	99	83	75	105	99	83	75
2410076I21Rik	NM_028598	chr9	-	58500662	58589366	1	0	0	0	UP	chr9:59036038-59036760	447004	-	-	0	0	0	0	0	0	0	1225	1178	1450	1422	1101	1065	1288	1262
2410088K16Rik	NR_040493	chr1	+	90651464	90652308	0	0	0	0	ns	chr1:90370540-90372018	280273	-	-	0	0	0	0	0	0	0	1	0	1	0	0	0	0	0
2410089E03Rik	NM_001162906	chr15	+	8119105	8221158	1	0	0	0	DOWN	chr15:5193855-5195370	2924362	-	-	0	0	0	0	0	0	0	4835	4908	4277	4298	2188	2198	2075	2056
2410114N07Rik	NR_040652	chr4	-	34857037	34858730	0	0	0	0	ns	chr4:34023140-34023618	835337	-	-	0	0	0	0	0	0	0	0	0	0	0	0	0	0	0
2410124H12Rik	NM_029740	chr16	+	92478986	92497610	0	0	0	0	ns	chr16:92428427-92429313	50086	-	-	0	0	0	0	0	0	0	1	1	2	1	0	0	0	0
2410127L17Rik	NM_026120	chr19	+	18745269	18779282	1	0	0	0	DOWN	chr19:20688630-20689702	1943774	-	-	0	0	0	0	0	0	0	1360	1368	994	930	965	1005	752	682
2410131K14Rik	NM_001081236	chr5	+	118695235	118713123	1	0	0	0	ns	chr5:119089716-119090203	394743	-	-	0	0	0	0	0	0	0	582	571	629	664	117	132	135	177
2410137M14Rik	NM_029747	chr17	-	37114645	37118182	0	0	0	0	ns	chr17:36819171-36820374	298275	-	-	0	0	0	0	0	0	0	2	7	4	6	1	5	3	4
2410141K09Rik	NM_183119	chr13	-	66519049	66542054	0	0	0	0	ns	chr13:65818809-65820596	721767	-	-	0	0	0	0	0	0	0	2	2	4	1	0	0	0	0
2500004C02Rik	NR_040318	chr2	-	153166892	153171546	1	0	0	1	DOWN	chr2:152947278-152948250	223756	-	-	0	0	0	0	0	0	0	185	126	99	80	0	0	0	0
2510002D24Rik	NM_001033164	chr16	+	18836672	18840206	1	0	0	1	DOWN	chr16:20717187-20718311	1881157	-	-	0	0	0	0	0	0	0	214	188	157	145	42	22	25	15
2510003E04Rik	NM_028197	chr10	-	62021217	62041205	1	0	0	0	ns	chr10:61801639-61803696	238929	-	-	0	0	0	0	0	0	0	1024	974	984	919	305	274	302	249
2510009E07Rik	NM_001001881	chr16	-	21649117	21694738	1	0	0	1	ns	chr16:20717187-20718311	976907	-	-	0	0	0	0	0	0	0	1655	1561	1656	1517	587	457	657	496
2510039O18Rik	NM_029841	chr4	+	147315003	147321423	1	0	0	0	UP	chr4:147368012-147369065	53576	-	-	0	0	0	0	0	0	0	1233	1214	1399	1402	140	104	165	131
2510049J12Rik	NM_001101431	chr6	-	115533564	115542594	1	0	0	0	ns	chr6:116856366-116857268	1314108	-	-	0	0	0	0	0	0	0	9	15	7	8	6	7	5	4
2610001J05Rik	NR_024619	chr6	-	13819073	13821483	1	0	0	0	ns	chr6:14581179-14582359	760412	-	-	0	0	0	0	0	0	0	533	497	561	547	28	24	27	20
2610002J02Rik	NM_001190445	chr4	+	154624074	154630796	1	0	0	0	ns	chr4:154656095-154657113	32556	-	-	0	0	0	0	0	0	0	502	517	475	483	143	163	128	110
2610002M06Rik	NM_025921	chrX	-	104978090	105011673	1	0	0	1	DOWN	chrX:103870478-103871577	1140645	-	-	0	0	0	0	0	0	0	1001	942	759	727	217	155	147	130
2610008E11Rik	NM_001004362	chr10	-	78527118	78560345	1	0	0	1	UP	chr10:78579041-78580136	19219	-	-	0	0	0	0	0	0	0	2767	2072	4180	2940	1293	736	1896	913
2610015P09Rik	NM_027801	chr16	+	43890014	43964427	1	0	0	0	DOWN	chr16:43441475-43441985	448241	chr16:42874108-42876154	1	1	0	0	0	0	0	1	822	781	549	490	0	0	0	0
2610016A17Rik	NR_045347	chr19	-	25745623	25746729	0	0	0	0	ns	chr19:24709161-24709535	1037321	-	-	0	0	0	0	0	0	0	0	0	0	0	0	0	0	0
2610017I09Rik	NR_027826	chr1	-	42705044	42751670	0	0	0	0	ns	chr1:40571640-40572683	2179482	-	-	0	0	0	0	0	0	0	3	3	1	2	3	3	1	2
2610018G03Rik	NM_133729	chrX	+	48194612	48245027	1	0	0	0	UP	chrX:46426392-46427572	1767611	-	-	0	0	0	0	0	0	0	43	40	128	79	23	17	49	20
2610020C07Rik	NR_038156	chr16	+	11203475	11225889	1	0	0	0	DOWN	chr16:11175269-11176279	27658	-	-	0	0	0	0	0	0	0	3890	3924	3303	3412	320	327	314	284
2610027K06Rik	NR_077059	chr11	-	85605161	85645890	1	0	0	0	DOWN	chr11:86384722-86385923	739471	-	-	0	0	0	0	0	0	0	417	394	349	342	256	242	223	206
2610028E06Rik	NR_015560	chr4	-	125565094	125599554	0	0	0	0	ns	chr4:125723799-125724463	124597	-	-	0	0	0	0	0	0	0	0	2	1	0	0	2	1	0
2610028H24Rik	NM_029816	chr10	+	75911825	75923963	1	0	0	0	ns	chr10:76112921-76114113	201766	-	-	0	0	0	0	0	0	0	51	40	52	45	29	22	27	25
2610034B18Rik	NM_027420	chr7	-	87070244	87080150	1	0	0	1	DOWN	chr7:86887524-86888566	192151	chr7:86887524-86888566	1	1	0	0	0	1	0	1	1084	952	1009	981	114	58	86	51
2610034M16Rik	NM_027001	chr17	-	59018230	59130798	1	0	0	0	ns	chr17:59500159-59501278	369963	-	-	0	0	0	0	0	0	0	8	5	6	7	8	5	6	7
2610035D17Rik	NR_015556	chr11	-	112905219	113063152	1	1	1	0	DOWN	chr11:111272038-111273155	1790514	-	-	0	0	0	1	0	0	0	3195	3786	1784	1834	3074	3654	1731	1782
2610035F20Rik	NR_045046	chr14	-	122869598	122874421	0	0	0	0	ns	chr14:122871609-122872374	2500	chr14:122871609-122872374,chr14:123302875-123304035	2	1	0	0	0	0	0	0	2	2	12	8	0	0	0	0
2610037D02Rik	NR_040423	chr15	-	96020904	96028405	0	0	0	0	ns	chr15:95200650-95201834	827089	-	-	0	0	0	0	0	0	0	1	2	1	0	1	2	1	0
2610044O15Rik8	NM_153780	chr17	-	95213816	95234160	1	0	0	1	DOWN	chr17:89025245-89026444	6208291	-	-	0	0	0	0	0	0	0	1859	1525	1451	1194	1562	1269	1208	962
2610100L16Rik	NR_033490	chr3	+	17689920	17700071	0	0	0	0	ns	chr3:20045356-20045721	2355664	-	-	0	0	0	0	0	0	0	0	1	0	1	0	0	0	0
2610203C20Rik	NR_015483	chr9	+	41389421	41400570	1	0	0	1	UP	chr9:41396196-41396687	7033	-	-	1	0	0	0	1	1	0	9060	6517	10126	10816	6775	4821	7651	8160
2610203C22Rik	NR_015470	chr1	-	9550913	9621173	1	0	0	0	DOWN	chr1:7094759-7095875	2525934	-	-	0	0	0	0	0	0	0	443	400	289	293	443	400	289	293
2610206C17Rik	NR_038175	chr7	+	91838149	91925059	1	0	0	0	UP	chr7:91484352-91485576	353215	-	-	0	0	0	0	0	0	0	72	85	124	148	0	0	0	0
2610207O16Rik	NR_110495	chr1	-	42763907	42770299	0	0	0	0	ns	chr1:40571640-40572683	2198111	-	-	0	0	0	0	0	0	0	0	0	0	0	0	0	0	0
2610301B20Rik	NM_026005	chr4	+	10801644	10826570	1	0	0	1	DOWN	chr4:11412560-11413277	611433	-	-	0	0	0	0	0	0	0	583	493	470	396	282	212	211	135
2610305D13Rik	NM_145078	chr4	-	146986044	147016617	1	0	0	0	DOWN	chr4:147188384-147189392	172350	-	-	0	0	0	0	0	0	0	282	271	184	192	123	104	71	76
2610306M01Rik	NR_028298	chr6	-	86798400	86799434	1	0	0	0	ns	chr6:86352714-86353704	446274	-	-	0	0	0	0	0	0	0	82	79	65	64	0	0	0	0
2610307P16Rik	NR_045054	chr13	-	28551902	28977291	1	0	0	0	UP	chr13:28845531-28846687	131130	chr13:28845531-28846687	1	1	0	0	0	0	1	0	6156	5785	7151	6204	0	0	0	0
2610316D01Rik	NR_045172	chr3	-	45084360	45182182	1	0	0	0	DOWN	chr3:40650100-40651367	4531360	-	-	0	0	0	0	0	0	0	328	315	24	21	0	0	0	0
2610318N02Rik	NM_183287	chr16	-	17113490	17125199	1	0	0	0	ns	chr16:15252368-15253545	1872293	-	-	0	0	0	0	0	0	0	160	142	138	153	126	110	107	122
2610507B11Rik	NM_001002004	chr11	+	78075255	78104127	1	0	0	1	DOWN	chr11:78176918-78178166	102192	-	-	0	0	0	0	0	0	0	7415	7075	6086	5941	999	794	855	609
2610507I01Rik	NR_037964	chr11	-	59011294	59015933	1	0	0	0	DOWN	chr11:59272412-59272939	256716	chr11:59272412-59272939	1	1	0	0	0	0	0	1	230	219	9	8	0	0	0	0
2610524H06Rik	NM_181075	chr5	-	115271945	115273477	1	0	0	0	DOWN	chr5:115724556-115725370	451499	-	-	0	0	0	0	0	0	0	391	360	189	185	10	5	6	2
2610528A11Rik	NM_001206684	chr14	-	37915325	37923287	0	0	0	0	ns	chr14:39719626-39720767	1796553	-	-	0	0	0	0	0	0	0	0	2	5	6	0	0	0	0
2610528J11Rik	NM_025572	chr4	+	118199879	118202822	0	0	0	0	ns	chr4:117852044-117853274	347068	-	-	0	0	0	0	0	0	0	0	0	0	0	0	0	0	0
2700029M09Rik	NM_028299	chr8	+	63369247	63386369	1	0	0	0	DOWN	chr8:64085068-64086529	716680	-	-	0	0	0	0	0	0	0	1237	1157	1110	1017	858	805	723	646
2700046A07Rik	NR_037693	chr18	-	62911327	62916001	0	0	0	0	ns	chr18:63769748-63770693	854231	-	-	0	0	0	0	0	0	0	0	0	0	0	0	0	0	0
2700046G09Rik	NR_033198	chr19	+	32463705	32465674	1	0	0	1	ns	chr19:32501319-32502055	38008	chr19:32501319-32502055	1	1	0	0	0	1	0	0	58	35	40	29	8	4	6	6
2700049A03Rik	NM_029818	chr12	+	72237834	72344290	1	0	0	0	DOWN	chr12:72116355-72117220	121301	chr12:72116355-72117220	1	1	0	0	0	0	0	1	2698	2479	1826	1735	1737	1525	1154	1043
2700050L05Rik	NM_178115	chr7	+	140829357	140864700	1	0	0	1	ns	chr7:141199557-141200152	370506	chr7:140280449-140281382	1	1	0	0	0	1	0	0	1339	1127	1388	988	738	523	750	400
2700060E02Rik	NM_026528	chr14	-	20630623	20643045	1	0	0	1	DOWN	chr14:20484654-20485784	157856	-	-	0	0	0	0	0	0	0	2812	2506	1941	1752	441	247	360	191
2700062C07Rik	NM_026529	chr18	+	24629371	24636268	1	0	0	1	ns	chr18:24197457-24198699	431327	chr18:24197457-24198699	1	1	0	0	0	1	0	0	361	300	352	319	169	126	138	108
2700069I18Rik	NR_045905	chr3	-	5177827	5220823	1	0	0	0	ns	chr3:5575706-5576799	355443	chr3:5575706-5576799	1	1	0	0	0	0	0	0	350	292	307	236	14	14	10	6
2700070H01Rik	NR_046019	chr14	+	63673909	63676986	1	0	0	0	UP	chr14:63784725-63785843	111245	chr14:63784725-63785843	1	1	0	0	0	0	1	0	0	0	6	4	0	0	0	0
2700081O15Rik	NM_175381	chr19	+	7492114	7500394	1	0	0	1	DOWN	chr19:7114220-7115428	377469	-	-	0	0	0	0	0	0	0	2102	1914	1684	1621	418	256	253	171
2700086A05Rik	NR_015611	chr6	+	52151122	52163596	1	0	0	1	DOWN	chr6:52153855-52155022	3359	chr6:51419510-51420569,chr6:51127870-51129222	2	1	0	0	0	1	0	1	1385	1108	1238	1070	1371	1102	1223	1057
2700089E24Rik	NM_001271582	chr6	+	133055256	133060917	1	0	0	0	ns	chr6:134513836-134514909	1459061	-	-	0	0	0	0	0	0	0	2545	2525	2749	2796	0	0	0	0
2700089I24Rik	NR_045308	chr19	+	59567625	59635294	1	0	0	0	UP	chr19:53602848-53603781	5964073	-	-	0	0	0	0	0	0	0	14	11	57	58	0	0	0	0
2700094K13Rik	NM_001037279	chr2	-	84509377	84510865	1	0	0	0	DOWN	chr2:84490476-84491426	19921	-	-	0	0	0	0	0	0	0	331	278	214	191	52	36	32	27
2700097O09Rik	NR_030764	chr12	-	56146647	56181097	1	0	0	1	ns	chr12:55962799-55963622	217869	-	-	0	0	0	0	0	0	0	622	492	607	497	555	435	541	431
2700099C18Rik	NR_024720	chr17	+	95149439	95174469	1	1	0	0	DOWN	chr17:89025245-89026444	6123570	-	-	0	0	0	0	0	0	0	964	1163	729	896	790	999	588	745
2810001G20Rik	NR_033780	chr11	+	63892985	63896761	1	0	0	0	DOWN	chr11:63151123-63152263	741302	chr11:64711989-64713035	1	1	0	0	0	0	0	1	101	72	73	56	0	0	0	0
2810002D19Rik	NR_027831	chr2	+	94246863	94251837	1	0	0	0	UP	chr2:93117124-93118342	1129070	-	-	0	0	0	0	0	0	0	167	180	176	173	51	59	73	62
2810004N23Rik	NM_025615	chr8	-	127363254	127386929	1	0	0	0	ns	chr8:127450023-127451297	63670	-	-	0	0	0	0	0	0	0	822	734	834	718	446	362	413	304
2810006K23Rik	NM_001134717	chr5	+	124778097	124791861	1	0	0	1	DOWN	chr5:124777107-124778411	517	chr5:124777107-124778411	1	1	0	0	0	1	0	1	275	237	173	177	77	46	41	33
2810007J24Rik	NM_175250	chr7	-	14996034	15031936	0	0	0	0	ns	chr7:13384512-13385747	1646854	-	-	0	0	0	0	0	0	0	6	4	3	6	6	4	3	6
2810008D09Rik	NR_027059	chr11	+	116938096	116940269	1	0	0	0	DOWN	chr11:116703422-116705274	234267	-	-	0	0	0	0	0	0	0	196	159	139	104	144	123	95	73
2810011L19Rik	NR_045047	chr12	+	106574803	106622142	0	0	0	0	ns	chr12:106270048-106270948	304205	-	-	0	0	0	0	0	0	0	2	2	3	3	0	0	0	0
2810013P06Rik	NR_045268	chr8	+	125566474	125568502	1	0	0	1	DOWN	chr8:125046681-125047792	519262	-	-	0	0	0	0	0	0	0	190	142	120	188	0	0	0	0
2810021J22Rik	NM_172403	chr11	+	58680741	58697840	1	0	0	1	ns	chr11:58147874-58148955	532384	-	-	0	0	0	0	0	0	0	461	376	485	400	122	75	95	50
2810025M15Rik	NR_027984	chr1	+	159342482	159350367	1	0	0	0	ns	chr1:159128839-159130107	212905	-	-	0	0	0	0	0	0	0	427	388	408	454	34	27	43	57
2810029C07Rik	NR_045295	chr12	-	112810527	112812613	1	0	0	0	UP	chr12:112797774-112798811	14392	-	-	0	0	0	0	0	0	0	17	21	34	34	0	0	0	0
2810032G03Rik	NR_015579	chr12	+	5383307	5422938	1	0	0	0	ns	chr12:3695739-3696243	1687325	-	-	0	0	0	0	0	0	0	8	8	9	9	6	5	8	8
2810047C21Rik1	NR_015598	chr7	+	10034292	10041283	1	0	0	0	ns	chr7:13384512-13385747	3350788	-	-	0	0	0	0	0	0	0	11	11	14	12	4	3	2	3
2810049E08Rik	NR_036594	chr13	+	84030812	84068315	0	0	0	0	ns	chr13:83600359-83601602	429867	-	-	0	0	0	0	0	0	0	6	5	6	3	0	0	0	0
2810055G20Rik	NR_015543	chr16	+	77329572	77558673	1	0	0	1	UP	chr16:76610788-76611546	718450	-	-	0	0	0	0	0	0	0	3012	2322	5636	4991	2826	2138	5227	4597
2810403A07Rik	NM_028814	chr3	+	88489715	88516855	1	1	1	0	ns	chr3:88296290-88297531	192726	-	-	0	0	0	1	0	0	0	4014	4689	3849	4385	2472	3165	2436	2920
2810403D21Rik	NR_015493	chrX	+	106029816	106082235	1	0	0	1	DOWN	chrX:106337103-106338335	307972	-	-	0	0	0	0	0	0	0	520	426	356	305	498	404	343	287
2810404M03Rik	NR_045497	chr8	+	42912620	43131556	1	0	0	0	ns	chr8:42943274-42944562	31282	-	-	0	0	0	0	0	0	0	60	67	49	52	0	0	0	0
2810405F15Rik	NR_033447	chr2	-	115900283	115901832	1	0	0	0	DOWN	chr2:116152549-116153550	251394	chr2:116643819-116644736	1	1	0	0	0	0	0	1	22	7	5	3	0	0	0	0
2810408A11Rik	NM_027419	chr11	-	69710859	69714488	1	0	0	0	DOWN	chr11:69714853-69715325	581	chr11:69694100-69695250,chr11:69714853-69715325,chr11:68913015-68914345,chr11:69734469-69735588	4	1	0	0	0	0	0	1	131	113	73	78	30	24	17	17
2810408I11Rik	NR_038009	chr1	-	64726442	64737233	1	0	0	0	DOWN	chr1:64763487-64764256	26552	chr1:64663365-64664346	1	1	0	0	0	0	0	1	116	110	72	65	0	0	0	0
2810408M09Rik	NM_001007581	chr2	-	165315611	165318814	1	0	0	1	ns	chr2:165354319-165355501	35980	chr2:165354319-165355501	1	1	0	0	0	1	0	0	314	217	296	261	33	29	36	28
2810410L24Rik	NR_030682	chr11	-	120047963	120051170	1	0	0	1	DOWN	chr11:120089832-120090920	39135	chr11:120089832-120090920,chr11:120112231-120113382,chr11:120210777-120212766	3	1	0	0	0	1	0	1	102	70	72	70	69	42	43	37
2810417H13Rik	NM_026515	chr9	+	65738129	65751358	1	0	0	0	DOWN	chr9:65907285-65908254	169533	chr9:65907285-65908254	1	1	0	0	0	0	0	1	2756	2720	1515	1685	2756	2720	1515	1685
2810428I15Rik	NM_025577	chr8	-	73028194	73030638	1	0	0	0	ns	chr8:73046658-73047663	16518	-	-	0	0	0	0	0	0	0	241	203	251	264	50	35	51	49
2810429I04Rik	NR_015522	chr13	+	3477548	3491644	1	0	0	0	ns	chr13:4711542-4712459	1234419	-	-	0	0	0	0	0	0	0	45	39	47	36	42	34	40	30
2810433D01Rik	NR_033474	chr11	-	102480820	102485730	1	0	0	1	ns	chr11:102517099-102518564	32402	-	-	0	0	0	0	0	0	0	49	27	62	45	0	0	0	0
2810442I21Rik	NR_110421	chr11	-	16834711	16851285	1	0	0	1	DOWN	chr11:16729018-16730675	121672	-	-	0	0	0	0	0	0	0	449	354	167	121	287	206	102	73
2810442N19Rik	NR_040562	chr1	+	163935099	163946616	1	0	0	0	ns	chr1:163950303-163951464	15908	chr1:164146894-164148298,chr1:164155414-164156628	2	1	0	0	0	0	0	0	182	150	200	176	170	139	191	165
2810454H06Rik	NR_029441	chr6	+	134847978	134850803	1	0	0	0	DOWN	chr6:134869988-134870974	22466	-	-	0	0	0	0	0	0	0	75	71	36	32	0	0	0	0
2810459M11Rik	NM_001144992	chr1	+	87942437	87952031	1	0	0	0	ns	chr1:88366875-88367897	424936	-	-	0	0	0	0	0	0	0	5	6	4	7	3	5	3	6
2810468N07Rik	NR_045176	chr17	+	25707755	25711988	1	0	0	0	ns	chr17:25715873-25716421	8252	chr17:25715873-25716421	1	1	0	0	0	0	0	0	7	5	15	13	0	0	0	0
2810471M01Rik	NR_045906	chr11	+	28581563	28593276	1	0	0	0	ns	chr11:29556205-29557314	975181	-	-	0	0	0	0	0	0	0	15	11	8	9	0	0	0	0
2810474O19Rik	NM_026054	chr6	+	149257935	149284185	1	1	0	0	DOWN	chr6:149136739-149137913	120659	-	-	0	0	0	0	0	0	0	3115	3326	2855	3643	855	952	826	1347
2900005J15Rik	NR_027851	chr5	+	24606792	24608825	1	0	0	0	ns	chr5:24348035-24349657	257940	-	-	0	0	0	0	0	0	0	23	11	25	23	0	0	0	0
2900008C10Rik	NR_045434	chrX	-	11711579	11737472	1	0	0	0	DOWN	chrX:11664603-11665392	72643	-	-	0	0	0	0	0	0	0	101	97	30	29	100	95	30	28
2900009J06Rik	NR_045298	chr1	-	129650193	129670631	1	0	0	1	ns	chr1:129669906-129671174	217	-	-	1	0	0	0	1	0	0	53	30	42	38	14	12	13	16
2900011O08Rik	NM_144518	chr16	+	13986729	14101587	1	0	0	0	UP	chr16:14272423-14273339	286068	-	-	0	0	0	0	0	0	0	213	205	325	291	199	191	286	251
2900041M22Rik	NR_015489	chr11	+	117472560	117474731	1	0	0	0	ns	chr11:117429180-117431056	42474	chr11:117429180-117431056	1	1	0	0	0	0	0	0	4	6	12	11	0	0	0	0
2900052N01Rik	NR_015605	chr9	+	46721685	46735449	0	0	0	0	ns	chr9:45820336-45820650	901193	-	-	0	0	0	0	0	0	0	0	0	0	1	0	0	0	1
2900055J20Rik	NR_045177	chr18	+	40416615	40417341	0	0	0	0	ns	chr18:40296155-40296659	120149	-	-	0	0	0	0	0	0	0	4	4	0	0	0	0	0	0
2900056M20Rik	NR_040269	chrX	-	148729366	148762036	1	0	0	0	ns	chrX:148666927-148667894	94616	-	-	0	0	0	0	0	0	0	677	591	602	543	0	0	0	0
2900057B20Rik	NR_045365	chr18	-	76251210	76258125	1	0	0	0	UP	chr18:75896693-75898154	360827	-	-	0	0	0	0	0	0	0	21	18	314	221	21	18	314	221
2900060B14Rik	NR_027901	chr1	-	120355245	120355842	1	0	0	0	ns	chr1:121286848-121287962	931631	-	-	0	0	0	0	0	0	0	24	29	19	31	24	29	19	31
2900076A07Rik	NR_045299	chr7	+	88668435	88676384	1	0	0	1	DOWN	chr7:88347022-88348142	320854	-	-	0	0	0	0	0	0	0	442	269	349	202	0	0	0	0
2900079G21Rik	NR_033433	chr9	+	112159077	112251429	1	0	0	0	ns	chr9:111745636-111745919	413328	-	-	0	0	0	0	0	0	0	40	38	42	40	0	0	0	0
2900092C05Rik	NM_028434	chr7	+	13097899	13141670	1	0	0	0	ns	chr7:13384512-13385747	287181	-	-	0	0	0	0	0	0	0	109	115	122	101	109	115	122	101
2900092D14Rik	NR_027891	chr1	+	42757180	42760021	0	0	0	0	ns	chr1:40571640-40572683	2184992	-	-	0	0	0	0	0	0	0	0	0	0	0	0	0	0	0
2900097C17Rik	NR_024329	chr2	-	156213798	156218715	1	0	0	0	UP	chr2:156600388-156601611	382358	-	-	0	0	0	0	0	0	0	7074	7060	7688	7951	0	0	0	0
3000002C10Rik	NR_033215	chr9	-	109732667	109733945	1	0	0	0	ns	chr9:110313188-110314265	579700	-	-	0	0	0	0	0	0	0	95	90	101	111	0	0	0	0
3010001F23Rik	NR_045451	chrX	+	148803114	148851245	1	0	0	0	UP	chrX:148666927-148667894	135694	-	-	0	0	0	0	0	0	0	412	367	480	402	0	0	0	0
3010026O09Rik	NM_026543	chr11	+	49988352	50013617	1	1	0	0	DOWN	chr11:50138790-50139850	150917	-	-	0	0	0	0	0	0	0	316	974	251	1877	209	729	175	1493
3010033K07Rik	NR_077224	chr8	-	111077151	111108577	0	0	0	0	ns	chr8:111270028-111271146	161989	chr8:110316212-110316536	1	1	0	0	0	0	0	0	2	1	1	1	0	0	0	0
3100003L05Rik	NR_045907	chr7	-	131769183	131852449	1	0	0	0	ns	chr7:132587671-132588916	735696	-	-	0	0	0	0	0	0	0	4	4	7	6	0	0	0	0
3110001I22Rik	NM_025653	chr16	+	13672112	13678478	1	0	0	0	ns	chr16:13589362-13590799	82296	-	-	0	0	0	0	0	0	0	316	322	345	315	310	317	341	305
3110002H16Rik	NM_029623	chr18	+	12327238	12348478	1	0	0	0	UP	chr18:11401483-11402553	925219	-	-	0	0	0	0	0	0	0	713	727	1028	1054	418	401	520	505
3110007F17Rik	NM_028426	chrX	+	120217167	120256902	1	0	0	0	ns	chrX:120202728-120203854	13887	-	-	0	0	0	0	0	0	0	211	202	177	170	177	165	151	142
3110009E18Rik	NM_028439	chr1	+	122017763	122084766	1	0	0	0	ns	chr1:122153682-122154759	136414	-	-	0	0	0	0	0	0	0	320	252	297	207	300	234	274	192
3110009F21Rik	NR_045466	chr12	-	111389863	111396283	1	0	0	0	ns	chr12:112797774-112798811	1401936	-	-	0	0	0	0	0	0	0	0	1	2	4	0	0	0	0
3110015C05Rik	NR_045908	chr13	-	112001676	112019639	1	0	0	0	ns	chr13:111719214-111720444	299703	-	-	0	0	0	0	0	0	0	8	5	7	4	0	0	0	0
3110021A11Rik	NR_030776	chr6	+	119798210	119799034	1	0	0	0	ns	chr6:119798064-119798990	438	chr6:120313621-120313871	1	1	0	0	0	0	0	0	6	7	11	10	0	0	0	0
3110021N24Rik	NM_001254730	chr4	+	108392253	108454509	1	0	0	0	ns	chr4:108874115-108875245	482614	-	-	0	0	0	0	0	0	0	1159	1161	1072	963	122	122	98	104
3110035E14Rik	NM_178399	chr1	+	9591347	9617223	1	0	0	0	DOWN	chr1:7094759-7095875	2496108	-	-	0	0	0	0	0	0	0	40	27	21	18	40	27	21	18
3110039I08Rik	NR_040725	chr9	+	41184643	41240162	1	0	0	0	UP	chr9:41396196-41396687	211811	-	-	0	0	0	0	0	0	0	991	921	1267	1110	0	0	0	0
3110039M20Rik	NR_026733	chr12	+	50490638	50508333	1	0	0	1	UP	chr12:51624527-51625848	1134527	-	-	0	0	0	0	0	0	0	22	6	98	72	21	5	71	48
3110040N11Rik	NM_026077	chr7	-	88927072	88934339	1	0	0	0	ns	chr7:88347022-88348142	586758	-	-	0	0	0	0	0	0	0	200	167	216	199	113	86	124	99
3110043O21Rik	NM_001081343	chr4	-	35138530	35173129	1	0	0	0	UP	chr4:34023140-34023618	1149736	-	-	0	0	0	0	0	0	0	1617	1629	1927	2011	1239	1202	1396	1442
3110045C21Rik	NR_040438	chr1	+	171899539	171902527	1	0	0	0	DOWN	chr1:171936253-171937511	37360	-	-	0	0	0	0	0	0	0	334	351	274	314	0	0	0	0
3110047P20Rik	NM_177006	chr5	+	64040341	64201782	1	0	0	0	ns	chr5:64551980-64552955	512057	-	-	0	0	0	0	0	0	0	94	97	107	125	92	95	105	122
3110052M02Rik	NM_001166497	chr17	+	21787577	21801933	1	0	0	0	UP	chr17:21843936-21845237	57036	-	-	0	0	0	0	0	0	0	266	240	542	522	128	104	265	234
3110057O12Rik	NM_026622	chr3	+	40698198	40740229	1	0	0	1	ns	chr3:40650100-40651367	47376	chr3:40650100-40651367	1	1	0	0	0	1	0	0	391	331	358	260	318	239	268	176
3110062M04Rik	NM_001135611	chr6	-	34821770	34828065	1	0	0	1	DOWN	chr6:34668849-34669807	158892	chr6:34547546-34548926	1	1	0	0	0	1	0	1	446	352	378	341	86	74	83	64
3110070M22Rik	NR_027974	chr13	-	120276063	120277191	1	0	0	0	ns	chr13:120151826-120152852	124886	-	-	0	0	0	0	0	0	0	24	21	10	13	1	0	1	0
3110079O15Rik	NM_028473	chr1	+	89366838	89372034	0	0	0	0	ns	chr1:89447395-89448372	80842	-	-	0	0	0	0	0	0	0	1	2	0	1	1	2	0	0
3110082I17Rik	NM_028469	chr5	-	139835692	139936488	1	0	0	0	ns	chr5:139820629-139821718	115286	-	-	0	0	0	0	0	0	0	1496	1409	1412	1233	1321	1213	1223	1054
3110082J24Rik	NM_001256263	chr5	-	30430123	30432626	0	0	0	0	ns	chr5:30155761-30156973	276232	-	-	0	0	0	0	0	0	0	3	4	0	1	1	2	0	1
3110099E03Rik	NR_030712	chr2	-	115319248	115337937	1	0	0	0	DOWN	chr2:115210322-115211619	126933	chr2:115210322-115211619,chr2:116152549-116153550,chr2:116643819-116644736	3	1	0	0	0	0	0	1	22	19	4	3	12	8	2	1
3200001D21Rik	NR_045888	chr12	-	89603757	89615767	1	0	0	0	DOWN	chr12:89705493-89706627	90326	chr12:88782902-88783809,chr12:89705493-89706627	2	1	0	0	0	0	0	1	103	81	65	53	76	58	44	34
3300002I08Rik	NM_027017	chr2	-	150136672	150188501	1	0	0	1	DOWN	chr2:150611567-150612799	423662	-	-	0	0	0	0	0	0	0	1716	1379	1454	1133	1704	1366	1444	1122
3300005D01Rik	NR_045081	chr17	+	5798656	5803240	1	0	0	0	ns	chr17:5822190-5823015	24018	chr17:6020397-6022196	1	1	0	0	0	0	0	0	3	3	9	28	0	0	0	0
3425401B19Rik	NM_001195097	chr14	-	33472304	33498458	0	0	0	0	ns	chr14:34123572-34124640	625545	-	-	0	0	0	0	0	0	0	2	2	8	6	0	0	0	0
3632451O06Rik	NM_026142	chr14	-	50301693	50403042	1	0	0	0	ns	chr14:51426676-51428102	1024046	-	-	0	0	0	0	0	0	0	99	94	88	95	81	72	74	79
3632454L22Rik	NR_040282	chrX	-	131556960	131594875	1	0	0	0	ns	chrX:131543617-131544602	50934	-	-	0	0	0	0	0	0	0	54	52	55	43	0	0	0	0
3830403N18Rik	NM_027510	chrX	+	53389748	53406673	1	0	0	0	ns	chrX:53950250-53951647	561175	-	-	0	0	0	0	0	0	0	5	5	8	7	3	4	6	6
3830406C13Rik	NM_001284383	chr14	+	13116716	13135745	1	0	0	1	DOWN	chr14:10998883-10999920	2117028	-	-	0	0	0	0	0	0	0	702	590	525	474	285	204	179	117
3830408C21Rik	NR_015471	chr13	+	107812649	107823598	1	0	0	1	DOWN	chr13:107481567-107482606	330581	-	-	0	0	0	0	0	0	0	85	59	39	29	57	35	25	18
3830417A13Rik	NM_027512	chrX	+	61426722	61431953	0	0	0	0	ns	chrX:62377595-62378742	951821	-	-	0	0	0	0	0	0	0	0	0	1	2	0	0	0	0
3930402G23Rik	NR_030715	chr8	-	10924426	10928457	1	0	0	0	ns	chr8:10924458-10925715	3346	chr8:10652872-10653905	1	1	0	0	0	0	0	0	7	6	12	10	2	3	5	4
4430402I18Rik	NM_198651	chr19	-	28997553	29038644	1	0	0	0	DOWN	chr19:29328075-29329213	289905	chr19:29328075-29329213	1	1	0	0	0	0	0	1	64	41	35	31	51	33	29	24
4631405J19Rik	NR_110333	chr2	+	92869504	92873602	1	0	0	0	ns	chr2:93117124-93118342	248287	-	-	0	0	0	0	0	0	0	52	60	59	54	0	0	0	0
4632415L05Rik	NR_027985	chr3	+	19794870	19798984	1	0	0	1	DOWN	chr3:20045356-20045721	250714	-	-	0	0	0	0	0	0	0	426	255	318	217	0	0	0	0
4632427E13Rik	NR_015510	chr7	-	99889215	99889969	1	0	0	0	ns	chr7:99785140-99786199	104244	-	-	0	0	0	0	0	0	0	162	131	139	112	33	27	24	23
4632428C04Rik	NR_033631	chr16	+	30008752	30021516	1	1	0	0	UP	chr16:30510101-30511843	502085	-	-	0	0	0	0	0	0	0	0	6	11	10	0	0	0	0
4632428N05Rik	NM_001159572	chr10	+	59809598	59835432	1	0	0	0	UP	chr10:60585407-60586700	776550	-	-	0	0	0	0	0	0	0	156	127	430	389	156	127	430	389
4632434I11Rik	NM_001080995	chr7	-	100006036	100022742	1	0	0	0	UP	chr7:99785140-99786199	237017	chr7:99785140-99786199	1	1	0	0	0	0	1	0	620	742	1293	1601	148	184	308	469
4732416N19Rik	NR_015615	chr6	+	148160809	148184185	1	0	0	0	UP	chr6:147689744-147690556	470601	chr6:148844329-148845313,chr6:148894657-148895517	2	1	0	0	0	0	1	0	1725	1684	2861	2855	1571	1523	2568	2570
4732456N10Rik	NM_177717	chr15	-	101382786	101393381	0	0	0	0	ns	chr15:101096479-101097805	296106	-	-	0	0	0	0	0	0	0	0	0	0	0	0	0	0	0
4732471J01Rik	NR_015569	chr7	+	26179731	26351436	1	0	0	0	ns	chr7:27564609-27565466	1385191	-	-	0	0	0	0	0	0	0	1287	1235	1397	1431	1273	1223	1381	1418
4732490B19Rik	NR_040276	chr11	-	113064628	113070983	0	0	0	0	ns	chr11:111272038-111273155	1798345	-	-	0	0	0	0	0	0	0	2	6	2	2	0	0	0	0
4732491K20Rik	NR_045290	chr17	+	12511718	12520116	1	0	0	0	ns	chr17:12311460-12312645	199589	-	-	0	0	0	0	0	0	0	58	32	59	47	0	0	0	0
4831440E17Rik	NR_030700	chr5	+	25005614	25010291	1	0	0	0	ns	chr5:24348035-24349657	656762	-	-	0	0	0	0	0	0	0	17	13	11	13	0	0	0	0
4833403I15Rik	NM_029008	chr18	+	47009692	47065100	1	0	0	0	UP	chr18:46834952-46836763	174331	-	-	0	0	0	0	0	0	0	8	11	25	27	7	10	21	24
4833411C07Rik	NR_102285	chr8	+	10899921	10902334	0	0	0	0	ns	chr8:10924458-10925715	25188	-	-	0	0	0	0	0	0	0	0	0	0	0	0	0	0	0
4833412C05Rik	NR_045954	chr7	-	74929423	74948382	1	0	0	0	UP	chr7:74948047-74949008	132	-	-	1	0	0	0	0	1	0	25	24	113	113	0	0	0	0
4833417C18Rik	NR_045187	chr11	+	95720130	95722360	1	0	0	0	DOWN	chr11:95936684-95937874	217200	-	-	0	0	0	0	0	0	0	31	25	16	18	0	0	0	0
4833418N02Rik	NR_015506	chr17	-	87674225	87682154	1	0	0	0	ns	chr17:86959428-86960595	722168	-	-	0	0	0	0	0	0	0	104	120	105	162	85	97	84	133
4833419F23Rik	NR_040328	chr18	+	4353544	4368943	1	0	0	0	ns	chr18:4517492-4518688	164535	-	-	0	0	0	0	0	0	0	44	45	34	26	0	0	0	0
4833420G17Rik	NM_026127	chr13	+	120251565	120274924	1	0	0	1	DOWN	chr13:120151826-120152852	99260	-	-	0	0	0	0	0	0	0	2093	1655	1326	1068	1198	819	713	487
4833422C13Rik	NR_015501	chr13	-	91841269	91881477	1	1	1	0	DOWN	chr13:91947171-91947583	65833	-	-	0	0	0	0	0	0	0	525	618	400	413	328	412	247	286
4833423E24Rik	NM_001081664	chr2	-	85324248	85359092	1	0	0	0	UP	chr2:84890947-84892021	467595	-	-	0	0	0	0	0	0	0	1	3	7	4	1	3	4	2
4833424O15Rik	NM_029425	chr3	+	117278378	117392424	1	0	0	0	ns	chr3:116754996-116755950	522922	-	-	0	0	0	0	0	0	0	76	88	95	101	70	81	87	92
4833427G06Rik	NM_177702	chr9	-	50889417	50910183	1	0	0	0	UP	chr9:50774403-50775399	135256	-	-	0	0	0	0	0	0	0	53	73	122	201	44	61	102	178
4833428L15Rik	NR_040732	chr9	-	45224708	45239315	0	0	0	0	ns	chr9:45727499-45728767	488869	-	-	0	0	0	0	0	0	0	0	0	0	0	0	0	0	0
4833439L19Rik	NM_133797	chr13	-	54652578	54666743	1	0	0	0	ns	chr13:54326444-54328009	339340	-	-	0	0	0	0	0	0	0	1969	1960	2102	2209	449	460	407	369
4921501E09Rik	NM_001009544	chr17	-	33201087	33205003	0	0	0	0	ns	chr17:33391427-33392653	187109	chr17:33662871-33664070	1	1	0	0	0	0	0	0	0	0	0	0	0	0	0	0
4921504A21Rik	NR_102341	chr5	-	18708185	18732373	1	0	0	1	DOWN	chr5:17079727-17080425	1652234	-	-	0	0	0	0	0	0	0	148	92	81	49	0	0	0	0
4921504E06Rik	NM_027600	chr2	-	19384463	19475537	1	0	0	0	ns	chr2:19624267-19625302	149204	-	-	0	0	0	0	0	0	0	27	30	22	19	27	30	22	19
4921506M07Rik	NM_001037743	chr12	+	58665101	58723096	1	0	0	0	ns	chr12:58673016-58673470	8126	-	-	1	0	0	0	0	0	0	197	211	159	133	172	185	147	112
4921507L20Rik	NR_045827	chr2	+	93820190	93823732	1	0	0	0	UP	chr2:93117124-93118342	702397	-	-	0	0	0	0	0	0	0	167	134	235	199	50	37	65	37
4921507P07Rik	NM_027564	chr6	-	50523302	50546589	1	0	0	1	DOWN	chr6:50369555-50370789	176639	-	-	0	0	0	0	0	0	0	96	64	44	42	96	64	44	42
4921508D12Rik	NR_045802	chr2	+	132250476	132278235	0	0	0	0	ns	chr2:131077771-131078956	1172111	-	-	0	0	0	0	0	0	0	3	4	4	2	0	0	0	0
4921509C19Rik	NM_198655	chr2	-	151296277	151301887	0	0	0	0	ns	chr2:151368877-151369750	67485	-	-	0	0	0	0	0	0	0	0	0	1	0	0	0	0	0
4921509O07Rik	NR_045501	chr13	-	114236495	114293052	1	0	0	0	ns	chr13:113968004-113968807	324557	-	-	0	0	0	0	0	0	0	42	43	41	35	0	0	0	0
4921511C10Rik	NR_045502	chr3	+	79016840	79057835	1	0	0	0	DOWN	chr3:78914340-78915079	102215	-	-	0	0	0	0	0	0	0	670	643	573	481	0	0	0	0
4921511C20Rik	NR_003646	chrX	+	123928824	123930430	0	0	0	0	ns	chrX:123310832-123312042	617829	-	-	0	0	0	0	0	0	0	0	0	0	0	0	0	0	0
4921511H03Rik	NM_027603	chr5	+	7304163	7311491	0	0	0	0	ns	chr5:5514410-5515696	1789125	-	-	0	0	0	0	0	0	0	0	1	0	1	0	1	0	1
4921511I17Rik	NR_045829	chr12	-	12358327	12399281	1	0	0	0	UP	chr12:11715442-11716497	683309	-	-	0	0	0	0	0	0	0	83	77	500	553	20	22	97	106
4921511M17Rik	NM_001201358	chrX	-	150544175	150555228	1	0	0	0	ns	chrX:148666927-148667894	1887808	-	-	0	0	0	0	0	0	0	5	5	7	7	0	0	0	0
4921513I03Rik	NR_038000	chr10	+	120202787	120215942	1	1	0	0	UP	chr10:120153599-120155061	48435	-	-	0	0	0	0	0	0	0	125	203	233	360	0	0	0	0
4921515E04Rik	NR_045711	chr15	-	18007891	18299382	1	0	0	0	ns	chr15:20244013-20246278	1946427	-	-	0	0	0	0	0	0	0	422	408	378	400	0	0	0	0
4921517D22Rik	NM_183290	chr13	-	59788762	59795462	0	0	0	0	ns	chr13:59976808-59977835	181846	-	-	0	0	0	0	0	0	0	0	0	1	0	0	0	0	0
4921524J17Rik	NM_025722	chr8	-	87932657	87956740	1	0	0	1	UP	chr8:87642900-87644152	313072	-	-	0	0	0	0	0	0	0	593	468	793	482	373	284	467	189
4921524L21Rik	NM_027598	chr18	+	6603630	6638964	1	0	0	0	ns	chr18:6237429-6238846	365555	-	-	0	0	0	0	0	0	0	8	5	6	8	8	5	6	8
4921525O09Rik	NR_045061	chr13	+	52192109	52219529	0	0	0	0	ns	chr13:51948558-51949395	243272	chr13:51941280-51942346	1	1	0	0	0	0	0	0	1	4	7	4	0	0	0	0
4921529L05Rik	NR_110484	chr6	+	53928684	53967377	0	0	0	0	ns	chr6:53461669-53462876	466433	-	-	0	0	0	0	0	0	0	1	1	0	0	0	0	0	0
4921530D09Rik	NM_029859	chr2	-	25464148	25473198	1	0	0	1	ns	chr2:25838691-25839485	365754	-	-	0	0	0	0	0	0	0	45	25	33	27	40	18	27	24
4921530L21Rik	NM_025733	chr14	+	96280484	96281994	0	0	0	0	ns	chr14:94942611-94943139	1337700	chr14:100879389-100880406,chr14:94942611-94943139	2	1	0	0	0	0	0	0	0	0	0	0	0	0	0	0
4921531C22Rik	NR_033782	chr2	+	179711557	179713718	1	0	0	0	DOWN	chr2:179964834-179965902	253846	-	-	0	0	0	0	0	0	0	62	62	42	67	0	0	0	0
4921531P14Rik	NR_045361	chr18	-	83462183	83495276	1	0	0	0	ns	chr18:80666235-80667208	2828507	-	-	0	0	0	0	0	0	0	9	9	8	13	0	0	0	0
4921533I20Rik	NR_033607	chr18	-	17392991	17393991	1	0	0	0	ns	chr18:21381994-21383691	3989142	-	-	0	0	0	0	0	0	0	26	34	35	30	0	0	0	0
4921534H16Rik	NR_110443	chr9	+	97903838	97912594	0	0	0	0	ns	chr9:98260786-98262115	357755	-	-	0	0	0	0	0	0	0	1	3	0	0	1	3	0	0
4921536K21Rik	NM_026150	chr11	-	3786090	3795129	1	0	0	0	UP	chr11:3813750-3814121	18806	chr11:3474935-3476032	1	1	0	0	0	0	1	0	16	24	31	29	11	16	19	15
4921539E11Rik	NM_027612	chr4	-	102903050	102963468	1	0	0	0	ns	chr4:102229996-102231182	732911	-	-	0	0	0	0	0	0	0	20	26	20	25	19	25	19	24
4922501C03Rik	NM_199316	chr9	-	87086797	87150367	1	0	0	1	DOWN	chr9:87625666-87626638	475811	chr9:87625666-87626638,chr9:87633515-87634567	2	1	0	0	0	1	0	1	1789	1568	1221	996	995	767	671	475
4922501L14Rik	NM_175176	chr3	+	154374096	154411976	0	0	0	0	ns	chr3:153647130-153648166	726583	-	-	0	0	0	0	0	0	0	4	5	4	4	4	5	3	4
4922502D21Rik	NM_199034	chr6	-	129272182	129281799	0	0	0	0	ns	chr6:129531322-129531798	249790	-	-	0	0	0	0	0	0	0	0	0	0	0	0	0	0	0
4922502H24Rik	NR_046187	chr13	-	102161825	102167535	0	0	0	0	ns	chr13:103748231-103749236	1581253	-	-	0	0	0	0	0	0	0	1	0	0	0	0	0	0	0
4922502N22Rik	NR_045149	chr6	-	139264117	139271097	0	0	0	0	ns	chr6:140305604-140307214	1035620	-	-	0	0	0	0	0	0	0	0	0	0	0	0	0	0	0
4922505E12Rik	NM_001033547	chr1	-	184677256	184679311	0	0	0	0	ns	chr1:184457571-184458943	221078	-	-	0	0	0	0	0	0	0	0	0	0	0	0	0	0	0
4930401C15Rik	NR_045349	chr10	-	25499119	25557243	1	0	0	0	ns	chr10:25433328-25434519	123269	-	-	0	0	0	0	0	0	0	164	161	154	164	0	0	0	0
4930401O10Rik	NR_045942	chr11	-	71741972	71753624	0	0	0	0	ns	chr11:72020506-72021538	267341	-	-	0	0	0	0	0	0	0	0	0	1	0	0	0	0	0
4930401O12Rik	NR_045957	chr13	-	31305278	31332955	1	0	0	0	ns	chr13:31559732-31560738	227295	-	-	0	0	0	0	0	0	0	21	23	18	21	0	0	0	0
4930402F06Rik	NM_001272040	chr2	-	35231081	35252694	1	1	1	0	ns	chr2:34633178-34633492	619408	-	-	0	0	0	1	0	0	0	3	10	8	13	3	10	8	13
4930402F11Rik	NR_045940	chr7	+	76640979	76644575	0	0	0	0	ns	chr7:77499043-77500051	858543	-	-	0	0	0	0	0	0	0	0	0	1	0	0	0	0	0
4930402H24Rik	NM_029432	chr2	-	130533588	130665846	1	0	0	0	UP	chr2:131077771-131078956	412517	-	-	0	0	0	0	0	0	0	3577	3315	4420	4178	2657	2366	3014	2684
4930402K13Rik	NM_001270700	chrX	+	8681687	8683468	0	0	0	0	ns	chrX:8848023-8849725	167541	-	-	0	0	0	0	0	0	0	0	0	0	0	0	0	0	0
4930404A05Rik	NR_040495	chr16	-	52799620	52815857	0	0	0	0	ns	chr16:52031097-52031823	784176	-	-	0	0	0	0	0	0	0	0	0	0	0	0	0	0	0
4930404A10Rik	NM_029105	chr11	+	54184153	54240257	1	0	0	0	UP	chr11:54335537-54336838	152071	chr11:54335537-54336838	1	1	0	0	0	0	1	0	484	476	556	618	484	476	555	618
4930404H11Rik	NR_045941	chr12	+	72641593	72657120	0	0	0	0	ns	chr12:72116355-72117220	525060	-	-	0	0	0	0	0	0	0	2	1	1	2	0	0	0	0
4930404I05Rik	NR_028368	chr16	+	91011493	91016748	1	0	0	0	ns	chr16:90885677-90886900	125323	-	-	0	0	0	0	0	0	0	358	355	324	274	358	355	324	274
4930404N11Rik	NM_001014836	chr10	-	80826768	80828565	1	0	0	0	ns	chr10:80782627-80784172	45010	chr10:80782627-80784172	1	1	0	0	0	0	0	0	306	255	315	310	203	178	219	208
4930405A10Rik	NR_046307	chr14	-	23326395	23362020	1	0	0	0	ns	chr14:23631622-23632707	270173	-	-	0	0	0	0	0	0	0	15	18	16	14	15	18	16	14
4930405A21Rik	NR_040505	chr2	-	156540274	156546645	1	0	0	0	ns	chr2:156600388-156601611	54428	-	-	0	0	0	0	0	0	0	40	21	20	16	40	21	20	16
4930405D11Rik	NR_045956	chr11	+	90666004	90756466	1	0	0	0	UP	chr11:88717281-88719234	1948082	-	-	0	0	0	0	0	0	0	394	382	464	481	0	0	0	0
4930405J17Rik	NR_045350	chr10	-	19919052	19921660	0	0	0	0	ns	chr10:20183628-20184599	262407	-	-	0	0	0	0	0	0	0	0	2	1	1	0	2	1	1
4930405L22Rik	NR_110478	chr5	-	46318060	46323648	0	0	0	0	ns	chr5:48736640-48738129	2414294	-	-	0	0	0	0	0	0	0	0	0	0	0	0	0	0	0
4930406D18Rik	NR_040543	chr3	+	100230327	100241677	1	0	0	0	UP	chr3:100029382-100030349	200508	-	-	0	0	0	0	0	0	0	0	1	6	4	0	0	0	0
4930407I10Rik	NM_001166475	chr15	+	81889580	81896968	0	0	0	0	ns	chr15:81354187-81354975	535087	-	-	0	0	0	0	0	0	0	0	0	0	0	0	0	0	0
4930412B13Rik	NR_040631	chr2	+	117647663	117734872	1	0	0	0	UP	chr2:117627268-117629334	19798	-	-	0	0	0	0	0	0	0	125	109	256	254	0	0	0	0
4930412C18Rik	NR_030693	chr4	+	9697731	9750558	1	0	0	0	DOWN	chr4:9569676-9570883	127483	chr4:9062664-9063755	1	1	0	0	0	0	0	1	101	76	69	51	75	53	52	32
4930412D23Rik	NM_001281537	chrX	-	124255709	124271086	1	0	0	0	ns	chrX:123310832-123312042	960091	-	-	0	0	0	0	0	0	0	13	13	9	13	0	0	0	0
4930412O13Rik	NR_024257	chr2	+	9802872	9808394	1	0	0	0	ns	chr2:10222642-10223830	420291	-	-	0	0	0	0	0	0	0	0	0	2	1	0	0	0	1
4930413E15Rik	NR_040694	chr5	+	119402347	119411270	0	0	0	0	ns	chr5:119089716-119090203	312367	-	-	0	0	0	0	0	0	0	0	0	0	1	0	0	0	0
4930413F20Rik	NR_045883	chr15	+	34604827	34608959	0	0	0	0	ns	chr15:34422289-34423855	181636	-	-	0	0	0	0	0	0	0	10	4	3	3	8	4	1	2
4930413G21Rik	NR_045614	chr7	-	130112571	130113973	1	0	0	0	ns	chr7:128177437-128178398	1936028	-	-	0	0	0	0	0	0	0	16	20	14	23	0	0	0	0
4930413M19Rik	NR_045759	chr14	+	51123443	51140618	0	0	0	0	ns	chr14:51426676-51428102	303645	-	-	0	0	0	0	0	0	0	1	0	1	2	0	0	0	0
4930414L22Rik	NR_046011	chr6	+	72388676	72390609	1	1	0	0	ns	chr6:73172292-73173588	784318	-	-	0	0	0	0	0	0	0	269	372	238	405	61	123	50	141
4930414N06Rik	NR_040294	chr19	-	45046606	45059040	1	0	0	0	DOWN	chr19:43518484-43519598	1540008	-	-	0	0	0	0	0	0	0	2381	2340	1557	1615	405	344	265	213
4930415F15Rik	NM_028669	chr11	+	11389268	11415193	1	0	0	0	DOWN	chr11:12258369-12259454	869634	-	-	0	0	0	0	0	0	0	46	65	2	2	39	61	2	2
4930415L06Rik	NM_001033880	chrX	-	87175435	87178191	0	0	0	0	ns	chrX:93302490-93303480	6124854	-	-	0	0	0	0	0	0	0	0	0	0	0	0	0	0	0
4930415O20Rik	NM_001201322	chr15	+	98401434	98420019	1	0	0	0	ns	chr15:98860045-98861246	459226	-	-	0	0	0	0	0	0	0	96	121	120	144	0	0	0	0
4930417O13Rik	NR_015527	chr6	+	125215542	125223795	0	0	0	0	ns	chr6:125164808-125165890	50182	chr6:125116128-125117235,chr6:125141341-125142595	2	1	0	0	0	0	0	0	2	4	1	2	2	4	1	2
4930417O22Rik	NR_045806	chr11	+	101813734	101821888	0	0	0	0	ns	chr11:101807396-101808594	5802	-	-	1	0	0	0	0	0	0	1	1	1	1	0	0	0	0
4930419G24Rik	NR_040595	chr3	+	32923698	32987529	0	0	0	0	ns	chr3:33573166-33573652	649826	-	-	0	0	0	0	0	0	0	5	3	3	3	5	3	3	3
4930422G04Rik	NM_197997	chr3	+	127256406	127320941	1	1	0	0	DOWN	chr3:127275049-127276122	19178	-	-	0	0	0	0	0	0	0	2044	2247	1261	1407	1148	1339	699	791
4930423M02Rik	NR_038183	chr4	+	5559474	5569431	0	0	0	0	ns	chr4:4472784-4473897	1086097	-	-	0	0	0	0	0	0	0	2	2	2	2	0	0	0	0
4930425K10Rik	NR_038182	chr5	-	68324850	68334320	0	0	0	0	ns	chr5:67651368-67652497	682344	-	-	0	0	0	0	0	0	0	1	0	0	0	0	0	0	0
4930425O10Rik	NR_040545	chr3	-	138374498	138389948	0	0	0	0	ns	chr3:138437269-138438358	47815	-	-	0	0	0	0	0	0	0	2	1	3	3	0	0	0	0
4930426D05Rik	NM_001271580	chr18	+	21810065	21814608	0	0	0	0	ns	chr18:21458447-21459577	351111	-	-	0	0	0	0	0	0	0	0	0	1	0	0	0	0	0
4930426L09Rik	NR_024323	chr2	+	18919945	18921431	1	0	0	0	UP	chr2:18641150-18642121	278313	-	-	0	0	0	0	0	0	0	14	8	38	25	0	0	0	0
4930427A07Rik	NM_134041	chr12	+	114394631	114403669	1	0	0	0	DOWN	chr12:114238664-114239677	155562	chr12:114238664-114239677	1	1	0	0	0	0	0	1	682	658	533	537	88	83	55	54
4930428D18Rik	NM_001033799	chrX	+	73638688	73643318	0	0	0	0	ns	chrX:73254616-73255918	383431	-	-	0	0	0	0	0	0	0	0	0	0	0	0	0	0	0
4930428E07Rik	NR_045943	chr12	-	39279395	39341108	0	0	0	0	ns	chr12:40764504-40765349	1423834	-	-	0	0	0	0	0	0	0	4	5	5	6	4	5	5	6
4930428G15Rik	NR_040730	chr9	+	115245278	115251042	0	0	0	0	ns	chr9:114694184-114695390	550610	-	-	0	0	0	0	0	0	0	0	0	0	1	0	0	0	0
4930428O21Rik	NR_045871	chr5	-	108127230	108132499	0	0	0	0	ns	chr5:108416314-108417525	284434	chr5:108981678-108982622	1	1	0	0	0	0	0	0	1	0	0	2	0	0	0	0
4930429B21Rik	NR_027966	chr3	+	32264410	32266360	1	0	0	0	UP	chr3:33573166-33573652	1309114	-	-	0	0	0	0	0	0	0	50	53	188	193	0	0	0	1
4930429D17Rik	NR_040699	chr5	-	103659393	103728048	1	0	0	0	ns	chr5:103407128-103407469	320773	-	-	0	0	0	0	0	0	0	19	16	17	12	0	0	0	0
4930429F11Rik	NR_033463	chr17	-	79874963	79877225	0	0	0	0	ns	chr17:79871230-79872231	5418	chr17:79574647-79575405	1	1	0	0	0	0	0	0	0	0	0	0	0	0	0	0
4930429F24Rik	NR_040734	chr9	+	79641447	79651042	1	0	0	0	ns	chr9:79080392-79081406	560504	-	-	0	0	0	0	0	0	0	29	19	25	14	0	0	0	0
4930430A15Rik	NM_026248	chr2	-	111033410	111069757	0	0	0	0	ns	chr2:109915490-109915926	1154129	-	-	0	0	0	0	0	0	0	2	2	7	4	2	2	7	4
4930430D24Rik	NM_001034856	chrX	-	35391375	35396291	0	0	0	0	ns	chrX:42719310-42720066	7323258	-	-	0	0	0	0	0	0	0	0	3	2	2	0	0	0	0
4930430F08Rik	NM_175128	chr10	-	100034907	100051893	1	0	0	0	ns	chr10:98748011-98749090	1303261	-	-	0	0	0	0	0	0	0	409	418	456	492	188	200	187	203
4930430F21Rik	NR_045186	chr15	+	30968880	30973086	0	0	0	0	ns	chr15:32362251-32363436	1393883	-	-	0	0	0	0	0	0	0	1	1	1	1	0	0	0	0
4930430J02Rik	NR_040729	chr9	+	57238876	57248171	1	0	0	0	ns	chr9:56923008-56925596	315203	-	-	0	0	0	0	0	0	0	31	38	29	32	0	0	0	0
4930431F12Rik	NR_073013	chr5	+	45357439	45370044	0	0	0	0	ns	chr5:48736640-48738129	3380503	-	-	0	0	0	0	0	0	0	2	1	1	0	0	0	0	0
4930431P03Rik	NR_045059	chr14	-	45574574	45580982	0	0	0	0	ns	chr14:46083537-46084504	502953	-	-	0	0	0	0	0	0	0	2	1	6	4	0	0	0	0
4930432J09Rik	NR_045953	chr14	-	104376844	104426359	1	0	0	0	ns	chr14:104860647-104860921	434424	-	-	0	0	0	0	0	0	0	20	20	19	17	0	0	0	0
4930432K09Rik	NM_028648	chr5	+	88254721	88275411	0	0	0	0	ns	chr5:88107709-88108117	146918	-	-	0	0	0	0	0	0	0	3	3	3	4	3	3	3	4
4930432K21Rik	NM_001163752	chr8	+	86671936	86696496	1	0	0	1	DOWN	chr8:86589980-86591043	81371	chr8:87183328-87184574,chr8:87187374-87188745	2	1	0	0	0	1	0	1	147	94	107	82	107	62	74	53
4930432M17Rik	NM_001033814	chr3	+	121373680	121385900	1	0	0	0	UP	chr3:121349209-121350324	23874	chr3:123031802-123033066	1	1	0	0	0	0	1	0	2	2	15	15	0	0	0	0
4930433B08Rik	NR_040544	chr3	-	18368284	18380477	0	0	0	0	ns	chr3:20045356-20045721	1665107	-	-	0	0	0	0	0	0	0	0	0	0	0	0	0	0	0
4930433I11Rik	NM_207248	chr7	+	48242978	48250203	0	0	0	0	ns	chr7:46621701-46623541	1620678	-	-	0	0	0	0	0	0	0	0	0	0	0	0	0	0	0
4930433N12Rik	NR_027988	chr9	-	3190268	3199813	0	0	0	0	ns	chr9:6198060-6198529	2998401	-	-	0	0	0	0	0	0	0	0	0	1	0	0	0	0	0
4930434J06Rik	NR_046274	chr14	+	72256515	72320245	1	0	0	0	ns	chr14:73398972-73399785	1142713	-	-	0	0	0	0	0	0	0	5	4	7	6	0	0	0	0
4930435E12Rik	NM_029042	chr16	-	38812317	38828862	0	0	0	0	ns	chr16:38694989-38696030	133396	-	-	0	0	0	0	0	0	0	2	0	4	4	2	0	4	4
4930438E09Rik	NR_045961	chr14	-	67950878	68016579	1	0	0	0	UP	chr14:67852879-67853896	163200	chr14:68558692-68559972	1	1	0	0	0	0	1	0	19	15	55	53	19	15	50	50
4930440C22Rik	NR_040473	chr1	+	96694018	96699049	0	0	0	0	ns	chr1:95721583-95722695	971858	-	-	0	0	0	0	0	0	0	0	0	0	0	0	0	0	0
4930440I19Rik	NR_108098	chr2	+	77889233	78034587	1	0	0	0	ns	chr2:77547097-77547900	341771	chr2:78388658-78390075	1	1	0	0	0	0	0	0	33	40	38	32	0	0	0	0
4930441J16Rik	NR_040501	chr2	-	74136996	74145774	0	0	0	0	ns	chr2:74524415-74524812	378828	-	-	0	0	0	0	0	0	0	2	2	3	4	0	0	0	0
4930442J19Rik	NR_040747	chr2	+	151127774	151141739	0	0	0	0	ns	chr2:151368877-151369750	241598	-	-	0	0	0	0	0	0	0	0	1	1	1	0	0	0	0
4930442L01Rik	NR_015596	chr3	-	96633748	96635993	0	0	0	0	ns	chr3:96404457-96406127	230454	-	-	0	0	0	0	0	0	0	1	2	2	2	1	2	2	1
4930443O20Rik	NR_040504	chr2	-	84913770	84926618	1	1	1	0	UP	chr2:84890947-84892021	35121	-	-	0	0	0	0	0	0	0	89	129	197	259	0	0	0	0
4930444F02Rik	NR_102728	chr10	-	18517104	18551736	0	0	0	0	ns	chr10:18765257-18766347	214020	-	-	0	0	0	0	0	0	0	4	2	2	2	0	0	0	0
4930444G20Rik	NM_053264	chr10	-	21786114	21787885	0	0	0	0	ns	chr10:21713220-21714854	74129	-	-	0	0	0	0	0	0	0	3	5	4	2	0	0	0	0
4930444M15Rik	NR_045660	chr14	-	76914364	76920662	0	0	0	0	ns	chr14:77022073-77023194	101961	chr14:77022073-77023194,chr14:77186896-77187973	2	1	0	0	0	0	0	0	4	3	3	4	0	0	0	0
4930444P10Rik	NM_001243238	chr1	-	16056059	16083122	1	0	0	0	ns	chr1:16650938-16652175	568435	chr1:16650938-16652175	1	1	0	0	0	0	0	0	17	13	14	15	0	0	0	0
4930447A16Rik	NM_029113	chr15	+	37355308	37370399	1	0	0	0	UP	chr15:36211585-36212456	1143286	-	-	0	0	0	0	0	0	0	21	19	36	36	21	19	36	36
4930447C04Rik	NM_029444	chr12	-	73982095	74018752	1	0	0	0	ns	chr12:74875473-74876724	857151	-	-	0	0	0	0	0	0	0	23	35	21	19	21	31	20	18
4930447J18Rik	NR_045959	chr14	+	48518538	48563864	1	0	0	0	ns	chr14:48808644-48809772	290661	-	-	0	0	0	0	0	0	0	9	13	10	12	0	0	0	0
4930447K03Rik	NR_046184	chr13	-	34176023	34205141	1	1	1	0	ns	chr13:34787934-34789104	583852	-	-	0	0	0	1	0	0	0	34	61	29	45	0	0	0	0
4930447N08Rik	NR_045168	chr3	-	122498008	122504898	1	0	0	0	UP	chr3:122411142-122412052	93031	-	-	0	0	0	0	0	0	0	79	82	226	249	67	67	190	212
4930448C13Rik	NR_045960	chr12	-	15003194	15057195	1	0	0	0	ns	chr12:15518584-15519465	461791	-	-	0	0	0	0	0	0	0	18	12	15	14	0	0	0	0
4930448F12Rik	NR_046032	chr13	-	18176780	18192036	1	0	0	0	ns	chr13:17384324-17384681	807514	-	-	0	0	0	0	0	0	0	6	8	5	6	0	0	0	0
4930448H16Rik	NR_040700	chr5	+	143988670	143996427	1	0	0	0	ns	chr5:143818963-143820095	169040	-	-	0	0	0	0	0	0	0	5	4	5	3	0	0	0	0
4930448I06Rik	NR_040475	chr1	-	41224404	41238097	0	0	0	0	ns	chr1:40571640-40572683	665909	-	-	0	0	0	0	0	0	0	0	0	1	0	0	0	0	0
4930448I18Rik	NR_040696	chr5	+	50542571	50547331	0	0	0	0	ns	chr5:50517516-50518691	24491	-	-	0	0	0	0	0	0	0	1	0	0	0	0	0	0	0
4930448K20Rik	NR_004448	chr4	-	9843111	9844544	0	0	0	0	ns	chr4:9569676-9570883	274296	-	-	0	0	0	0	0	0	0	0	0	0	0	0	0	0	0
4930449E01Rik	NR_045921	chr14	+	105898004	105904845	0	0	0	0	ns	chr14:104860647-104860921	1037219	-	-	0	0	0	0	0	0	0	0	0	1	0	0	0	0	0
4930449E18Rik	NR_045319	chr19	+	57348449	57351542	1	0	0	0	ns	chr19:53602848-53603781	3744897	-	-	0	0	0	0	0	0	0	8	6	6	6	0	0	0	0
4930449I24Rik	NM_026136	chr5	+	147313974	147316759	0	0	0	0	ns	chr5:145877120-145877792	1436623	-	-	0	0	0	0	0	0	0	0	0	0	0	0	0	0	0
4930451C15Rik	NM_029053	chr16	-	17544557	17561340	1	0	0	0	ns	chr16:15252368-15253545	2308434	-	-	0	0	0	0	0	0	0	9	10	4	8	8	7	3	7
4930451G09Rik	NR_073370	chr16	+	4964381	4979055	1	0	0	0	ns	chr16:4879715-4881038	83907	-	-	0	0	0	0	0	0	0	43	33	34	25	0	0	0	0
4930451I11Rik	NM_183131	chr7	-	133973987	133975010	0	0	0	0	ns	chr7:133942295-133943177	32241	chr7:134620932-134622809	1	1	0	0	0	0	0	0	0	0	0	0	0	0	0	0
4930452A19Rik	NR_045433	chr17	-	9943616	9968731	0	0	0	0	ns	chr17:8449707-8450282	1518731	-	-	0	0	0	0	0	0	0	0	0	0	0	0	0	0	0
4930452B06Rik	NM_028934	chr14	-	9263685	9498804	1	0	0	0	DOWN	chr14:8641850-8642844	856484	-	-	0	0	0	0	0	0	0	1652	1554	702	703	1397	1286	594	603
4930452G13Rik	NR_045060	chr14	+	80102726	80112737	0	0	0	0	ns	chr14:79951548-79952507	150743	-	-	0	0	0	0	0	0	0	2	6	5	3	0	0	0	0
4930452N14Rik	NR_040629	chr1	-	156088650	156104036	1	0	0	0	ns	chr1:156887107-156888232	783651	-	-	0	0	0	0	0	0	0	4	9	7	8	0	0	0	0
4930453H23Rik	NM_001252013	chrX	-	20783705	20798791	0	0	0	0	ns	chrX:22018122-22019256	1219983	-	-	0	0	0	0	0	0	0	0	0	0	0	0	0	0	0
4930453L07Rik	NR_073360	chr8	+	9144668	9149050	0	0	0	0	ns	chr8:8564864-8565872	579315	chr8:8050779-8051965	1	1	0	0	0	0	0	0	0	1	1	2	0	0	0	0
4930453N24Rik	NM_026273	chr16	-	64765930	64770765	1	0	0	0	ns	chr16:64883688-64884919	113692	chr16:64883688-64884919	1	1	0	0	0	0	0	0	694	679	716	664	73	77	67	52
4930455B14Rik	NR_045968	chr14	+	9498903	9505892	0	0	0	0	ns	chr14:8641850-8642844	856583	-	-	0	0	0	0	0	0	0	2	0	0	0	0	0	0	0
4930455C13Rik	NR_045352	chr10	-	21038893	21061861	1	0	0	0	ns	chr10:21131054-21132178	69688	-	-	0	0	0	0	0	0	0	706	686	795	811	473	441	524	527
4930455D15Rik	NR_045381	chr18	-	32823295	32996941	1	0	0	1	ns	chr18:32902460-32903684	93849	chr18:33782044-33783056	1	1	0	0	0	1	0	0	158	94	167	80	45	11	51	4
4930455F16Rik	NR_040571	chr16	-	4219911	4229116	0	0	0	0	ns	chr16:4077191-4078265	151414	-	-	0	0	0	0	0	0	0	1	1	2	0	0	0	0	0
4930455H04Rik	NR_040596	chr3	+	116671184	116687324	1	0	0	0	UP	chr3:116754996-116755950	84270	-	-	0	0	0	0	0	0	0	10	7	47	46	1	0	5	4
4930455J16Rik	NR_045469	chr13	-	58842434	58863672	0	0	0	0	ns	chr13:58568068-58569347	294950	-	-	0	0	0	0	0	0	0	1	2	2	2	0	0	0	0
4930456L15Rik	NR_045887	chr4	+	102963563	102984437	0	0	0	0	ns	chr4:102229996-102231182	733006	-	-	0	0	0	0	0	0	0	3	3	6	5	0	0	0	0
4930459C07Rik	NR_110448	chr10	+	95688840	95711342	0	0	0	0	ns	chr10:95834859-95835883	146506	chr10:95834859-95835883,chr10:96775598-96776979	2	1	0	0	0	0	0	0	2	1	2	2	0	0	0	0
4930459L07Rik	NR_046190	chr5	-	58834478	58844237	0	0	0	0	ns	chr5:58259672-58260707	584116	-	-	0	0	0	0	0	0	0	1	1	1	0	0	0	0	0
4930461G14Rik	NR_040736	chr9	+	58302979	58317430	0	0	0	0	ns	chr9:58006441-58007538	296020	-	-	0	0	0	0	0	0	0	3	3	4	4	0	0	0	0
4930465K10Rik	NR_027978	chr18	+	77952922	77954184	1	0	0	0	ns	chr18:78433717-78434749	481244	chr18:80337418-80338576	1	1	0	0	0	0	0	0	14	10	7	8	0	0	0	0
4930465M20Rik	NR_045973	chr12	-	108961952	108973698	0	0	0	0	ns	chr12:109417234-109418269	444194	-	-	0	0	0	0	0	0	0	1	1	0	2	0	0	0	0
4930467D21Rik	NR_045981	chr5	+	97821435	98017145	1	0	0	0	ns	chr5:97222272-97223732	598265	-	-	0	0	0	0	0	0	0	39	40	43	37	0	0	0	0
4930467E23Rik	NM_001039553	chr8	+	19729575	19753602	1	1	1	0	ns	chr8:15013847-15014854	4715387	-	-	0	0	0	1	0	0	0	21	45	17	23	0	0	0	0
4930467K11Rik	NR_045353	chr10	-	57198188	57206159	0	0	0	0	ns	chr10:57784807-57786730	579710	-	-	0	0	0	0	0	0	0	2	2	1	4	0	0	0	0
4930468A15Rik	NM_001201395	chrX	-	73827948	73848263	1	0	0	0	ns	chrX:73254616-73255918	593006	-	-	0	0	0	0	0	0	0	11	14	15	10	0	0	0	0
4930469G21Rik	NM_001195189	chr1	-	163086973	163089445	0	0	0	0	ns	chr1:162836009-162836976	252929	chr1:164146894-164148298,chr1:164155414-164156628	2	1	0	0	0	0	0	0	6	3	0	0	6	3	0	0
4930470H14Rik	NR_045764	chr17	-	4044657	4082995	1	0	0	0	ns	chr17:3083619-3084641	999113	-	-	0	0	0	0	0	0	0	8	7	8	8	0	0	0	0
4930470P17Rik	NR_027825	chr2	-	170404917	170427517	0	0	0	0	ns	chr2:169972897-169973928	454082	-	-	0	0	0	0	0	0	0	0	0	1	1	0	0	0	1
4930471C04Rik	NR_046192	chr14	-	64718131	64723072	0	0	0	0	ns	chr14:64874557-64875485	152037	-	-	0	0	0	0	0	0	0	2	4	0	3	0	0	0	0
4930471G03Rik	NR_015571	chr18	+	36265856	36269608	1	0	0	0	UP	chr18:36028312-36028986	237361	-	-	0	0	0	0	0	0	0	2	2	12	14	2	2	12	14
4930471M09Rik	NR_045980	chr6	-	91380453	91390848	0	0	0	0	ns	chr6:91438465-91439614	48124	chr6:91438465-91439614	1	1	0	0	0	0	0	0	10	5	4	6	0	0	0	0
4930473A02Rik	NR_040348	chr2	-	130369526	130389485	1	0	0	0	ns	chr2:131077771-131078956	688878	-	-	0	0	0	0	0	0	0	1260	1306	1300	1377	277	263	273	266
4930473O22Rik	NR_045356	chr10	-	97053617	97059565	0	0	0	0	ns	chr10:96942353-96943160	116803	-	-	0	0	0	0	0	0	0	1	0	0	0	0	0	0	0
4930474G06Rik	NR_045398	chr18	+	28718664	29156677	1	0	0	0	ns	chr18:30788369-30789316	2070004	-	-	0	0	0	0	0	0	0	98	107	106	108	0	0	0	0
4930474H20Rik	NR_045712	chr14	+	90526697	90669567	1	0	0	0	ns	chr14:93938676-93939411	3412220	-	-	0	0	0	0	0	0	0	22	19	29	20	0	0	0	0
4930474M22Rik	NR_027986	chr17	-	14526113	14535949	1	0	0	0	UP	chr17:14474528-14475883	60713	-	-	0	0	0	0	0	0	0	513	465	630	598	513	465	630	598
4930474N05Rik	NM_175008	chr14	+	36908150	36910041	0	0	0	0	ns	chr14:35258083-35259097	1649468	-	-	0	0	0	0	0	0	0	0	0	0	0	0	0	0	0
4930474N09Rik	NR_038130	chr12	-	100399486	100401018	0	0	0	0	ns	chr12:99507626-99508655	892890	-	-	0	0	0	0	0	0	0	7	5	4	5	0	0	0	0
4930478L05Rik	NR_040569	chr16	+	78560560	78565114	1	0	0	0	ns	chr16:76610788-76611546	1949438	-	-	0	0	0	0	0	0	0	39	47	69	51	39	47	69	51
4930478P22Rik	NR_046060	chr5	+	35704201	35710326	0	0	0	0	ns	chr5:36741128-36742105	1037386	-	-	0	0	0	0	0	0	0	0	0	1	1	0	0	0	0
4930479D17Rik	NR_046277	chr6	+	146605739	146613925	1	0	0	0	ns	chr6:146590575-146591494	14687	chr6:146133629-146134718,chr6:146673827-146674827	2	1	0	0	0	0	0	0	6	10	9	10	0	0	0	0
4930480E11Rik	NM_001177966	chrX	+	75614981	75616467	0	0	0	0	ns	chrX:77040959-77041899	1426780	-	-	0	0	0	0	0	0	0	0	0	0	0	0	0	0	0
4930480G23Rik	NR_040768	chr4	-	19906591	19932886	1	0	0	0	ns	chr4:21694028-21694921	1761536	-	-	0	0	0	0	0	0	0	9	12	12	9	0	0	0	0
4930480K15Rik	NR_045463	chr17	+	91260508	91266442	0	0	0	0	ns	chr17:89025245-89026444	2234639	-	-	0	0	0	0	0	0	0	0	1	0	2	0	1	0	2
4930480M12Rik	NR_046278	chr12	+	26896131	26925572	0	0	0	0	ns	chr12:26847923-26848961	47695	chr12:26847923-26848961	1	1	0	0	0	0	0	0	3	1	2	2	0	0	0	0
4930481A15Rik	NR_015545	chr19	+	5406814	5422847	1	0	0	0	DOWN	chr19:5447054-5448168	40774	chr19:5294899-5296088,chr19:5447054-5448168	2	1	0	0	0	0	0	1	268	244	179	174	138	122	72	78
4930482G09Rik	NR_108044	chr3	-	152810906	152815072	0	0	0	0	ns	chr3:152476343-152477560	338041	-	-	0	0	0	0	0	0	0	2	2	2	2	0	0	0	0
4930483J18Rik	NR_015603	chr15	+	81021282	81023187	0	0	0	0	ns	chr15:81020792-81021866	583	-	-	1	0	0	0	0	0	0	3	0	3	1	2	0	2	0
4930483K19Rik	NR_045354	chr10	-	76008615	76024971	1	1	0	0	UP	chr10:76112921-76114113	88620	-	-	0	0	0	0	0	0	0	1736	2280	3677	4410	301	597	597	1049
4930483O08Rik	NR_046279	chr7	+	140319933	140334140	1	0	0	0	ns	chr7:140280449-140281382	39113	-	-	0	0	0	0	0	0	0	17	16	12	16	0	0	0	0
4930486F22Rik	NR_038024	chr10	+	85558598	85576330	1	0	0	0	ns	chr10:85772949-85774180	214950	-	-	0	0	0	0	0	0	0	18	19	11	11	18	19	11	11
4930486I03Rik	NR_045734	chr1	+	20346534	20382381	1	0	0	0	DOWN	chr1:20675935-20676723	329731	-	-	0	0	0	0	0	0	0	287	282	25	22	193	193	21	18
4930486L24Rik	NM_178098	chr13	-	60943972	60965777	1	0	0	0	UP	chr13:60368578-60369480	596667	-	-	0	0	0	0	0	0	0	20	16	102	77	17	11	25	20
4930487D11Rik	NR_046191	chr5	+	38735627	38740436	0	0	0	0	ns	chr5:38952601-38953540	217386	-	-	0	0	0	0	0	0	0	0	0	0	1	0	0	0	0
4930487H11Rik	NR_040601	chr1	-	62837491	62841306	1	0	0	0	ns	chr1:62841248-62842179	364	-	-	1	0	0	0	0	0	0	204	209	228	248	204	209	228	248
4930488B22Rik	NR_040627	chr1	+	186536375	186542868	0	0	0	0	ns	chr1:186404902-186405766	131127	-	-	0	0	0	0	0	0	0	0	0	0	0	0	0	0	0
4930488L21Rik	NR_026888	chr8	-	96335593	96337455	1	0	0	0	ns	chr8:96412549-96413799	75704	-	-	0	0	0	0	0	0	0	20	18	11	7	20	18	11	7
4930500F04Rik	NR_045758	chr5	+	150650321	150666855	0	0	0	0	ns	chr5:150246823-150247993	402919	-	-	0	0	0	0	0	0	0	2	2	2	1	0	0	0	0
4930500J02Rik	NR_040322	chr2	+	104399340	104411586	1	0	0	0	ns	chr2:104429606-104431007	30970	-	-	0	0	0	0	0	0	0	10	8	5	9	0	0	0	0
4930500L23Rik	NR_040701	chr5	+	139999704	140017293	0	0	0	0	ns	chr5:140141117-140141453	141674	chr5:140141117-140141453	1	1	0	0	0	0	0	0	4	4	3	5	0	0	0	0
4930502A04Rik	NR_040737	chr9	-	68318708	68368007	1	0	0	0	ns	chr9:68190120-68190756	177651	-	-	0	0	0	0	0	0	0	12	6	9	7	0	0	0	0
4930502E09Rik	NR_046281	chr11	+	84642679	84644370	1	0	0	0	ns	chr11:84335626-84336849	306475	-	-	0	0	0	0	0	0	0	32	51	34	66	0	0	0	0
4930502E18Rik	NM_029142	chrX	+	51028007	51041399	0	0	0	0	ns	chrX:50471167-50472260	556224	-	-	0	0	0	0	0	0	0	0	0	1	2	0	0	1	2
4930503B20Rik	NM_029144	chr3	-	146309222	146314281	0	0	0	0	ns	chr3:147108417-147109469	794666	-	-	0	0	0	0	0	0	0	5	5	1	0	3	3	1	0
4930503E14Rik	NM_029131	chr14	-	44740831	44749036	0	0	0	0	ns	chr14:44688719-44689923	59734	-	-	0	0	0	0	0	0	0	0	0	1	0	0	0	0	0
4930503E24Rik	NR_028310	chr10	+	123906129	123961544	1	0	0	0	ns	chr10:124563328-124564107	657778	-	-	0	0	0	0	0	0	0	376	364	394	400	6	4	6	6
4930503H13Rik	NR_033598	chrX	+	152974025	152974660	0	0	0	0	ns	chrX:153709211-153710280	735796	-	-	0	0	0	0	0	0	0	0	0	0	0	0	0	0	0
4930503L19Rik	NM_172967	chr18	-	70612793	70632134	1	0	0	0	UP	chr18:69243376-69245102	1387619	-	-	0	0	0	0	0	0	0	1216	1202	1396	1369	581	538	688	611
4930503O07Rik	NR_040477	chr1	-	196038380	196048953	0	0	0	0	ns	chr1:195344629-195345878	703657	-	-	0	0	0	0	0	0	0	0	0	0	0	0	0	0	0
4930504O13Rik	NM_207527	chr11	-	58259644	58266468	0	0	0	0	ns	chr11:58147874-58148955	118111	-	-	0	0	0	0	0	0	0	0	1	4	1	0	1	4	1
4930505A04Rik	NM_001100394	chr11	-	30326005	30371829	1	0	0	0	ns	chr11:29591832-29593255	779554	-	-	0	0	0	0	0	0	0	37	34	44	38	34	31	42	36
4930505G20Rik	NR_045761	chr14	-	115795772	115808774	0	0	0	0	ns	chr14:119105456-119106374	3296999	-	-	0	0	0	0	0	0	0	0	0	0	0	0	0	0	0
4930506C21Rik	NR_073374	chr17	-	8486230	8503983	1	0	0	0	ns	chr17:8449707-8450282	53983	chr17:8449707-8450282	1	1	0	0	0	0	0	0	361	367	340	352	68	74	62	63
4930506M07Rik	NM_001114312	chr19	-	59047847	59150559	1	0	0	0	UP	chr19:53602848-53603781	5547007	-	-	0	0	0	0	0	0	0	168	158	295	264	127	114	208	173
4930507D05Rik	NR_027926	chr10	+	61911907	61914101	1	0	0	0	ns	chr10:61801639-61803696	109631	chr10:61801639-61803696	1	1	0	0	0	0	0	0	40	48	35	46	8	8	4	6
4930507D10Rik	NR_110449	chr11	-	80663882	80671802	0	0	0	0	ns	chr11:80597422-80598551	73842	-	-	0	0	0	0	0	0	0	1	2	2	0	0	0	0	0
4930509E16Rik	NR_045735	chr9	-	72366056	72379665	1	0	0	0	ns	chr9:70481019-70482008	1897974	-	-	0	0	0	0	0	0	0	8	6	12	9	0	0	0	0
4930509J09Rik	NR_040547	chr3	-	73155127	73285573	1	0	0	0	ns	chr3:68346408-68347460	4938566	-	-	0	0	0	0	0	0	0	53	55	57	55	0	0	0	0
4930509K18Rik	NR_040663	chr4	+	40260264	40264752	0	0	0	0	ns	chr4:40089499-40090896	170485	-	-	0	0	0	0	0	0	0	0	1	2	0	0	0	0	0
4930511A02Rik	NR_045966	chr12	+	11445038	11451618	0	0	0	0	ns	chr12:11219398-11220633	224936	-	-	0	0	0	0	0	0	0	0	0	0	0	0	0	0	0
4930511E03Rik	NR_040761	chr6	+	94893827	94901539	0	0	0	0	ns	chr6:94727654-94729219	165157	chr6:94727654-94729219	1	1	0	0	0	0	0	0	0	0	0	0	0	0	0	0
4930511M06Rik	NR_027944	chr18	-	57705667	57712049	1	0	0	0	ns	chr18:58483533-58484788	772122	-	-	0	0	0	0	0	0	0	17	11	22	19	17	11	22	19
4930512B01Rik	NR_033573	chr12	+	70891330	70942867	1	0	0	1	DOWN	chr12:72069095-72070262	1178409	-	-	0	0	0	0	0	0	0	4873	4544	4409	4231	2643	2276	2337	2023
4930513D17Rik	NR_045416	chr5	-	39852987	39994813	1	0	0	0	ns	chr5:38952601-38953540	1041798	-	-	0	0	0	0	0	0	0	34	26	32	25	0	0	0	0
4930513N10Rik	NR_015574	chr8	+	98330729	98345628	1	0	0	0	ns	chr8:97885729-97886973	444375	-	-	0	0	0	0	0	0	0	113	131	111	98	47	55	47	42
4930513O06Rik	NM_029174	chrX	+	135620781	135627942	0	0	0	0	ns	chrX:137240368-137241230	1620050	-	-	0	0	0	0	0	0	0	0	0	0	1	0	0	0	0
4930515B02Rik	NR_040654	chr4	+	140428607	140433972	0	0	0	0	ns	chr4:140255039-140256252	172993	-	-	0	0	0	0	0	0	0	2	3	0	1	0	0	0	0
4930515G01Rik	NR_027872	chr5	-	115223741	115224992	1	0	0	0	ns	chr5:114819810-114821185	404409	-	-	0	0	0	0	0	0	0	28	21	20	22	0	0	0	0
4930515G16Rik	NR_003100	chr6	-	67515227	67515693	0	0	0	0	ns	chr6:67637112-67637524	121618	-	-	0	0	0	0	0	0	0	3	1	3	3	0	0	0	0
4930515L03Rik	NR_040632	chr2	-	16840304	16935353	1	0	0	0	UP	chr2:16762580-16763308	172285	-	-	0	0	0	0	0	0	0	27	27	43	33	0	0	0	0
4930515L19Rik	NR_045440	chrX	-	43620735	43682088	1	0	0	0	ns	chrX:42719310-42720066	962537	-	-	0	0	0	0	0	0	0	17	13	18	25	0	0	0	0
4930517E11Rik	NR_040611	chr2	-	123949371	123955692	0	0	0	0	ns	chr2:122454616-122455582	1500714	-	-	0	0	0	0	0	0	0	0	0	0	0	0	0	0	0
4930518P08Rik	NR_045364	chr13	-	50848761	50860617	0	0	0	0	ns	chr13:51463764-51464673	603778	-	-	0	0	0	0	0	0	0	0	0	0	0	0	0	0	0
4930519D14Rik	NR_045975	chr13	+	30706911	30716127	0	0	0	0	ns	chr13:30503824-30504951	202467	-	-	0	0	0	0	0	0	0	0	1	1	0	0	0	0	0
4930519F09Rik	NR_033601	chr10	-	28641768	28643313	1	0	0	0	UP	chr10:28121273-28122475	521478	-	-	0	0	0	0	0	0	0	96	115	154	142	0	0	0	0
4930519F16Rik	NM_029170	chrX	-	100427619	100451945	1	0	0	0	ns	chrX:100688610-100689585	237086	-	-	0	0	0	0	0	0	0	9	11	12	8	9	11	10	7
4930519F24Rik	NR_040763	chr9	+	99922718	99935089	0	0	0	0	ns	chr9:101152522-101153855	1230907	-	-	0	0	0	0	0	0	0	0	0	0	0	0	0	0	0
4930519G04Rik	NM_026263	chr5	+	115303722	115333888	1	0	0	0	UP	chr5:115724556-115725370	421254	-	-	0	0	0	0	0	0	0	8	7	20	24	7	6	20	24
4930519H02Rik	NR_045974	chr5	-	15369745	15389584	0	0	0	0	ns	chr5:15627614-15629004	238956	-	-	0	0	0	0	0	0	0	4	2	1	2	0	0	0	0
4930520O04Rik	NR_040383	chr9	+	114277441	114286356	1	0	0	0	DOWN	chr9:114694184-114695390	417225	-	-	0	0	0	0	0	0	0	1191	1122	940	896	60	42	48	39
4930520P13Rik	NR_036596	chr13	+	70371699	70387000	1	0	0	0	ns	chr13:74488534-74489179	4117001	-	-	0	0	0	0	0	0	0	8	3	7	5	0	0	0	0
4930521E06Rik	NR_040602	chr1	-	44796519	44801794	1	0	0	0	DOWN	chr1:45300589-45301765	499424	chr1:45813144-45814355	1	1	0	0	0	0	0	1	207	190	146	131	180	166	124	107
4930522H14Rik	NM_001199090	chr4	-	109177936	109203809	1	0	0	0	ns	chr4:109164712-109165561	38589	-	-	0	0	0	0	0	0	0	5	7	12	12	5	7	12	12
4930522O17Rik	NR_040665	chr4	+	53259067	53263992	0	0	0	0	ns	chr4:54117569-54118691	859166	-	-	0	0	0	0	0	0	0	0	0	0	1	0	0	0	0
4930523C07Rik	NM_001162896	chr1	+	161974510	162008717	1	1	1	0	UP	chr1:162030911-162032000	56932	-	-	0	0	0	0	0	0	0	344	412	1002	932	198	262	535	468
4930523O13Rik	NR_040451	chr15	-	46267411	46327725	1	0	0	0	ns	chr15:46911590-46912633	584578	-	-	0	0	0	0	0	0	0	7	7	6	5	0	0	0	0
4930524B15Rik	NM_026262	chr11	+	31865632	31879651	0	0	0	0	ns	chr11:29591832-29593255	2273357	-	-	0	0	0	0	0	0	0	2	3	2	1	2	3	2	1
4930524C18Rik	NR_045661	chr14	+	115231186	115260549	0	0	0	0	ns	chr14:111739868-111740757	3490840	-	-	0	0	0	0	0	0	0	0	0	0	0	0	0	0	0
4930524N10Rik	NM_001256259	chrX	-	150773767	150777935	0	0	0	0	ns	chrX:148666927-148667894	2110515	-	-	0	0	0	0	0	0	0	0	0	0	1	0	0	0	0
4930524O05Rik	NR_045316	chr19	-	10720183	10722543	0	0	0	0	ns	chr19:11685462-11686725	963506	-	-	0	0	0	0	0	0	0	2	2	6	5	1	2	3	5
4930524O08Rik	NR_040735	chr9	+	89721356	89758866	0	0	0	0	ns	chr9:89329902-89330342	391100	-	-	0	0	0	0	0	0	0	1	0	0	1	0	0	0	0
4930525D18Rik	NR_040738	chr9	-	114250228	114273745	1	1	1	0	ns	chr9:114694184-114695390	420921	-	-	0	0	0	1	0	0	0	18	50	30	40	0	0	0	0
4930525G20Rik	NR_045194	chr13	-	67897530	67931922	1	0	0	1	DOWN	chr13:65818809-65820596	2111635	-	-	0	0	0	0	0	0	0	6823	6601	5809	6143	87	29	31	15
4930525M21Rik	NM_001243943	chrX	-	35367084	35371992	0	0	0	0	ns	chrX:42719310-42720066	7347557	-	-	0	0	0	0	0	0	0	2	2	1	2	0	0	0	0
4930526D03Rik	NM_199023	chr2	-	181431499	181433147	0	0	0	0	ns	chr2:181022390-181023270	410279	-	-	0	0	0	0	0	0	0	2	2	5	6	2	2	3	4
4930526L06Rik	NR_045317	chr19	+	11271306	11374374	1	0	0	0	ns	chr19:11685462-11686725	414743	chr19:11685462-11686725	1	1	0	0	0	0	0	0	36	32	48	37	9	6	12	11
4930527F14Rik	NR_045809	chr14	+	46163384	46182551	1	0	0	0	ns	chr14:46149520-46150517	13401	-	-	0	0	0	0	0	0	0	105	93	95	99	0	0	0	0
4930527G23Rik	NR_045395	chr18	+	29601853	29625761	0	0	0	0	ns	chr18:30788369-30789316	1186815	-	-	0	0	0	0	0	0	0	2	2	1	1	0	0	0	0
4930528A17Rik	NR_028384	chr4	-	21773473	21775595	1	0	0	0	ns	chr4:21694028-21694921	81171	-	-	0	0	0	0	0	0	0	45	32	32	35	26	14	19	15
4930528D03Rik	NR_045977	chr13	+	59835010	59838831	0	0	0	0	ns	chr13:59976808-59977835	142298	-	-	0	0	0	0	0	0	0	0	1	1	0	0	0	0	0
4930528P14Rik	NR_040516	chr2	-	115155001	115170016	0	0	0	0	ns	chr2:115210322-115211619	40986	chr2:115210322-115211619	1	1	0	0	0	0	0	0	0	1	0	2	0	0	0	0
4930529C04Rik	NR_033593	chr3	+	90875583	90879114	1	0	0	0	ns	chr3:90000137-90001172	874965	-	-	0	0	0	0	0	0	0	54	75	62	67	0	0	0	0
4930529K09Rik	NR_040457	chr14	+	86645776	86661849	0	0	0	0	ns	chr14:79951548-79952507	6693793	-	-	0	0	0	0	0	0	0	2	2	1	2	0	0	0	0
4930529L06Rik	NR_040537	chr16	+	84680033	84685392	0	0	0	0	ns	chr16:85393693-85394555	713950	-	-	0	0	0	0	0	0	0	0	0	0	0	0	0	0	0
4930529M08Rik	NM_175280	chr2	+	145760519	145789962	1	0	0	0	ns	chr2:145713711-145714727	46334	-	-	0	0	0	0	0	0	0	7	7	5	5	7	6	5	5
4930532M18Rik	NR_108050	chr1	+	156102818	156117546	0	0	0	0	ns	chr1:156887107-156888232	784869	-	-	0	0	0	0	0	0	0	0	0	0	0	0	0	0	0
4930533B01Rik	NR_040614	chr2	-	113531209	113548707	1	0	0	0	UP	chr2:113282927-113283915	265283	-	-	0	0	0	0	0	0	0	407	377	1337	1274	385	351	1246	1173
4930533P14Rik	NR_040478	chr1	-	98508633	98559150	1	0	0	0	ns	chr1:95721583-95722695	2836990	-	-	0	0	0	0	0	0	0	27	23	32	27	0	0	0	0
4930538K18Rik	NM_029198	chr4	-	118877659	118890822	1	0	0	0	ns	chr4:118904855-118905763	14543	-	-	0	0	0	0	0	0	0	27	42	28	36	23	36	26	31
4930539C22Rik	NR_040600	chr3	-	134067106	134086599	0	0	0	0	ns	chr3:133904421-133904830	182017	-	-	0	0	0	0	0	0	0	2	1	3	4	0	0	0	0
4930539E08Rik	NM_172450	chr17	-	29033339	29052269	1	0	0	1	ns	chr17:29238447-29245986	188625	-	-	0	0	0	0	0	0	0	8	2	4	3	7	1	4	2
4930539J05Rik	NR_030689	chr3	-	135099186	135101629	1	1	0	0	DOWN	chr3:135100637-135101878	285	-	-	1	1	0	0	0	0	1	89	114	59	73	66	88	43	56
4930539M17Rik	NR_040597	chr3	+	9061963	9071076	0	0	0	0	ns	chr3:9131720-9132795	70169	-	-	0	0	0	0	0	0	0	2	1	1	3	0	0	0	0
4930539N22Rik	NR_040598	chr3	-	13597138	13652865	1	0	0	0	UP	chr3:10143828-10144691	3508719	-	-	0	0	0	0	0	0	0	8	14	28	24	8	14	28	24
4930540M03Rik	NR_040746	chr9	+	15424300	15445664	0	0	0	0	ns	chr9:15999126-16000428	575587	-	-	0	0	0	0	0	0	0	6	6	3	4	2	2	1	2
4930542C21Rik	NR_040565	chr16	+	38017408	38054612	1	0	0	0	ns	chr16:38088405-38089599	71528	-	-	0	0	0	0	0	0	0	18	17	15	12	0	0	0	0
4930542D17Rik	NR_040566	chr16	+	50590615	50654279	1	0	0	0	ns	chr16:51985390-51986191	1395072	-	-	0	0	0	0	0	0	0	3	4	3	6	0	0	0	0
4930543E12Rik	NR_045978	chr7	-	120243749	120285529	0	0	0	0	ns	chr7:119824348-119825218	460651	chr7:119521561-119522707	1	1	0	0	0	0	0	0	3	3	4	2	0	0	0	0
4930544D05Rik	NM_001145537	chr11	+	70429395	70430392	0	0	0	0	ns	chr11:70463475-70464532	34566	-	-	0	0	0	0	0	0	0	1	3	2	1	1	3	2	1
4930544G11Rik	NM_001161773	chr6	+	65902564	65904008	0	0	0	0	ns	chr6:66128824-66129907	226821	-	-	0	0	0	0	0	0	0	0	1	0	0	0	0	0	0
4930544M13Rik	NR_045976	chr13	+	115397435	115488030	1	0	0	0	ns	chr13:115409235-115410300	12345	-	-	0	0	0	0	0	0	0	34	37	34	37	0	0	0	0
4930545E07Rik	NR_045374	chr18	-	17727254	17739499	0	0	0	0	ns	chr18:21381994-21383691	3643634	-	-	0	0	0	0	0	0	0	1	1	0	2	0	0	0	0
4930545H06Rik	NR_045357	chr10	-	67781812	67783890	0	0	0	0	ns	chr10:67817222-67817909	33745	-	-	0	0	0	0	0	0	0	1	0	1	0	0	0	0	0
4930545L23Rik	NR_040517	chr2	-	134995308	135041352	1	0	0	0	ns	chr2:135462607-135463659	421726	-	-	0	0	0	0	0	0	0	274	288	321	318	274	288	321	318
4930546C10Rik	NR_038051	chr18	-	69049140	69111182	1	0	0	0	ns	chr18:69243376-69245102	133331	-	-	0	0	0	0	0	0	0	11	8	10	10	0	0	0	0
4930546K05Rik	NR_040754	chr9	-	41990320	42017314	0	0	0	0	ns	chr9:41420279-41421333	596580	-	-	0	0	0	0	0	0	0	0	0	2	0	0	0	0	0
4930547C10Rik	NM_026652	chr4	+	52609145	52625035	0	0	0	0	ns	chr4:54117569-54118691	1509088	-	-	0	0	0	0	0	0	0	2	1	3	3	2	1	3	3
4930547E08Rik	NR_040514	chr2	-	103644608	103650779	0	0	0	0	ns	chr2:103656928-103658076	6651	-	-	1	0	0	0	0	0	0	3	2	3	4	0	0	0	0
4930547E14Rik	NR_040564	chr16	+	59636770	59672819	1	0	0	0	DOWN	chr16:57957324-57958391	1678924	-	-	0	0	0	0	0	0	0	85	66	56	46	22	11	10	8
4930548G14Rik	NR_045811	chr15	+	46454850	46471404	0	0	0	0	ns	chr15:46911590-46912633	457453	-	-	0	0	0	0	0	0	0	2	1	1	2	0	0	0	0
4930548H24Rik	NM_026296	chr5	+	31788231	31790635	1	0	0	0	ns	chr5:31870147-31871279	82478	-	-	0	0	0	0	0	0	0	8	14	9	12	3	7	2	4
4930548J01Rik	NR_045462	chr17	-	4119445	4122102	0	0	0	0	ns	chr17:3083619-3084641	1038220	-	-	0	0	0	0	0	0	0	0	1	0	0	0	0	0	0
4930548K13Rik	NR_040656	chr4	-	26562966	26632596	1	0	0	0	ns	chr4:25944941-25945361	687343	-	-	0	0	0	0	0	0	0	16	12	21	19	0	0	0	0
4930549C01Rik	NM_026300	chr4	+	136166351	136169128	0	0	0	0	ns	chr4:136205599-136206499	39658	-	-	0	0	0	0	0	0	0	0	0	0	0	0	0	0	0
4930549G23Rik	NR_045376	chr18	-	67935686	67959597	1	1	1	0	ns	chr18:67608616-67609444	350351	-	-	0	0	0	1	0	0	0	2712	2936	2653	2724	744	977	770	821
4930550C14Rik	NM_029247	chr9	+	53213390	53240908	1	1	1	0	ns	chr9:53344477-53345354	131508	-	-	0	0	0	1	0	0	0	44	72	46	66	36	55	38	51
4930550L24Rik	NM_023774	chrX	+	56164637	56173481	1	0	0	0	ns	chrX:58372548-58373178	2208146	-	-	0	0	0	0	0	0	0	6	5	6	4	6	5	6	4
4930552N02Rik	NR_040661	chr4	+	52827475	52841141	1	0	0	0	ns	chr4:54117569-54118691	1290758	-	-	0	0	0	0	0	0	0	692	640	763	775	0	0	0	0
4930552P12Rik	NR_045318	chr19	-	55715078	55776694	1	1	0	0	ns	chr19:53602848-53603781	2173142	-	-	0	0	0	0	0	0	0	23	68	20	59	0	0	0	0
4930553E22Rik	NR_040567	chr16	+	84371387	84375750	0	0	0	0	ns	chr16:85393693-85394555	1022596	-	-	0	0	0	0	0	0	0	0	0	0	0	0	0	0	0
4930554C24Rik	NR_040739	chr9	+	84668004	84677958	0	0	0	0	ns	chr9:84853599-84854703	186141	-	-	0	0	0	0	0	0	0	0	0	0	0	0	0	0	0
4930555B11Rik	NR_040633	chr2	+	57034241	57040668	0	0	0	0	ns	chr2:56966997-56967998	66775	chr2:56966997-56967998	1	1	0	0	0	0	0	0	2	2	2	2	0	0	0	0
4930555G01Rik	NM_175393	chr14	+	5153653	5162268	0	0	0	0	ns	chr14:6240345-6241355	1087180	-	-	0	0	0	0	0	0	0	1	2	5	4	1	0	2	1
4930556C24Rik	NR_040506	chr16	+	85819455	85827017	0	0	0	0	ns	chr16:85925856-85927001	107099	-	-	0	0	0	0	0	0	0	2	0	1	2	0	0	0	0
4930556G01Rik	NR_040655	chr4	+	30591745	30782894	1	0	0	0	ns	chr4:32595318-32596439	2004127	-	-	0	0	0	0	0	0	0	36	32	42	41	0	0	0	0
4930556J02Rik	NR_045714	chr14	+	62111524	62119219	0	0	0	0	ns	chr14:62058744-62059493	52705	chr14:62058744-62059493	1	1	0	0	0	0	0	0	2	1	3	3	0	0	0	0
4930556M19Rik	NR_045063	chr15	+	10644590	10719878	1	0	0	0	DOWN	chr15:11328966-11330357	685100	-	-	0	0	0	0	0	0	0	119	108	76	56	0	0	0	0
4930556N09Rik	NR_045358	chr10	+	96498401	96523693	0	0	0	0	ns	chr10:96775598-96776979	277466	-	-	0	0	0	0	0	0	0	2	2	3	4	0	0	0	0
4930557A04Rik	NM_029229	chrX	+	9426828	9427378	0	0	0	0	ns	chrX:8848023-8849725	577598	-	-	0	0	0	0	0	0	0	0	0	0	0	0	0	0	0
4930557J02Rik	NR_040703	chr5	+	34461388	34477988	1	0	0	0	ns	chr5:34459377-34459677	1759	-	-	1	0	0	0	0	0	0	47	56	35	41	32	44	28	30
4930558C23Rik	NR_015490	chr3	-	95190379	95206763	1	0	0	0	DOWN	chr3:95392070-95393345	185931	-	-	0	0	0	0	0	0	0	59	40	23	24	59	40	23	24
4930558G05Rik	NR_045441	chrX	+	125586059	125601682	0	0	0	0	ns	chrX:123310832-123312042	2275064	-	-	0	0	0	0	0	0	0	0	0	4	2	0	0	0	0
4930558J18Rik	NR_037999	chr1	-	57416065	57434388	1	0	0	0	ns	chr1:57463412-57464357	29625	-	-	0	0	0	0	0	0	0	64	56	42	46	0	0	0	0
4930558K02Rik	NM_001204904	chr1	-	163872219	163909767	1	0	0	1	ns	chr1:163950303-163951464	41240	chr1:164146894-164148298	1	1	0	0	0	1	0	0	644	566	683	657	40	18	31	19
4930562C15Rik	NM_030192	chr16	+	4835415	4867691	1	1	1	0	UP	chr16:4879715-4881038	45057	-	-	0	0	0	0	0	0	0	92	298	198	329	74	254	164	277
4930562F07Rik	NR_038031	chr1	-	162004865	162008116	1	0	0	0	UP	chr1:162030911-162032000	23326	chr1:161182741-161184008	1	1	0	0	0	0	1	0	108	122	370	364	2	7	7	10
4930563D23Rik	NM_029252	chr16	-	92319007	92321686	0	0	0	0	ns	chr16:92412428-92413388	91226	chr16:91876314-91877628,chr16:92412428-92413388,chr16:94431881-94433009	3	1	0	0	0	0	0	0	2	1	3	2	0	0	0	0
4930563E18Rik	NR_045379	chr18	+	10706857	10711830	0	0	0	0	ns	chr18:10181813-10182688	524737	-	-	0	0	0	0	0	0	0	3	1	2	1	0	0	0	0
4930563E22Rik	NM_001163728	chr11	+	72028639	72031952	1	0	0	0	ns	chr11:72020506-72021538	7672	-	-	1	0	0	0	0	0	0	33	35	29	27	0	0	0	0
4930563F08Rik	NR_040704	chr5	+	132356138	132359638	1	0	0	0	UP	chr5:130648008-130648843	1707822	-	-	0	0	0	0	0	0	0	1	0	9	15	1	0	9	15
4930563M20Rik	NR_046193	chr8	-	119305611	119325312	0	0	0	0	ns	chr8:119551181-119552277	226412	-	-	0	0	0	0	0	0	0	1	3	6	4	0	0	0	0
4930564B18Rik	NM_029230	chr14	+	76042065	76066944	0	0	0	0	ns	chr14:76717894-76719093	676397	-	-	0	0	0	0	0	0	0	1	3	3	3	0	0	0	0
4930564C03Rik	NM_029257	chr17	-	45016652	45017834	1	0	0	0	ns	chr17:45709131-45710644	691937	-	-	0	0	0	0	0	0	0	9	10	4	8	9	10	4	8
4930564D02Rik	NM_029228	chr3	+	104869761	104881724	0	0	0	0	ns	chr3:104861460-104862866	7701	-	-	1	0	0	0	0	0	0	1	2	2	2	0	0	0	0
4930565D16Rik	NR_040752	chr3	-	84153297	84183843	1	0	0	0	ns	chr3:84330581-84331722	147229	chr3:84330581-84331722	1	1	0	0	0	0	0	0	39	40	39	43	0	0	0	0
4930565N06Rik	NR_040476	chr16	-	36880604	36897275	1	0	0	1	ns	chr16:36874555-36875442	22698	chr16:38088405-38089599	1	1	0	0	0	1	0	0	1501	1275	1449	1228	536	391	586	444
4930567H12Rik	NR_015535	chr8	+	128108537	128140570	1	0	0	0	ns	chr8:127450023-127451297	657936	chr8:127450023-127451297	1	1	0	0	0	0	0	0	4	4	4	4	4	4	4	4
4930567H17Rik	NM_001033807	chrX	-	67647075	67647915	0	0	0	0	ns	chrX:69060950-69062037	1413493	-	-	0	0	0	0	0	0	0	0	0	0	0	0	0	0	0
4930567J20Rik	NR_040576	chr16	+	71250148	71267421	0	0	0	0	ns	chr16:72503737-72504639	1254019	-	-	0	0	0	0	0	0	0	0	0	0	0	0	0	0	0
4930567K20Rik	NR_046010	chr10	+	10470843	10477929	0	0	0	0	ns	chr10:10895755-10896697	425313	-	-	0	0	0	0	0	0	0	0	0	0	0	0	0	0	0
4930568D16Rik	NM_029463	chr2	-	35209737	35223249	0	0	0	0	ns	chr2:34633178-34633492	589963	-	-	0	0	0	0	0	0	0	5	3	3	5	0	0	0	0
4930568E12Rik	NR_040755	chr9	-	13091266	13105855	0	0	0	0	ns	chr9:13381191-13382313	275930	-	-	0	0	0	0	0	0	0	1	0	1	1	0	0	0	0
4930568G15Rik	NR_040480	chr1	-	166996747	167022061	0	0	0	0	ns	chr1:166886856-166887761	134764	-	-	0	0	0	0	0	0	0	3	3	2	4	0	0	0	0
4930570G19Rik	NR_040399	chr3	-	156209716	156224651	1	0	0	0	DOWN	chr3:153647130-153648166	2577138	-	-	0	0	0	0	0	0	0	21	17	2	1	0	0	0	0
4930571K23Rik	NM_001145759	chr7	+	132512374	132514527	0	0	0	0	ns	chr7:132587671-132588916	75771	-	-	0	0	0	0	0	0	0	0	0	0	0	0	0	0	0
4930571O06Rik	NR_110476	chr8	+	116041181	116074708	0	0	0	0	ns	chr8:116327749-116329048	287133	-	-	0	0	0	0	0	0	0	3	5	3	2	0	0	0	0
4930572K03Rik	NR_045371	chr5	+	127650934	127664726	0	0	0	0	ns	chr5:125873321-125874367	1777130	-	-	0	0	0	0	0	0	0	0	0	1	1	0	0	0	0
4930572O03Rik	NR_073011	chr5	-	15158105	15162877	1	0	0	0	UP	chr5:15627614-15629004	465663	-	-	0	0	0	0	0	0	0	3	3	51	50	0	0	0	0
4930572O13Rik	NR_045718	chr14	-	25959280	25962727	0	0	0	0	ns	chr14:25960636-25961758	1646	-	-	1	0	0	0	0	0	0	1	1	0	0	0	0	0	0
4930573O16Rik	NR_040620	chr2	+	52146521	52170760	1	0	0	0	UP	chr2:52174383-52175224	28105	-	-	0	0	0	0	0	0	0	1	2	21	19	0	1	9	9
4930577N17Rik	NR_073429	chr3	+	51080682	51082329	1	0	0	0	DOWN	chr3:51079442-51080592	526	-	-	1	0	0	0	0	0	1	86	88	57	56	86	88	57	56
4930578C19Rik	NM_175228	chrX	-	17995552	18038400	0	0	0	0	ns	chrX:18450067-18451243	412189	-	-	0	0	0	0	0	0	0	3	2	3	2	3	2	3	2
4930578E11Rik	NR_045391	chr18	-	29556369	29656070	1	0	0	0	ns	chr18:30788369-30789316	1132598	-	-	0	0	0	0	0	0	0	15	15	14	18	0	0	0	0
4930578I06Rik	NM_026359	chr14	-	64589958	64606617	1	0	0	0	DOWN	chr14:64874557-64875485	268492	-	-	0	0	0	0	0	0	0	8	15	1	2	8	14	1	2
4930578M01Rik	NR_045991	chr15	+	98816395	98819712	1	0	0	0	ns	chr15:98860045-98861246	44265	chr15:98860045-98861246	1	1	0	0	0	0	0	0	4	8	8	6	0	0	0	0
4930578N18Rik	NR_040575	chr16	+	76122857	76156331	1	0	0	0	DOWN	chr16:76610788-76611546	488263	chr16:76610788-76611546	1	1	0	0	0	0	0	1	216	237	150	150	0	0	0	0
4930579F01Rik	NM_001163385	chr3	-	137827098	137849677	1	0	0	0	ns	chr3:138029333-138029660	179823	-	-	0	0	0	0	0	0	0	9	8	6	9	9	8	6	9
4930579G18Rik	NR_038053	chr14	+	55269347	55273937	1	0	0	0	ns	chr14:54785427-54786519	483358	chr14:54651409-54652439	1	1	0	0	0	0	0	0	736	708	685	628	580	553	557	499
4930579G24Rik	NM_029482	chr3	+	79433000	79436741	1	0	0	0	DOWN	chr3:78914340-78915079	518375	-	-	0	0	0	0	0	0	0	552	538	409	441	8	3	3	7
4930579K19Rik	NR_029444	chr9	-	98462878	98464030	1	0	0	0	ns	chr9:98260786-98262115	202435	-	-	0	0	0	0	0	0	0	21	13	18	13	0	0	0	0
4930581F22Rik	NR_029475	chr9	+	34924312	34938507	1	0	0	0	DOWN	chr9:35018462-35018844	94278	-	-	0	0	0	0	0	0	0	630	589	441	397	577	541	410	368
4930583K01Rik	NR_027879	chr7	+	125387420	125389065	0	0	0	0	ns	chr7:124899990-124900974	486946	-	-	0	0	0	0	0	0	0	2	1	2	1	0	0	1	0
4930583P06Rik	NR_040612	chr2	-	124043414	124048094	0	0	0	0	ns	chr2:122454616-122455582	1593116	-	-	0	0	0	0	0	0	0	0	0	0	1	0	0	0	0
4930584F24Rik	NR_029445	chr5	-	26786609	26819854	0	0	0	0	ns	chr5:24348035-24349657	2471002	-	-	0	0	0	0	0	0	0	3	3	2	4	3	3	2	4
4930590J08Rik	NM_198668	chr6	+	91854226	91900719	1	1	1	0	UP	chr6:91438465-91439614	415252	-	-	0	0	0	1	0	0	0	24	75	41	89	22	72	39	83
4930590L20Rik	NR_040604	chr1	-	142466752	142552979	1	0	0	0	UP	chr1:143267180-143268321	714728	-	-	0	0	0	0	0	0	0	383	348	719	693	261	214	468	429
4930591A17Rik	NM_026596	chr2	+	179149640	179151585	0	0	0	0	ns	chr2:179964834-179965902	815763	-	-	0	0	0	0	0	0	0	0	0	0	0	0	0	0	0
4930592A05Rik	NR_045070	chr15	-	33523635	33583191	1	0	0	0	DOWN	chr15:33264962-33265979	317671	chr15:33179258-33181243	1	1	0	0	0	0	0	1	555	561	455	468	4	5	5	4
4930592I03Rik	NR_033307	chr18	-	83087796	83089952	1	0	0	0	DOWN	chr18:80666235-80667208	2423183	-	-	0	0	0	0	0	0	0	189	198	132	145	0	0	0	0
4930593A02Rik	NR_045167	chr3	+	58496510	58592446	1	0	0	0	ns	chr3:58881187-58881643	384946	-	-	0	0	0	0	0	0	0	95	100	66	88	0	0	0	0
4930593C16Rik	NR_040753	chr9	-	120833572	120839920	0	0	0	0	ns	chr9:120566580-120568002	272765	-	-	0	0	0	0	0	0	0	0	1	0	0	0	0	0	0
4930594C11Rik	NR_024017	chr1	-	37542695	37545450	1	0	0	0	ns	chr1:37345467-37346570	199453	-	-	0	0	0	0	0	0	0	190	191	190	172	190	191	190	172
4930595M18Rik	NM_173435	chrX	-	78664913	78703461	1	0	0	0	ns	chrX:80193228-80194695	1490635	-	-	0	0	0	0	0	0	0	9	17	11	12	9	17	11	12
4930596D02Rik	NM_001033766	chr14	-	36622671	36625164	0	0	0	0	ns	chr14:35258083-35259097	1366482	-	-	0	0	0	0	0	0	0	1	1	2	0	1	1	2	0
4930596I21Rik	NR_108103	chr1	+	140874233	140875823	1	0	0	0	ns	chr1:138552754-138554057	2320975	-	-	0	0	0	0	0	0	0	40	26	34	22	40	26	34	22
4930597G03Rik	NR_045736	chr14	-	51937009	51965164	1	0	0	0	ns	chr14:51550508-51551347	413949	-	-	0	0	0	0	0	0	0	8	6	12	10	0	0	0	0
4930598F16Rik	NR_040479	chr1	-	97597760	97613095	0	0	0	0	ns	chr1:95721583-95722695	1890935	-	-	0	0	0	0	0	0	0	2	3	1	3	0	0	0	0
4930599N23Rik	NR_045813	chr6	+	39068471	39098311	1	1	1	0	ns	chr6:39154774-39155667	86969	-	-	0	0	0	0	0	0	0	1238	1441	1090	1147	83	84	63	52
4931402G19Rik	NR_040608	chr2	-	120281433	120295103	1	0	0	0	ns	chr2:120343967-120344990	49352	-	-	0	0	0	0	0	0	0	74	81	83	83	10	17	14	12
4931403E22Rik	NR_045306	chr19	-	26843290	26898397	1	0	0	0	DOWN	chr19:26864599-26865692	33249	-	-	0	0	0	0	0	0	0	1043	997	561	522	137	130	76	67
4931403G20Rik	NR_038173	chr12	+	70944672	70954658	1	0	0	1	ns	chr12:72069095-72070262	1125067	-	-	0	0	0	0	0	0	0	829	643	786	612	682	487	653	471
4931406B18Rik	NM_028737	chr7	-	50747413	50761308	0	0	0	0	ns	chr7:50834833-50835857	73920	-	-	0	0	0	0	0	0	0	1	1	0	0	0	1	0	0
4931406C07Rik	NM_001199484	chr9	-	15087780	15110892	1	0	0	1	DOWN	chr9:14720319-14720915	390170	-	-	0	0	0	0	0	0	0	568	440	441	415	155	88	111	74
4931406H21Rik	NR_033492	chr14	+	26406289	26410147	1	0	0	0	UP	chr14:26530195-26531402	124510	chr14:26045275-26046490,chr14:25960636-25961758	2	1	0	0	0	0	1	0	384	377	469	420	384	377	469	420
4931406P16Rik	NM_172741	chr7	-	35021732	35070628	1	1	1	0	UP	chr7:34937572-34938615	132507	-	-	0	0	0	1	0	0	0	2661	2975	5437	5720	935	1074	1910	1970
4931408C20Rik	NM_001033764	chr1	-	26738645	26744305	0	0	0	0	ns	chr1:25541708-25542071	1202416	-	-	0	0	0	0	0	0	0	0	0	1	0	0	0	1	0
4931408D14Rik	NR_040299	chr19	-	37332918	37338585	1	0	0	0	ns	chr19:37895927-37897160	557974	-	-	0	0	0	0	0	0	0	9	17	15	25	0	0	0	0
4931409K22Rik	NM_177676	chr5	-	24049251	24061287	0	0	0	0	ns	chr5:24190740-24192160	130131	-	-	0	0	0	0	0	0	0	2	3	2	2	2	3	2	2
4931412M21	NR_110487	chr12	+	10453193	10538109	1	0	0	0	ns	chr12:10540076-10540996	87408	-	-	0	0	0	0	0	0	0	35	29	36	24	0	0	0	0
4931414P19Rik	NM_028890	chr14	-	55202499	55224745	1	0	0	1	DOWN	chr14:54785427-54786519	438756	-	-	0	0	0	0	0	0	0	412	300	344	258	250	152	201	126
4931417E11Rik	NM_025737	chr6	-	73418566	73419661	0	0	0	0	ns	chr6:73172292-73173588	246665	-	-	0	0	0	0	0	0	0	0	0	0	0	0	0	0	0
4931419H13Rik	NR_040593	chr3	+	54859163	54887924	1	0	0	0	DOWN	chr3:54485053-54486679	372966	-	-	0	0	0	0	0	0	0	199	178	137	134	0	0	0	0
4931420L22Rik	NR_040561	chr16	+	71131320	71139274	1	0	0	0	ns	chr16:72503737-72504639	1372847	-	-	0	0	0	0	0	0	0	8	5	10	5	0	0	0	0
4931423N10Rik	NM_027635	chr2	+	23062995	23122649	1	0	0	0	UP	chr2:22442504-22446242	618688	-	-	0	0	0	0	0	0	0	1014	994	1274	1305	0	0	0	0
4931428F04Rik	NM_001166394	chr8	-	107804308	107813428	1	0	0	0	ns	chr8:107812822-107813752	334	-	-	1	0	0	0	0	0	0	253	227	264	250	90	67	79	67
4931428L18Rik	NR_033445	chr1	-	31197922	31279501	1	0	0	0	ns	chr1:31006583-31007397	272531	-	-	0	0	0	0	0	0	0	20	18	22	20	20	18	22	20
4931429I11Rik	NM_001081121	chr9	-	40702931	40772195	1	0	0	0	ns	chr9:40431789-40432792	340071	chr9:41396196-41396687	1	1	0	0	0	0	0	0	9	14	12	13	9	14	12	13
4931429L15Rik	NM_183104	chr9	-	46111443	46128069	1	0	0	0	ns	chr9:45820336-45820650	307577	-	-	0	0	0	0	0	0	0	7	11	6	16	0	0	0	0
4931429P17Rik	NR_038004	chr13	-	48055698	48113977	0	0	0	0	ns	chr13:48082395-48083595	30972	-	-	0	0	0	0	0	0	0	3	3	6	6	0	0	0	0
4931430N09Rik	NR_046053	chr6	+	118830175	118835561	1	0	0	0	UP	chr6:118668536-118669576	161215	-	-	0	0	0	0	0	0	0	83	84	194	185	83	84	194	185
4931431B13Rik	NR_045183	chr7	-	135335563	135346842	0	0	0	0	ns	chr7:135800117-135801213	453802	-	-	0	0	0	0	0	0	0	1	1	1	1	1	1	1	1
4931431C16Rik	NR_045807	chr5	-	35923875	35931412	1	0	0	1	ns	chr5:36741128-36742105	810175	chr5:36741128-36742105	1	1	0	0	0	1	0	0	124	95	136	114	52	31	66	53
4931431F19Rik	NM_027634	chr7	-	111276426	111278337	0	0	0	0	ns	chr7:112548206-112549273	1270349	-	-	0	0	0	0	0	0	0	0	0	0	0	0	0	0	0
4931440F15Rik	NM_176829	chr11	-	29722394	29725668	1	0	0	0	ns	chr11:29591832-29593255	133393	-	-	0	0	0	0	0	0	0	81	67	57	55	81	67	57	55
4931440L10Rik	NR_026896	chr1	-	136437521	136443599	0	0	0	0	ns	chr1:136229042-136230314	213834	-	-	0	0	0	0	0	0	0	2	2	2	2	2	2	0	1
4931440P22Rik	NR_027955	chr3	-	65331406	65333336	1	1	1	0	ns	chr3:65272115-65273119	60733	-	-	0	0	0	0	0	0	0	8	18	5	2	2	10	2	0
4932411E22Rik	NM_172534	chr11	-	89251536	89280262	0	0	0	0	ns	chr11:88717281-88719234	562340	-	-	0	0	0	0	0	0	0	1	0	0	1	1	0	0	1
4932411N23Rik	NM_177705	chrX	-	123346993	123350397	0	0	0	0	ns	chrX:123310832-123312042	39402	-	-	0	0	0	0	0	0	0	0	0	0	0	0	0	0	0
4932412D23Rik	NR_040521	chr16	-	42725814	42875700	1	0	0	0	ns	chr16:42874108-42876154	1035	chr16:42874108-42876154	1	1	0	0	0	0	0	0	52	51	59	56	0	0	0	0
4932413F04Rik	NR_040764	chr9	+	103459419	103468221	1	0	0	0	UP	chr9:103268080-103269078	190996	-	-	0	0	0	0	0	0	0	1	0	92	80	1	0	92	80
4932414J04Rik	NR_028259	chr11	-	21394732	21411183	0	0	0	0	ns	chr11:20951682-20952622	459013	-	-	0	0	0	0	0	0	0	2	0	0	0	2	0	0	0
4932414N04Rik	NM_183113	chr2	+	68495940	68586522	1	0	0	0	ns	chr2:68820953-68822166	325657	-	-	0	0	0	0	0	0	0	23	22	24	23	23	22	24	23
4932415M13Rik	NR_073205	chr17	+	53855833	53873168	0	0	0	0	ns	chr17:53832991-53833992	22365	-	-	0	0	0	0	0	0	0	1	0	0	1	0	0	0	0
4932416H05Rik	NR_029452	chr2	-	129624104	129627195	1	0	0	0	ns	chr2:129122609-129123668	504062	-	-	0	0	0	0	0	0	0	115	115	105	119	25	28	32	34
4932416K20Rik	NM_001002775	chr8	+	107319136	107322692	0	0	0	0	ns	chr8:107812822-107813752	493956	chr8:106316743-106317947	1	1	0	0	0	0	0	0	0	0	0	0	0	0	0	0
4932418E24Rik	NM_177841	chr2	-	26127166	26150077	1	0	0	0	UP	chr2:25973761-25974656	175947	chr2:25838691-25839485	1	1	0	0	0	0	1	0	1	1	13	17	1	0	7	8
4932429P05Rik	NM_001085511	chrX	+	86997606	87000830	0	0	0	0	ns	chrX:93302490-93303480	6305439	-	-	0	0	0	0	0	0	0	0	0	0	0	0	0	0	0
4932435O22Rik	NR_027643	chr11	-	114274718	114310174	0	0	0	0	ns	chr11:115137853-115138953	827954	-	-	0	0	0	0	0	0	0	1	2	5	5	1	2	5	5
4932438A13Rik	NM_172679	chr3	+	36762027	36951955	1	0	0	0	UP	chr3:36470838-36471499	290837	-	-	0	0	0	0	0	0	0	6952	6775	7679	7421	2942	2675	3244	2951
4932438H23Rik	NM_028905	chr16	-	91054179	91069390	1	0	0	0	ns	chr16:90885677-90886900	183220	-	-	0	0	0	0	0	0	0	28	30	38	31	18	17	29	24
4932441J04Rik	NR_015588	chr5	-	57961322	58109158	1	0	0	0	ns	chr5:58259672-58260707	150961	chr5:58259672-58260707	1	1	0	0	0	0	0	0	397	381	438	420	383	366	425	410
4932443I19Rik	NM_001101519	chr8	+	13705888	13743066	1	0	0	0	ns	chr8:14459410-14460563	754137	-	-	0	0	0	0	0	0	0	73	91	69	74	72	91	68	74
4932702P03Rik	NR_045182	chr13	+	24997468	25003649	1	0	0	0	DOWN	chr13:24892542-24893211	104491	chr13:24408557-24409625	1	1	0	0	0	0	0	1	179	203	67	74	1	1	0	0
4933400A11Rik	NR_003635	chrX	-	166214309	166217567	1	0	0	0	UP	chrX:166117585-166118693	99478	-	-	0	0	0	0	0	0	0	246	281	918	1010	246	281	918	1010
4933400B14Rik	NR_045432	chr17	+	89719566	89726673	0	0	0	0	ns	chr17:89025245-89026444	693697	-	-	0	0	0	0	0	0	0	0	0	0	0	0	0	0	0
4933400C23Rik	NR_040770	chr9	+	92613553	92690549	1	0	0	0	ns	chr9:92495084-92496118	118015	-	-	0	0	0	0	0	0	0	22	24	26	22	0	0	0	0
4933400F21Rik	NR_015540	chr1	-	91573081	91580467	1	0	0	0	ns	chr1:92650329-92651539	1070453	-	-	0	0	0	0	0	0	0	366	360	332	302	366	360	332	302
4933400L20Rik	NR_045730	chr8	+	106127698	106204282	1	0	0	0	ns	chr8:106316743-106317947	189556	-	-	0	0	0	0	0	0	0	7	9	9	7	0	0	0	0
4933401B06Rik	NR_033580	chrX	+	104737920	104739139	0	0	0	0	ns	chrX:103870478-103871577	866892	-	-	0	0	0	0	0	0	0	0	0	0	0	0	0	0	0
4933401D09Rik	NR_045431	chr17	+	15768751	15778066	1	0	0	0	ns	chr17:15700917-15702316	67044	-	-	0	0	0	0	0	0	0	5	4	8	5	0	0	0	0
4933401H06Rik	NR_040540	chr3	-	135496657	135503233	1	0	0	1	ns	chr3:135100637-135101878	401889	chr3:136930442-136931521	1	1	0	0	0	1	0	0	13	2	7	5	13	2	7	5
4933402C06Rik	NR_045504	chr7	+	47930106	47946630	0	0	0	0	ns	chr7:46621701-46623541	1307806	-	-	0	0	0	0	0	0	0	0	2	2	0	0	0	0	0
4933402D24Rik	NM_001256158	chr1	-	63801482	63815841	1	0	0	0	ns	chr1:64167688-64169736	352453	chr1:64272191-64273425,chr1:64663365-64664346,chr1:64763487-64764256	3	1	0	0	0	0	0	0	18	18	21	18	0	0	0	0
4933402E13Rik	NM_001199997	chrX	+	59536673	59545253	0	0	0	0	ns	chrX:58372548-58373178	1163888	-	-	0	0	0	0	0	0	0	0	0	2	0	0	0	0	0
4933402J07Rik	NM_177901	chr8	+	90087805	90113096	0	0	0	0	ns	chr8:89706310-89707443	380766	-	-	0	0	0	0	0	0	0	2	1	2	0	2	1	2	0
4933402J10Rik	NR_040683	chr5	-	60354357	60377241	0	0	0	0	ns	chr5:60433724-60434636	56854	-	-	0	0	0	0	0	0	0	3	2	5	2	0	0	0	0
4933402J15Rik	NR_046059	chr14	+	74755333	74769548	0	0	0	0	ns	chr14:74447733-74448866	306960	-	-	0	0	0	0	0	0	0	1	1	0	4	0	0	0	0
4933402N03Rik	NM_173409	chr7	-	138281860	138289797	0	0	0	0	ns	chr7:137661472-137662320	627867	chr7:137286462-137287736	1	1	0	0	0	0	0	0	2	3	2	3	2	3	2	3
4933402N22Rik	NM_001177510	chr5	+	11918042	11922804	0	0	0	0	ns	chr5:12931241-12932397	1013854	-	-	0	0	0	0	0	0	0	0	0	0	0	0	0	0	0
4933402P03Rik	NM_175368	chr11	-	69630067	69631942	0	0	0	0	ns	chr11:69651078-69652535	19971	-	-	0	0	0	0	0	0	0	0	0	0	1	0	0	0	0
4933403O08Rik	NM_001177389	chrX	+	109352657	109357461	0	0	0	0	ns	chrX:108009249-108010208	1343071	-	-	0	0	0	0	0	0	0	0	0	0	0	0	0	0	0
4933404G15Rik	NR_045920	chr16	-	16707779	16718214	0	0	0	0	ns	chr16:15252368-15253545	1465308	-	-	0	0	0	0	0	0	0	0	0	0	0	0	0	0	0
4933404K08Rik	NR_046038	chr13	+	23370218	23374136	0	0	0	0	ns	chr13:23647689-23649106	278129	-	-	0	0	0	0	0	0	0	1	2	0	3	0	0	0	0
4933404O12Rik	NR_015555	chr5	+	137395015	137412979	1	0	0	1	DOWN	chr5:137394036-137395333	384	chr5:137259893-137260758	1	1	0	0	0	1	0	1	393	338	428	406	82	34	59	26
4933405D12Rik	NR_046036	chr3	-	122585509	122627034	1	0	0	1	ns	chr3:122643228-122644276	16627	chr3:122826343-122827847,chr3:122907052-122908407,chr3:122909270-122910083	3	1	0	0	0	1	0	0	130	77	101	75	10	3	4	4
4933405E24Rik	NR_045506	chr11	-	53991273	54026790	1	0	0	0	UP	chr11:53875014-53876403	151149	-	-	0	0	0	0	0	0	0	93	112	140	163	0	0	0	0
4933405L10Rik	NM_027655	chr8	+	108232202	108234068	1	0	0	0	ns	chr8:108089376-108090715	142207	chr8:108383763-108384954	1	1	0	0	0	0	0	0	2	7	5	6	0	2	1	2
4933405O20Rik	NM_172901	chr7	+	57854559	57855898	0	0	0	0	ns	chr7:58794948-58795678	940757	-	-	0	0	0	0	0	0	0	0	0	0	0	0	0	0	0
4933406C10Rik	NR_044986	chr12	-	33604248	33638654	1	0	0	0	ns	chr12:33638077-33639109	93	-	-	1	0	0	0	0	0	0	57	64	50	56	0	0	0	0
4933406D12Rik	NR_040502	chr2	+	146368666	146371844	0	0	0	0	ns	chr2:145713711-145714727	654481	-	-	0	0	0	0	0	0	0	0	0	0	0	0	0	0	0
4933406F09Rik	NR_015568	chr14	+	8244986	8255199	0	0	0	0	ns	chr14:8076968-8078055	167486	-	-	0	0	0	0	0	0	0	1	1	1	2	1	1	1	2
4933406G16Rik	NR_046037	chr11	+	18965277	18975743	1	0	0	0	ns	chr11:18918380-18919641	46311	chr11:17560494-17561359	1	1	0	0	0	0	0	0	17	19	4	4	0	0	0	0
4933406I18Rik	NR_029437	chr7	-	121458992	121558675	1	0	0	0	UP	chr7:121465826-121467420	92345	-	-	0	0	0	0	0	0	0	164	167	522	476	164	165	513	472
4933406J08Rik	NM_028914	chr2	+	122012007	122032129	1	0	0	0	ns	chr2:122454616-122455582	442969	-	-	0	0	0	0	0	0	0	5	6	8	5	5	6	8	5
4933406J10Rik	NR_046004	chr7	-	89891855	89904154	1	0	0	0	ns	chr7:88347022-88348142	1556573	-	-	0	0	0	0	0	0	0	160	161	162	149	119	123	130	116
4933406K04Rik	NR_015512	chr12	-	107923816	107954534	0	0	0	0	ns	chr12:109417234-109418269	1463358	-	-	0	0	0	0	0	0	0	2	3	4	2	2	3	4	2
4933406M09Rik	NM_173771	chr1	+	136282516	136287560	1	1	1	0	ns	chr1:136229042-136230314	52751	-	-	0	0	0	0	0	0	0	32	78	35	61	20	47	23	41
4933407E24Rik	NR_045819	chr4	+	124246421	124252781	0	0	0	0	ns	chr4:124385554-124386971	139851	-	-	0	0	0	0	0	0	0	3	3	4	1	0	0	0	0
4933407G14Rik	NR_045841	chr10	+	74912254	74925849	0	0	0	0	ns	chr10:75257229-75258537	345630	-	-	0	0	0	0	0	0	0	3	3	5	3	0	0	0	0
4933407I05Rik	NR_040731	chr9	+	51722533	51735108	1	0	0	0	ns	chr9:51379704-51381057	342125	chr9:51379704-51381057	1	1	0	0	0	0	0	0	9	5	4	6	0	0	0	0
4933407K13Rik	NR_029443	chrX	-	72970796	73010038	1	0	0	1	ns	chrX:73063961-73064932	54344	-	-	0	0	0	0	0	0	0	867	653	885	669	658	460	649	464
4933407L21Rik	NR_037692	chr1	+	87825057	87828331	1	1	0	0	ns	chr1:88366875-88367897	542316	-	-	0	0	0	0	0	0	0	2	11	1	7	0	0	0	0
4933408B17Rik	NM_177773	chr18	-	34739499	34757122	1	1	0	0	ns	chr18:35019811-35021552	263628	chr18:35723854-35725006	1	1	1	0	0	0	0	0	243	345	247	341	173	259	185	263
4933408J17Rik	NR_045810	chr10	+	93052157	93067990	1	0	0	0	ns	chr10:93032857-93034463	18370	chr10:92911991-92912876	1	1	0	0	0	0	0	0	6	11	3	5	0	0	0	0
4933408N05Rik	NR_045831	chr8	-	116865060	116875378	1	0	0	0	ns	chr8:116327749-116329048	547062	-	-	0	0	0	0	0	0	0	6	9	6	9	6	9	6	9
4933409G03Rik	NM_177651	chr2	+	68420469	68454520	1	0	0	0	ns	chr2:68820953-68822166	401128	-	-	0	0	0	0	0	0	0	9	10	12	9	9	10	12	9
4933409K07Rik	NR_033123	chr4	+	42452732	42476567	1	0	0	0	ns	chr4:43052518-43054173	600604	-	-	0	0	0	0	0	0	0	35	35	53	51	0	0	0	0
4933411E08Rik	NR_045342	chr10	+	117362514	117385363	1	0	0	0	ns	chr10:117229393-117231305	131755	-	-	0	0	0	0	0	0	0	8	9	10	8	0	0	0	0
4933411G06Rik	NR_045158	chr10	-	51475979	51477000	0	0	0	0	ns	chr10:47732522-47732848	3744161	-	-	0	0	0	0	0	0	0	0	0	0	0	0	0	0	0
4933411G11Rik	NM_177880	chr5	+	143942695	143966747	1	0	0	0	ns	chr5:143818963-143820095	123065	-	-	0	0	0	0	0	0	0	16	13	15	16	15	13	14	16
4933411K16Rik	NM_025752	chr19	+	42126717	42128118	1	0	0	0	ns	chr19:43518484-43519598	1392313	-	-	0	0	0	0	0	0	0	22	14	20	17	22	14	20	17
4933411K20Rik	NM_025747	chr8	+	47254909	47280944	1	0	0	0	DOWN	chr8:48375200-48376182	1120794	-	-	0	0	0	0	0	0	0	1426	1450	1112	998	221	176	165	93
4933412E12Rik	NR_038025	chr10	+	116387617	116400335	1	0	0	0	UP	chr10:115704186-115705259	682886	-	-	0	0	0	0	0	0	0	352	302	422	378	0	0	0	0
4933412E24Rik	NM_027668	chr15	-	59846420	59848173	0	0	0	0	ns	chr15:59965831-59967096	118318	chr15:60523828-60524893	1	1	0	0	0	0	0	0	0	0	0	0	0	0	0	0
4933412O06Rik	NR_045507	chr13	-	15873496	15894463	0	0	0	0	ns	chr13:15898145-15899485	4385	-	-	1	0	0	0	0	0	0	4	4	2	1	0	0	0	0
4933413G19Rik	NM_027697	chr6	+	128325527	128335162	1	1	0	0	DOWN	chr6:127821344-127822286	503767	-	-	0	0	0	0	0	0	0	300	368	218	268	257	320	185	229
4933413J09Rik	NR_038005	chr14	+	27177032	27219942	1	1	1	0	UP	chr14:27260510-27261816	84211	-	-	0	0	0	0	0	0	0	68	152	101	173	0	0	0	0
4933413L06Rik	NR_045508	chr13	-	118495570	118508818	1	0	0	0	UP	chr13:119642487-119643560	1134134	-	-	0	0	0	0	0	0	0	11	13	104	99	11	13	104	99
4933415F23Rik	NM_025746	chr1	-	23107312	23109092	0	0	0	0	ns	chr1:22133766-22134127	975209	-	-	0	0	0	0	0	0	0	0	0	0	0	0	0	0	0
4933416C03Rik	NM_001161855	chr10	-	115548719	115550973	0	0	0	0	ns	chr10:115704186-115705259	153756	-	-	0	0	0	0	0	0	0	0	0	0	0	0	0	0	0
4933416E03Rik	NR_040498	chr2	+	159773076	159807025	0	0	0	0	ns	chr2:158619931-158620955	1152626	-	-	0	0	0	0	0	0	0	8	6	4	6	0	0	0	0
4933416I08Rik	NM_027700	chrX	+	50989667	50994509	0	0	0	0	ns	chrX:50471167-50472260	517884	-	-	0	0	0	0	0	0	0	0	0	0	0	0	0	0	0
4933416M06Rik	NR_045846	chr13	+	102024273	102063351	0	0	0	0	ns	chr13:103748231-103749236	1724515	-	-	0	0	0	0	0	0	0	1	1	4	3	0	0	0	0
[truncated: 21,871 more rows]
