# Supplementary material for: SRF Co-factors Control the Balance between Cell Proliferation and Contractility
Source: Mol Cell. 2016 Dec 15;64(6):1048–61. doi: 10.1016/j.molcel.2016.10.016 (PMC5179500; doi:10.1016/j.molcel.2016.10.016)
Supplement: Table S2. Overlap between Global Gene Expression Profiles in MEFs and Hallmark Gene Signatures or GO Terms from MsigDB, Related to Figure 1 — Column 1. (A) Gene signatures: the 53 gene Signature ID from MSigDB, together with SRF, MRTF and TCF signatures. (B) GO terms from MsigDB. Columns 2–5. (A, B) Hypergeometrical test of each gene set (TPA-induced, TPA-downregulated, Baseline-enhanced in TKO, and Baseline-impaired in TKO) against each gene signature. The Bonferroni adjusted p value is shown, and the number of genes in both sets. Columns 6–9. (A, B) Gene name IDs for genes in both sets. [file mmc3.xls]

## Sheet: Table S2A Hallmarks
Hallmarks - global TPA induced, downreg, Base up, down	TPA induced (n=3470)		TPA downregulated (n=2984)		Base_line enhanced in TKO (n=5080)		Base_line impaired in TKO (n=5113)		Gene_NAMES
Gene Signatures	adj-pval	Counts	adj-pval	Counts	adj-pval	Counts	adj-pval	Counts	Gene_name TPA induced (n=3470)	Gene_name TPA downregulated (n=2984)	Gene_name Base_line enhanced (n=5130)	Gene_name Base_line impaired (n=5154)
SRF_Direct_Near	1.28e-86	372	1.08e-10	186	1.77e-105	491	ns	ns	SMNDC1, DUSP1, MPHOSPH10, MED13L, MAPRE1, PLEKHG2, LYRM5, MAPK1, RHOB, PCF11, POLR2D, SAMD4, SPRED3, CYB5R3, TPST2, STK40, PTGS2, YKT6, ETS2, PIP5K1A, CDK13, ITGB1, SLC35F5, FAM53C, CHD4, TMEM183A, SOCS4, VASP, SAMD4B, TGOLN1, ZSWIM4, DYRK1A, PLRG1, BCAR1, EGR2, TUBB6, CCNL2, MPDU1, SFXN3, PLK3, RASSF1, AIG1, EP400, AFF1, GHRL, LGALS3, GNB1, SERTAD2, IL1RL1, SCYL2, PLAU, ANXA7, CSDE1, EIF3H, EIF4…	ENC1, NBN, HIBADH, PKD1, TFB2M, MTHFD1, COL12A1, FLRT2, ZFP568, FAM126B, MYBL1, RAD17, GOT2, PREPL, PLA2G4A, S1PR3, SRF, UGP2, KDM4C, FCHO2, TNRC18, WRB, ANAPC1, FAM60A, BOK, NDUFS1, CYLD, KDELC2, KITL, PJA2, CAV1, CTNND1, RFWD2, TCF20, SLC25A19, MBNL2, DNM3, IAH1, PIK3CB, QSOX1, 3110057O12RIK, CNN2, PXDN, BRI3BP, EHMT2, RGL1, KRR1, WDFY1, BAG2, GLIPR2, SNAI2, PRRX1, GTPBP3, PICALM, LSM11, GUF1, …	ENC1, SMNDC1, DUSP1, MAPRE1, PLEKHG2, RHOB, PKD1, MTHFD1, ROR2, SAMD4, CYFIP1, ROR1, COL12A1, VIM, CYB5R3, TPST2, OXCT1, COBLL1, STK40, PTGS2, ACVR1, PIP5K1A, PTGER4, NR6A1, PDGFA, ITGB1, SLC35F5, FAM53C, ATXN1, TMEM183A, SLCO3A1, SUFU, CD109, ZFP568, VASP, SAMD4B, FAM126B, BCAR1, MYBL1, TUBB6, CCNL2, PREPL, KCTD10, PLA2G4A, SFXN3, PLK3, RASSF1, AIG1, PPP2R4, AFF1, RAB11FIP3, UGP2, SH3GL3, TNRC18…	-
TCF_direct_Near	6.81e-14	38	ns	ns	2.69e-05	33	ns	ns	PTGS2, SAMD4B, EGR2, EIF4A1, SLMO2, EGR1, SYNGR2, ARC, PNMA1, HDLBP, ARL5B, SHOC2, GOLPH3, DCAF15, PPAT, EEF1B2, RAB11B, WSB1, HOMER1, NFE2L2, IER2, STAT3, TTLL3, ARPC4, RAB21, FOS, KHDRBS1, MYO1C, JUNB, PITPNA, NR4A1, PATL1, ZFP36, PER1, SHC1, RAB5A, ETF1, OSBP	-	PTGS2, SAMD4B, RAB11FIP3, EIF4A1, SLMO2, SYNGR2, AAAS, ARC, HDLBP, ARL5B, GOLPH3, SENP3, WSB1, IER2, STAT3, TTLL3, ARPC4, TMC6, RAB21, FOS, MYO1C, JUNB, PSMD1, PITPNA, NR4A1, ARF2, CHMP5, ZFP36, SHC1, ETF1, DMXL1, OSBP, MSRB3	-
MRTF_stringent	5.67e-48	244	1.5e-12	149	2.27e-97	383	ns	ns	SMNDC1, DUSP1, MAPRE1, PLEKHG2, MAPK1, RHOB, PCF11, SAMD4, TPST2, STK40, PTGS2, YKT6, ETS2, PIP5K1A, ITGB1, TMEM183A, VASP, SAMD4B, TGOLN1, ZSWIM4, DYRK1A, PLRG1, BCAR1, CCNL2, MPDU1, SFXN3, PLK3, AIG1, EP400, AFF1, GHRL, SERTAD2, SCYL2, PLAU, ANXA7, TIFA, UNC45A, SYS1, CBL, LIMS1, GDAP2, KLF6, INPP5A, OGDH, KCNK7, ZFC3H1, PDLIM5, CLDN12, PCBP2, IRF2BP2, SSFA2, SH3GL1, SERTAD1, CALU, DUSP5, PFKFB…	ENC1, NBN, PKD1, TFB2M, MTHFD1, COL12A1, FLRT2, ZFP568, FAM126B, MYBL1, PREPL, PLA2G4A, S1PR3, SRF, UGP2, FCHO2, TNRC18, WRB, FAM60A, BOK, NDUFS1, KDELC2, PJA2, CAV1, CTNND1, RFWD2, TCF20, SLC25A19, DNM3, PIK3CB, QSOX1, CNN2, BRI3BP, EHMT2, RGL1, KRR1, WDFY1, BAG2, GLIPR2, SNAI2, PRRX1, GTPBP3, PICALM, LSM11, PELI1, PLS3, MAPK14, TNK2, HIF1A, TLN1, SGMS1, CAPZB, MORC4, JRK, RNFT1, ANGEL2, GPAM, S…	ENC1, SMNDC1, DUSP1, MAPRE1, PLEKHG2, RHOB, PKD1, MTHFD1, ROR2, SAMD4, CYFIP1, ROR1, COL12A1, VIM, TPST2, OXCT1, COBLL1, STK40, PTGS2, ACVR1, PIP5K1A, PTGER4, ITGB1, ATXN1, TMEM183A, SLCO3A1, SUFU, ZFP568, VASP, SAMD4B, FAM126B, BCAR1, MYBL1, CCNL2, PREPL, KCTD10, PLA2G4A, SFXN3, PLK3, AIG1, AFF1, RAB11FIP3, UGP2, SH3GL3, TNRC18, CSRP1, TEAD1, RAI14, SCYL2, WRB, ANXA7, UNC45A, NPAS4, BOK, ZBTB20,…	-
TNFA_SIGNALING_VIA_NFKB	1.65e-62	131	ns	ns	1.55e-09	82	0.0184526	62	DUSP1, TUBB2A, KLF4, RHOB, PTGS2, ETS2, SMAD3, IL6, KLF2, EGR2, PPP1R15A, ZBTB10, SLC2A6, IRS2, CXCL2, MYC, PLAU, VEGFA, CXCL10, SIK1, KLF6, PDLIM5, CEBPB, CCL5, EGR1, NFAT5, GADD45B, DUSP5, GCH1, HBEGF, PFKFB3, IER5, EIF1, NR4A3, BTG2, LDLR, ATP2B1, TNFAIP6, JUN, BHLHE40, IFIH1, FOSB, CEBPD, CCL20, F3, PDE4B, PHLDA1, EHD1, TRAF1, SERPINE1, MXD1, DUSP4, PTPRE, ATF3, RELA, BIRC2, TGIF1, CLCF1, NIN…	-	DUSP1, TUBB2A, KLF4, RHOB, TRIP10, PTGS2, PTGER4, CSF1, KLF2, PPP1R15A, ZBTB10, SLC2A6, IRS2, VEGFA, SIK1, KLF6, PDLIM5, PLEK, GADD45B, DUSP5, HBEGF, PFKFB3, IER5, EIF1, NR4A3, BTG2, LDLR, SPSB1, BMP2, IFIH1, F3, PDE4B, PHLDA1, ID2, EHD1, SERPINE1, DUSP4, ATF3, RELA, DDX58, NINJ1, HES1, NFIL3, AREG, IER2, EDN1, KLF9, PPAP2B, TRIB1, NAMPT, IFNGR2, CYR61, PMEPA1, NFKB2, B4GALT5, FOS, CD80, INHBA, Y…	TLR2, EFNA1, ETS2, SMAD3, PLAU, CXCL10, PTX3, IL18, CCL5, EGR1, NFAT5, GCH1, GADD45A, ATP2B1, TNFAIP6, IL15RA, JUN, BHLHE40, TNIP1, FUT4, PLK2, TRAF1, CD83, PTPRE, SPHK1, BIRC2, RNF19B, ICAM1, DRAM1, TSC22D1, CXCL1, TNFAIP2, NFE2L2, GEM, ABCA1, TIPARP, GFPT2, SGK1, FJX1, TANK, BCL6, BIRC3, MARCKS, NFKBIE, RELB, STAT5A, TNFAIP8, IL6ST, NFKB1, EGR3, NFKBIA, SDC4, FOSL2, BCL3, IRF1, CCL2, RIPK2, PAN…
MYC_TARGETS_V1	9.25e-34	102	ns	ns	0.00419221	65	0.000328784	69	RPS5, CDK2, HNRNPA3, CNBP, ODC1, NPM1, NOLC1, SYNCRIP, MYC, SERBP1, SNRPA, CCT3, PSMB2, EIF1AX, SSB, EIF4A1, GNL3, CDC45, CANX, YWHAQ, SRSF7, SRSF3, RNPS1, TARDBP, PTGES3, PCNA, HNRNPA1, HNRNPD, SET, MCM4, SNRPG, RAN, HNRNPC, RPLP0, HNRNPU, SLC25A3, IMPDH2, PPIA, EIF2S2, PABPC1, KPNA2, KPNB1, CCT4, U2AF1, RRM1, EIF3D, COX5A, GSPT1, POLD2, YWHAE, DHX15, EEF1B2, EIF4E, HNRNPA2B1, CCNA2, NOP56, BUB3…	-	PSMA2, ODC1, PSMD7, PRDX3, CCT3, PSMB2, PSMB3, EIF1AX, SSB, EIF4A1, AP3S1, CANX, VDAC3, AIMP2, VDAC1, RAN, SLC25A3, PPIA, EIF2S2, PABPC1, KPNB1, CCT4, PSMD14, RRM1, EIF3D, COX5A, GSPT1, CTPS, GLO1, NOP56, PSMA7, PSMA6, UBA2, HSPD1, LDHA, HSP90AB1, IFRD1, NME1, RSL1D1, COPS5, CCT7, CCT2, PSMD1, DDX21, IARS, SRM, TXNL4A, EPRS, UBE2L3, SNRPD2, ABCE1, PHB, EIF4G2, TCP1, PSMC6, EIF3B, PSMC4, PABPC4, E…	SSBP1, RPS5, H2AFZ, CDK2, HNRNPA3, HNRNPR, CLNS1A, XPO1, RPS2, NOLC1, SYNCRIP, NAP1L1, SERBP1, TYMS, CDC45, SRSF7, SRSF3, RNPS1, TARDBP, CBX3, PCNA, HNRNPA1, HNRNPD, SET, DDX18, MCM4, MCM6, SNRPG, RPLP0, HNRNPU, PHB2, MCM2, HDAC2, DHX15, ORC2, XRCC6, EIF4E, HNRNPA2B1, CCNA2, RFC4, NHP2, MCM5, CSTF2, PRDX4, TRA2B, RPL34, G3BP1, SRSF2, USP1, RAD23B, RPS3, CUL1, ACP1, TRIM28, DUT, SMARCC1, PCBP1, CD…
PI3K_AKT_MTOR_SIGNALING	2.29e-14	49	ns	ns	9.82e-06	45	ns	ns	ARPC3, RAC1, MAPK1, PPP2R1B, CDK2, FGF17, RIPK1, NGF, UBE2N, ARHGDIA, PFN1, ADRBK1, MAPK8, DDIT3, PTPN11, AKT1, YWHAB, CALR, CFL1, NFKBIB, DUSP3, TRIB3, TBK1, PIN1, ACTR2, ARF1, UBE2D3, TNFRSF1A, RPS6KA3, PRKAG1, EIF4E, HSP90B1, MAP3K7, CAMK4, CDK1, RPS6KA1, CAB39, TRAF2, RALB, SMAD2, MKNK2, MYD88, CDKN1A, SLC2A1, ATF1, SQSTM1, PIK3R3, MAP2K3, CLTC	-	RAC1, TSC2, FGF6, NGF, ARHGDIA, SFN, PFN1, RAF1, ITPR2, ADRBK1, RIT1, MKNK1, DDIT3, PTPN11, DAPP1, AKT1, YWHAB, CFL1, SLA, DUSP3, TRIB3, NOD1, PRKAA2, PIN1, ACTR2, HRAS, UBE2D3, PRKAG1, PLCB1, ACTR3, CAMK4, RPS6KA1, ADCY2, CAB39, AP2M1, PAK4, RALB, GNA14, PRKAR2A, CDKN1A, SLC2A1, STAT2, SQSTM1, MAP2K3, CLTC	-
MYC_TARGETS_V2	6e-08	27	ns	ns	ns	ns	ns	ns	MPHOSPH10, NPM1, NOLC1, MYC, WDR43, GNL3, PLK4, MCM4, BYSL, PPAN, NOP56, PUS1, IPO4, HK2, MCM5, HSPD1, DUSP2, MRTO4, SRM, TBRG4, MAP3K6, PLK1, GRWD1, NOP2, PPRC1, TMEM97, RRP9	-	-	-
G2M_CHECKPOINT	6.13e-36	104	ns	ns	ns	ns	2.69e-36	125	AURKB, HMGA1, YTHDC1, SMAD3, DBF4, PAPD7, ODC1, SMC4, CKS1B, NOLC1, SYNCRIP, MYC, CHEK1, BIRC5, SMC1A, SLC38A1, KIF20B, KIF15, EWSR1, ODF2, CDC45, UBE2S, SQLE, UPF1, CCNF, LBR, NASP, NUP50, HNRNPD, PLK4, NDC80, SLC7A5, NEK2, RACGAP1, CENPE, CENPA, HNRNPU, AMD1, TPX2, UCK2, KPNA2, CCNT1, KPNB1, TROAP, PAFAH1B1, CDC27, KIF11, E2F3, KATNA1, KIF22, GSPT1, TOP2A, LMNB1, NUSAP1, CCNA2, BARD1, UBE2C, SM…	-	-	MTF2, AURKB, H2AFZ, HMGA1, RAD54L, STAG1, SMAD3, DBF4, SMC4, XPO1, NOLC1, SYNCRIP, CHEK1, BIRC5, SMC1A, SLC38A1, KIF20B, KIF15, CBX1, EWSR1, ORC6, CDC45, WRN, RAD21, POLQ, CCNF, NASP, SLC12A2, POLE, HNRNPD, E2F1, CDC7, PLK4, SRSF10, NDC80, NEK2, RBL1, RACGAP1, MCM6, PDS5B, MEIS2, HIF1A, PURA, CENPA, CASP8AP2, HNRNPU, MEIS1, MCM2, WHSC1, KIF11, FBXO5, KIF22, TOP2A, LMNB1, HUS1, NUSAP1, PBK, HOXC10…
E2F_TARGETS	4.62e-20	82	0.000248918	46	ns	ns	2.88e-55	144	AURKB, HMGA1, SMC4, CKS1B, NOLC1, SYNCRIP, MYC, CHEK1, BIRC5, SMC1A, UBE2S, ANP32E, LBR, NASP, MTHFD2, PCNA, ING3, HNRNPD, LUC7L3, PLK4, LYAR, MXD3, MCM4, RBBP7, RACGAP1, RAN, CENPE, SPAG5, HMGB2, CCNE1, KPNA2, DNMT1, ATAD2, NUP153, KIF22, SNRPB, GSPT1, POLD2, TOP2A, LMNB1, SPC25, BARD1, NOP56, HN1, CIT, SHMT1, WEE1, MCM5, TRA2B, PHF5A, KIF18B, SRSF2, MELK, CDKN3, CDK1, CDC20, RRM2, CKS2, NME1, H…	NBN, RPA3, LIG1, PMS2, MLH1, RFC1, MMS22L, PDS5B, EXOSC8, UBR7, CTPS, ORC2, HUS1, ZW10, SPC24, MRE11A, TUBG1, MSH2, PRDX4, AK2, NUP205, RNASEH2A, RPA1, TIPIN, GINS3, POLD1, SMC6, TIMELESS, DUT, SMC3, CDKN2A, RAD1, TCF19, CENPM, RAD50, POLA2, DEK, DCLRE1B, RFC2, GINS4, DCK, CHEK2, TMPO, NUP107, UNG, DSCC1	-	NBN, TK1, BUB1B, RPA3, AURKB, H2AFZ, HMGA1, DCTPP1, STAG1, LIG1, SMC4, XPO1, PNN, PMS2, NOLC1, SYNCRIP, NAP1L1, PAN2, CHEK1, BIRC5, SMC1A, MLH1, ORC6, ANP32E, RAD21, POLE4, NASP, HELLS, PAICS, CDCA3, NCAPD2, PCNA, POLE, HNRNPD, LUC7L3, RFC1, PLK4, UBE2T, MXD3, MCM4, MMS22L, RACGAP1, MCM6, PDS5B, RQCD1, SPAG5, HMGB2, CCNE1, EXOSC8, WDR90, MCM2, DNMT1, PSIP1, ATAD2, UBR7, KIF22, TOP2A, LMNB1, ORC2,…
UNFOLDED_PROTEIN_RESPONSE	1.31e-15	53	ns	ns	6e-06	48	ns	ns	TUBB2A, NPM1, CKS1B, NOLC1, TARS, SRPR, SLC30A5, EIF4A1, VEGFA, CEBPG, CEBPB, XBP1, SSR1, MTHFD2, SLC7A5, HSPA5, CALR, EXOSC10, ERN1, ERO1L, ATF3, ATF4, NFYA, SDAD1, EIF4A3, EEF2, ASNS, EIF4E, NOP56, HSP90B1, SERP1, CHAC1, NOP14, EDEM1, BAG3, HYOU1, EIF4G1, YWHAZ, FUS, DDIT4, HERPUD1, LSM1, HSPA9, DNAJA4, RPS14, SHC1, CCL2, IFIT1, DNAJC3, EIF2S1, TATDN2, ATP6V0D1, RRP9	-	TUBB2A, SEC31A, GOSR2, TARS, SRPR, ALDH18A1, SLC30A5, EIF4A1, EXOC2, VEGFA, EIF4EBP1, WIPI1, XBP1, MTHFD2, SLC7A5, HSPA5, PDIA5, KIF5B, ERN1, ERO1L, ATF3, ATF4, ASNS, NOP56, SERP1, SEC11A, YIF1A, CHAC1, NOP14, KDELR3, EDEM1, BAG3, HYOU1, EIF4G1, YWHAZ, IARS, DDIT4, HERPUD1, HSPA9, SLC1A4, SHC1, ATF6, WFS1, IFIT1, DNAJC3, EIF2S1, XPOT, RRP9	-
APOPTOSIS	2.42e-14	63	ns	ns	0.00242936	54	0.000279517	57	RHOB, CDK2, IL6, SPTAN1, LGALS3, CCND2, BCL2L11, ISG20, GADD45B, GCH1, DDIT3, BTG2, CASP4, JUN, HMGB2, EREG, TNFRSF12A, DIABLO, GPX4, SOD1, ATF3, FEZ1, RELA, TIMP1, TOP2A, EMP1, HMOX1, PRF1, WEE1, ROCK1, TIMP2, F2, DAP3, IFITM3, BCAP31, BIRC3, SLC20A1, BTG3, DNAJA1, CCND1, IER3, F2R, IFNGR1, SAT1, RETSAT, PSEN1, NEFH, MCL1, PMAIP1, EGR3, CTNNB1, CDKN1A, IRF1, BCL10, ETF1, DNAJC3, H1F0, SOD2, SMAD…	-	PTK2, BCL2L2, RHOB, GPX1, MGMT, SPTAN1, TGFB2, CCND2, ISG20, CAV1, DNM1L, GADD45B, HSPB1, DDIT3, BTG2, BMP2, EREG, TNFRSF12A, ATF3, RELA, VDAC2, SATB1, BGN, APP, CTH, EMP1, EBP, GSN, TIMP3, BAX, KRT18, F2, IFITM3, BCAP31, TSPO, FAS, PPP2R5B, BTG3, CCND1, F2R, DCN, IFNGR1, AVPR1A, ANXA1, PMAIP1, CDKN1A, GSR, ETF1, DNAJC3, SMAD7, NEDD9, SQSTM1, LMNA, BCL2L1	RNASEL, CD14, CDK2, HGF, IGFBP6, LUM, GSTM1, LEF1, BMF, PDGFRB, CYLD, BCL2L11, RHOT2, DPYD, IL18, CASP3, CLU, GCH1, GADD45A, ENO2, CASP8, CASP4, JUN, CD38, HMGB2, PAK1, FEZ1, CASP7, CASP2, TIMP1, BNIP3L, ADD1, TOP2A, WEE1, DAP, TGFBR3, TIMP2, BIRC3, PDCD4, PLAT, SLC20A1, BRCA1, CDKN1B, DNAJA1, IGF2R, RETSAT, MMP2, EGR3, CASP9, CTNNB1, IRF1, GPX3, H1F0, CREBBP, DFFA, ERBB2, CFLAR
MTORC1_SIGNALING	6.67e-34	100	ns	ns	5.95e-31	116	ns	ns	DHFR, YKT6, MLLT11, ELOVL6, PPP1R15A, GTF2H1, SERPINH1, ABCF2, CD9, ACSL3, PSMA3, SLC7A11, PSMG1, GCLC, STC1, CCT6A, PSME3, CANX, SQLE, ADD3, CCNF, ARPC5L, XBP1, SLC37A4, SSR1, MTHFD2, DDIT3, BTG2, LDLR, ATP2A2, SLC7A5, STARD4, ADIPOR2, MCM4, HSPA5, CALR, BHLHE40, NFKBIB, TRIB3, PPIA, EIF2S2, TBK1, PRDX1, ACTR2, ERO1L, GLRX, SLC1A5, ACLY, GOT1, INSIG1, UBE2D3, RDH11, STIP1, ASNS, PITPNB, ELOVL5, …	-	MLLT11, NMT1, PNO1, PPP1R15A, PFKL, PHGDH, ABCF2, CD9, PSMA3, SLC7A11, GCLC, CCT6A, CANX, EGLN3, AK4, SQLE, ADD3, ARPC5L, XBP1, WARS, MTHFD2, RIT1, DDIT3, BTG2, LDLR, PSMB5, DAPP1, ATP2A2, SLC7A5, SHMT2, STARD4, ADIPOR2, HSPA5, SLA, TM7SF2, PSPH, PSMC2, TRIB3, PPIA, VLDLR, UFM1, EIF2S2, M6PR, PRDX1, ACTR2, BCAT1, ERO1L, ACLY, GOT1, INSIG1, UBE2D3, ATP5G1, RDH11, PSMD14, ASNS, PITPNB, CTSC, CTH, E…	-
UV_RESPONSE_UP	2.33e-10	55	ns	ns	0.00768594	51	ns	ns	TMBIM6, NXF1, RHOB, CDK2, DLG4, YKT6, DGAT1, IL6, TARS, CXCL2, BCL2L11, SLC6A8, CEBPG, PPP1R2, GCH1, BTG2, STK25, FOSB, CCNE1, RRAD, HNRNPU, AMD1, ATF3, SEPW1, PPAT, STIP1, ASNS, GRPEL1, ICAM1, GAL, HMOX1, CDC34, DNAJB1, FOS, PRKCD, JUNB, ALDOA, CLTB, BTG1, BTG3, DNAJA1, DDX21, TUBA4A, NR4A1, CHKA, TFRC, CYB5B, POLG2, NFKBIA, IRF1, SOD2, GLS, EIF5, SQSTM1, PDAP1	-	RHOB, COL2A1, HTR7, TARS, PSMC3, SLC25A4, FGF18, SLC6A8, LYN, RET, RASGRP1, PPP1R2, PDLIM3, PTPRD, BTG2, BAK1, STK25, BMP2, AMD1, MGAT1, ATF3, CCND3, CDO1, ASNS, GRPEL1, IGFBP2, RAB27A, KCNH2, CDC34, PLCL1, LHX2, EPHX1, DNAJB1, FOS, E2F5, PRKCD, NUPL1, JUNB, ALDOA, CLTB, BTG3, CYB5R1, SIGMAR1, SLC6A12, DDX21, NR4A1, TFRC, GLS, SQSTM1, MAOA, HSPA2	-
TGF_BETA_SIGNALING	2.53e-07	25	ns	ns	1.93e-08	32	ns	ns	RHOA, PPM1A, SMAD3, PPP1R15A, NCOR2, ID3, SMAD1, CDK9, TJP1, SERPINE1, SKIL, UBE2D3, TGIF1, HDAC1, MAP3K7, WWTR1, PMEPA1, KLF10, FKBP1A, JUNB, SLC20A1, CTNNB1, TGFB1, SMURF1, SMAD7	-	ARID4B, RHOA, PPM1A, ACVR1, PPP1R15A, NCOR2, ID3, CDK9, BMP2, ID2, SERPINE1, SKIL, CDH1, UBE2D3, FNTA, WWTR1, ID1, IFNGR2, PMEPA1, TGFBR1, FKBP1A, BCAR3, JUNB, SMAD6, THBS1, LTBP2, SKI, HIPK2, BMPR2, BMPR1A, SMAD7, SPTBN1	-
ADIPOGENESIS	0.00757546	47	7.33e-10	59	3.23e-05	71	ns	ns	POR, CHUK, COX8A, CD151, DGAT1, ATP1B3, ELOVL6, ESYT1, PIM3, MDH2, APLP2, PFKFB3, TOB1, ADIPOR2, AGPAT6, ACOX1, STOM, GPX4, APOE, UBQLN1, SOD1, SLC1A5, ADIG, ACLY, LPCAT3, BCL2L13, GRPEL1, PPP1R15B, PHLDB1, TKT, GPD2, ANGPTL4, BAZ2A, FAH, ALDOA, STAT5A, GHITM, RNF11, RIOK3, IFNGR1, RETSAT, YWHAG, PGM1, CMPK1, PPM1B, UBC, ATL2	HADH, JAGN1, BCKDHA, COL4A1, SAMM50, PTCD3, HIBCH, PRDX3, SCP2, ADCY6, TALDO1, NDUFS3, MRPL15, DECR1, ACADS, AGPAT3, SSPN, GPAM, FAM73B, UQCR11, ITGA7, ARAF, MCCC1, ECHS1, AIFM1, CAT, CCNG2, COX7B, ABCA1, ACAA2, G3BP2, NDUFAB1, AK2, TANK, IDH1, BCL6, SDHC, SDPR, PLIN2, ATP5O, DHRS7B, PDCD4, DNAJC15, SQRDL, UQCRC1, NDUFA5, REEP5, MGST3, DLAT, LAMA4, NDUFB7, LIFR, SUCLG1, COQ9, ETFB, ACADM, QDPR, M…	CHUK, CD151, COL4A1, NMT1, LPL, ATP1B3, FZD4, PFKL, PRDX3, OMD, ESYT1, ADCY6, LEP, IDH3A, PIM3, DHRS7, TALDO1, MDH2, APLP2, SLC25A1, COX6A1, UCK1, PFKFB3, MGLL, TOB1, AGPAT3, ACO2, ADIPOR2, AGPAT6, ACOX1, SSPN, UQCRQ, UBQLN1, FAM73B, ACLY, CRAT, ARAF, EPHX2, HSPB8, GRPEL1, DBT, TKT, DDT, CS, G3BP2, BAZ2A, ME1, IDH1, PLIN2, MTCH2, FAH, ALDOA, GHITM, IDH3G, SORBS1, PQLC3, RNF11, REEP5, RIOK3, ESRRA…	-
ALLOGRAFT_REJECTION	5.02e-05	51	ns	ns	ns	ns	ns	ns	NPM1, IL6, UBE2N, EIF5A, CCND2, CCL7, CCL5, ABI1, ELF4, AKT1, CD74, GBP2, EREG, RPS19, ACHE, TIMP1, HCLS1, EIF3D, ICAM1, SOCS5, TAPBP, GALNT1, ETS1, MAP3K7, PRF1, PRKCG, CD4, RARS, C2, RPL9, FLNA, IL11, AARS, F2, CD80, INHBA, NME1, DEGS1, TRAF2, F2R, IFNGR1, ABCE1, TGFB1, BCL3, STAB1, BCL10, CCL2, PTPN6, LIF, EIF3A, IL18RAP	-	-	-
ANDROGEN_RESPONSE	3.95e-05	32	ns	ns	3.09e-07	45	ns	ns	UAP1, ZBTB10, TMPRSS2, ACSL3, SLC26A2, PDLIM5, APPBP2, AKT1, INSIG1, UBE2J1, ABHD2, ZMIZ1, RPS6KA3, GNAI3, ELOVL5, NDRG1, SGK1, ELL2, ITGAV, PMEPA1, ADRM1, DBI, SPDEF, CCND1, HMGCR, SAT1, DHCR24, IDI1, ELK4, NCOA4, VAPA, H1F0	-	PGM3, UAP1, PTK2B, ZBTB10, TMPRSS2, RRP12, SLC26A2, PDLIM5, APPBP2, HPGD, AKT1, MYL12A, IQGAP2, NKX3-1, ACTN1, CCND3, INSIG1, CDC14B, AKAP12, UBE2J1, PIAS1, ZMIZ1, GNAI3, ELOVL5, ELL2, ITGAV, PMEPA1, ADRM1, KRT8, CCND1, HMGCR, STEAP4, DHCR24, IDI1, GUCY1A3, B4GALT1, FADS1, NCOA4, GSR, VAPA, GPD1L, ADAMTS1, PPAP2A, MAF, KRT19	-
ANGIOGENESIS	ns	ns	ns	ns	8.51e-06	21	ns	ns	-	-	PTK2, PDGFA, LPL, KCNJ8, LRPAP1, VEGFA, VCAN, CCND2, POSTN, APP, SLCO2A1, TNFRSF21, THBD, ITGAV, OLR1, FSTL1, COL5A2, S100A4, JAG1, VAV2, JAG2	-
APICAL_JUNCTION	ns	ns	ns	ns	2.58e-15	93	ns	ns	-	-	PTK2, CADM2, TNFRSF11B, PKD1, CDH4, FBN1, MVD, ITGB1, CDH3, PARVA, VASP, RRAS, GNAI2, PFN1, VCAN, ADAM15, CTNND1, PVRL1, RHOF, PVRL3, PIK3CB, CNN2, ACTA1, EXOC4, ADAMTS5, PVRL2, JUP, LAMA3, VCAM1, MYL12B, SDC3, DMP1, PVRL4, MAPK14, CERCAM, GTF2F1, ACTN1, CTNNA1, MSN, YWHAH, HRAS, CAP1, CRAT, MYH10, CDH1, INSIG1, SLIT2, SHROOM2, ARHGEF6, VCL, NEXN, ITGA3, KCNH2, SPEG, ACTG1, COL9A1, ACTB, ADAM9, F…	-
APICAL_SURFACE	ns	ns	ns	ns	0.00568551	20	ns	ns	-	-	RTN4RL1, NCOA6, EFNA5, DCBLD2, LYN, HSPB1, AFAP1L2, ADIPOR2, SLC2A4, FLOT2, APP, SHROOM2, ADAM10, SULF2, AIM1, PLAUR, B4GALT1, GATA3, MDGA1, ATP8B1	-
BILE_ACID_METABOLISM	ns	ns	ns	ns	ns	ns	ns	ns	-	-	-	-
CHOLESTEROL_HOMEOSTASIS	7.01e-12	35	ns	ns	1.13e-12	43	ns	ns	CD9, LGALS3, SQLE, ATXN2, LDLR, STARD4, FASN, FDPS, HSD17B7, TNFRSF12A, TRIB3, ATF3, CPEB2, FDFT1, ALDOC, PMVK, NSDHL, ACAT2, NFIL3, ACTG1, LSS, PLSCR1, ANXA5, PCYT2, HMGCR, SREBF2, CHKA, PLAUR, IDI1, ATF5, ERRFI1, CTNNB1, GLDC, PNRC1, TMEM97	-	MVD, LPL, CD9, FABP5, SQLE, S100A11, ATXN2, MAL2, LDLR, STARD4, FASN, TM7SF2, FDPS, HSD17B7, ALCAM, TNFRSF12A, TRIB3, ATF3, CPEB2, FDFT1, PMVK, NSDHL, ACAT2, GSTM2, NFIL3, ACTG1, EBP, LSS, MVK, ANXA5, PCYT2, ACSS2, FAM129A, GNAI1, HMGCR, SREBF2, JAG1, PLAUR, IDI1, AVPR1A, ATF5, PPARG, FADS2	-
COAGULATION	ns	ns	ns	ns	ns	ns	ns	ns	-	-	-	-
COMPLEMENT	5.07e-09	60	ns	ns	ns	ns	ns	ns	CDK5R1, RABIF, PPP4C, FN1, IL6, USP16, CDH13, USP14, LGALS3, PCSK9, GNAI2, PFN1, GP9, CEBPB, CCL5, KCNIP2, DUSP5, CASP4, HSPA5, XPNPEP1, SH2B3, F3, VCPIP1, EHD1, PRDM4, SERPINE1, HSPA1A, TMPRSS6, TIMP1, GP1BA, CTSB, GNAI3, GPD2, BRPF3, SPOCK2, RHOG, CXCL1, PLSCR1, GMFB, C2, KLKB1, TIMP2, F2, SERPINC1, ANXA5, PRKCD, DUSP6, MAFF, KIF2A, CTSD, CPM, RNF4, CALM1, PSEN1, PLAUR, PPP2CB, PIM1, IRF1, TNFA…	-	-	-
DNA_REPAIR	9.67e-05	41	ns	ns	ns	ns	0.000848702	51	POLR2D, STX3, POM121, GTF2H1, RFC5, ZWINT, TARBP2, POLH, POLR2A, PCNA, GTF2B, POLD4, PDE4B, SDCBP, IMPDH2, RNMT, GPX4, SNAPC5, HCLS1, ARL6IP1, SF3A3, VPS37B, ADA, NCBP2, TAF10, SEC61A1, BCAP31, NME1, CSTF3, POLR1C, MPG, CMPK2, ADRM1, TAF9, PNP, TAF13, DCTN4, TMED2, DAD1, TCEB3, POLR1D	-	-	RPA3, VPS37D, LIG1, DGUOK, POLR3GL, RFC5, TYMS, POLR2E, USP11, POLH, POLE4, SMAD5, PCNA, POLA1, GTF3C5, ZNRD1, GTF2H3, FEN1, PRIM1, ARL6IP1, SF3A3, POLB, RFC4, EIF1B, REV3L, POLD3, ADA, DFNA5, DDB2, RPA2, POLD1, POLR1C, MPG, DUT, RFC3, XPC, TAF9, NFX1, POLR3C, POLA2, RFC2, UMPS, CDA, RAD51, SSRP1, DGCR8, NUDT21, NT5C3, TAF6, GTF2A2, COX17
EPITHELIAL_MESENCHYMAL_TRANSITION	ns	ns	0.00128479	44	1.44e-24	108	0.00101829	66	-	TNFRSF11B, COL8A2, COL12A1, COL4A1, PDGFRB, VCAN, SFRP1, QSOX1, DPYSL3, THBS2, SNAI2, PRRX1, SPARC, BDNF, COL11A1, LOXL1, FBLN5, CTHRC1, IGFBP2, TPM2, MEST, CDH11, MYL9, TGM2, SDC1, FAS, RGS4, THBS1, WNT5A, HTRA1, NOTCH2, FSTL1, COL5A2, DCN, NID2, MMP2, FZD8, PLOD2, PCOLCE, ACTA2, COL4A2, DAB2, IGFBP4, CXCL12	TNFRSF11B, PFN2, RHOB, COL8A2, LEPRE1, COL12A1, VIM, COL4A1, FBN1, ITGB1, FN1, CALD1, COMP, EMP3, ELN, VEGFA, VCAN, PMP22, GPC1, MATN3, SLC6A8, ABI3BP, GADD45B, COL5A1, CALU, LGALS1, QSOX1, GREM1, COPA, ADAM12, DPYSL3, FBLN2, ITGB5, THBS2, LAMA3, VCAM1, FMOD, PRRX1, LOXL2, APLP1, TNFRSF12A, BDNF, ID2, SERPINE1, GLIPR1, POSTN, TPM1, SLIT2, CAP2, PCOLCE2, COL11A1, ITGB3, BGN, MMP3, FBLN5, GJA1, ITG…	SNTB1, PDLIM4, NTM, MMP14, LUM, MATN2, SPP1, COL6A2, PDGFRB, SGCB, COL6A3, PTX3, GADD45A, ENO2, TGFBI, FBLN1, JUN, LRRC15, SNAI2, PTHLH, SPARC, GAS1, FAP, CRLF1, NT5E, COL5A3, TIMP1, LOXL1, COL16A1, CTHRC1, LAMA2, PVR, CXCL1, FUCA1, TGFBR3, GEM, GLT25D1, MEST, CAPG, PLOD1, CDH11, MSX1, COL3A1, VEGFC, BMP1, HTRA1, MFAP5, PPIB, EDIL3, NID2, MMP2, FBN2, PCOLCE, TGFB1, MCM7, SDC4, MYLK, MGP, COL1A2, …
ESTROGEN_RESPONSE_EARLY	ns	ns	ns	ns	1.09e-12	89	ns	ns	-	-	KLF4, CBFA2T3, NPY1R, AMFR, BAG1, SIAH2, MYBL1, PDZK1, AFF1, NCOR2, CELSR2, RRP12, SFN, SLC26A2, MPPED2, SLC16A1, CYP26B1, ABAT, ADD3, RET, RASGRP1, PDLIM3, XBP1, TPD52L1, TOB1, PODXL, SLC7A5, FASN, ABLIM1, SLC19A2, SLC39A6, KAZN, SH3BP5, DYNLT3, FDFT1, MLPH, HSPB8, GJA1, KRT13, PLA2G16, DHRS3, HES1, OPN3, SLC24A3, ALDH3B1, KCNK5, CHPT1, ELOVL5, AREG, REEP1, PAPSS2, JAK2, NRIP1, GAB2, FLNB, SULT2…	-
ESTROGEN_RESPONSE_LATE	0.0175617	45	ns	ns	5.24e-12	86	ns	ns	KLF4, SIAH2, CD9, AFF1, NCOR2, PTGES, MAPT, ISG20, SLC26A2, ADD3, XBP1, DNAJC1, GALE, BATF, TOB1, PLK4, SLC7A5, UGDH, FDFT1, ABHD2, IL17RB, TOP2A, GAL, ELOVL5, AREG, PAPSS2, GLA, SGK1, DUSP2, ASS1, CDC20, FOS, RBBP8, JAK1, STIL, BTG3, CCND1, EMP2, NAB2, ZFP36, EGR3, ANXA9, LAMC2, PTPN6, CDC6	-	KLF4, NPY1R, AMFR, ALDH3A2, BAG1, CPE, SIAH2, PDZK1, CD9, AFF1, NCOR2, PLXNB1, CELSR2, LSR, SLC29A1, SFN, LARGE, ISG20, SLC26A2, CAV1, FABP5, SLC16A1, CYP26B1, ADD3, RET, PDLIM3, XBP1, DNAJC1, FGFR3, GALE, LLGL2, TPD52L1, TOB1, CXCL14, SLC7A5, DCXR, ID2, DYNLT3, CDH1, FDFT1, HSPB8, TNNC1, KRT13, PLA2G16, OPN3, SLC24A3, ALDH3B1, KCNK5, CHPT1, ELOVL5, CKB, UNC13B, AREG, PERP, PAPSS2, JAK2, NRIP1, F…	-
FATTY_ACID_METABOLISM	ns	ns	2.9e-06	42	0.002022	52	ns	ns	-	HADH, ECI2, NBN, ALAD, HIBCH, DECR1, ACADS, HPGD, SDHD, SLC22A5, HCCS, GAPDHS, MCEE, CRYZ, HSDL2, ECHS1, CBR3, EHHADH, CPT1A, ACAA2, SETD8, EPHX1, MDH1, IDH1, ALDH9A1, SDHC, SUCLA2, NTHL1, GSTZ1, SDHA, CCDC58, GLUL, HSD17B11, SUCLG1, ACADM, ADSL, MLYCD, PTS, ETFDH, MAOA, CPOX, HADHB	ALDH3A2, ODC1, ALAD, MIF, SERINC1, MDH2, LGALS1, MGLL, HPGD, ACO2, ADIPOR2, ACSL5, FASN, HCCS, ACOT8, ACOX1, HSD17B7, ALDH1A1, YWHAH, CRAT, RDH11, NSDHL, ACAT2, ELOVL5, PRDX6, S100A10, SETD8, VNN1, ADH7, LDHA, ME1, EPHX1, ENO3, IDH1, ACSL4, ACSS1, ECI1, AOC3, ALDOA, IDH3G, UBE2L6, HSP90AA1, GPD1, DHCR24, IDI1, IDH3B, OSTC, DLST, ETFDH, PDHA1, MAOA, CPOX	-
GLYCOLYSIS	0.000454749	50	0.000972912	44	1.66e-12	87	ns	ns	MIF, IRS2, VEGFA, GCLC, STC1, GPC1, ISG20, TKTL1, MDH2, NASP, SLC37A4, GALE, PPFIA4, IL13RA1, HSPA5, PAXIP1, CENPA, HDLBP, PPIA, GMPPB, SOD1, ERO1L, GLRX, NT5E, PFKP, GOT1, NSDHL, HOMER1, ANGPTL4, HK2, RARS, LDHC, ARPP19, GYS2, COPB2, LDHA, CDK1, SLC16A3, HMMR, ALDOA, KIF2A, IER3, DDIT4, GFPT1, PPP2CB, FAM162A, AURKA, LCT, CHPF, PGK1	COG2, P4HA2, RPE, CHST1, GOT2, UGP2, VCAN, BPNT1, PYGB, PGM2, TALDO1, QSOX1, B4GALT4, PHKA2, ECD, GAPDHS, CHST12, ME2, IDUA, MED24, SAP30, XYLT2, LHX9, MDH1, IDH1, ALDH9A1, GPC4, PKP2, SDHC, SDC1, MET, GALK2, NDUFV3, CAPN5, EGFR, POLR3K, NANP, PGLS, DCN, PLOD2, GNE, AKR1A1, P4HA1, MXI1	COG2, GYS1, DSC2, MIF, IRS2, UGP2, VEGFA, GCLC, VCAN, BPNT1, PYGB, GPC1, ISG20, EGLN3, AK4, TALDO1, GAL3ST1, CACNA1H, TKTL1, MDH2, COL5A1, CHPF2, QSOX1, GALE, PPFIA4, HS2ST1, ALDH7A1, PGAM1, HSPA5, SDC3, B4GALT4, ECD, SOX9, NOL3, HDLBP, PPIA, VLDLR, GMPPB, ERO1L, CHST12, PFKP, ARTN, AGRN, GOT1, NDST3, NSDHL, CTH, HK2, AGL, RARS, IDUA, IGFBP3, CHST2, COPB2, CITED2, GPC3, LDHA, LHX9, ME1, IDH1, KDE…	-
HEDGEHOG_SIGNALING	ns	ns	ns	ns	ns	ns	ns	ns	-	-	-	-
HEME_METABOLISM	0.000323485	48	0.000159653	44	0.00045604	63	ns	ns	SLC30A1, TRAK2, SMOX, FBXO34, SLC7A11, SLC10A3, GCLC, TMEM9B, SLC6A8, BTG2, NFE2L1, BACH1, RNF123, ISCA1, SDCBP, SPTB, CDC27, AGPAT4, CTSB, OPTN, ASNS, CAST, BMP2K, CTNS, DCUN1D1, KHNYN, ADIPOR1, ELL2, VEZF1, YPEL5, SLC25A37, RNF19A, ANK1, SYNJ1, TOP1, FOXO3, TRIM10, RIOK3, NFE2, TFRC, CDR2, SLC2A1, NCOA4, H1F0, PQLC1, LAMP2, MAP2K3, SIDT2	NARF, P4HA2, BPGM, ALAD, GDE1, NR3C1, CLCN3, HAGH, LPIN2, SEC14L1, EZH1, PICALM, TMCC2, NNT, SNCA, FOXJ2, MKRN1, CIR1, ADD1, MBOAT2, CAT, HTRA2, ATG4A, UBAC1, RCL1, TNRC6B, MPP1, NEK7, MINPP1, PGLS, XPO7, MGST3, HEBP1, FBXO7, FECH, EIF2AK1, PSMD9, USP15, KAT2B, FBXO9, GYPC, MXI1, CPOX, TNS1	BPGM, SMOX, ALAD, RAD23A, FBXO34, DAAM1, LRP10, SLC7A11, RANBP10, XK, GCLC, SLC6A8, BTG2, NFE2L1, RNF123, PICALM, MOCOS, TFDP2, SDCBP, TMCC2, SPTB, IGSF3, CCND3, HTATIP2, AGPAT4, OPTN, SPTA1, ASNS, CAST, RBM38, BMP2K, ATG4A, BCAM, ADIPOR1, SLC25A38, FAM46C, ELL2, YPEL5, RNF19A, ABCB6, MPP1, GCLM, SLC6A9, MARK3, PPP2R5B, FOXO3, RIOK3, TFRC, MGST3, HEBP1, CDR2, UCP2, PIGQ, SLC2A1, NCOA4, GAPVD1, US…	-
HYPOXIA	8.34e-14	72	ns	ns	1.47e-18	99	ns	ns	DUSP1, TPST2, IL6, SIAH2, MIF, PPP1R15A, IRS2, VEGFA, STC1, ATP7A, GPC1, ISG20, KLF6, CSRP2, TKTL1, SLC37A4, PFKFB3, DDIT3, PPFIA4, JUN, HSPA5, HAS1, BHLHE40, XPNPEP1, PRDX5, PYGM, F3, HDLBP, SERPINE1, ERO1L, GLRX, ATF3, PFKP, ALDOC, CCRN4L, WSB1, ETS1, NFIL3, HMOX1, ANGPTL4, ANXA2, HK2, LDHC, TIPARP, NDRG1, LDHA, CYR61, FOS, ALDOA, MAFF, BTG1, FOXO3, IER3, DDIT4, PLAUR, PIM1, ZFP36, ERRFI1, PGM1…	-	DUSP1, NAGK, GYS1, PLAC8, TPST2, CP, SIAH2, MIF, PPP1R15A, PFKL, IRS2, HOXB9, UGP2, VEGFA, LARGE, GPC1, ISG20, KLF6, CAV1, AK4, HK1, TKTL1, COL5A1, SLC25A1, PFKFB3, DDIT3, PPFIA4, PKP1, HSPA5, SDC3, XPNPEP1, PRDX5, PYGM, F3, HDLBP, VLDLR, SERPINE1, ERO1L, ATF3, PFKP, AKAP12, BGN, WSB1, TGFB3, NFIL3, LOX, ANXA2, HK2, HS3ST1, IGFBP3, CHST2, CITED2, SULT2B1, GPC3, LDHA, SLC6A6, CYR61, TGM2, ENO3, KD…	-
IL2_STAT5_SIGNALING	3.06e-11	67	ns	ns	3.93e-06	73	ns	ns	RHOB, CKAP4, ODC1, SPRED2, COCH, GSTO1, MYC, SPP1, RNH1, IL1RL1, SNX14, CXCL10, CCND2, KLF6, GADD45B, XBP1, SPRY4, SYNGR2, BATF, PLEC, P2RX4, BHLHE40, AHNAK, RGS16, CCNE1, COL6A1, PHLDA1, GPX4, UCK2, TRAF1, MXD1, NT5E, SLC1A5, TWSG1, MUC1, PENK, PUS1, NFIL3, DENND5A, EMP1, HK2, PLSCR1, N6AMT2, NDRG1, ECM1, SERPINC1, ITGAV, PRNP, IFITM3, ITGA6, FAH, NFKBIZ, MYO1C, MAFF, MAPKAPK2, PNP, HUWE1, IFNGR…	-	RHOB, SCN9A, CYFIP1, CSF1, ODC1, COCH, GSTO1, FAM126B, CAPN3, SNX14, CCND2, KLF6, GADD45B, XBP1, SPRY4, WLS, SYNGR2, SELP, PLEC, PLAGL1, GLIPR2, BMP2, TNFRSF1B, P2RX4, AHNAK, APLP1, ALCAM, PHTF2, PHLDA1, UCK2, CTSZ, CCND3, TWSG1, SWAP70, GUCY1B3, PENK, DHRS3, NFIL3, EMP1, HK2, LRRC8C, TTC39B, TNFRSF21, NCOA3, ECM1, TGM2, ENO3, ITGAV, PRNP, CD81, IFITM3, AMACR, PLIN2, FAH, MYO1C, MAFF, NCS1, MAPKA…	-
IL6_JAK_STAT3_SIGNALING	6.4e-05	29	ns	ns	ns	ns	ns	ns	IL6, CD9, CXCL10, CBL, CCL7, PTPN2, IL13RA1, PTPN11, JUN, TNFRSF12A, TNFRSF1A, IL17RB, IFNAR1, HMOX1, CXCL1, IL17RA, STAT3, PTPN1, CRLF2, IL1R1, IFNGR1, OSMR, PIM1, TGFB1, MYD88, IRF1, IL18R1, MAP3K8, SOCS3	-	-	-
INFLAMMATORY_RESPONSE	4.86e-09	63	ns	ns	0.0047314	64	ns	ns	HAS2, FPR1, IL6, SLC31A2, MYC, EMP3, CXCL10, KLF6, CCL7, CCL5, ABI1, GCH1, HBEGF, BTG2, LDLR, GABBR1, ATP2B1, TNFAIP6, ATP2A2, P2RX4, RGS16, EREG, CCL20, F3, PDE4B, SERPINE1, MXD1, PTPRE, PDPN, RELA, TIMP1, GP1BA, ITGA5, ICAM1, GNAI3, TAPBP, IFNAR1, PVR, RHOG, BEST1, NAMPT, TNFSF9, CX3CL1, INHBA, ADRM1, CALCRL, IL1R1, SLC31A1, OSMR, PSEN1, SLC7A1, PLAUR, NFKB1, SGMS2, NFKBIA, CDKN1A, IRF1, STAB1,…	-	HAS2, PTGER4, CSF1, AXL, SLC31A2, EMP3, CD40, IFITM1, RAF1, KLF6, CMKLR1, DCBLD2, ABI1, LYN, RASGRP1, RNF144B, HBEGF, BTG2, LDLR, GABBR1, IRF7, ATP2A2, TNFRSF1B, P2RX4, NDP, EREG, F3, PDE4B, BDKRB1, SERPINE1, RELA, ITGB3, KIF1B, CCL17, SLC4A4, ITGA5, TLR3, GNAI3, EIF2AK2, EDN1, CHST2, NAMPT, C3AR1, FZD5, GPC3, IFNGR2, HRH1, IRAK2, INHBA, ADRM1, BST2, CALCRL, OLR1, CSF3, SLC31A1, SEMA4D, SLC7A1, P…	-
INTERFERON_ALPHA_RESPONSE	ns	ns	ns	ns	ns	ns	0.0048396	34	-	-	-	B2M, C1S, PSME1, CXCL10, MOV10, IFITM2, LY6E, CASP8, TRIM25, GBP2, NMI, HERC6, IFI30, RTP4, UBA7, EPSTI1, CD47, TMEM140, DHX58, PSMB8, SLC25A28, IRF2, CNP, ELF1, PARP12, NCOA7, PSMB9, IRF1, IL7, RIPK2, FAM46A, PARP14, DDX60, SP110
INTERFERON_GAMMA_RESPONSE	3.92e-06	54	ns	ns	0.000293412	65	ns	ns	FPR1, PTGS2, TRIM26, RIPK1, APOL6, IL6, PSMA3, PSMB2, CXCL10, ISG20, CCL7, PTPN2, TRAFD1, CCL5, MTHFD2, GCH1, CASP4, TNFAIP6, CD74, VCAM1, IFIH1, PDE4B, PFKP, IL18BP, ICAM1, TAPBP, RSAD2, TNFAIP2, OGFR, PLSCR1, LATS2, STAT3, RNF31, NAMPT, PTPN1, IFITM3, CMPK2, BTG1, ITGB7, PNP, IFI35, PIM1, NFKB1, NFKBIA, MYD88, CDKN1A, IRF1, CCL2, IFIT1, SOD2, TNFAIP3, PTPN6, SOCS3, IRF5	-	SAMHD1, MVP, PTGS2, BPGM, PSMA2, APOL6, VAMP5, AUTS2, PLA2G4A, IFI27, PSMA3, PSMB2, TDRD7, CD40, CIITA, ISG20, CMKLR1, PTPN2, WARS, MTHFD2, SPPL2A, SELP, IRF7, VCAM1, IFIH1, SSPN, PDE4B, VAMP8, NOD1, ISG15, PFKP, DDX58, STAT1, EIF2AK2, OGFR, USP18, JAK2, LATS2, STAT3, SAMD9L, RNF31, NAMPT, NCOA3, MX2, LAP3, IFI44, IFITM3, IRF9, LYSMD2, BST2, FAS, UBE2L6, LGALS3BP, ST3GAL5, IFI35, PIM1, CDKN1A, IF…	-
KRAS_SIGNALING_DN	ns	ns	ns	ns	ns	ns	ns	ns	-	-	-	-
KRAS_SIGNALING_UP	ns	ns	ns	ns	0.00449187	63	0.0177647	61	-	-	SNAP91, KLF4, PTGS2, FBXO4, BPGM, TNNT2, TOR1AIP2, CPE, KIF5C, NGF, PPP1R15A, LCP1, CCND2, CBL, CMKLR1, SLMO2, DCBLD2, HBEGF, ANO1, JUP, BMP2, TNFRSF1B, PRRX1, FLT4, EREG, SOX9, ID2, ERO1L, ETV1, SATB1, KCNN4, AKAP12, TFPI, EMP1, IGFBP3, TRIB1, ITGA2, C3AR1, PRKG2, FGF9, SPON1, INHBA, YRDC, MMP11, DUSP6, LAT2, MTMR10, AKT2, BTC, CBX8, NR1H4, GADD45G, PLAUR, GUCY1A3, ETV4, IL33, SPARCL1, MMD, TNFA…	PTBP2, MAP3K1, TRIB2, CFH, RABGAP1L, SPP1, ADAM17, PLAU, CXCL10, VWA5A, CSF2RA, MAP7, CDADC1, SPRY2, ENG, GPR124, USP12, NIN, CAB39L, IGF2, PLVAP, TSPAN13, PPBP, RGS16, APOD, TMEM176B, CBR4, GPRC5B, TRAF1, CTSS, IL1RL2, AMMECR1, F13A1, HIST1H2BB, ETS1, HKDC1, NRP1, ANGPTL4, FUCA1, CFB, DNMBP, GFPT2, PSMB8, MYCN, MAP4K1, PTCD2, BIRC3, SDCCAG8, PLAT, TMEM100, EPHB2, TSPAN7, ATG10, ITGBL1, SCN1B, GP…
MITOTIC_SPINDLE	3e-13	71	ns	ns	0.000254586	68	3.98e-09	81	ECT2, SUN2, MAPRE1, PLEKHG2, ARHGEF7, PPP4R2, KPTN, SMC4, SPTAN1, BCAR1, ARHGDIA, BIRC5, ARHGEF2, HOOK3, STAU1, SMC1A, KIF20B, KIF15, BCL2L11, PDLIM5, BIN1, RHOF, ABI1, CEP57, ARHGAP27, CSNK1D, NDC80, NEK2, RACGAP1, CENPE, CDC42EP4, TPX2, PAFAH1B1, CDC27, KIF11, ARHGAP4, KATNA1, KIF22, UXT, YWHAE, TOP2A, LMNB1, NUSAP1, MARK4, ROCK1, CYTH2, ALS2, FLNA, CDK1, NET1, ARHGEF11, KIF23, MAP3K11, LATS1, …	-	SUN2, MAPRE1, PLEKHG2, CTTN, SYNPO, KLC1, SORBS2, SPTAN1, BCAR1, ARHGDIA, ARHGEF2, HOOK3, STAU1, PDLIM5, BIN1, RHOF, ABI1, MID1, ARHGAP27, CSNK1D, CKAP5, TPX2, CAPZB, KIF5B, RASAL2, SAC3D1, DYNC1H1, PAFAH1B1, MYH10, ARHGAP5, KIF1B, MYO9B, SHROOM2, VCL, GSN, FSCN1, KIF3B, CYTH2, TLK1, FLNB, BCR, FLNA, DOCK4, KIFAP3, CDC42EP1, MYH9, PALLD, PCGF5, MAP3K11, STK38L, ABL1, MID1IP1, NOTCH2, EZR, RAB3GAP…	ECT2, KIF3C, ARF6, CEP250, PPP4R2, ARHGAP10, SMC4, LLGL1, PKD2, NCK1, BIRC5, SMC1A, KIF20B, KIF15, BCL2L11, RHOT2, CNTROB, TUBD1, CEP57, NIN, TUBGCP3, RFC1, NF1, NDC80, CCDC88A, NEK2, WASF1, AZI1, RACGAP1, RAPGEF6, ABR, PCNT, KIF11, FBXO5, RICTOR, KIF22, TOP2A, LMNB1, NUSAP1, AKAP13, BRCA2, CEP192, PREX1, CLIP2, DLGAP5, CDK1, RANBP9, NET1, KIF23, OPHN1, MYO1E, TUBGCP5, MARCKS, SOS1, TRIO, SMC3, C…
MYOGENESIS	ns	ns	ns	ns	6.97e-14	92	ns	ns	-	-	TSC2, MYH11, DMPK, BAG1, ITGB1, TNNT2, SPTAN1, CASQ2, FST, LARGE, BIN1, SLC6A8, CACNA1H, GADD45B, HBEGF, RIT1, SYNGR2, ADAM12, PPFIA4, TPD52L1, ACTA1, ITGB5, MYBPC3, HSPB2, HDAC5, PLXNB2, FLII, FABP3, ABLIM1, FDPS, SSPN, IGF1, PYGM, LPIN1, PTP4A3, IGFBP7, CRAT, AGRN, HSPB8, TNNC1, MEF2D, MYOM1, DAPK2, APP, KCNH1, TPM2, SH3BGR, CKB, KCNH2, SPEG, GJA5, GSN, REEP1, AGL, WWTR1, ITGB4, IGFBP3, TEAD4, …	-
NOTCH_SIGNALING	ns	ns	ns	ns	ns	ns	ns	ns	-	-	-	-
OXIDATIVE_PHOSPHORYLATION	ns	ns	7.21e-20	75	ns	ns	ns	ns	-	FDX1, BCKDHA, TIMM17A, NDUFA9, NDUFA8, GOT2, PRDX3, OPA1, NDUFS1, NDUFS6, NDUFA4, VDAC3, NDUFS3, AFG3L2, MRPL15, DECR1, ATP6V1C1, NDUFS8, SDHD, MRPS11, HCCS, TIMM9, RHOT1, NNT, MTX2, UQCR11, VDAC2, ATP5G2, ECHS1, AIFM1, HTRA2, COX7B, PDP1, CPT1A, NDUFS2, ACAA2, NDUFAB1, MTRF1, ETFA, MDH1, IDH1, NDUFA7, SDHC, ATP5O, SUCLA2, UQCRC2, COX15, NDUFB5, SDHA, UQCRC1, NDUFA5, COX7A2L, NDUFS7, MGST3, DLAT,…	-	-
P53_PATHWAY	2.27e-14	73	ns	ns	5.09e-12	87	ns	ns	CDK5R1, KLF4, PRKAB1, SLC3A2, POM121, PPP1R15A, CDH13, PLK3, SLC7A11, CCND2, TRAFD1, ABAT, POLH, ADCK3, HBEGF, IER5, RHBDF2, DDIT3, PCNA, BTG2, TOB1, JUN, CDKN2AIP, RGS16, RRAD, STOM, TRIB3, MXD1, PTPRE, ATF3, MAPKAPK3, AEN, NINJ1, RNF19B, TAX1BP3, HMOX1, ADA, ITGB4, TNFSF9, NOTCH1, NDRG1, RRP8, CCNK, CCNG1, FOS, SEC61A1, HEXIM1, NUPR1, MDM2, CTSD, SLC35D1, BTG1, FOXO3, IER3, F2R, SERTAD3, DDIT4,…	-	ISCU, DEF6, KLF4, ZMAT3, CEBPA, PDGFA, SLC3A2, WWP1, POM121, PPP1R15A, FGF13, PLK3, VDR, RXRA, SLC7A11, SFN, CCND2, ABAT, PTPN14, HBEGF, IER5, RHBDF2, DDIT3, ABHD4, BTG2, TPD52L1, TOB1, BAK1, BMP2, PLXNB2, DCXR, SLC19A2, PMM1, ABCC5, VAMP8, TRIB3, FBXW7, ERCC5, HRAS, ATF3, CCND3, TM4SF1, AEN, BLCAP, APP, NINJ1, PRMT2, CLCA2, S100A10, PERP, ITGB4, RAB40C, BAX, RRP8, CCNK, CCNG1, EPHX1, FOS, SEC61A…	-
PANCREAS_BETA_CELLS	ns	ns	ns	ns	ns	ns	ns	ns	-		-	-
PEROXISOME	ns	ns	ns	ns	0.00546028	37	ns	ns	-	-	MVP, ATXN1, SLC25A4, SLC23A2, ACSL5, ACOT8, ACOX1, FDPS, PRDX5, ALDH1A1, CDK7, ABCC5, PABPC1, YWHAH, PRDX1, HRAS, CRAT, EPHX2, RDH11, CTPS, DHRS3, CADM1, ABCB4, ELOVL5, ABCD1, SULT2B1, SLC25A17, ABCB9, IDH1, ACSL4, CACNA1B, LONP2, TSPO, DHCR24, IDI1, FADS1, ERCC3	-
PROTEIN_SECRETION	8.92e-06	33	ns	ns	2.37e-06	43	ns	ns	MAPK1, YKT6, CLTA, COPB1, ATP6V1H, AP2B1, ATP7A, ANP32E, TMED10, MON2, ARFGAP3, SOD1, ARF1, VPS4B, ARCN1, VAMP3, RPS6KA3, AP1G1, GLA, COPB2, ADAM10, ATP1A1, STX12, NAPA, RAB2A, GNAS, RAB14, RAB5A, USO1, TMED2, CD63, LAMP2, CLTC	-	COG2, NAPG, SEC31A, SH3GL2, GOSR2, CLTA, COPB1, VPS45, AP3S1, DNM1L, STX16, ARFGAP3, SSPN, SGMS1, M6PR, VAMP3, KIF1B, CTSC, STAM, ICA1, AP1G1, COPB2, KRT18, ADAM10, TSPAN8, ATP1A1, SNAP23, RAB22A, AP2M1, SCRN1, STX7, NAPA, GNAS, DST, RAB14, TOM1L1, USO1, TMED2, GBF1, ARFGEF2, ARFIP1, DOPEY1, CLTC	-
REACTIVE_OXIGEN_SPECIES_PATHWAY	0.0010522	17	ns	ns	ns	ns	ns	ns	GCLC, NQO1, STK25, LSP1, GPX4, PRDX1, SOD1, GLRX, OXSR1, PFKP, SBNO2, PRDX6, SRXN1, PRNP, JUNB, SOD2, TXNRD1	-	-	-
SPERMATOGENESIS	ns	ns	ns	ns	ns	ns	ns	ns	-	-	-	-
UV_RESPONSE_DN	ns	ns	0.00146188	35	2.39e-09	65	3.21e-05	56	-	PTGFR, ACVR2A, PDGFRB, NR3C1, CAV1, MRPS31, MTA1, SNAI2, MAPK14, BDNF, COL11A1, DDAH1, DLG1, FBLN5, ANXA4, TFPI, PPAP2B, RND3, IRS1, CDON, MET, PTPN21, RGS4, PTEN, NEK7, NOTCH2, COL5A2, GCNT1, SFMBT1, EFEMP1, BMPR1A, PHF3, CDC42BPA, DAB2, FHL2	HAS2, DUSP1, ABCC1, ATXN1, MGMT, ATRN, PLCB4, NFIB, RXRA, PMP22, KIT, CAV1, PDLIM5, LTBP1, ADD3, GRK5, SYNJ2, MGLL, LDLR, MAPK14, FYN, CACNA1A, F3, VLDLR, BDNF, SERPINE1, INSIG1, CAP2, COL11A1, ITGB3, MAP1B, ZMIZ1, FBLN5, GJA1, TFPI, ICA1, APBB2, MMP16, ANXA2, PTPRM, ID1, PPAP2B, CITED2, RND3, CYR61, IRS1, ATP2B4, LAMC1, RGS4, SCHIP1, NOTCH2, COL5A2, SLC7A1, GCNT1, VAV2, PPARG, BMPR1A, DLC1, SIPA…	KCNMA1, MIOS, SMAD3, PTGFR, DYRK1A, AMPH, LPAR1, PRKAR2B, AKT3, ACVR2A, PDGFRB, NR3C1, NIPBL, TGFBR2, IGFBP5, ATP2B1, TJP1, FZD2, SNAI2, BHLHE40, LPHN2, MAGI2, PIAS3, ATP2C1, SDC2, CELF2, RUNX1, DBP, BCKDHB, DDAH1, ANXA4, NRP1, PRKCA, TGFBR3, SLC22A18, NR1D2, ADORA2B, COL3A1, CDON, MET, ATRX, PTEN, CDKN1B, NEK7, SYNE1, SFMBT1, NFKB1, EFEMP1, COL1A2, PHF3, ARHGEF9, DAB2, COL1A1, AGGF1, INPP4B, ERB…
WNT_BETA_CATENIN_SIGNALING	ns	ns	ns	ns	ns	ns	ns	ns	-	-	-	-
XENOBIOTIC_METABOLISM	0.000857546	48	ns	ns	0.00296876	62	ns	ns	POR, HGFAC, TMBIM6, ETS2, SMOX, GSTO1, BCAR1, PGD, MPP2, PTGES, GCLC, NQO1, PDLIM5, CCL25, SERTAD1, GCH1, PTGES3, ATP2A2, LCAT, SLC12A4, SSR3, TDO2, ACOX1, APOE, ARG1, SERPINE1, SLC1A5, SLC46A3, UGDH, TNFRSF1A, NINJ1, ELOVL5, HMOX1, PAPSS2, ARPP19, ARG2, FAH, SLC22A1, PPARD, SLC35D1, LONP1, PROS1, IL1R1, RETSAT, GCNT2, TMEM97, EPHA2, ITIH4	-	SAR1B, MTHFD1, PYCR1, NMT1, SMOX, GSTO1, BCAR1, PGD, HES6, MPP2, TGFB2, GCLC, ACOX3, PGRMC1, DHRS7, PDK4, PDLIM5, SERTAD1, CNDP2, ATP2A2, LCAT, JUP, SLC12A4, SSR3, SHMT2, ACO2, ASL, DCXR, ACOX1, DAK, IGF1, AOX1, PMM1, ID2, SERPINE1, BCAT1, SLC35B1, CDO1, DDC, NINJ1, ELOVL5, SPINT2, NFS1, GSS, DDT, PAPSS2, VNN1, ADH7, SLC6A6, EPHX1, IDH1, FAH, FAS, SLC35D1, SLC6A12, NPC1, ATOH8, GCNT2, GSR, ETFDH,…	-

## Sheet: Table S2B Ontology
GO analysis - global TPA induced, downreg, Base up, down	TPA induced (n=3470)		TPA downregulated (n=2984)		Base_line enhanced (n=5080)		Base_line impaired (n=5113)		Gene_NAMES
GO terms	adj-pval	Counts	adj-pval	Counts	adj-pval	Counts	adj-pval	Counts	Gene_name TPA induced (n=3470)	Gene_name TPA downregulated (n=2984)	Gene_name Base_line enhanced (n=5130)	Gene_name Base_line impaired (n=5154)
ACID_AMINO_ACID_LIGASE_ACTIVITY	ns	ns	ns	ns	0.0121216	26	ns	ns	-	-	UBE2H, AMFR, UBR5, WWP1, UBR3, GCLC, CBL, RNF144B, ANAPC2, PARK2, UBE2D3, RNF14, UBE2C, GSS, FBXO3, WWP2, GCLM, ARIH1, MDM2, UBE2L6, MYLIP, FBXW2, SYVN1, UBE2L3, RNF217, FBXL2	-
ACTIN_BINDING	ns	ns	ns	ns	1.52651e-09	44	ns	ns	-	-	CYFIP1, SYNPO, TNNT2, SPTAN1, CALD1, SHROOM3, SPTBN2, PDLIM5, CNN2, IQGAP2, FLII, ABLIM1, SPTB, CAPZB, MTSS1, ABRA, SSH1, MYH10, SPTA1, NCALD, MYO9B, SHROOM2, VCL, NEXN, FLNA, ARPC4, MYH9, SMTN, SORBS1, EZR, TNNI3, COTL1, ANLN, ACTN4, DST, SHROOM1, LIMA1, ESPN, FXYD5, MYO16, CGN, PLS1, SPTBN1, DMD	-
ACTIN_CYTOSKELETON	0.001196	38	ns	ns	3.41776e-16	71	ns	ns	ARPC3, KPTN, SPTAN1, VASP, SPTBN2, ACTR1B, PDLIM5, MYL6B, BIN1, CAPZA2, LSP1, SPTB, ARPC5, ACTR2, FSCN2, CAPZA1, NEB, IQGAP1, TWF1, GYS2, FLNA, ARPC4, ACTL7B, AVIL, MYO1C, SMTN, CLIC4, ARPC2, DYNLL2, CTTNBP2NL, EZR, ANLN, MYL6, TPM3, LIMA1, ARPC1B, ESPN, TPM4	-	SYNPO, SORBS2, TNNT2, SPTAN1, VASP, SPTBN2, ACTR1B, LASP1, PDLIM5, BIN1, DAG1, CAPZA2, ACTA1, CORO1C, KLHL2, IQGAP2, ABLIM1, SPTB, CAPZB, MTSS1, ABRA, ARPC5, ACTR2, MYH10, CDH1, TPM1, SPTA1, TNNC1, MYOM1, NEB, MYO9B, TPM2, SHROOM2, GSN, IQGAP1, FSCN1, ACTR3, TWF1, FLNB, MYL9, FLNA, ARPC4, VILL, MYH9, PALLD, ACTR1A, MYO1C, STK38L, SLC9A3R1, ACTC1, SMTN, CLIC4, ARPC2, SORBS1, CTTNBP2NL, AIF1L, CDC4…	-
ACTIN_CYTOSKELETON_ORGANIZATION_AND_BIOGENESIS	ns	ns	ns	ns	0.000176089	45	ns	ns	-	-	RAC1, RHOA, MYH11, BCAR1, ARHGEF2, RHOF, NEBL, ACTA1, CFL1, WASF3, ADRA2A, MTSS1, ARPC5, PDPK1, PACSIN2, SSH1, SPTA1, CDC42BPB, DSTN, SHROOM2, GSN, ARHGEF10L, FSCN1, CYTH2, FLNB, RND1, TTN, FLNA, RND3, ARPC4, MYH9, ABL1, DYNLL1, SORBS1, EZR, DST, CRK, TNXB, CDC42, SHROOM1, LIMA1, CDC42BPG, CDC42BPA, PRKG1, KRT19	-
ACTIN_FILAMENT_BASED_PROCESS	0.0254675	33	ns	ns	7.31598e-05	49	ns	ns	RAC1, RHOA, MYH11, KPTN, BCAR1, GHRL, ARHGEF2, PLEK2, MYL6B, RHOF, CFL1, RACGAP1, ADRA2A, ARPC5, PDPK1, PACSIN2, FSCN2, CXCL1, ROCK1, CYTH2, RND1, TTN, FLNA, ARPC4, VIL1, LATS1, EZR, CRK, MYL6, CDC42, RHOJ, LIMA1, RASA1	-	RAC1, RHOA, MYH11, TNNT2, BCAR1, ARHGEF2, RHOF, NEBL, ACTA1, CFL1, WASF3, ADRA2A, MTSS1, ARPC5, PDPK1, PACSIN2, SSH1, MYH10, SPTA1, MYO9B, CDC42BPB, DSTN, SHROOM2, GSN, ARHGEF10L, FSCN1, CYTH2, FLNB, RND1, TTN, FLNA, RND3, ARPC4, MYH9, ABL1, DYNLL1, SORBS1, EZR, DST, CRK, MYL6, TNXB, CDC42, SHROOM1, LIMA1, CDC42BPG, CDC42BPA, PRKG1, KRT19	-
ACTIN_FILAMENT_BINDING	ns	ns	ns	ns	0.000133871	17	ns	ns	-	-	CYFIP1, SPTB, MYH10, SPTA1, SHROOM2, NEXN, FLNA, ARPC4, MYH9, EZR, ACTN4, DST, SHROOM1, LIMA1, ESPN, MYO16, PLS1	-
ADAPTIVE_IMMUNE_RESPONSE	ns	ns	ns	ns	ns	ns	ns	ns	-	-	-	-
ADAPTIVE_IMMUNE_RESPONSE_GO_0002460	ns	ns	ns	ns	ns	ns	ns	ns	-	-	-	-
AEROBIC_RESPIRATION	ns	ns	0.026342	8	ns	ns	ns	ns	-	SDHD, SLC25A14, NNT, SDHC, UQCRC2, SDHA, UQCRC1, OXA1L	-	-
ANATOMICAL_STRUCTURE_DEVELOPMENT	ns	ns	ns	ns	2.85518e-18	332	ns	ns	-	-	ENC1, EDA, HDAC7, NRXN1, RAC1, GJB5, TNFRSF11B, KLF4, PAX8, CHUK, RHOB, MYH11, PKD1, CYFIP1, FZD9, COL12A1, HCK, ACVR1, ALDH3A2, BOC, SOX8, FBN1, FGF14, CSF1, COL2A1, UFD1L, KIRREL3, SH3GL2, DVL1, B3GNT5, FOXG1, SUFU, VAMP5, CASQ2, WNT11, FGF13, PHGDH, SERPINF1, CD9, TGFB2, SH3GL3, SHROOM3, COMP, PAX1, ARHGEF2, MDGA2, TLL1, CAPN3, ELN, RTN4RL1, LSR, NCOA6, FOXP2, CSDE1, EMD, NR5A1, FST, VEGFA, GC…	-
ANATOMICAL_STRUCTURE_MORPHOGENESIS	ns	ns	ns	ns	0.0149841	112	ns	ns	-	-	NRXN1, RAC1, KLF4, PAX8, CHUK, RHOB, PKD1, CYFIP1, DVL1, WNT11, SERPINF1, CD9, TGFB2, SHROOM3, COMP, ARHGEF2, ELN, RTN4RL1, LSR, VEGFA, GCLC, FGF18, COL4A3, NPPB, TRAPPC4, CANX, CEP290, SPON2, HEY2, NFE2L1, MYBPC3, BRSK2, HCCS, IGF2BP3, ABLIM1, CLASP2, APLP1, EREG, RTN4, YWHAH, RPL10A, HRAS, FGF10, CAP1, HTATIP2, SSH1, SLIT2, CAP2, MCAM, ZIC1, NEDD8, EYA2, MAB21L1, CDC42BPB, TGFB3, SHROOM2, CDK5,…	-
ANTI_APOPTOSIS	0.000552422	36	ns	ns	0.00177541	45	ns	ns	NPM1, CDH13, ARHGDIA, BIRC5, GCLC, GSTP1, SON, HIPK3, CFL1, TAX1BP1, RTN4, RELA, TPT1, HDAC1, HSP90B1, BIRC6, GDNF, CDK1, ANXA5, BIRC3, YWHAZ, IER3, PSEN1, HSPA9, DHCR24, ERC1, MCL1, NFKB1, CCL2, DAD1, RASA1, SOCS3, SH3GLB1, TXNDC5, CFLAR, BCL2L1	-	BCL2L2, BFAR, BAG1, GPX1, RNF7, ARHGDIA, FOXO1, GCLC, GSTP1, SON, HSPB1, HIPK3, CFL1, BECN1, TAX1BP1, NOL3, CIAPIN1, RTN4, RELA, HTATIP2, AVEN, GLO1, BAX, SERPINB9, ANXA5, API5, BRAF, BNIP2, PRKCZ, FAS, CDKN2D, YWHAZ, NOTCH2, SEMA4D, TNFSF18, HSPA9, DHCR24, ERC1, ANXA1, BCL2, MYO18A, SH3GLB1, TXNDC5, BCL2L1, CRYAB	-
ANTIGEN_BINDING	ns	ns	ns	ns	ns	ns	ns	ns	-	-	-	-
APOPTOSIS_GO	2.53002e-11	117	ns	ns	0.000470375	129	ns	ns	SMNDC1, CDK5R1, MAPK1, RHOB, SMAD3, RIPK1, NPM1, IL6, BCAR1, MIF, PPP1R15A, CIDEB, CDH13, GHRL, ARHGDIA, PCSK9, BIRC5, VEGFA, EIF5A, GCLC, GSTP1, BCL2L11, CEBPG, SON, SFRP5, GADD45B, LGALS1, MAPK8, HIPK3, PYCARD, TRAF7, LUC7L3, CASP4, AKT1, CALR, CD74, CFL1, TAX1BP1, ADORA2A, DIABLO, RTN4, APOE, ERN1, BCLAF1, SOD1, BNIPL, BBC3, RELA, CTSB, TPT1, CYCS, SRA1, ASNS, HDAC1, TOP2A, CLCF1, BARD1, HSP90…	-	SMNDC1, BCL2L2, RHOB, BFAR, ACVR1, BAG1, GPX1, SAP30BP, PTK2B, BCAR1, MIF, PPP1R15A, RNF7, TGFB2, ARHGDIA, FOXO1, SFN, VEGFA, EIF5A, GCLC, BOK, GSTP1, RAF1, COL4A3, DNM1L, SON, GADD45B, LGALS1, HSPB1, YARS, HIPK3, VDAC1, TPD52L1, BAK1, PLAGL1, VCP, AKT1, CFL1, BECN1, HIP1, TAX1BP1, RHOT1, NOL3, CIAPIN1, RTN4, ERN1, ERCC5, BBC3, RELA, HTATIP2, IKBIP, MAEA, CYCS, SRA1, ASNS, DAPK2, MAP3K5, AVEN, GL…	-
APOPTOTIC_MITOCHONDRIAL_CHANGES	ns	ns	ns	ns	0.0114079	8	ns	ns	-	-	GPX1, SFN, DNM1L, BAK1, BBC3, BAX, PMAIP1, BCL2L1	-
ATP_DEPENDENT_RNA_HELICASE_ACTIVITY	ns	ns	ns	ns	ns	ns	ns	ns	-	-	-	-
ATPASE_ACTIVITY	0.0291957	32	ns	ns	ns	ns	ns	ns	ABCF1, ATP1B3, CHD4, CHD1, KIF20B, ATP7A, UPF1, DDX3X, RBBP4, ATP2B1, ATP2A2, MSH6, SMARCA5, ATP4B, VPS4B, KATNA1, DDX54, EIF4A3, TOP2A, ATP1B1, TAPBP, INO80, DHX9, ATP2A1, G3BP1, CCT8, SMARCA1, ATP1A1, ATP1A4, ATP6V0C, DDX21, MYL6	-	-	-
ATPASE_ACTIVITY_COUPLED	0.0247545	28	ns	ns	ns	ns	ns	ns	ABCF1, ATP1B3, CHD4, CHD1, ATP7A, UPF1, DDX3X, RBBP4, ATP2B1, ATP2A2, ATP4B, VPS4B, KATNA1, DDX54, EIF4A3, TOP2A, ATP1B1, TAPBP, DHX9, ATP2A1, G3BP1, CCT8, SMARCA1, ATP1A1, ATP1A4, ATP6V0C, DDX21, MYL6	-	-	-
ATPASE_ACTIVITY_COUPLED_TO_TRANSMEMBRANE_MOVEMENT_OF_IONS_PHOSPHORYLATIVE_MECHANISM	ns	ns	ns	ns	ns	ns	ns	ns	-	-	-	-
BIOPOLYMER_CATABOLIC_PROCESS	0.000425834	36	ns	ns	0.000466102	46	ns	ns	UBE2H, FZR1, UBE2N, SIAH2, UBE2V2, ISG20, HNRNPD, SOD1, UBE2D3, CYCS, GSPT1, SMG7, UBE2A, UBE2C, PRKCG, XRN2, USE1, CDC20, EDEM1, ARIH1, MDM2, UBE2E1, RNF11, UBE2G1, UBE2B, SYVN1, UBE2L3, ZFP36, ABCE1, UBB, DERL1, PABPC4, SMURF1, RNF217, SQSTM1, PCNP	-	UBE2H, AMFR, UFD1L, NPLOC4, UBR5, SIAH2, SMG5, UBR3, PSMC5, PYGB, ISG20, RNF144B, TPD52L1, VCP, ANAPC2, PARK2, ERCC5, UBE2D3, CYCS, PSMD14, NEDD8, GSPT1, UBE2C, PRKCG, FAF1, BAX, XRN2, EDEM1, ARIH1, MDM2, RNF11, UBE2G1, SYVN1, FOXL2, UBE2L3, ZFP36, ABCE1, UBE2G2, DERL1, PABPC4, ERCC3, RNF217, CECR2, SQSTM1, PCNP, UPF2	-
BIOPOLYMER_METABOLIC_PROCESS	2.10398e-45	449	1.06048e-10	299	1.15634e-10	464	2.74314e-27	535	PIGA, ART3, SMNDC1, SIK2, PTMS, KLF4, CHUK, POLR2D, CDK2, HMGA1, CNBP, UBP1, TPST2, UBE2H, KIN, SMAD3, FZR1, CREB5, DBF4, INTS6, PPP4R2, STK11, CHD4, ERF, ZHX3, NOLC1, SARS, PQBP1, DYRK1A, UBE2N, SIAH2, MAST2, GTF2H1, THRAP3, PPP2R2A, ST3GAL6, SYNCRIP, MPDU1, PTBP1, PLK3, MYC, CHEK1, ANAPC11, CAND1, PCSK9, UBN1, CHD1, NAA15, ZHX2, CDK12, SMC1A, SSB, NR5A1, UBE2V2, SIK1, CCND2, CBL, STK16, MTF1, P…	ANAPC4, MAP2K6, SLU7, TRIM24, LIMD1, NBN, RPA3, COG2, PAX8, PCBD2, TFB2M, NFIC, NAGPA, BRD7, HNRNPR, TSN, NR2F2, LIG1, LIPA, CHST1, EHMT1, EIF2AK3, SMARCB1, ALG5, PARP1, PTK2B, GTF2E2, PMS2, CARM1, GEMIN8, RAD17, SMARCC2, TRIB2, UHMK1, SMG5, UBR3, APH1B, HDAC11, PPP5C, INTS3, CRNKL1, NAA10, DUSP22, RAD51D, PPARGC1B, NAE1, POLR2E, PYGB, MAP3K3, POLR2G, MLH1, INTS9, KAT2A, ATXN3, MED23, NR3C1, TADA…	PTTG1, SMNDC1, RIPK4, KLF4, COG2, PAX8, COPS2, CHUK, SYCP1, PRMT5, SMARCD3, TPST2, HCK, UBE2H, ACVR1, AMFR, CREB5, CEBPA, NR6A1, DMPK, UFD1L, NPLOC4, NMT1, UBR5, EHMT1, B3GNT5, SMARCB1, MGMT, WWP1, PTK2B, PTPRB, SUFU, ERF, RAD23A, SARS, SIAH2, MAST2, THRAP3, PPP2R2A, ST3GAL6, SMG5, PTBP1, PLK3, UBR3, EDF1, GEMIN7, PKN3, PPP2R4, PSMC5, PAX1, RXRA, FOXO1, CDK12, NCOA6, SSB, NR5A1, FST, CAMK2A, SIK1…	GAA, MAP2K6, ART3, TUSC3, RBM5, SLU7, TRIM24, SIK2, MED7, ATF7IP, LIMD1, NBN, RPA3, NFYB, VRK2, TCEB2, PIGS, RPAIN, NFIC, ZRANB2, CHM, CDK2, BRD7, HMGA1, UBP1, TCF3, HNRNPR, RAD54L, ATR, SMAD3, NR2F2, SCAP, LIG1, DBF4, PPP4R2, LIPA, CHD4, NRF1, EIF2AK3, CAMKK2, PARP1, GTF2E2, PMS2, MEX3B, ZHX3, ZMYND11, NOLC1, DYRK1A, GTF2H4, UBE2N, CARM1, GEMIN8, EGLN2, SMARCC2, TRIB2, SYNCRIP, XRCC4, ADAT1, NAP…
BIOPOLYMER_MODIFICATION	9.78727e-13	168	ns	ns	1.61868e-10	215	ns	ns	PIGA, ART3, SIK2, CHUK, TPST2, PPP4R2, STK11, DYRK1A, UBE2N, MAST2, PPP2R2A, ST3GAL6, MPDU1, PLK3, ANAPC11, CAND1, PCSK9, NAA15, CDK12, SSB, UBE2V2, SIK1, CCND2, CBL, STK16, PPP6C, MAP3K2, PTPN2, UBL4A, DPM1, ABI1, CTBP1, GTPBP4, BACE2, ATG7, DUSP5, CSNK1E, MAPK8, HIPK3, CDK9, CUZD1, NR4A3, UBE2V1, CSNK1D, TRAF7, LDLR, SET, PLK4, STT3A, AKT1, BRSK2, CAMK2B, SRP72, CSNK1G2, PRKX, DUSP3, GCNT4, VCP…	-	RIPK4, COG2, CHUK, PRMT5, TPST2, HCK, ACVR1, AMFR, DMPK, NMT1, EHMT1, B3GNT5, WWP1, PTK2B, PTPRB, MAST2, PPP2R2A, ST3GAL6, PLK3, PKN3, PPP2R4, CDK12, SSB, CAMK2A, SIK1, CCND2, CBL, PTPRU, PPP6C, LARGE, RPS6KA4, RAF1, PTPN2, CHRM3, GAL3ST1, DPM1, MAP4K4, ABI1, SNRK, LYN, RET, DPM2, GTPBP4, PTPN14, RNF144B, QSOX1, DUSP5, CSNK1E, PXK, PTPRD, HIPK3, CDK9, MKNK1, CUZD1, NR4A3, PCSK5, UBE2V1, CSNK1D, L…	-
BIOSYNTHETIC_PROCESS	0.000229876	105	ns	ns	0.0362978	132	ns	ns	PIGA, RPL13, RPS5, ABCF1, CNBP, UAP1, IL6, AP3D1, MIF, MAST2, MPDU1, GHRL, RPL4, EIF1AX, NECAB3, NR5A1, EIF3H, EIF5A, GCLC, NQO1, CEBPG, DPM1, UPF1, BACE2, ATG7, GCH1, EIF3C, PTGES3, EIF1, LDLR, IL27, NFE2L1, LCAT, STT3A, AKT1, CD74, HAS1, AGPAT6, RPL7A, FDPS, ADORA2A, EREG, GCNT4, CSGALNACT2, RPS19, SOD1, RPL41, ATF4, UGDH, TRNAU1AP, PPAT, PI4K2A, EIF3D, EIF4A3, NSDHL, PAIP2B, RPL21, GALNT1, SER…	-	COG2, NACA, PYCR1, UAP1, B3GNT5, AGPAT2, AP3D1, ALAD, MIF, HBS1L, MAST2, HS3ST3B1, TGFB2, RPL4, EIF1AX, DGKE, ALDH18A1, NR5A1, EIF3H, EIF5A, GCLC, EIF2B5, EIF2B1, LARGE, GMDS, SLC5A7, GAL3ST1, DPM1, UPF1, DPM2, HS6ST1, WARS, HSPB1, PCYT1B, YARS, EIF3C, EIF1, LDLR, NFE2L1, LCAT, HPGD, AKT1, AGPAT6, RPL7A, FARSB, FDPS, EREG, PLCE1, SGMS1, NOD1, RPS19, BCAT1, B3GALT2, CDO1, CHST12, ATF4, TRNAU1AP, P…	-
CARBOXYLIC_ACID_METABOLIC_PROCESS	ns	ns	0.0028954	42	0.0315191	58	ns	ns	-	ECI2, MTHFR, BCKDHA, MAT2B, PLA2G15, GOT2, WARS, ACADS, HPGD, PPARGC1A, MCAT, IGF1, MCCC2, GCSH, DDAH1, ECHS1, ADI1, HACL1, SLC7A2, CPT1A, SARS2, ALDH5A1, IDH1, GNPAT, ASRGL1, GATM, GSTZ1, ABCD2, NANP, SLC25A15, ACO1, NPC1, AIMP1, GNE, CROT, BCKDK, ACADM, QDPR, MLYCD, PTS, KARS, HADHB	MTHFR, PYCR1, AGPAT2, PEPD, FAAH, MIF, ACOT9, ALDH18A1, GCLC, ACOX3, ALDH4A1, WARS, MTHFD2, YARS, GGT5, HPGD, SLC7A5, ACO2, ADIPOR2, ASL, GLUD1, IGF1, BCAT1, CDO1, ACLY, ATF4, GCSH, GOT1, SLC7A6, CSGALNACT1, NFS1, CPT1B, GSS, AS3MT, RARS, ADIPOR1, ME3, AGPAT1, ME1, SLC6A6, AARS, IDH1, GATM, FAH, GCLM, DEGS1, NR1H4, ACO1, NPC1, SLC3A1, GNE, ACADSB, BBOX1, IDH3B, FADS1, MARS2, FADS2, PTGS1	-
CATABOLIC_PROCESS	0.00714724	55	2.6967e-06	58	ns	ns	ns	ns	UBE2H, FZR1, UBE2N, SIAH2, PGD, UBE2V2, ISG20, ALDH4A1, TKTL1, HNRNPD, GLUD1, ARG1, YWHAH, SOD1, ACLY, GOT1, UBE2D3, TREH, CYCS, GSPT1, SMG7, UBE2A, UBE2C, CPT1B, PRDX6, PRKCG, GLA, XRN2, USE1, CDC20, EDEM1, ACADVL, FAH, ARIH1, ALDOA, PPARD, MDM2, UBE2E1, PLA2G4C, RNF11, UBE2G1, UBE2B, SMPD3, SYVN1, UBE2L3, ZFP36, ABCE1, UBB, DERL1, PABPC4, SMURF1, RNF217, GLDC, SQSTM1, PCNP	ANAPC4, BCKDHA, NUDT3, PLA2G15, GOT2, SMG5, UBR3, PYGB, DFFB, ACADS, SDHD, AMPD3, ECD, GAPDHS, ANAPC2, NNT, UBE4B, MDM4, MCCC2, GCSH, POP1, DDAH1, NEDD8, ECHS1, AIFM1, HACL1, GNS, CPT1A, PFKM, ERCC4, OLA1, ALDH5A1, NUDT5, RNASEH2A, SDHC, ASRGL1, NTHL1, CDKN2A, ENTPD4, GSTZ1, SDHA, UBE3A, PGLS, HSD17B11, CDA, FBXO7, DERL2, BCKDK, ACADM, CPA2, UPF2, CDC23, FBXL4, UBE2D1, RNASEH1, SMG6, ANAPC5, HADHB	-	-
CELL_CYCLE_ARREST_GO_0007050	ns	ns	ns	ns	ns	ns	0.0130318	25	-	-	-	MAP2K6, NBN, SMAD3, APBB1, GAS7, MAPK12, CDKN2B, ING4, GADD45A, JMY, GAS1, PPP1R9B, SESN1, CDKN3, CUL1, CDKN2C, KHDRBS1, FOXO4, CDKN2A, CDKN1C, CDKN1B, TGFB1, KAT2B, CUL3, MLF1
CELL_CYCLE_CHECKPOINT_GO_0000075	ns	ns	ns	ns	ns	ns	3.62968e-08	31	-	-	-	NBN, BUB1B, ATR, CHEK1, BIRC5, SMC1A, CDC45, CDKN2B, RINT1, NEK11, HUS1, CCNA2, ZW10, ATM, CCNG2, FANCG, RBBP8, TIPIN, CDT1, CDKN2A, RAD1, XPC, BUB1, MAD2L1, TGFB1, CHEK2, TTK, KNTC1, FOXN3, CCNE2, CDC6
CELL_CYCLE_GO_0007049	1.50501e-18	110	0.048456	62	ns	ns	5.61547e-17	136	SUN2, CDK5R1, RHOB, CDK2, SMAD3, CDK13, DBF4, PAPD7, STK11, SMC4, NPM1, CKS1B, MFN2, NOLC1, PPP1R15A, GTF2H1, USP16, GPS2, MYC, RASSF1, CHEK1, ANAPC11, BIRC5, NDE1, SMC1A, SIK1, CCND2, KIF15, PPP6C, ZWINT, CDC45, ATRIP, UPF1, GTPBP4, NASP, SERTAD1, TARDBP, NDC80, NEK2, RACGAP1, RAN, CENPE, EREG, TPX2, SUGT1, NEK11, ERN1, KPNA2, CCNT1, PIN1, PAFAH1B1, CDC27, KIF11, KATNA1, KIF22, GSPT1, ASNS, NUSA…	ANAPC4, MAP2K6, NBN, CEP250, CUL5, APBB1, RAD17, UHMK1, PPP5C, TGFB2, PFDN1, RAD51D, NAE1, CDC123, CDK5RAP3, ING4, JMY, NEK6, HPGD, EGFL6, PDS5B, AHR, CDK7, ANAPC2, RINT1, LEPREL4, MDM4, DLG1, HUS1, ZW10, ATM, RUNX3, CCNG2, MRE11A, TUBG1, EGF, CDC16, AKAP8, TIPIN, POLD1, TOP3A, TIMELESS, TUBE1, SMC3, CDKN2A, RAD1, ABL1, XPC, PTEN, RAD50, SKP2, NOTCH2, MNAT1, PRUNE2, CHEK2, KAT2B, BMP4, SH3BP4, FO…	-	MAP2K6, NBN, BUB1B, CDK6, CDK2, BOLL, RAD54L, ATR, SMAD3, CEP250, DBF4, RCC1, SMC4, APBB1, NOLC1, PKMYT1, GPS2, CHEK1, ANAPC11, BIRC5, SMC1A, RAD51D, GAS7, MAPK12, KIF15, CNTROB, CDC45, CDKN2B, RAD21, RAD51B, NASP, TARDBP, ING4, GADD45A, POLE, JMY, E2F1, CDC7, NEK6, NDC80, POLA1, TBX3, NEK2, RACGAP1, EGFL6, PDS5B, GAS1, AHR, RINT1, NEK11, MCM2, PPP1R9B, SPHK1, KIF11, FBXO5, KIF22, UHRF2, HUS1, NU…
CELL_CYCLE_PHASE	7.79811e-10	61	ns	ns	ns	ns	9.83988e-15	86	CDK2, CDK13, DBF4, SMC4, NOLC1, CHEK1, ANAPC11, BIRC5, SMC1A, KIF15, PPP6C, ZWINT, TARDBP, NDC80, NEK2, RAN, CENPE, EREG, TPX2, SUGT1, KPNA2, PIN1, CDC27, KIF11, KATNA1, KIF22, GSPT1, NUSAP1, CCNA2, UBE2C, CIT, LATS2, PIM2, TTN, LIG3, CDKN3, CDC25C, CUL1, INHBA, KHDRBS1, REC8, MAP3K11, LATS1, NPM2, NCAPH, KIF2C, MAD2L1, TBRG4, ANLN, PLK1, TGFB1, PCBP4, CDKN1A, CDCA5, CENPF, AURKA, CUL3, TAF1, ESP…	-	-	NBN, BUB1B, CDK6, CDK2, BOLL, RAD54L, DBF4, RCC1, SMC4, APBB1, NOLC1, PKMYT1, CHEK1, ANAPC11, BIRC5, SMC1A, RAD51D, KIF15, CDKN2B, RAD21, RAD51B, TARDBP, POLE, E2F1, CDC7, NEK6, NDC80, POLA1, NEK2, PDS5B, RINT1, KIF11, KIF22, NUSAP1, CCNA2, ZW10, ATM, SPDYA, MRE11A, CIT, CHMP1A, MSH5, AKAP8, DLGAP5, CDKN3, CUL1, XRCC2, CDKN2C, TIPIN, KHDRBS1, POLD1, TOP3A, TIMELESS, FOXO4, SMC3, CDKN2A, CDKN1C, R…
CELL_CYCLE_PROCESS	3.78887e-11	69	ns	ns	ns	ns	1.20907e-17	99	SUN2, CDK2, CDK13, DBF4, PAPD7, SMC4, NPM1, NOLC1, CHEK1, ANAPC11, BIRC5, NDE1, SMC1A, KIF15, PPP6C, ZWINT, TARDBP, NDC80, NEK2, RACGAP1, RAN, CENPE, EREG, TPX2, SUGT1, KPNA2, PIN1, PAFAH1B1, CDC27, KIF11, KATNA1, KIF22, GSPT1, NUSAP1, CCNA2, UBE2C, CIT, LATS2, PIM2, TTN, LIG3, CDKN3, CDC25C, CUL1, INHBA, KHDRBS1, KIF23, REC8, MAP3K11, LATS1, NPM2, NCAPH, KIF2C, MAD2L1, TBRG4, ANLN, PLK1, TGFB1, …	-	-	NBN, BUB1B, CDK6, CDK2, BOLL, RAD54L, CEP250, DBF4, RCC1, SMC4, APBB1, NOLC1, PKMYT1, CHEK1, ANAPC11, BIRC5, SMC1A, RAD51D, KIF15, CNTROB, CDKN2B, RAD21, RAD51B, TARDBP, POLE, E2F1, CDC7, NEK6, NDC80, POLA1, NEK2, RACGAP1, PDS5B, RINT1, KIF11, FBXO5, KIF22, NUSAP1, CCNA2, ZW10, ATM, SPDYA, MRE11A, TUBG1, BRCA2, CIT, CHMP1A, MSH5, AKAP8, DLGAP5, CDKN3, CUL1, XRCC2, CDKN2C, TIPIN, KHDRBS1, POLD1, K…
CELL_DEVELOPMENT	2.43522e-12	149	ns	ns	9.59429e-08	181	ns	ns	SMNDC1, AXIN1, CDK5R1, MAPK1, RHOB, MYH11, SMAD3, RIPK1, NPM1, IL6, BCAR1, MIF, PPP1R15A, CIDEB, CDH13, GHRL, ARHGDIA, PCSK9, BIRC5, VEGFA, EIF5A, GCLC, GSTP1, MAPT, BCL2L11, TRAPPC4, CEBPG, SON, KCNIP2, SFRP5, GADD45B, LGALS1, CEP57, MAPK8, HIPK3, PYCARD, NRD1, TRAF7, LUC7L3, CASP4, AKT1, CALR, CD74, CFL1, RACGAP1, BRSK2, TAX1BP1, ADORA2A, EREG, DIABLO, RTN4, APOE, ERN1, YWHAH, BCLAF1, SOD1, BNI…	-	SMNDC1, NRXN1, BCL2L2, RHOB, MYH11, CYFIP1, BFAR, ACVR1, BOC, BAG1, GPX1, SAP30BP, PTK2B, BCAR1, MIF, PPP1R15A, RNF7, SERPINF1, TGFB2, ARHGDIA, MDGA2, FOXO1, RTN4RL1, SFN, VEGFA, EIF5A, GCLC, BOK, EIF2B5, EIF2B1, GSTP1, RAF1, COL4A3, TRAPPC4, NPTN, CEP290, DNM1L, SON, CACNA1H, GADD45B, SPON2, LGALS1, HSPB1, YARS, HIPK3, VDAC1, ADAM12, TPD52L1, ACTA1, BAK1, PLAGL1, VCP, AKT1, BMP2, CFL1, BRSK2, BE…	-
CELL_DIVISION	ns	ns	ns	ns	ns	ns	ns	ns	-	-	-	-
CELL_PROJECTION	0.00607285	32	ns	ns	ns	ns	ns	ns	CDK5R1, CLIC1, ITGB1, BCAR1, CDH13, GHRL, TBC1D10A, MAPT, ABI1, RAB35, INPP5K, DNALI1, SOD1, PDPN, S100A6, ITGA5, NME2, MARK4, TESC, ALS2, CLN3, DNAH9, MYO1C, CLIC4, CABP4, EZR, NEFH, S100B, CDC42, EFHC1, ATP6V0A4, ESPN	-	-	-
CELL_PROLIFERATION_GO_0008283	4.95758e-11	133	ns	ns	0.00150532	148	ns	ns	CHRNA10, BAP1, CDK5R1, MAPRE1, KLF4, CDK2, CDK13, GNRH1, NPM1, CLK1, IL6, CKS1B, ERF, MFN2, BCAR1, MIF, CDH13, MYC, CHEK1, GHRL, S1PR2, ARHGEF2, EMP3, CD160, VEGFA, EIF5A, CXCL10, UBE2V2, KIF15, ISG20, GNL3, BIN1, ABI1, CTBP1, GTPBP4, NASP, SERTAD1, SSR1, ELF4, CXCL5, CDK9, RBBP4, NRD1, PCNA, BTG2, TOB1, IL27, CD74, RBBP7, RACGAP1, FABP3, EREG, ADRA2A, FTH1, TPX2, PRDM4, MXD1, PRDX1, BNIPL, ACHE,…	-	CHRNA10, MAPRE1, KLF4, USP8, PRMT5, CBFA2T3, FGF6, NR6A1, PDGFA, CSF1, GNRH1, UBR5, GPX1, CLK1, PTK2B, ERF, MFN2, BCAR1, MIF, RARRES1, PDZK1, SERPINF1, TGFB2, TSHR, ARHGEF2, EMP3, ELN, SFN, LRPAP1, GAS6, VEGFA, EIF5A, FGF18, IFITM1, RAF1, ISG20, COL4A3, CHRM3, BIN1, FABP7, RAPGEF3, ABI1, LYN, S100A11, GTPBP4, SERTAD1, WARS, BNC1, QSOX1, ELF4, CDK9, BTG2, TOB1, FLT4, TNFSF4, FABP3, PRKRA, NDP, IGF…	-
CELLULAR_BIOSYNTHETIC_PROCESS	6.22506e-05	79	ns	ns	ns	ns	ns	ns	RPL13, RPS5, ABCF1, IL6, AP3D1, MIF, MAST2, GHRL, RPL4, EIF1AX, NECAB3, NR5A1, EIF3H, EIF5A, GCLC, NQO1, CEBPG, UPF1, BACE2, GCH1, EIF3C, PTGES3, EIF1, IL27, NFE2L1, AKT1, CD74, AGPAT6, RPL7A, ADORA2A, EREG, CSGALNACT2, RPS19, SOD1, RPL41, ATF4, UGDH, TRNAU1AP, PPAT, EIF3D, EIF4A3, PAIP2B, RPL21, DGAT2, GLA, EEF1A1, RARS, ARPP19, RPL30, IL17F, RPL9, RPL34, HSP90AB1, AARS, RPS11, RPL37, PAIP2, RPL…	-	-	-
CELLULAR_CARBOHYDRATE_METABOLIC_PROCESS	ns	ns	ns	ns	0.00908309	46	ns	ns	-	-	NAGK, UAP1, ST3GAL6, PFKL, IRS2, PGD, HS3ST3B1, UGP2, PYGB, LARGE, GMDS, IPPK, PDK4, HK1, TKTL1, HS6ST1, ACO2, ECD, PYGM, HPSE, CHST12, ACLY, ATF4, XYLT1, SLC35A2, CSGALNACT1, IDUA, CHST2, ME3, ME1, CHST7, IDH1, CHST8, EXT1, ALDOA, LECT1, CHST14, ACO1, GFPT1, GALT, B4GALT7, GNE, IDH3B, GCNT2, AKR1A1, DYRK2	-
CELLULAR_CATABOLIC_PROCESS	0.0156736	52	1.02054e-06	57	ns	ns	ns	ns	UBE2H, FZR1, UBE2N, SIAH2, PGD, UBE2V2, ISG20, ALDH4A1, TKTL1, HNRNPD, GLUD1, ARG1, YWHAH, SOD1, ACLY, GOT1, UBE2D3, TREH, CYCS, GSPT1, SMG7, UBE2A, UBE2C, CPT1B, PRDX6, GLA, XRN2, CDC20, EDEM1, ACADVL, FAH, ARIH1, ALDOA, PPARD, UBE2E1, PLA2G4C, RNF11, UBE2G1, UBE2B, SMPD3, SYVN1, UBE2L3, ZFP36, ABCE1, UBB, DERL1, PABPC4, SMURF1, RNF217, GLDC, SQSTM1, PCNP	ANAPC4, BCKDHA, NUDT3, PLA2G15, GOT2, SMG5, UBR3, PYGB, DFFB, ACADS, SDHD, AMPD3, ECD, GAPDHS, ANAPC2, NNT, UBE4B, MCCC2, GCSH, POP1, DDAH1, NEDD8, ECHS1, AIFM1, HACL1, GNS, CPT1A, PFKM, ERCC4, OLA1, ALDH5A1, NUDT5, RNASEH2A, SDHC, ASRGL1, NTHL1, CDKN2A, ENTPD4, GSTZ1, SDHA, UBE3A, PGLS, HSD17B11, CDA, FBXO7, DERL2, BCKDK, ACADM, CPA2, UPF2, CDC23, FBXL4, UBE2D1, RNASEH1, SMG6, ANAPC5, HADHB	-	-
CELLULAR_COMPONENT_ASSEMBLY	0.00132489	71	ns	ns	0.000622586	96	0.00535485	93	MYH11, HMGA1, DLG4, SMAD3, NPM1, THRAP3, CD9, EIF1AX, EIF3H, EIF5A, STK16, TSPAN4, ATXN2, EIF3C, EIF1, CDK9, CAPZA2, SET, SRSF5, TJP1, SMARCA5, CD74, HDAC5, DGKD, SF1, PEX13, TAF5, STOM, APOE, SNAPC5, TRAF1, E2F3, SLC7A6, SF3A3, VAMP3, EIF3D, CAPZA1, PAIP2B, TAPBP, SMAD4, TTN, COX18, PAIP2, VIL1, ITGA6, PPP2R1A, MAP3K11, ADRM1, SIRT1, MDM2, HCFC1, EIF4H, TRAF2, TXNL4A, EIF3G, EPRS, RPS14, ANLN, M…	-	TLN2, SYT1, MYH11, SYCP1, AMFR, PTK2B, THRAP3, CD9, EIF1AX, NCOA6, CD40, EIF3H, EIF5A, EIF2B5, EIF2B1, ATXN2, USP39, HSPB1, EIF3C, EIF1, CDK9, DAG1, CAPZA2, ACTA1, MED27, SRSF5, HDAC5, FMOD, HIP1, PICALM, DGKD, SF1, GTF2F1, WASF3, CDK7, TLN1, NOD1, LEPREL4, CELF1, SCUBE3, SLC9A3R2, AGRN, RIMS1, SLC7A6, LIN7A, VAMP3, EIF3D, IL1RAP, GJA1, SFSWAP, GEMIN5, PAIP2B, SH3BGR, VCL, NFS1, GJA5, EIF2B2, SRC…	SLU7, MTIF3, MED7, ATF7IP, IRAK1, CLDN14, TCEB2, HMGA1, BOLL, SMAD3, EIF2AK3, LLGL1, GTF2E2, NAP1L1, GOPC, MTIF2, EIF4B, PPIH, MED23, TSPAN4, SRSF9, HELLS, COX10, NDUFS4, LPXN, MALT1, EIF3F, SET, SRPK2, TJP1, SRSF10, SMARCA5, PPARGC1A, GTF2I, PEX13, TAF5, MIS12, TRAF1, ZFYVE9, EIF4A2, SIRT4, SCAF11, SF3A3, CHAF1B, TAPBP, ZW10, MAZ, E2F2, NOD2, EIF1B, COX11, CHAF1A, AASS, PTRF, ALDH5A1, RANBP9, PA…
CELLULAR_LIPID_METABOLIC_PROCESS	ns	ns	ns	ns	ns	ns	ns	ns	-	-	-	-
CELLULAR_LOCALIZATION	3.54262e-10	104	0.0025146	75	0.000981597	115	ns	ns	CSPG5, SUN2, TOM1, RHOB, YKT6, SMAD3, NPM1, AP3D1, MFN2, CDH13, COPB1, XPO6, BIRC5, TIMM17B, HOOK3, EIF5A, ZWINT, CANX, MYL6B, CCL5, GABARAP, UPF1, APPBP2, BACE2, GGA1, DNAJC1, SSR1, DDX19B, CEP57, PYCARD, SCAMP2, HNRNPA1, TMED10, AKT1, CALR, CD74, MON2, CENPE, ARFGAP3, TOMM34, PEX13, RAB35, APOE, TOPORS, NOP58, YWHAH, KPNA2, KPNB1, ACHE, PAFAH1B1, VPS4B, ARCN1, PDIA3, RANBP2, OPTN, VAMP3, UXT, S…	COG2, NAPG, TIMM17A, NAGPA, ERGIC1, NUPL2, TPR, LMAN1, UHMK1, SMG5, OPA1, PDIA4, PPIH, PTTG1IP, VPS45, ERP44, TRPC4AP, PEX3, STX16, SEC22C, LYST, BAK1, RAE1, MCM3AP, TNPO1, ANKRD27, RHOT1, ANP32A, MTX2, COPG2, PEX7, ZW10, BET1, RAB3A, GOLGA5, ATG4A, KIF3B, ABCA1, TMX1, NFKBIL1, ATG4C, NUP205, KIF1C, BCL6, MYH9, GLMN, SNAP23, SNCAIP, PEX19, EGFR, SCRN1, STX7, SLC25A15, XPO7, NPC1, SUPT7L, TAMM41, …	SUN2, SYT1, TOM1, COG2, NAPG, RHOB, TOMM22, ERGIC1, TNNT2, ATXN1, GOSR2, AP3D1, MFN2, SMG5, COPB1, HOOK3, EIF5A, ZWINT, VPS45, CANX, TRPC4AP, STX16, UPF1, APPBP2, SLC25A1, GGA1, DNAJC1, LYST, RABEPK, BAK1, VCP, AKT1, KLHL2, RAE1, KIF1A, ARFGAP3, TOMM34, RHOT1, KIF5B, NOP58, YWHAH, M6PR, KPNB1, HTATIP2, PAFAH1B1, MYH10, RIMS1, CDH1, PDIA3, RANBP2, LIN7A, OPTN, SERGEF, VAMP3, KIF1B, MYO9B, CADM1, S…	-
CELLULAR_MACROMOLECULE_CATABOLIC_PROCESS	0.000538922	33	ns	ns	0.000577895	42	ns	ns	UBE2H, FZR1, SIAH2, PGD, ISG20, TKTL1, HNRNPD, UBE2D3, TREH, GSPT1, SMG7, UBE2A, UBE2C, XRN2, CDC20, EDEM1, ARIH1, ALDOA, UBE2E1, RNF11, UBE2G1, UBE2B, SYVN1, UBE2L3, ZFP36, ABCE1, UBB, DERL1, PABPC4, SMURF1, RNF217, SQSTM1, PCNP	-	UBE2H, AMFR, UFD1L, NPLOC4, UBR5, SIAH2, PFKL, SMG5, UBR3, PGD, PSMC5, PYGB, ISG20, HK1, TKTL1, RNF144B, VCP, ECD, ANAPC2, PARK2, UBE2D3, PSMD14, NEDD8, GSPT1, UBE2C, XRN2, EDEM1, ARIH1, ALDOA, RNF11, UBE2G1, SYVN1, UBE2L3, ZFP36, ABCE1, UBE2G2, DERL1, PABPC4, RNF217, SQSTM1, PCNP, UPF2	-
CELLULAR_MACROMOLECULE_METABOLIC_PROCESS	2.02037e-19	276	0.000582842	190	2.56336e-15	353	0.0165324	291	PIGA, ART3, RPL13, SIK2, RAC1, MAPRE1, RPS5, HGFAC, CHUK, ABCF1, HMGA1, TPST2, UBE2H, SMAD3, FZR1, PPP4R2, STK11, IL6, PEPD, DYRK1A, UBE2N, SIAH2, MAST2, PPP2R2A, ST3GAL6, MPDU1, PLK3, CCT3, ANAPC11, GHRL, CAND1, PCSK9, RPL4, ARHGEF2, NAA15, EIF1AX, CDK12, PLAU, NECAB3, EIF3H, EIF5A, UBE2V2, SIK1, CCND2, CBL, STK16, PPP6C, MAPT, CCT6A, MAP3K2, PTPN2, UBL4A, CEBPG, DPM1, UPF1, ABI1, CTBP1, GTPBP4,…	ANAPC4, MAP2K6, MTIF3, ARL2, COG2, NAGPA, LIPA, EHMT1, EIF2AK3, PET112, ALG5, PARP1, PTK2B, APBB1, CARM1, LMAN1, TRIB2, TAZ, UHMK1, NCK1, UBR3, APH1B, HDAC11, PPP5C, MRPL3, DNAJA3, NAA10, DUSP22, NAE1, PPIH, PYGB, MAP3K3, KAT2A, ERP44, TNKS, CASP3, LCMT1, HS6ST1, PINK1, WARS, UBE3C, PRKCI, EEF2K, QSOX1, PXK, NAA16, ING4, MKNK1, EIF3F, NDUFS8, SRPK2, NEK6, ADAMTS5, BAG2, WASF1, CD276, PPARGC1A, AL…	RIPK4, RAC1, MAPRE1, COG2, CHUK, PRMT5, NACA, TPST2, HCK, UBE2H, ACVR1, AMFR, DMPK, UFD1L, NPLOC4, NMT1, ADAMTS9, UBR5, EHMT1, B3GNT5, WWP1, PTK2B, PTPRB, SUFU, PEPD, SIAH2, HBS1L, MAST2, PPP2R2A, ST3GAL6, PLK3, UBR3, HS3ST3B1, CPZ, CCT3, PKN3, PPP2R4, RPL4, PSMC5, ARHGEF2, EIF1AX, CAPN3, CDK12, EIF3H, LRPAP1, CAMK2A, EIF5A, EIF2B5, EIF2B1, SIK1, CCND2, CBL, PTPRU, PYGB, PPP6C, LARGE, CCT6A, RPS6…	GAA, MAP2K6, ART3, TUSC3, MTIF3, SIK2, ARL2, BLMH, RPS5, NRG1, HGFAC, VRK2, PIGS, CHM, ARF6, HMGA1, BOLL, SMAD3, PPP4R2, LIPA, EIF2AK3, PET112, CAMKK2, MMP14, PARP1, RPS2, MEX3B, APBB1, DYRK1A, UBE2N, CARM1, LMAN1, TRIB2, MMP12, NCK1, APH1B, HDAC11, ANAPC11, MRPL3, AKT3, RPL39, ABI2, PLAU, DUSP22, MTIF2, EIF4B, PPIH, MAPK12, PRKD1, KAT6B, KAT2A, STRADA, MAP3K2, HS3ST5, PTPN4, PARP2, FOXP3, TNFSF1…
CELLULAR_PROTEIN_CATABOLIC_PROCESS	0.00506628	21	ns	ns	0.00209977	27	ns	ns	UBE2H, FZR1, SIAH2, UBE2D3, UBE2A, UBE2C, CDC20, EDEM1, ARIH1, UBE2E1, RNF11, UBE2G1, UBE2B, SYVN1, UBE2L3, UBB, DERL1, SMURF1, RNF217, SQSTM1, PCNP	-	UBE2H, AMFR, UFD1L, NPLOC4, UBR5, SIAH2, UBR3, PSMC5, RNF144B, VCP, ANAPC2, PARK2, UBE2D3, PSMD14, NEDD8, UBE2C, EDEM1, ARIH1, RNF11, UBE2G1, SYVN1, UBE2L3, UBE2G2, DERL1, RNF217, SQSTM1, PCNP	-
CELLULAR_PROTEIN_METABOLIC_PROCESS	1.5846e-19	274	0.000643379	188	2.28991e-15	350	0.0171463	288	PIGA, ART3, RPL13, SIK2, RAC1, MAPRE1, RPS5, HGFAC, CHUK, ABCF1, HMGA1, TPST2, UBE2H, SMAD3, FZR1, PPP4R2, STK11, IL6, PEPD, DYRK1A, UBE2N, SIAH2, MAST2, PPP2R2A, ST3GAL6, MPDU1, PLK3, CCT3, ANAPC11, GHRL, CAND1, PCSK9, RPL4, ARHGEF2, NAA15, EIF1AX, CDK12, PLAU, NECAB3, EIF3H, EIF5A, UBE2V2, SIK1, CCND2, CBL, STK16, PPP6C, MAPT, CCT6A, MAP3K2, PTPN2, UBL4A, CEBPG, DPM1, UPF1, ABI1, CTBP1, GTPBP4,…	ANAPC4, MAP2K6, MTIF3, ARL2, COG2, NAGPA, LIPA, EHMT1, EIF2AK3, PET112, ALG5, PARP1, PTK2B, APBB1, CARM1, LMAN1, TRIB2, TAZ, UHMK1, NCK1, UBR3, APH1B, HDAC11, PPP5C, MRPL3, DNAJA3, NAA10, DUSP22, NAE1, PPIH, MAP3K3, KAT2A, ERP44, TNKS, CASP3, LCMT1, HS6ST1, PINK1, WARS, UBE3C, PRKCI, EEF2K, QSOX1, PXK, NAA16, ING4, MKNK1, EIF3F, NDUFS8, SRPK2, NEK6, ADAMTS5, BAG2, WASF1, CD276, PPARGC1A, ALG8, PH…	RIPK4, RAC1, MAPRE1, COG2, CHUK, PRMT5, NACA, TPST2, HCK, UBE2H, ACVR1, AMFR, DMPK, UFD1L, NPLOC4, NMT1, ADAMTS9, UBR5, EHMT1, B3GNT5, WWP1, PTK2B, PTPRB, SUFU, PEPD, SIAH2, HBS1L, MAST2, PPP2R2A, ST3GAL6, PLK3, UBR3, HS3ST3B1, CPZ, CCT3, PKN3, PPP2R4, RPL4, PSMC5, ARHGEF2, EIF1AX, CAPN3, CDK12, EIF3H, LRPAP1, CAMK2A, EIF5A, EIF2B5, EIF2B1, SIK1, CCND2, CBL, PTPRU, PPP6C, LARGE, CCT6A, RPS6KA4, R…	MAP2K6, ART3, TUSC3, MTIF3, SIK2, ARL2, BLMH, RPS5, NRG1, HGFAC, VRK2, PIGS, CHM, ARF6, HMGA1, BOLL, SMAD3, PPP4R2, LIPA, EIF2AK3, PET112, CAMKK2, MMP14, PARP1, RPS2, MEX3B, APBB1, DYRK1A, UBE2N, CARM1, LMAN1, TRIB2, MMP12, NCK1, APH1B, HDAC11, ANAPC11, MRPL3, AKT3, RPL39, ABI2, PLAU, DUSP22, MTIF2, EIF4B, PPIH, MAPK12, PRKD1, KAT6B, KAT2A, STRADA, MAP3K2, HS3ST5, PTPN4, PARP2, FOXP3, TNFSF15, IL…
CELLULAR_RESPIRATION	ns	ns	0.00478916	10	ns	ns	ns	ns	-	NDUFS1, SDHD, PPARGC1A, SLC25A14, NNT, SDHC, UQCRC2, SDHA, UQCRC1, OXA1L	-	-
CENTRAL_NERVOUS_SYSTEM_DEVELOPMENT	ns	ns	ns	ns	0.0313904	44	ns	ns	-	-	ALDH3A2, SOX8, SH3GL2, B3GNT5, FOXG1, PHGDH, SH3GL3, MDGA2, NCOA6, FOXP2, EIF2B5, EIF2B1, GSTP1, RNF103, CEP290, SH3GL1, PARK2, LHX6, MOG, ZIC1, GPR56, SHROOM2, EIF2B2, NCKAP1, AFF2, SLIT3, DCLK1, NNAT, ADAM23, DSCAML1, DNER, MBP, S100B, TAGLN3, EIF2B3, ZIC2, PTPRZ1, MDGA1, GLI2, MYO16, SHROOM4, PBX4, PITPNM1, RCAN1	-
CHROMATIN	ns	ns	ns	ns	ns	ns	3.59615e-05	22	-	-	-	SUV39H2, RCC1, H2AFY2, H2AFY, CBX1, HELLS, HIST4H4, POLA1, HMGN1, MCM2, MYCN, TOP2B, TIPIN, TIMELESS, NUFIP1, ATRX, KLHDC3, MCM7, INCENP, TMPO, OIP5, CBX5
CHROMATIN_ASSEMBLY	ns	ns	ns	ns	ns	ns	0.0110988	11	-	-	-	NAP1L1, HELLS, SET, SMARCA5, SIRT4, CHAF1B, CHAF1A, ASF1A, SIRT1, SIRT5, NAP1L4
CHROMATIN_ASSEMBLY_OR_DISASSEMBLY	ns	ns	ns	ns	ns	ns	0.00121047	16	-	-	-	SUV39H2, HMGA1, NAP1L1, HELLS, SET, SMARCA5, SMARCE1, SIRT4, CHAF1B, CHAF1A, ASF1A, HDAC8, SIRT1, HIRIP3, SIRT5, NAP1L4
CHROMATIN_BINDING	ns	ns	ns	ns	ns	ns	2.95044e-06	21	-	-	-	RCC1, SMC1A, CBX1, CBX3, EZH1, POLE, POLA1, SMARCE1, ING2, CENPA, ACTL6A, CHAF1B, TOP2A, CHAF1A, TOP2B, SUV39H1, BCL6, POLD1, NSD1, KLHDC3, CDCA5
CHROMATIN_MODIFICATION	ns	ns	ns	ns	ns	ns	7.71709e-05	29	-	-	-	SUV39H2, HMGA1, UBE2N, CARM1, SMARCC2, HDAC11, KAT6B, KAT2A, NASP, HELLS, RBBP4, SET, PPARGC1A, TAF6L, ACTL6A, SIRT4, HDAC1, HDAC2, SMARCD1, WHSC1L1, HDAC8, NSD1, SIRT1, SMARCC1, BNIP3, KAT6A, PBRM1, SIRT5, CREBBP
CHROMATIN_REMODELING	ns	ns	ns	ns	ns	ns	0.000485553	16	-	-	-	SUV39H2, HMGA1, SMARCC2, KAT2A, NASP, HELLS, RBBP4, TAF6L, ACTL6A, SIRT4, SMARCD1, SIRT1, SMARCC1, BNIP3, PBRM1, SIRT5
CHROMOSOME	0.00014934	39	ns	ns	ns	ns	4.31478e-22	77	SUV39H2, SMC4, PURB, CHEK1, BIRC5, RFC5, SMC1A, ZWINT, UPF1, PCNA, JUN, NDC80, SMARCA5, ING2, RAN, CENPE, HMGB2, HMGN1, CENPA, SUGT1, PAFAH1B1, KIF22, TOP2A, SMC2, BUB3, TTN, HDAC8, CDT1, JUNB, CENPC1, NPM2, TOP1, PSEN1, MAD2L1, POLG2, INCENP, CDCA5, CENPF, TERF2	-	-	SUV39H2, BUB1B, RPA3, RCC1, SMC4, XRCC4, CHEK1, BIRC5, H2AFY2, RFC5, SMC1A, PMF1, H2AFY, DSN1, CBX1, NSL1, HELLS, NCAPD2, SUMO3, PCNA, HIST4H4, RFC1, JUN, NDC80, POLA1, SMARCA5, SMARCE1, ING2, PURA, HMGB2, HMGN1, CENPA, MIS12, TERF2IP, MCM2, KIF22, REPIN1, SYCE2, TOP2A, ZW10, RFC4, SMC2, TUBG1, CHMP1A, MYCN, TOP2B, ZMIZ2, MCM3, SUV39H1, RPA2, ZWILCH, BCL6, RPA1, TIPIN, TIMELESS, HDAC8, NUFIP1, CD…
CHROMOSOME_CONDENSATION	ns	ns	ns	ns	ns	ns	0.0118843	8	-	-	-	SMC4, ACIN1, TOP2A, NUSAP1, CHMP1A, AIFM2, NCAPH, CDCA5
CHROMOSOME_ORGANIZATION_AND_BIOGENESIS	ns	ns	ns	ns	ns	ns	4.68724e-14	67	-	-	-	SUV39H2, NBN, HMGA1, SMC4, UBE2N, ACIN1, CARM1, SMARCC2, NAP1L1, HDAC11, SMC1A, KAT6B, KAT2A, NASP, HELLS, RBBP4, SET, RFC1, NDC80, SMARCA5, SMARCE1, PDS5B, PPARGC1A, TAF6L, MIS12, TERF2IP, ACTL6A, SIRT4, CHAF1B, HDAC1, HDAC2, TOP2A, NUSAP1, ZW10, SMARCD1, MRE11A, MSH2, EZH2, CHMP1A, CHAF1A, AIFM2, WHSC1L1, ASF1A, HDAC8, NSD1, SIRT1, HIRIP3, CENPH, SMARCC1, SAFB, RAD50, NCAPH, HMGB1, STAG3, BNIP3…
CHROMOSOME_SEGREGATION	3.58787e-08	20	ns	ns	ns	ns	0.000468992	19	PAPD7, SMC4, SMC1A, ZWINT, NDC80, CENPE, TOP2A, NUSAP1, REC8, LATS1, SRPK1, NCAPH, RIOK3, ARL8B, PSEN1, ARL8A, INCENP, CDCA5, CENPF, ESPL1	-	-	SMC4, SMC1A, PMF1, NEK6, NDC80, PDS5B, MIS12, TOP2A, NUSAP1, ZW10, CHMP1A, BRCA1, NCAPH, ARL8B, INCENP, CDCA5, CENPF, ESPL1, DDX11
CHROMOSOMEPERICENTRIC_REGION	0.00105814	15	ns	ns	ns	ns	0.00141598	18	BIRC5, SMC1A, ZWINT, NDC80, CENPE, CENPA, SUGT1, PAFAH1B1, KIF22, BUB3, CENPC1, PSEN1, MAD2L1, INCENP, CENPF	-	-	BUB1B, BIRC5, SMC1A, PMF1, DSN1, NSL1, HELLS, SUMO3, NDC80, CENPA, MIS12, KIF22, ZW10, ZWILCH, BUB1, MAD2L1, INCENP, CENPF
CONDENSED_CHROMOSOME	ns	ns	ns	ns	ns	ns	2.4082e-06	22	-	-	-	RCC1, SMC4, XRCC4, CHEK1, SMC1A, PMF1, DSN1, NSL1, NCAPD2, SMARCA5, HMGB2, MIS12, SYCE2, SMC2, TUBG1, CHMP1A, SUV39H1, HMGB1, STAG3, RAD51, CENPF, RGS12
CONTRACTILE_FIBER	ns	ns	ns	ns	4.69833e-05	17	ns	ns	-	-	TNNT2, ACTA1, ABRA, TPM1, TNNC1, MYOM1, NEB, TPM2, VCL, TTN, MYL9, TNNI3, TPM3, TPM4, DMD, KRT19, DES	-
CONTRACTILE_FIBER_PART	ns	ns	ns	ns	4.01392e-06	17	ns	ns	-	-	TNNT2, ACTA1, ABRA, TPM1, TNNC1, MYOM1, NEB, TPM2, VCL, TTN, MYL9, TNNI3, TPM3, TPM4, DMD, KRT19, DES	-
CYTOKINESIS	0.0416432	8	ns	ns	ns	ns	ns	ns	BIRC5, RACGAP1, RAB35, NUSAP1, ANLN, INCENP, RASA1, PRC1	-	-	-
CYTOSKELETAL_PART	2.02062e-08	71	ns	ns	1.14249e-06	87	ns	ns	ARPC3, MAPRE1, PPP4R2, NPM1, SPTAN1, BIRC5, ARHGEF2, SPTBN2, NDE1, STAU1, ACTR1B, KIF20B, KIF15, MAPT, MYL6B, APPBP2, CEP57, CAPZA2, NEK2, MAP4, HAUS2, DNALI1, SPTB, TPX2, ARPC5, ACTR2, PAFAH1B1, CDC27, KIF11, KATNA1, TPT1, MAP1B, UXT, CAPZA1, TOP2A, LMNB1, MARK4, IQGAP1, LATS2, ALS2, GYS2, ARPC4, CDK1, CDC20, KIF23, RNF19A, MAP3K11, MYO1C, LATS1, ARPC2, DYNLL2, MAP1S, KIF2C, ARL8B, EZR, ANLN, MY…	-	MAPRE1, VIM, KLC1, TNNT2, SPTAN1, KIF5C, ARHGEF2, CACNA1C, SPTBN2, NDE1, STAU1, ACTR1B, LASP1, CEP290, APPBP2, MID1, CAPZA2, PKP1, ACTA1, KLC2, CKAP5, MAP4, HAUS2, CLASP2, SPTB, TPX2, CAPZB, ARPC5, KIF5B, ACTR2, SAC3D1, PAFAH1B1, MYH10, TPM1, SPTA1, MAP1B, TNNC1, KIF1B, MYOM1, MYO9B, TPM2, SHROOM2, ATG4A, IQGAP1, KIF3B, ACTR3, LATS2, MYL9, ARPC4, KRT18, KIFAP3, RNF19A, MYH9, PALLD, ACTR1A, PCGF5,…	-
CYTOSKELETAL_PROTEIN_BINDING	ns	ns	ns	ns	4.98616e-12	78	ns	ns	-	-	SUN2, MAPRE1, CYFIP1, SYNPO, SORBS2, TNNT2, SPTAN1, CALD1, VAPB, SHROOM3, ARHGEF2, SPTBN2, HOOK3, NDE1, MAPK8IP3, PDLIM5, CEP290, ABI1, CNN2, ACTA1, JUP, MYBPC3, RAE1, IQGAP2, FLII, ABLIM1, CLASP2, TLN1, ACTN1, SPTB, CTNNA1, CAPZB, MTSS1, ABRA, KIF5B, SSH1, MYH10, SPTA1, TMOD2, TNNC1, KIF1B, NCALD, MYO9B, SHROOM2, VCL, NEXN, ATG4A, TTN, FLNA, ARPC4, TPPP, PRNP, MYH9, PALLD, TMOD3, HTT, SMTN, SORB…	-
CYTOSKELETON	1.49544e-10	103	ns	ns	7.72297e-17	149	ns	ns	ARPC3, MAPRE1, CNFN, DLG4, PPP4R2, KPTN, NPM1, SPTAN1, VASP, FSCN3, CCT3, ARHGDIA, BIRC5, ARHGEF2, SPTBN2, NDE1, STAU1, ACTR1B, KIF20B, KIF15, MAPT, PDLIM5, MYL6B, BIN1, APPBP2, CEP57, CAPZA2, LSP1, NEK2, MAP4, HAUS2, STOM, DNALI1, SPTB, TPX2, ARPC5, MSN, ACTR2, FSCN2, LRRFIP1, PAFAH1B1, CDC27, KIF11, TUBB4B, KATNA1, TPT1, MAP1B, UXT, CAPZA1, NEB, PPL, TOP2A, LMNB1, ACTG1, MARK4, IQGAP1, LATS2, A…	-	PTK2, EDA, MAPRE1, CTTN, VIM, SYNPO, KLC1, SORBS2, TNNT2, SPTAN1, KIF5C, VASP, CALD1, CCT3, ARHGDIA, SHROOM3, ARHGEF2, CACNA1C, SPTBN2, NDE1, STAU1, ACTR1B, LASP1, PDLIM5, CEP290, BIN1, APPBP2, HSPB1, CNN2, MID1, LYST, DAG1, CAPZA2, PKP1, ACTA1, CORO1C, KLHL2, KLC2, RAE1, IQGAP2, HIP1, LOR, CKAP5, MAP4, ABLIM1, HAUS2, CLASP2, SPTB, TPX2, CAPZB, MTSS1, ABRA, ARPC5, MSN, KIF5B, ACTR2, DSP, LRRFIP1,…	-
CYTOSKELETON_ORGANIZATION_AND_BIOGENESIS	2.73691e-05	59	ns	ns	5.73552e-05	76	ns	ns	SUN2, RAC1, MAPRE1, RHOA, MYH11, YKT6, KPTN, BCAR1, GHRL, ARHGEF2, HOOK3, PLEK2, SMC1A, MAPT, MYL6B, RHOF, TMED10, CFL1, RACGAP1, RAN, ADRA2A, APOE, ARPC5, PDPK1, KPNA2, PACSIN2, SOD1, FSCN2, PAFAH1B1, KIF11, ARHGAP4, UXT, NUSAP1, CXCL1, MARK4, ROCK1, CYTH2, RND1, TTN, FLNA, ARPC4, VIL1, KIF23, RNF19A, MAP3K11, LATS1, MAP1S, KIF2C, EZR, ANLN, CRK, MYL6, CDC42, RHOJ, LIMA1, RASA1, DNAJB6, LRMP, PR…	-	SUN2, RAC1, MAPRE1, RHOA, MYH11, TNNT2, BCAR1, ARHGEF2, HOOK3, LASP1, RHOF, CNN2, MID1, NEBL, ACTA1, CFL1, KIF1A, RAN, CKAP5, CLASP2, WASF3, ADRA2A, RHOT1, MTSS1, ARPC5, KIF5B, PDPK1, PACSIN2, SSH1, PAFAH1B1, MYH10, KRT20, SPTA1, KIF1B, MYO9B, CDC42BPB, DSTN, SHROOM2, NEXN, GSN, ARHGEF10L, FSCN1, KIF3B, CYTH2, FLNB, RND1, TTN, FLNA, RND3, ARPC4, KIFAP3, TPPP, RNF19A, MYH9, SNAP23, MAP3K11, ABL1, …	-
DEFENSE_RESPONSE	ns	ns	ns	ns	ns	ns	ns	ns	-	-	-	-
DEPHOSPHORYLATION	ns	ns	ns	ns	ns	ns	ns	ns	-	-	-	-
DNA_BINDING	4.01236e-14	154	ns	ns	ns	ns	2.59408e-18	214	ZFX, HMGA1, CNBP, UBP1, KIN, SMAD3, CREB5, TRIM26, CHD4, PURB, ZHX3, PQBP1, EGR2, MYC, AFF1, UBN1, GABPA, HIVEP1, ZHX2, KIF15, CBL, TERF1, MTF1, NFATC2, CEBPG, POLH, SON, ARID5A, EGR1, LBR, NFAT5, RFX2, XBP1, TARDBP, CDK9, BATF, TBR1, NFE2L1, HNRNPA1, BACH1, ORC1, MSH6, JUN, SMARCA5, GABPB2, ING2, HMGB2, HMGN1, TAF5, HNRNPU, SNAPC5, TOPORS, YBX1, MXD1, BCLAF1, CCNT1, ATF3, LENEP, RELA, HCLS1, ATF…	-	-	RBM5, RPA3, NFYB, AEBP1, NUCB1, NFIC, ZRANB2, TFCP2L1, HMGA1, FOXA1, UBP1, TCF3, SIM1, SMAD3, LIG1, CHD4, PARP1, GLI3, PMS2, ZHX3, ZBTB25, GTF2H4, LEF1, XRCC4, UBN1, KCNIP3, SIM2, FLI1, RBM6, GABPA, ZHX2, ABI2, TBX2, SCMH1, ZMYM3, RAD51D, GAS7, KIF15, TERF1, ELK1, MLH1, NR3C1, TADA2A, FOXP3, WRN, NPAS2, POLH, POLQ, RAD51B, EGR1, NFAT5, TCF4, CREB1, TARDBP, POLE, NUCB2, HNRNPA1, BACH1, E2F1, TRERF…
DNA_DEPENDENT_ATPASE_ACTIVITY	ns	ns	ns	ns	ns	ns	0.00522689	14	-	-	-	CHD4, RBBP4, TOP2A, XRCC6, DHX9, G3BP1, SMARCA1, RFC3, RAD51, XRCC5, RECQL, SMARCAL1, RAD54B, TTF2
DNA_DEPENDENT_DNA_REPLICATION	ns	ns	ns	ns	ns	ns	6.40089e-09	34	-	-	-	NBN, RPAIN, CDK2, ATR, PMS2, MLH1, CDC45, RFC1, MSH6, POLA1, CCDC88A, PURA, HMGB2, PRIM1, POLB, PMS1, ORC2, NF2, RFC4, REV3L, MSH2, MSH5, MCM3, RPA2, TFAM, RPA1, TIPIN, GMNN, CDT1, RFC3, RAD51, EXO1, PRIM2, CDC6
DNA_DIRECTED_DNA_POLYMERASE_ACTIVITY	ns	ns	ns	ns	ns	ns	0.0129079	10	-	-	-	POLH, POLQ, POLE4, POLE, POLA1, POLG, POLB, POLE2, REV3L, POLD1
DNA_INTEGRITY_CHECKPOINT	ns	ns	ns	ns	ns	ns	0.0256216	14	-	-	-	NBN, ATR, CHEK1, CDC45, RINT1, NEK11, HUS1, CCNA2, TIPIN, CDT1, RAD1, CHEK2, FOXN3, CDC6
DNA_METABOLIC_PROCESS	0.000783251	65	0.00020678	60	ns	ns	5.74603e-15	114	PTMS, CDK2, KIN, DBF4, UBE2N, GTF2H1, CHEK1, SMC1A, UBE2V2, ISG20, CDC45, CEBPG, UPF1, POLH, GTPBP4, NASP, CSNK1E, PTGES3, UBE2V1, CSNK1D, BTG2, SET, KAT7, ORC1, MSH6, RAN, POLG, HMGB2, EREG, POLD4, KPNA2, SOD1, NT5E, ACHE, DNMT1, CYCS, POLD2, RECQL4, TOP2A, UBE2A, PRKCG, MCM5, SETX, XRN2, LIG3, TDG, APEX1, FOS, RBBP8, REC8, MPG, CDT1, PNP, TBRG1, UBE2B, GATAD2A, KPNA1, POLG2, TGFB1, SUMO1, TERF2…	NBN, RPA3, TSN, LIG1, SMARCB1, PARP1, PMS2, RAD17, RAD51D, NAE1, MLH1, ATXN3, DFFB, RFC1, SMUG1, MCM3AP, PPARGC1A, IGF1, PURA, ERCC8, SETMAR, PRIM1, PMS1, ORC2, NF2, HUS1, ATM, POLE2, AIFM1, MRE11A, EGF, MSH2, RUVBL2, WRNIP1, ERCC4, RNASEH2A, RPA1, ORC3, TIPIN, POLD1, ADRA1D, NTHL1, DUT, CDKN2A, RAD1, ABL1, MMS19, XPC, RAD50, PICK1, MNAT1, IGHMBP2, RECQL, SMARCAL1, KCTD13, ALKBH1, RAD54B, UNG, IG…	-	ATF7IP, NBN, RPA3, RPAIN, CDK2, RAD54L, ATR, LIG1, DBF4, PARP1, PMS2, GTF2H4, UBE2N, XRCC4, NAP1L1, CHEK1, SMC1A, RAD51D, MLH1, CDC45, RAD21, POLH, POLQ, RAD51B, NASP, HELLS, GADD45A, POLE, SET, DNMT3B, KAT7, RFC1, MSH6, POLA1, CCDC88A, BLM, PPARGC1A, POLG, PURA, HMGB2, FEN1, TERF2IP, PRIM1, NT5E, MCM2, DNMT1, POLB, REPIN1, PMS1, RECQL4, TOP2A, ORC2, NF2, HUS1, XRCC6, ATM, POLE2, RFC4, REV3L, MRE…
DNA_PACKAGING	ns	ns	ns	ns	ns	ns	0.000236606	21	-	-	-	SMC4, ACIN1, NAP1L1, HELLS, SET, SMARCA5, SIRT4, CHAF1B, TOP2A, NUSAP1, CHMP1A, CHAF1A, AIFM2, ASF1A, HAT1, SIRT1, NCAPH, CDCA5, KAT6A, SIRT5, NAP1L4
DNA_RECOMBINATION	ns	ns	ns	ns	ns	ns	0.00293666	24	-	-	-	RPAIN, RAD54L, LIG1, UBE2N, CHEK1, RAD51D, RAD21, RAD51B, BLM, ATM, MRE11A, MSH5, RAD51C, RPA1, ATRX, BRCA1, RAD50, HMGB1, RAD51, TGFB1, SMARCAD1, XRCC5, EXO1, RAD54B
DNA_REPAIR	ns	ns	0.0134353	32	ns	ns	3.68895e-09	60	-	NBN, LIG1, PARP1, PMS2, RAD17, MLH1, ATXN3, SMUG1, ERCC8, PMS1, HUS1, ATM, POLE2, MRE11A, MSH2, RUVBL2, WRNIP1, ERCC4, RPA1, POLD1, NTHL1, RAD1, ABL1, MMS19, XPC, RAD50, MNAT1, IGHMBP2, RECQL, ALKBH1, RAD54B, UNG	-	NBN, RPAIN, RAD54L, ATR, LIG1, PARP1, PMS2, GTF2H4, UBE2N, XRCC4, SMC1A, MLH1, RAD21, POLH, POLQ, RAD51B, GADD45A, POLE, MSH6, POLA1, BLM, POLG, HMGB2, FEN1, PMS1, RECQL4, HUS1, XRCC6, ATM, POLE2, MRE11A, BRCA2, MSH2, DDB2, FANCG, MSH5, RAD23B, RAD51C, TDG, RBBP8, XRCC2, RPA1, POLD1, ASF1A, FANCA, PARP3, MPG, RAD1, RFC3, XPC, ATRX, BRCA1, RAD50, HMGB1, RAD51, SUMO1, EXO1, RECQL, RAD54B, UNG
DNA_REPLICATION	ns	ns	0.00205817	29	ns	ns	1.54352e-11	55	-	NBN, RPA3, PMS2, RAD17, NAE1, MLH1, RFC1, MCM3AP, IGF1, PURA, PRIM1, PMS1, ORC2, NF2, POLE2, MRE11A, EGF, MSH2, WRNIP1, RNASEH2A, RPA1, ORC3, TIPIN, POLD1, DUT, ABL1, RAD50, IGHMBP2, KCTD13	-	NBN, RPA3, RPAIN, CDK2, ATR, DBF4, PMS2, NAP1L1, MLH1, CDC45, NASP, POLE, SET, KAT7, RFC1, MSH6, POLA1, CCDC88A, PURA, HMGB2, TERF2IP, PRIM1, MCM2, POLB, REPIN1, PMS1, ORC2, NF2, POLE2, RFC4, REV3L, MRE11A, MCM5, MSH2, MSH5, MCM3, RPA2, RNASEH2A, TFAM, RPA1, ORC3, TIPIN, POLD1, GMNN, CDT1, DUT, RFC3, RAD50, RAD51, MCM7, EXO1, TERF2, DKC1, PRIM2, CDC6
ELECTRON_CARRIER_ACTIVITY	ns	ns	0.0014138	24	ns	ns	ns	ns	-	FDX1, P4HA2, NDUFA9, PHGDH, NDUFS1, NDUFS3, NDUFS8, SDHD, NOX4, UQCR11, ME2, AIFM1, ASPH, NDUFS2, ETFA, NDUFS7, FXN, NDUFA13, ETFB, QDPR, GSR, AKR1A1, ADH5, ETFDH	-	-
ENDOMEMBRANE_SYSTEM	1.23638e-06	65	0.00497991	50	3.70331e-06	83	ns	ns	PIGA, CSPG5, SENP2, COPB1, SRPR, EMD, NECAB3, SERINC1, EIF5A, BSCL2, ATP7A, MATR3, DPM1, LBR, CTDNEP1, DDX19B, NUP50, CUZD1, COPA, TMED10, STT3A, RANGAP1, RTN4, ERN1, KPNB1, NUP153, ARCN1, RANBP2, ECE2, LMNB1, NRBP1, TAPBP, EPC1, HSP90B1, COX18, COPB2, CLN3, AFTPH, POMT1, EDEM1, SREBF1, SRP9, HMGCR, HERPUD1, IPO7, IPO5, KPNA1, RETSAT, PSEN1, GNAS, RPN2, RAB14, SGMS2, SUMO1, DERL1, NUP62, USO1, TM…	COG2, NARF, GLE1, ERLIN2, PARP1, TPR, LMAN1, VAPB, CAV1, ERP44, RASSF9, SLC9A6, CLCN3, QSOX1, RAE1, MRVI1, PIGK, RHOT1, VAMP4, SGMS1, SLC33A1, FIS1, TRIM23, NUTF2, GOLGB1, PIGC, COPG2, STIM1, BET1, HTRA2, ASPH, TMX1, AP1S1, ORMDL1, ENTPD4, EGFR, PIGV, SCRN1, MAN1C1, XPO7, NPC1, DOLPP1, KTN1, DERL2, ARFGEF2, TMPO, PRICKLE1, NUP107, LMAN2L, STEAP2	COG2, AMFR, SENP2, NPLOC4, NBEA, VAPB, COPB1, SRPR, EMD, SERINC1, EIF5A, LARGE, BSCL2, CAV1, DPM1, DPM2, SNUPN, QSOX1, CUZD1, COPA, AAAS, SELP, RAE1, MRVI1, RHOT1, SGMS1, RTN4, ERN1, KPNB1, SLC33A1, RTN1, SLC2A4, HTATIP2, NUTF2, NUP153, RANBP2, KIF1B, STIM1, ICA1, NUP214, LDLRAP1, BAX, WTAP, MAGT1, COPB2, CLN3, AGFG1, POMT1, EDEM1, DHRS9, BNIP2, EXT1, SREBF1, SCRN1, MAN1C1, HMGCR, GOLGA3, HERPUD1…	-
ENDOPLASMIC_RETICULUM	0.0489914	64	0.00637553	60	1.18047e-05	99	ns	ns	PIGA, POR, TMBIM6, TPST2, YKT6, ITGB1, SRPR, STAU1, NECAB3, SERINC1, RPL10, BSCL2, CANX, DPM1, ABI1, CALU, DNAJC1, CTDNEP1, SSR1, SET, SOAT1, STT3A, CALR, AGPAT6, RTN4, ERN1, ERO1L, PDIA3, EHD4, NSDHL, TAPBP, RSAD2, HSP90B1, HMOX1, SERP1, KDELR2, CLN3, CASQ1, USE1, APEX1, PRNP, POMT1, EDEM1, HYOU1, DEGS1, SREBF1, SRP9, HMGCR, HERPUD1, PDCD6, RETSAT, PSEN1, SYVN1, DHCR24, RPN2, RAB14, DERL1, DAD1,…	ERLIN2, EIF2AK3, LPCAT1, LMAN1, VAPB, PDIA4, CAV1, ERP44, TRPC4AP, SEC22C, SLC9A6, AGPAT3, GOLT1B, MRVI1, PIGK, SGMS1, RINT1, PGAP1, ANP32A, SLC33A1, CTSZ, PIGH, PIGC, STIM1, ZW10, MBTPS1, HTRA2, YIPF4, SLC36A1, RDH14, ASPH, PTN, TMX1, KIFAP3, TMEM98, CNIH4, PGS1, KIF1C, SLMAP, PLIN2, DSE, ORMDL1, TMEM50A, PIGV, SEC61B, MINPP1, ACO1, NPC1, RCN2, PLOD2, GPC2, DOLPP1, KTN1, DERL2, UGGT1, NT5C3, P4H…	TPST2, AMFR, NPLOC4, ITGB1, AGPAT2, VAPB, SRPR, STAU1, SERINC1, BSCL2, CAV1, CANX, TRPC4AP, DNM1L, DPM1, ITPR2, ABI1, DPM2, CALU, DNAJC1, AGPAT3, VCP, SOAT1, MRVI1, TM7SF2, AGPAT6, APH1A, PHTF2, TMEM50B, SGMS1, PDIA5, RTN4, BDKRB1, ERN1, SLC33A1, CTSZ, ERO1L, RTN1, FAM57B, IKBIP, PDIA3, FAM19A1, EHD4, NSDHL, STIM1, PLOD3, OGN, YIPF4, SERP1, EBP, KDELR2, SEC23A, CCDC3, VWF, BAX, MAGT1, AGPAT1, CLN…	-
ENZYME_BINDING	0.00137164	48	ns	ns	0.00618878	61	ns	ns	BCAR1, MAST2, ARHGEF2, MAPT, PDLIM5, ABAT, SGSM3, TRIB3, TOPORS, UBQLN1, LAX1, SERPINE1, SOD1, RELA, RANBP2, HDAC1, YWHAE, SMG7, TOP2A, MAP3K12, MOB1B, MAPK8IP1, BCOR, CD4, ALS2, NPC2, EPAS1, AKAP5, ADAM10, PRKCD, LATS1, MDM2, ANK1, FOXO3, RANBP1, IPO7, IPO5, TRIP6, DHCR24, PLAUR, UBE2L3, ZBTB7A, YWHAG, ADAMTSL4, NFKBIA, BCL10, RASA1, SQSTM1	-	CYFIP1, BCAR1, MAST2, PRDX3, SMG5, VAPB, PPP2R4, ARHGEF2, HAUS7, CAMK2N1, CD40, RPS6KA4, MAPK8IP3, PDLIM5, ABAT, GRK5, SGSM3, IPO9, PLCE1, TRIB3, UBQLN1, LAX1, SERPINE1, CCND3, RELA, RANBP2, AKAP12, MOB1B, ADAM9, FAF1, NOS1AP, VWF, PAWR, DOCK4, EPAS1, AKAP5, ADAM10, IRS1, PRKCD, GCLM, MDM2, CDKN2D, FOXO3, CSF3, PPME1, IPO7, IPO5, TRIP6, COTL1, DHCR24, PLAUR, RAB3GAP1, UBE2L3, S100A1, AVPR1A, PARP…	-
ENZYME_INHIBITOR_ACTIVITY	ns	ns	ns	ns	ns	ns	ns	ns	-	-	-	-
ENZYME_LINKED_RECEPTOR_PROTEIN_SIGNALING_PATHWAY	ns	ns	ns	ns	0.010521	52	ns	ns	-	-	FRS2, RAPGEF1, ROR1, GUCY2C, ACVR1, PTK2B, BCAR1, CBL, PTPRU, AP3S1, ABI1, FGFR3, PTPRD, GDF15, TEK, HPGD, AKT1, AFAP1L2, FMOD, FLT4, DOK1, GRB10, EREG, MTSS1, PDPK1, AGRN, PTPRT, FNTA, SRC, LEFTY1, ADRB2, PTPRF, GAB1, CITED2, GDF10, INHBA, PRLR, TGFBR1, IRS1, FGF5, SORBS1, UTP11L, TGFA, RPS6KA5, LTBP2, HIPK2, BMPR2, SHC1, BMPR1A, CNKSR1, SMAD7, PIK3R1	-
ENZYME_REGULATOR_ACTIVITY	0.00531387	74	ns	ns	1.13737e-06	112	ns	ns	CDK5R1, FZR1, DBF4, PPP2R2A, GPS2, SERPINH1, GHRL, ARHGDIA, BIRC5, ARHGEF2, RNH1, CXCL10, ARHGDIG, ANP32E, PPP1R2, DNAJC1, GMIP, ARHGAP27, SET, SAG, RACGAP1, ARFGAP3, RANGAP1, RGS16, MMP24, TIMP1, CDC42SE1, ARHGAP4, PRKAR1A, MOB1B, MAPK8IP1, CXCL1, ANGPTL4, ANXA2, RAB3GAP2, IQGAP1, TESC, GMFB, CYTH2, ALS2, TIMP2, HSP90AB1, NET1, ARHGEF11, PPP2R5D, HEXIM1, ANXA5, CYTH3, PRKCD, PPP2R1A, ADRM1, SCG5…	-	FRS2, TSC2, GPX1, RASGRP3, AGT, FGF13, PPP2R2A, SERPINF1, PPP2R4, ARHGDIA, ARHGEF2, CAMK2N1, SFN, EIF2B5, EIF2B1, ARHGDIG, RAPGEF3, PPP1R2, DNAJC1, CTAGE5, RGS3, ADAP1, GMIP, ARHGAP27, TPD52L1, SAG, AFAP1L2, HSPB2, IQGAP2, ARFGAP3, PRKRA, TNK2, PLCE1, ALDH1A1, NOD1, PPP1R1B, RENBP, RASAL2, SH3BP5, RIMS1, CDC42SE1, PITRM1, SPINT1, SERGEF, ARHGAP5, MAP3K5, APP, MYO9B, PRKAR1A, KRIT1, MOB1B, SPINT2,…	-
ESTABLISHMENT_AND_OR_MAINTENANCE_OF_CHROMATIN_ARCHITECTURE	ns	ns	ns	ns	ns	ns	3.23823e-07	40	-	-	-	SUV39H2, HMGA1, UBE2N, CARM1, SMARCC2, NAP1L1, HDAC11, KAT6B, KAT2A, NASP, HELLS, RBBP4, SET, SMARCA5, SMARCE1, PPARGC1A, TAF6L, ACTL6A, SIRT4, CHAF1B, HDAC1, HDAC2, SMARCD1, EZH2, CHAF1A, WHSC1L1, ASF1A, HDAC8, NSD1, SIRT1, HIRIP3, SMARCC1, SAFB, HMGB1, BNIP3, KAT6A, PBRM1, SIRT5, CREBBP, NAP1L4
ESTABLISHMENT_OF_CELLULAR_LOCALIZATION	5.08463e-10	100	0.00142866	73	0.000200074	113	ns	ns	CSPG5, SUN2, TOM1, RHOB, YKT6, SMAD3, NPM1, AP3D1, MFN2, COPB1, XPO6, BIRC5, TIMM17B, EIF5A, ZWINT, CANX, MYL6B, CCL5, GABARAP, UPF1, APPBP2, BACE2, GGA1, DNAJC1, SSR1, DDX19B, CEP57, PYCARD, SCAMP2, HNRNPA1, TMED10, AKT1, CALR, CD74, MON2, CENPE, ARFGAP3, TOMM34, PEX13, RAB35, APOE, NOP58, YWHAH, KPNA2, KPNB1, ACHE, PAFAH1B1, VPS4B, ARCN1, PDIA3, RANBP2, OPTN, VAMP3, UXT, SMG7, NUSAP1, NRBP1, BA…	COG2, NAPG, TIMM17A, NAGPA, ERGIC1, NUPL2, TPR, LMAN1, UHMK1, SMG5, OPA1, PDIA4, PPIH, PTTG1IP, VPS45, ERP44, TRPC4AP, PEX3, STX16, SEC22C, LYST, BAK1, RAE1, MCM3AP, TNPO1, ANKRD27, RHOT1, ANP32A, MTX2, COPG2, PEX7, ZW10, BET1, RAB3A, GOLGA5, ATG4A, KIF3B, ABCA1, TMX1, NFKBIL1, ATG4C, NUP205, KIF1C, BCL6, MYH9, GLMN, SNAP23, SNCAIP, PEX19, SCRN1, STX7, SLC25A15, XPO7, NPC1, TAMM41, AP3S2, CCS, PE…	SUN2, SYT1, TOM1, COG2, NAPG, RHOB, TOMM22, ERGIC1, TNNT2, ATXN1, GOSR2, AP3D1, MFN2, SMG5, COPB1, EIF5A, ZWINT, VPS45, CANX, TRPC4AP, STX16, UPF1, APPBP2, SLC25A1, GGA1, DNAJC1, LYST, RABEPK, BAK1, VCP, AKT1, KLHL2, RAE1, KIF1A, ARFGAP3, TOMM34, RHOT1, KIF5B, NOP58, YWHAH, M6PR, KPNB1, HTATIP2, PAFAH1B1, MYH10, RIMS1, CDH1, PDIA3, RANBP2, LIN7A, OPTN, SERGEF, VAMP3, KIF1B, MYO9B, CADM1, SHROOM2,…	-
ESTABLISHMENT_OF_ORGANELLE_LOCALIZATION	0.00188431	10	ns	ns	ns	ns	ns	ns	SUN2, YKT6, BIRC5, TMED10, CENPE, PAFAH1B1, NUSAP1, CDCA5, CENPF, LRMP	-	-	-
ESTABLISHMENT_OF_PROTEIN_LOCALIZATION	4.11912e-06	57	ns	ns	ns	ns	ns	ns	SMAD3, NPM1, AP3D1, MFN2, XPO6, TIMM17B, EIF5A, TOMM20, CANX, GABARAP, APPBP2, BACE2, GGA1, DNAJC1, SSR1, CEP57, PYCARD, AKT1, CALR, CD74, ARFGAP3, TOMM34, PEX13, NOP58, YWHAH, KPNA2, KPNB1, ACHE, ARCN1, PDIA3, RANBP2, OPTN, ZDHHC17, BARD1, RAB3GAP2, AP1G1, KDELR2, COX18, FLNA, TIMM23, F2, PEX10, SCG5, NFKBIE, PPP1R10, DPH3, F2R, IPO5, KPNA1, TRIP6, KPNA4, TGFB1, BCL3, DERL1, CDC37, DUSP16, ATG4D	-	-	-
EXTRACELLULAR_MATRIX	ns	ns	ns	ns	0.000130557	43	ns	ns	-	-	FBN1, ADAMTS9, COMP, VCAN, MATN3, COL4A3, COL5A1, FBLN2, ADAMTS5, LAMA3, FMOD, DMP1, APLP1, SSPN, COL4A4, POSTN, AGRN, COL11A1, FBLN5, LAMB2, COL9A1, COL8A1, COL7A1, SGCA, SNTB2, ECM1, THBS4, COL10A1, MMP11, LAMC1, PRELP, COL4A5, COL9A2, CTGF, COL9A3, COL5A2, LTBP2, DST, TNXB, COLQ, COL4A2, DMD, MUC2	-
EXTRACELLULAR_MATRIX_PART	ns	ns	ns	ns	0.0183314	26	ns	ns	-	-	FBN1, COL4A3, COL5A1, LAMA3, APLP1, SSPN, COL4A4, AGRN, COL11A1, LAMB2, COL9A1, COL8A1, COL7A1, SGCA, SNTB2, COL10A1, LAMC1, COL4A5, COL9A2, COL9A3, COL5A2, DST, TNXB, COLQ, COL4A2, DMD	-
G1_S_TRANSITION_OF_MITOTIC_CELL_CYCLE	ns	ns	ns	ns	ns	ns	0.0348093	15	-	-	-	DBF4, RCC1, POLE, CDC7, SPDYA, CDKN3, CUL1, CDKN2C, CDKN2A, CDK4, CDKN1B, SKP2, ACVR1B, CDCA5, CUL3
GOLGI_APPARATUS	ns	ns	0.0213393	48	0.000904498	76	ns	ns	-	COG2, RAB36, LPCAT1, LMAN1, OCRL, VAPB, RNF144A, GOLIM4, GKAP1, CAV1, VPS45, RASSF9, STX16, CLCN3, COG6, QSOX1, SLC35B4, SEC14L1, CHST10, RHOT1, VAMP4, SGMS1, FIS1, TRIM23, GOLGB1, GGA2, COPG2, BET1, RAB30, GOLGA5, GOLGA1, KIF1C, DSE, AP1S1, HTT, ENTPD4, SPG21, FGD6, PICK1, MAN1C1, LAPTM4A, ACO1, PLIN3, AP3S2, ARFGEF2, COG7, LMAN2L, STEAP2	COG2, TSC2, AP3D1, NBEA, VAPB, COPB1, PKN3, GOLIM4, HOOK3, SLC30A5, LARGE, CAV1, VPS45, TRAPPC4, RAB1B, DNM1L, STX16, ATXN2, CALU, GGA1, RGS19, QSOX1, COPA, PCSK5, CXCL14, HIP1, CLASP2, APH1A, RHOT1, RAB6A, SGMS1, PARK2, GOLGA2, SACM1L, PLD1, OPTN, ICA1, RAB30, UNC13B, AP1G1, HS3ST1, KDELR2, LDLRAP1, CHST2, COPB2, CLN3, GOLGA1, BACE1, SLC9A7, KIF1C, PRNP, ADAM10, TMEM43, GOLM1, EXT1, HTT, PAK4, M…	-
GOLGI_MEMBRANE	ns	ns	0.00310701	17	0.0400953	21	ns	ns	-	COG2, LMAN1, CAV1, RASSF9, QSOX1, RHOT1, VAMP4, SGMS1, FIS1, TRIM23, GOLGB1, BET1, AP1S1, ENTPD4, MAN1C1, ARFGEF2, STEAP2	COG2, COPB1, LARGE, CAV1, QSOX1, RHOT1, SGMS1, ICA1, LDLRAP1, CLN3, MAN1C1, GOLGA3, SYNRG, GNAS, SGMS2, USO1, PCSK7, ARFGEF2, ARFIP1, DOPEY1, STEAP2	-
GOLGI_VESICLE_TRANSPORT	ns	ns	0.00295171	18	ns	ns	ns	ns	-	COG2, NAPG, ERGIC1, LMAN1, STX16, SEC22C, COPG2, ZW10, BET1, GOLGA5, TMX1, KIF1C, SNAP23, STX7, ERGIC3, COG7, LMAN2L, STEAP2	-	-
GROWTH_FACTOR_ACTIVITY	ns	ns	ns	ns	0.0119205	25	ns	ns	-	-	FGF6, FGF14, CSF1, FGF13, FGF18, IL1RN, NDP, SDCBP, BDNF, FGF10, CLEC11A, AREG, FGF1, GDF10, NUDT6, THPO, FGF9, INHBA, BTC, TGFA, CSF3, OSGIN1, TRIP6, JAG2, PGF	-
GTP_BINDING	0.00399122	18	ns	ns	ns	ns	ns	ns	RHOB, GNL3, GTPBP4, RHEB, GBP2, RAN, TPX2, NCF1, EEF1A1, GEM, NME1, SCG5, GNL1, ARL8B, RALB, ARF3, ARL8A, GTPBP6	-	-	-
GTPASE_ACTIVITY	0.000127617	32	ns	ns	6.07067e-05	41	ns	ns	RAC1, RHOA, RHOB, GNB3, RRAS, GNB1, GNAI2, GTPBP2, GTPBP4, RHEB, RAN, ARF4, RAB35, RRAD, RAB6A, GNA13, ARF1, NCF1, GSPT1, RAB11B, GNAI3, RHOG, RHOC, ARL4C, RAB2A, ARF3, GNAS, CDC42, RAB5A, GNA12, GNG3, EIF5	-	RAC1, RHOA, RHOB, RAB5C, RRAS, ARFRP1, GNB1, GNAI2, DNM1L, GTPBP4, RHEB, RAN, ARF4, RAB6A, GNA11, RRAS2, ARHGAP5, GSPT1, GNAI3, RAB27A, RAB30, RHOC, RND3, MX2, RAB3B, ARL4D, RERG, RAB22A, RAB3D, RHOD, GNAI1, GNB2, GNA14, GNAL, ARF3, GNAS, GNAQ, CDC42, GNA12, RAB27B, GNG3	-
GTPASE_REGULATOR_ACTIVITY	ns	ns	ns	ns	0.00118744	50	ns	ns	-	-	TSC2, RASGRP3, ARHGDIA, ARHGEF2, EIF2B5, EIF2B1, ARHGDIG, RAPGEF3, RGS3, ADAP1, GMIP, ARHGAP27, IQGAP2, ARFGAP3, TNK2, PLCE1, ALDH1A1, RASAL2, RIMS1, CDC42SE1, SERGEF, ARHGAP5, MYO9B, KRIT1, CYTH1, ARHGEF10L, RAB3GAP2, IQGAP1, EIF2B2, CYTH2, BCR, DOCK4, BNIP2, RGS4, GDI2, IPO7, IPO5, RAB3GAP1, PREX2, RGS5, FARP1, GBF1, CHN2, EIF2B3, DLC1, KALRN, RGS11, RASA4, ARL2BP, ARHGEF3	-
GUANYL_NUCLEOTIDE_BINDING	0.00606898	18	ns	ns	ns	ns	ns	ns	RHOB, GNL3, GTPBP4, RHEB, GBP2, RAN, TPX2, NCF1, EEF1A1, GEM, NME1, SCG5, GNL1, ARL8B, RALB, ARF3, ARL8A, GTPBP6	-	-	-
HETEROGENEOUS_NUCLEAR_RIBONUCLEOPROTEIN_COMPLEX	1.43451e-06	11	ns	ns	ns	ns	0.00344424	10	HNRNPH1, HNRNPH2, PTBP1, HNRNPA1, HNRNPUL1, RALY, HNRNPU, HNRNPF, HNRNPA2B1, HNRNPL, HNRNPK	-	-	HNRNPH1, HNRNPR, HNRNPH2, HNRNPA1, HNRNPUL1, HNRNPU, HNRNPF, HNRNPA2B1, HNRNPL, HNRNPA0
HOMEOSTASIS_OF_NUMBER_OF_CELLS	0.0411383	10	ns	ns	ns	ns	ns	ns	IL6, CEBPG, AKT1, RPS19, SOD1, HCLS1, ETS1, INHBA, FOXO3, BCL10	-	-	-
HYDROLASE_ACTIVITY_ACTING_ON_ACID_ANHYDRIDES	1.23638e-06	65	ns	ns	0.000241176	78	ns	ns	RAC1, RHOA, RHOB, ABCF1, GNB3, ATP1B3, CHD4, RRAS, CHD1, GNB1, GNAI2, GTPBP2, KIF20B, ATP7A, UPF1, DDX3X, GTPBP4, RBBP4, ATP2B1, ATP2A2, MSH6, RHEB, SMARCA5, RAN, ARF4, RAB35, RRAD, RAB6A, ATP4B, GNA13, ARF1, VPS4B, KATNA1, NCF1, DDX54, EIF4A3, GSPT1, TOP2A, ATP1B1, RAB11B, GNAI3, TAPBP, INO80, DHX9, RHOG, ATP2A1, RHOC, G3BP1, CCT8, SMARCA1, ATP1A1, ARL4C, ATP1A4, ATP6V0C, DDX21, RAB2A, ARF3, GNA…	-	RAC1, RHOA, RHOB, NUDT3, ATP2A3, ABCC1, RAB5C, ATP1B3, RRAS, ARFRP1, PPP2R4, ACYP2, PSMC5, GNB1, GNAI2, DNM1L, UPF1, DDX3X, GTPBP4, ATP11B, ATP2A2, VCP, RHEB, RAN, ARF4, RAB6A, GNA11, RRAS2, SNRNP200, MYH10, ARHGAP5, DDX54, KIF1B, GSPT1, MYO9B, GNAI3, CHD3, RAB27A, RAB30, INO80, ABCB7, RHOC, RND3, MX2, RAB3B, ARL4D, CCT8, RERG, MYH9, ATP1A1, ATP2B4, ABCD4, RAB22A, RAB3D, DDX56, RHOD, GNAI1, DDX21…	-
I_KAPPAB_KINASE_NF_KAPPAB_CASCADE	6.48391e-11	47	ns	ns	0.0329139	41	ns	ns	ECT2, RHOA, CHUK, PPM1A, RIPK1, UBE2N, EEF1D, TMEM9B, TNFRSF10B, LGALS1, UBE2V1, TBK1, RELA, TNFRSF1A, ZDHHC17, SLC35B2, BIRC2, NDFIP2, HMOX1, MAP3K7, LITAF, RHOC, FLNA, SHISA5, ECM1, FKBP1A, SLC20A1, TRAF2, REL, F2R, TICAM1, TRIP6, ERC1, CXXC5, MYD88, BCL3, NDFIP1, NUP62, BCL10, VAPA, MIER1, TNFAIP3, SQSTM1, NLRC3, BUD31, RPL17, CFLAR	-	RHOA, CHUK, PPM1A, MAVS, EEF1D, CD40, TNFRSF10B, LGALS1, WLS, UBE2V1, HTR2B, LGALS9, TFG, NOD1, RELA, SLC44A2, GJA1, ZDHHC13, STAT1, TAB2, FAF1, RHOC, FLNA, ECM1, IRAK2, FKBP1A, IKBKG, BST2, REL, F2R, TICAM1, TRIP6, ERC1, TRAF5, NDFIP1, VAPA, TNFAIP3, SQSTM1, TRIM38, OTUD7B, BUD31	-
IDENTICAL_PROTEIN_BINDING	3.24509e-06	80	ns	ns	8.30735e-06	104	ns	ns	CHUK, CDK2, ELAVL1, PCBD1, SMAD3, ITGB1, CLDN10, NPM1, RASSF1, ARHGDIA, BIRC5, TERF1, PSME3, CLDN12, ABAT, STAC3, CEP57, PFKFB3, PYCARD, TRAF7, STK25, PVRL2, MSH6, AKT1, CD74, TAX1BP1, DGKD, EXOSC10, HNRNPC, KCNRG, NEK11, APOE, BNIPL, OXSR1, S100A6, RELA, PAK2, HDAC1, TOP2A, NRBP1, BARD1, MAP3K12, TREX1, ACTG1, ABCG4, CD4, GLA, SMAD4, ROCK1, ALS2, GYS2, IL17F, TTN, GDNF, CASC3, INHBA, PRNP, ADAM1…	-	CLDN22, CHUK, TSC2, CLDN1, TRIP10, CLDN2, ADRB3, NR6A1, DMPK, ITGB1, ATXN1, SH3GL2, SUFU, BLOC1S2, VAPB, RASSF1, TGFB2, PPP2R4, ARHGDIA, SH3GL3, FOXP2, PVRL1, TRPC4AP, CLDN12, ABAT, S100A11, PVRL3, FGFR3, PFKFB3, TPD52L1, BAK1, STK25, PVRL2, HPGD, AKT1, TAX1BP1, DGKD, FYN, NOL3, ERCC5, OXSR1, S100A6, RELA, PTP4A3, PAK2, HSPB8, ITGB3, DAPK2, MAP3K5, APP, MYO9B, CDC42BPB, PRMT2, CADM1, NFS1, ACTG1,…	-
IMMUNE_RESPONSE	ns	ns	ns	ns	ns	ns	ns	ns	-	-	-	-
INACTIVATION_OF_MAPK_ACTIVITY	0.0416432	8	ns	ns	ns	ns	ns	ns	SPRED2, GPS2, LAX1, DUSP2, DUSP6, SPRED1, DUSP8, DUSP16	-	-	-
INTERPHASE	ns	ns	ns	ns	ns	ns	2.05353e-05	35	-	-	-	CDK6, CDK2, DBF4, RCC1, APBB1, BIRC5, CDKN2B, POLE, E2F1, CDC7, POLA1, SPDYA, CHMP1A, CDKN3, CUL1, CDKN2C, TIPIN, KHDRBS1, POLD1, TIMELESS, FOXO4, CDKN2A, CDKN1C, CDK4, CDKN1B, SKP2, ACVR1B, CDCA5, CENPF, CUL3, TAF1, FOXN3, DDX11, CDC6, ANAPC5
INTERPHASE_OF_MITOTIC_CELL_CYCLE	0.0137281	22	ns	ns	ns	ns	1.57785e-05	33	CDK2, DBF4, BIRC5, PPP6C, KPNA2, KATNA1, GSPT1, LATS2, CDKN3, CDC25C, CUL1, INHBA, KHDRBS1, MAP3K11, LATS1, TBRG4, CDKN1A, CDCA5, CENPF, CUL3, TAF1, CDC6	-	-	CDK6, CDK2, DBF4, RCC1, APBB1, BIRC5, CDKN2B, POLE, E2F1, CDC7, POLA1, SPDYA, CHMP1A, CDKN3, CUL1, CDKN2C, KHDRBS1, POLD1, FOXO4, CDKN2A, CDKN1C, CDK4, CDKN1B, SKP2, ACVR1B, CDCA5, CENPF, CUL3, TAF1, FOXN3, DDX11, CDC6, ANAPC5
INTRACELLULAR_PROTEIN_TRANSPORT	9.19172e-06	47	ns	ns	ns	ns	ns	ns	SMAD3, NPM1, AP3D1, MFN2, XPO6, TIMM17B, EIF5A, GABARAP, APPBP2, GGA1, SSR1, CEP57, AKT1, CALR, CD74, TOMM34, PEX13, NOP58, YWHAH, KPNA2, KPNB1, ARCN1, PDIA3, RANBP2, OPTN, BARD1, RAB3GAP2, AP1G1, KDELR2, FLNA, TIMM23, F2, PEX10, SCG5, NFKBIE, PPP1R10, F2R, IPO5, KPNA1, TRIP6, KPNA4, TGFB1, BCL3, DERL1, CDC37, DUSP16, ATG4D	-	-	-
INTRACELLULAR_SIGNALING_CASCADE	2.53122e-12	166	ns	ns	2.05329e-09	210	ns	ns	SIK2, ECT2, RAC1, RHOA, CHUK, RHOB, FPR1, PPM1A, SMAD3, RIPK1, SPRED2, MFN2, MC1R, UBE2N, SIAH2, ARHGAP1, THRAP3, CIDEB, GPS2, EEF1D, CDH13, RASSF1, RRAS, CHEK1, GHRL, ARHGDIA, S1PR2, GNB1, SMC1A, CARHSP1, GNAI2, GTPBP2, SIK1, ARHGDIG, TMEM9B, MAP3K2, TBL3, ATRIP, TNFRSF10B, GADD45B, LGALS1, MAPK8, GMIP, NR4A3, ARHGAP27, UBE2V1, TRAF7, GABBR1, AKT1, ADIPOR2, CFL1, SGSM3, CRKL, ADRA2A, RRAD, DIABL…	-	RAC1, RHOA, CHUK, RHOB, HTR1B, GLP1R, PPM1A, NPY1R, ADRB3, AMFR, PTGER4, DMPK, UBR5, GPX1, HTR7, PAG1, MFN2, SIAH2, FGF13, ARHGAP1, THRAP3, MAVS, EEF1D, VAPB, RASSF1, CNR1, RRAS, ARHGDIA, TSHR, HTR6, GNB1, MC5R, CARHSP1, SFN, GNAI2, CD40, TNIK, SIK1, ARHGDIG, RPS6KA4, COL4A3, MAPK8IP3, DNM1L, MAP4K4, TNFRSF10B, LYN, RASGRP1, GADD45B, GRK5, LGALS1, FGFR3, RGS3, RGS19, PIK3CB, WLS, MKNK1, VDAC1, GM…	-
INTRACELLULAR_TRANSPORT	2.81848e-08	81	7.0987e-05	65	0.00010091	95	ns	ns	CSPG5, TOM1, RHOB, YKT6, SMAD3, NPM1, AP3D1, MFN2, COPB1, XPO6, TIMM17B, EIF5A, MYL6B, GABARAP, UPF1, APPBP2, GGA1, SSR1, DDX19B, CEP57, SCAMP2, HNRNPA1, TMED10, AKT1, CALR, CD74, MON2, TOMM34, PEX13, RAB35, APOE, NOP58, YWHAH, KPNA2, KPNB1, VPS4B, ARCN1, PDIA3, RANBP2, OPTN, UXT, SMG7, NRBP1, BARD1, RAB3GAP2, AP1G1, KDELR2, COPB2, FLNA, NCBP2, NPC2, TIMM23, F2, USE1, KHDRBS1, EXOC5, PEX10, SCG5,…	COG2, NAPG, TIMM17A, NAGPA, ERGIC1, NUPL2, TPR, LMAN1, UHMK1, SMG5, OPA1, PPIH, PTTG1IP, VPS45, TRPC4AP, PEX3, STX16, SEC22C, LYST, BAK1, RAE1, MCM3AP, TNPO1, ANKRD27, RHOT1, ANP32A, MTX2, COPG2, PEX7, ZW10, BET1, GOLGA5, ATG4A, KIF3B, ABCA1, TMX1, NFKBIL1, ATG4C, NUP205, KIF1C, BCL6, MYH9, SNAP23, PEX19, STX7, SLC25A15, XPO7, NPC1, TAMM41, AP3S2, CCS, PEX26, DERL2, LRPPRC, ERGIC3, UPF2, COG7, NU…	TOM1, COG2, NAPG, RHOB, TOMM22, ERGIC1, TNNT2, ATXN1, GOSR2, AP3D1, MFN2, SMG5, COPB1, EIF5A, VPS45, TRPC4AP, STX16, UPF1, APPBP2, SLC25A1, GGA1, LYST, BAK1, VCP, AKT1, KLHL2, RAE1, KIF1A, TOMM34, RHOT1, KIF5B, NOP58, YWHAH, M6PR, KPNB1, HTATIP2, MYH10, CDH1, PDIA3, RANBP2, OPTN, KIF1B, MYO9B, TINAGL1, ATG4A, RAB3GAP2, AP1G1, KDELR2, KIF3B, FAF1, NUP214, TLK1, ADRB2, COPB2, FLNA, AP3M1, AGFG1, KR…	-
KINASE_ACTIVITY	1.22555e-07	98	0.0128014	73	1.21407e-06	126	0.00619367	113	SIK2, CDK5R1, MAPK1, CHUK, BRD2, CDK2, RIPK1, STK11, CLK1, DYRK1A, GTF2H1, CERK, PLK3, MPP2, MAP2K1, MAPK7, SIK1, STK16, IPPK, MAP3K2, GAK, CSNK1E, MAPK8, HIPK3, CDK9, NR4A3, CSNK1D, PLK4, AKT1, NEK2, BRSK2, DGKD, CSNK1G2, PRKX, EXOSC10, CRKL, NEK11, ERN1, PDPK1, OXSR1, PFKP, MAPKAPK3, SIK3, PAK2, PI4K2A, RPS6KA3, PMVK, PRKAG1, MAP3K12, MAP3K7, NME2, MARK4, PRKCG, NADK, CIT, HK2, ROCK1, LATS2, TW…	MAP2K6, PDGFRL, EIF2AK3, PTK2B, MAPK9, EPHB6, TRIB2, UHMK1, DGUOK, DGKE, ACVR2A, PDGFRB, MAP3K3, PDK1, CPNE3, PINK1, PRKCI, PIK3CB, PXK, MKNK1, SRPK2, NEK6, PHKA2, MAPK14, TNK2, MARK2, PRKACB, CDK7, PRKD3, DGKQ, PAK1, PDXK, DDR1, BRDT, PTK7, DLG1, MARK1, ATM, CDKL1, PDGFRA, ACVR2B, PFKM, AK2, MAP3K4, STK38, NRP2, FRK, IRAK2, MAP4K5, MET, GALK2, MPP1, EGFR, CRIM1, NEK4, PIP4K2B, FXN, TAB1, PIK3C3,…	RIPK4, PDGFRL, CHUK, ROR2, ROR1, ACVR1, DMPK, CLK1, PTK2B, AXL, PFKL, PLK3, MPP2, MAP2K1, DGKE, TNIK, SIK1, IPPK, KIT, PDK4, GAK, MAP4K4, HK1, SKAP1, SNRK, LYN, CPNE3, PIK3CB, CSNK1E, PXK, HIPK3, CDK9, MKNK1, NR4A3, TEK, CSNK1D, AKT1, BRSK2, DGKD, FLT4, PRKX, MAPK14, TNK2, PRKACB, CDK7, DGKQ, ERN1, PDPK1, OXSR1, PFKP, DDR1, PAK2, PI4K2A, PTK7, PMVK, DAPK2, MAP3K5, PRKAG1, CDC42BPB, CKB, CDK5, DAP…	MAP2K6, SIK2, TK1, IRAK1, VRK2, CASK, CDK2, RIPK1, EIF2AK3, CAMKK2, DYRK1A, TRIB2, CERK, DGUOK, ACVR2A, PDGFRB, MAPK7, MAPK12, PRKD1, STRADA, MAP3K2, TGFBR2, PDK1, PFKFB2, PINK1, PRKCI, XYLB, SRPK2, NEK6, PLK4, TSSK4, NEK2, EFNB3, MUSK, TYRO3, PHKA2, MINK1, EXOSC10, WNK4, DDR2, MPP3, PRKD3, NEK11, PAK1, VRK1, PRKAG3, BRDT, SIK3, SPHK1, CLK2, MARK1, PBK, ATM, EPHA5, NUAK2, NME5, CDKL1, NRP1, NME6,…
LIGASE_ACTIVITY_FORMING_CARBON_NITROGEN_BONDS	ns	ns	ns	ns	0.0248725	29	ns	ns	-	-	MTHFD1, UBE2H, AMFR, UBR5, WWP1, UBR3, GCLC, CBL, RNF144B, ANAPC2, PARK2, UBE2D3, ASNS, CTPS, RNF14, UBE2C, GSS, FBXO3, WWP2, GCLM, ARIH1, MDM2, UBE2L6, MYLIP, FBXW2, SYVN1, UBE2L3, RNF217, FBXL2	-
LIPID_METABOLIC_PROCESS	ns	ns	ns	ns	ns	ns	ns	ns	-	-	-	-
M_PHASE	1.66274e-07	43	ns	ns	ns	ns	7.32537e-10	58	CDK13, SMC4, NOLC1, CHEK1, ANAPC11, BIRC5, SMC1A, KIF15, ZWINT, TARDBP, NDC80, NEK2, RAN, CENPE, EREG, TPX2, SUGT1, KPNA2, PIN1, CDC27, KIF11, KIF22, NUSAP1, CCNA2, UBE2C, CIT, PIM2, TTN, LIG3, CDC25C, REC8, NPM2, NCAPH, KIF2C, MAD2L1, ANLN, PLK1, TGFB1, PCBP4, CDCA5, AURKA, ESPL1, MSH4	-	-	NBN, BUB1B, BOLL, RAD54L, RCC1, SMC4, NOLC1, PKMYT1, CHEK1, ANAPC11, BIRC5, SMC1A, RAD51D, KIF15, CDKN2B, RAD21, RAD51B, TARDBP, NEK6, NDC80, NEK2, PDS5B, RINT1, KIF11, KIF22, NUSAP1, CCNA2, ZW10, ATM, MRE11A, CIT, CHMP1A, MSH5, AKAP8, DLGAP5, XRCC2, TOP3A, SMC3, RAD1, RAD50, NCAPH, NUMA1, BUB1, KIF2C, MAD2L1, STAG3, PLK1, RAD51, TGFB1, TTK, CDCA5, MPHOSPH9, PBRM1, KNTC1, ESPL1, RAD54B, DDX11, AN…
M_PHASE_OF_MITOTIC_CELL_CYCLE	2.0336e-08	37	ns	ns	ns	ns	8.21817e-07	43	CDK13, SMC4, NOLC1, ANAPC11, BIRC5, SMC1A, KIF15, ZWINT, TARDBP, NDC80, NEK2, RAN, CENPE, EREG, TPX2, SUGT1, PIN1, CDC27, KIF11, KIF22, NUSAP1, CCNA2, UBE2C, CIT, TTN, CDC25C, NPM2, NCAPH, KIF2C, MAD2L1, ANLN, PLK1, TGFB1, PCBP4, CDCA5, AURKA, ESPL1	-	-	NBN, BUB1B, RCC1, SMC4, NOLC1, PKMYT1, ANAPC11, BIRC5, SMC1A, KIF15, CDKN2B, TARDBP, NEK6, NDC80, NEK2, PDS5B, RINT1, KIF11, KIF22, NUSAP1, CCNA2, ZW10, ATM, CIT, CHMP1A, AKAP8, DLGAP5, SMC3, NCAPH, NUMA1, BUB1, KIF2C, MAD2L1, PLK1, TGFB1, TTK, CDCA5, MPHOSPH9, PBRM1, KNTC1, ESPL1, DDX11, ANAPC5
MACROMOLECULAR_COMPLEX_ASSEMBLY	0.00189318	67	ns	ns	0.00474852	88	0.00579287	88	MYH11, HMGA1, DLG4, SMAD3, NPM1, THRAP3, CD9, EIF1AX, EIF3H, EIF5A, STK16, TSPAN4, ATXN2, EIF3C, EIF1, CDK9, CAPZA2, SET, SRSF5, TJP1, SMARCA5, CD74, DGKD, SF1, PEX13, TAF5, STOM, APOE, SNAPC5, TRAF1, E2F3, SLC7A6, SF3A3, VAMP3, EIF3D, CAPZA1, PAIP2B, TAPBP, SMAD4, COX18, PAIP2, VIL1, PPP2R1A, MAP3K11, ADRM1, MDM2, HCFC1, EIF4H, TRAF2, TXNL4A, EIF3G, EPRS, RPS14, ANLN, MED26, SNRPD1, EIF4G2, CDC4…	-	TLN2, SYT1, MYH11, AMFR, PTK2B, THRAP3, CD9, EIF1AX, NCOA6, CD40, EIF3H, EIF5A, EIF2B5, EIF2B1, ATXN2, USP39, HSPB1, EIF3C, EIF1, CDK9, DAG1, CAPZA2, MED27, SRSF5, FMOD, PICALM, DGKD, SF1, GTF2F1, WASF3, CDK7, TLN1, NOD1, CELF1, SCUBE3, SLC9A3R2, AGRN, RIMS1, SLC7A6, LIN7A, VAMP3, EIF3D, IL1RAP, GJA1, SFSWAP, GEMIN5, PAIP2B, SH3BGR, VCL, NFS1, GJA5, EIF2B2, SRC, FAF1, VWF, ADRB2, BAX, KIFAP3, SUR…	SLU7, MTIF3, MED7, ATF7IP, IRAK1, CLDN14, TCEB2, HMGA1, BOLL, SMAD3, EIF2AK3, LLGL1, GTF2E2, NAP1L1, GOPC, MTIF2, EIF4B, PPIH, MED23, TSPAN4, SRSF9, COX10, NDUFS4, LPXN, MALT1, EIF3F, SET, SRPK2, TJP1, SRSF10, SMARCA5, PPARGC1A, GTF2I, PEX13, TAF5, MIS12, TRAF1, ZFYVE9, EIF4A2, SCAF11, SF3A3, CHAF1B, TAPBP, ZW10, MAZ, E2F2, NOD2, EIF1B, COX11, CHAF1A, AASS, PTRF, ALDH5A1, RANBP9, PAIP2, NUP205, A…
MACROMOLECULAR_COMPLEX_DISASSEMBLY	ns	ns	ns	ns	ns	ns	0.00344424	10	-	-	-	MTIF3, NRG1, HMGA1, SET, SMARCE1, MAZ, MTRF1, IRAK3, HRSP12, TTF2
MACROMOLECULE_BIOSYNTHETIC_PROCESS	0.0475798	70	ns	ns	ns	ns	ns	ns	PIGA, RPL13, RPS5, ABCF1, UAP1, IL6, MAST2, MPDU1, GHRL, RPL4, EIF1AX, NECAB3, EIF3H, EIF5A, CEBPG, DPM1, UPF1, BACE2, ATG7, EIF3C, EIF1, LDLR, IL27, STT3A, HAS1, RPL7A, EREG, GCNT4, CSGALNACT2, RPS19, RPL41, ATF4, UGDH, TRNAU1AP, EIF3D, EIF4A3, PAIP2B, RPL21, GALNT1, SERP1, EEF1A1, RARS, ARPP19, RPL30, GYS2, IL17F, RPL9, RPL34, AARS, RPS11, RPL37, PAIP2, RPL28, INHBA, POMT1, RRBP1, EIF4H, IGF2BP…	-	-	-
MACROMOLECULE_CATABOLIC_PROCESS	0.000595753	40	ns	ns	0.000417261	52	ns	ns	UBE2H, FZR1, UBE2N, SIAH2, PGD, UBE2V2, ISG20, TKTL1, HNRNPD, SOD1, UBE2D3, TREH, CYCS, GSPT1, SMG7, UBE2A, UBE2C, PRKCG, XRN2, USE1, CDC20, EDEM1, ARIH1, ALDOA, MDM2, UBE2E1, RNF11, UBE2G1, UBE2B, SYVN1, UBE2L3, ZFP36, ABCE1, UBB, DERL1, PABPC4, SMURF1, RNF217, SQSTM1, PCNP	-	UBE2H, AMFR, UFD1L, NPLOC4, UBR5, SIAH2, PFKL, SMG5, UBR3, PGD, PSMC5, PYGB, ISG20, HK1, TKTL1, RNF144B, TPD52L1, VCP, ECD, ANAPC2, PARK2, ERCC5, UBE2D3, CYCS, PSMD14, NEDD8, GSPT1, UBE2C, PRKCG, FAF1, BAX, XRN2, EDEM1, ARIH1, ALDOA, MDM2, RNF11, UBE2G1, SYVN1, FOXL2, UBE2L3, ZFP36, ABCE1, UBE2G2, DERL1, PABPC4, ERCC3, RNF217, CECR2, SQSTM1, PCNP, UPF2	-
MACROMOLECULE_LOCALIZATION	4.40965e-07	68	ns	ns	ns	ns	ns	ns	SMAD3, NPM1, AP3D1, MFN2, XPO6, BIRC5, TIMM17B, EIF5A, TOMM20, CANX, GABARAP, UPF1, APPBP2, BACE2, GGA1, DNAJC1, SSR1, DDX19B, CEP57, PYCARD, AKT1, CALR, CD74, ARFGAP3, TOMM34, PEX13, RAB35, TOPORS, NOP58, YWHAH, KPNA2, KPNB1, ACHE, ARCN1, PDIA3, RANBP2, OPTN, ZDHHC17, SMG7, HNRNPA2B1, BARD1, RAB3GAP2, AP1G1, KDELR2, COX18, FLNA, NCBP2, TIMM23, F2, KHDRBS1, PEX10, SCG5, NFKBIE, PPP1R10, DPH3, F2R…	-	-	-
MAPKKK_CASCADE_GO_0000165	0.0195682	30	ns	ns	ns	ns	ns	ns	FPR1, SPRED2, GPS2, GHRL, S1PR2, MAP3K2, GADD45B, MAPK8, TRAF7, CRKL, ADRA2A, LAX1, DUSP4, SOD1, MAP3K12, MAPK8IP1, CCM2, DUSP2, FGFR1, DUSP6, MAP3K11, MAPKAPK2, AMBP, ATP6AP2, MAP3K6, SPRED1, SHC1, DUSP8, GNG3, DUSP16	-	-	-
MEIOTIC_CELL_CYCLE	ns	ns	ns	ns	ns	ns	0.00069612	20	-	-	-	BOLL, RAD54L, CHEK1, SMC1A, RAD51D, RAD21, RAD51B, ZW10, ATM, MRE11A, TUBG1, MSH5, XRCC2, TOP3A, SMC3, RAD1, RAD50, STAG3, RAD51, RAD54B
MEMBRANE_ENCLOSED_LUMEN	9.40521e-06	106	6.94242e-09	104	ns	ns	6.55843e-09	153	MPHOSPH10, NHP2L1, POLR2D, HMGA1, DDX24, KIN, INTS6, NPM1, NOLC1, DYRK1A, GTF2H1, THRAP3, PTBP1, NAA15, KIF20B, ISG20, GNL3, POLH, ALDH4A1, ELF4, POLR2A, CDK9, HNRNPA1, LYAR, SMARCA5, RBM39, PNMA1, CALR, HDAC5, ING2, CDKN2AIP, EXOSC10, TAF5, NEK11, TOPORS, NOP58, RPS19, KPNA2, CCNT1, POLR1E, MORF4L2, RELA, HCLS1, POLR2L, NFYA, U2AF1, SDAD1, GLIS2, RRP1, CYCS, DDX54, TAF7, HDAC1, GRPEL1, TOP2A, SU…	MRPS18C, HDAC7, SLU7, BCKDHA, PAX8, NARF, TFB2M, SMARCB1, PARP1, ASNA1, MRPL42, SMARCC2, OPA1, HDAC11, GOLIM4, INTS3, DNAJA3, PPARGC1B, PDIA4, POLR2E, NDUFS1, INTS9, ATXN3, MED23, NR3C1, GTF3C4, ERP44, TRPC4AP, SNAPC4, PHF12, SYMPK, NAA16, POLR2J, CPSF1, PITX2, SUDS3, KRR1, SMUG1, MRPS11, PPARGC1A, TAF6L, HIF1A, SMARCA2, ERCC8, INTS10, LEPREL4, ACTL6A, PIN4, EXOSC1, NFYC, CPSF3, POP1, DDX47, CIR1…	-	SLU7, MED7, NFYB, NARF, RPAIN, HMGA1, XPO1, PARP1, TCOF1, NOLC1, DYRK1A, MRPL42, GTF2H4, SMARCC2, TOPBP1, NAP1L1, HDAC11, PMF1, PPARGC1B, PDIA4, KIF20B, POLR2E, CBX1, INTS9, MED23, NR3C1, WRN, NPAS2, POLH, POLQ, RPF1, ERAP1, TAF8, EMG1, SYMPK, NAA16, NLRP5, HNRNPA1, PITX2, SUDS3, SRSF10, POLA1, GTF3C5, SMARCA5, CALR, SMARCE1, INTS7, MRPS11, ING2, PPARGC1A, EXOSC10, INTS5, GTF3C2, TAF6L, HIF1A, SM…
MEMBRANE_FRACTION	ns	ns	ns	ns	5.04471e-06	112	ns	ns	-	-	EDA, FRS2, CLIC1, CD151, CYFIP1, NCKAP1L, ABCC1, BFAR, TPST2, AMFR, SLC18A2, SPTAN1, FAAH, BCAR1, MPP2, ARFRP1, SLC15A1, SLC29A1, EIF2B1, SLC26A2, SLC39A7, CYSLTR1, SLC16A1, PDLIM5, GAL3ST1, STX16, RAPGEF3, RASGRP1, SLC23A2, RGS19, FOLR1, COPA, DAG1, SELP, SLC1A6, ATP2A2, VCP, JUP, SLC12A4, SSR3, HIP1, RPL7A, PLCE1, ABCC5, VAMP8, VLDLR, GPR137B, SLC16A7, SLC33A1, ERO1L, SLC35B1, MAEA, RC3H2, SPIN…	-
MEMBRANE_ORGANIZATION_AND_BIOGENESIS	0.00133753	39	ns	ns	0.0003086	52	ns	ns	SUN2, RABIF, RAC1, MFN2, CDH13, CD9, STX6, ATP6V1H, CBL, KCNIP2, ATG7, CTDNEP1, ARHGAP27, LDLR, RAMP3, STX11, ADORA2A, SOD1, STAB2, VPS4B, SNX3, VAMP3, SERP1, PLSCR1, CYTH2, COX18, CLN3, EPN1, SYNJ1, ASGR1, NAPA, RAB5A, STAB1, VAPA, LRP8, PI4KB, SCARF1, LRMP, BCL2L1	-	SUN2, RAC1, NAPG, TSC2, STON2, ADRB3, NPLOC4, GOSR2, MFN2, CD9, CBL, DNM1L, CACNA1H, FOLR1, RABEPK, ARHGAP27, ADAM12, LDLR, BAK1, CORO1C, HIP1, PICALM, STX11, SORL1, M6PR, AGRN, LRP1B, SNX3, VAMP3, KCNH1, GCA, SERP1, REEP1, CYTH2, STON1, ADRB2, LDLRAP1, PDLIM7, CLN3, SNX4, SNAP23, RAB22A, NAPA, PEX16, BCL2, VAPA, SH3BP4, ITSN1, LRP2, LRP8, STEAP2, BCL2L1	-
MICROBODY	ns	ns	0.00201944	18	ns	ns	ns	ns	-	ECI2, ABCD3, SCP2, PEX2, PEX3, ISOC1, FIS1, PEX7, HACL1, EHHADH, SLC25A17, GNPAT, AMACR, PEX19, ABCD2, CROT, PEX26, MLYCD	-	-
MICROTUBULE	0.00680588	14	ns	ns	ns	ns	ns	ns	MAPRE1, BIRC5, ARHGEF2, MAPT, CEP57, PAFAH1B1, CDC27, KIF11, TPT1, MARK4, CDK1, MAP3K11, MAP1S, PRC1	-	-	-
MICROTUBULE_ASSOCIATED_COMPLEX	ns	ns	ns	ns	0.0165927	22	ns	ns	-	-	KLC1, KIF5C, STAU1, ACTR1B, APPBP2, MID1, KLC2, MAP4, KIF5B, PAFAH1B1, MAP1B, KIF1B, ATG4A, KIF3B, KIFAP3, ACTR1A, DYNLL1, MAP1A, EML2, KIF5A, DYNC1LI2, ATG4D	-
MICROTUBULE_BASED_PROCESS	0.0341313	25	ns	ns	ns	ns	ns	ns	SUN2, MAPRE1, YKT6, ARHGEF2, HOOK3, SMC1A, MAPT, TMED10, RAN, KPNA2, PAFAH1B1, KIF11, UXT, NUSAP1, MARK4, KIF23, RNF19A, MAP3K11, LATS1, MAP1S, KIF2C, LIMA1, RASA1, LRMP, PRC1	-	-	-
MICROTUBULE_BINDING	0.0295185	14	ns	ns	ns	ns	ns	ns	SUN2, MAPRE1, BIRC5, ARHGEF2, HOOK3, NDE1, MAPT, TARDBP, KATNA1, UXT, MARK4, PRNP, MAP1S, ATG4D	-	-	-
MICROTUBULE_CYTOSKELETON	1.57794e-06	49	ns	ns	ns	ns	6.43414e-05	59	MAPRE1, PPP4R2, KPTN, NPM1, BIRC5, ARHGEF2, NDE1, STAU1, ACTR1B, KIF20B, KIF15, MAPT, APPBP2, CEP57, NEK2, MAP4, HAUS2, DNALI1, TPX2, PAFAH1B1, CDC27, KIF11, KATNA1, TPT1, MAP1B, UXT, TOP2A, MARK4, LATS2, ALS2, CDK1, CDC20, KIF23, RNF19A, MAP3K11, LATS1, MAP1S, KIF2C, ARL8B, PLK1, ARL8A, INCENP, DCTN4, CENPF, AURKA, ESPL1, CCNB2, PRC1, ATG4D	-	-	KIF3C, CEP250, PPP4R2, PKD2, BIRC5, KIF20B, KIF15, CNTROB, TUBGCP4, MAP7, TUBD1, ABCA2, CEP57, NIN, TUBGCP3, NEK2, AZI1, CEP41, KIF11, EML1, FBXO5, TPT1, POLB, TOP2A, MARK1, ZW10, TUBG1, BRCA2, CHMP1A, CLIP2, DLGAP5, ATG4C, CDK1, RANBP9, KIF23, TUBGCP5, CROCC, TUBE1, SMC3, CCP110, NUMA1, BUB1, KIF2C, ARL8B, PLK1, TUBGCP6, INCENP, TTK, CDK5RAP2, CENPF, NUDT21, KNTC1, ESPL1, PKHD1, CCNB2, PRC1, TUB…
MICROTUBULE_CYTOSKELETON_ORGANIZATION_AND_BIOGENESIS	0.000439441	17	ns	ns	ns	ns	ns	ns	SUN2, MAPRE1, ARHGEF2, HOOK3, SMC1A, MAPT, RAN, PAFAH1B1, KIF11, UXT, NUSAP1, MARK4, KIF23, RNF19A, MAP1S, KIF2C, PRC1	-	-	-
MICROTUBULE_MOTOR_ACTIVITY	ns	ns	ns	ns	ns	ns	ns	ns	-	-	-	-
MICROTUBULE_ORGANIZING_CENTER	ns	ns	ns	ns	ns	ns	1.82039e-05	34	-	-	-	CEP250, PPP4R2, PKD2, BIRC5, KIF20B, KIF15, CNTROB, TUBGCP4, TUBD1, ABCA2, CEP57, NIN, TUBGCP3, NEK2, AZI1, CEP41, TOP2A, TUBG1, BRCA2, CHMP1A, DLGAP5, TUBGCP5, CROCC, TUBE1, CCP110, BUB1, PLK1, TUBGCP6, CDK5RAP2, NUDT21, ESPL1, PKHD1, ALMS1, SASS6
MITOCHONDRIAL_ENVELOPE	ns	ns	1.69237e-06	34	ns	ns	ns	ns	-	TIMM17A, NDUFA9, OPA1, NDUFS1, VDAC3, NDUFS3, RAB11FIP5, NDUFS8, SDHD, HCCS, TIMM9, RHOT1, NNT, MTX2, FIS1, VDAC2, ATP5G2, HTRA2, NDUFS2, NDUFAB1, ATP5O, GATM, COX15, SDHA, UQCRC1, SLC25A15, NDUFS7, OXA1L, TAMM41, NDUFA13, PHB, ATP5C1, SLC25A22, HADHB	-	-
MITOCHONDRIAL_INNER_MEMBRANE	ns	ns	3.12933e-05	25	ns	ns	ns	ns	-	TIMM17A, NDUFA9, OPA1, NDUFS1, NDUFS3, NDUFS8, SDHD, HCCS, TIMM9, NNT, ATP5G2, NDUFS2, NDUFAB1, ATP5O, COX15, SDHA, UQCRC1, SLC25A15, NDUFS7, OXA1L, TAMM41, NDUFA13, PHB, ATP5C1, SLC25A22	-	-
MITOCHONDRIAL_MATRIX	ns	ns	0.000905679	18	ns	ns	ns	ns	-	MRPS18C, BCKDHA, TFB2M, MRPL42, DNAJA3, NR3C1, MRPS11, PIN4, MRPS18A, MRPS10, NDUFAB1, ETFA, MRPS21, MRPS35, ETFB, BCKDK, ACADM, MRPS15	-	-
MITOCHONDRIAL_MEMBRANE	ns	ns	3.26775e-06	31	ns	ns	ns	ns	-	TIMM17A, NDUFA9, OPA1, NDUFS1, VDAC3, NDUFS3, RAB11FIP5, NDUFS8, SDHD, HCCS, TIMM9, RHOT1, NNT, MTX2, FIS1, VDAC2, ATP5G2, NDUFS2, NDUFAB1, ATP5O, COX15, SDHA, UQCRC1, SLC25A15, NDUFS7, OXA1L, TAMM41, NDUFA13, PHB, ATP5C1, SLC25A22	-	-
MITOCHONDRIAL_MEMBRANE_PART	ns	ns	1.31318e-05	22	ns	ns	ns	ns	-	TIMM17A, NDUFA9, OPA1, NDUFS1, NDUFS3, NDUFS8, TIMM9, RHOT1, NNT, FIS1, ATP5G2, NDUFS2, NDUFAB1, ATP5O, COX15, SDHA, UQCRC1, NDUFS7, OXA1L, TAMM41, NDUFA13, ATP5C1	-	-
MITOCHONDRIAL_PART	ns	ns	8.45182e-11	51	ns	ns	ns	ns	-	MRPS18C, BCKDHA, TFB2M, TIMM17A, NDUFA9, MRPL42, OPA1, DNAJA3, NDUFS1, NR3C1, VDAC3, NDUFS3, RAB11FIP5, NDUFS8, SDHD, MRPS11, HCCS, TIMM9, RHOT1, NNT, MTX2, FIS1, PIN4, VDAC2, ATP5G2, MRPS18A, HTRA2, MRPS10, NDUFS2, NDUFAB1, ETFA, MRPS21, MRPS35, ATP5O, GATM, COX15, SDHA, UQCRC1, SLC25A15, NDUFS7, OXA1L, TAMM41, NDUFA13, PHB, ETFB, BCKDK, ACADM, ATP5C1, MRPS15, SLC25A22, HADHB	-	-
MITOCHONDRIAL_RESPIRATORY_CHAIN	ns	ns	8.6862e-05	13	ns	ns	ns	ns	-	NDUFA9, NDUFS1, NDUFS3, NDUFS8, NNT, NDUFS2, NDUFAB1, COX15, SDHA, UQCRC1, NDUFS7, OXA1L, NDUFA13	-	-
MITOCHONDRIAL_RESPIRATORY_CHAIN_COMPLEX_I	ns	ns	0.011859	8	ns	ns	ns	ns	-	NDUFA9, NDUFS1, NDUFS3, NDUFS8, NDUFS2, NDUFAB1, NDUFS7, NDUFA13	-	-
MITOCHONDRIAL_SMALL_RIBOSOMAL_SUBUNIT	ns	ns	0.00997815	7	ns	ns	ns	ns	-	MRPS18C, MRPL42, MRPS11, MRPS18A, MRPS21, MRPS35, MRPS15	-	-
MITOCHONDRION	ns	ns	5.29614e-21	109	ns	ns	ns	ns	-	FDX1, MRPS18C, HADH, MTIF3, ECI2, BCKDHA, NAPG, TFB2M, MTHFD1, TIMM17A, NDUFA9, PET112, SLC25A27, MRPL42, NDUFA8, GOT2, OPA1, DGUOK, DNAJA3, CISD1, NDUFS1, NR3C1, NDUFA4, PDK1, VDAC3, SLC9A6, MRPS31, NDUFS3, PINK1, AFG3L2, RAB11FIP5, DECR1, ACADS, BAK1, NDUFS8, SDHD, MRPS11, HCCS, MCAT, TIMM9, SLC25A14, RHOT1, NNT, NIPSNAP1, MTX2, FIS1, PIN4, VDAC2, GCSH, COQ4, ATP5G2, MRPS18A, ECHS1, AIFM1, HTRA…	-	-
MITOSIS	5.08958e-09	37	ns	ns	ns	ns	3.01958e-06	41	CDK13, SMC4, NOLC1, ANAPC11, BIRC5, SMC1A, KIF15, ZWINT, TARDBP, NDC80, NEK2, RAN, CENPE, EREG, TPX2, SUGT1, PIN1, CDC27, KIF11, KIF22, NUSAP1, CCNA2, UBE2C, CIT, TTN, CDC25C, NPM2, NCAPH, KIF2C, MAD2L1, ANLN, PLK1, TGFB1, PCBP4, CDCA5, AURKA, ESPL1	-	-	NBN, BUB1B, RCC1, SMC4, NOLC1, PKMYT1, ANAPC11, BIRC5, SMC1A, KIF15, CDKN2B, TARDBP, NEK6, NDC80, NEK2, PDS5B, RINT1, KIF11, KIF22, NUSAP1, CCNA2, ZW10, ATM, CIT, CHMP1A, AKAP8, SMC3, NCAPH, NUMA1, BUB1, KIF2C, MAD2L1, PLK1, TGFB1, TTK, CDCA5, PBRM1, KNTC1, ESPL1, DDX11, ANAPC5
MITOTIC_CELL_CYCLE	4.38014e-14	64	ns	ns	ns	ns	3.71095e-12	76	SUN2, CDK2, SMAD3, CDK13, DBF4, SMC4, NOLC1, ANAPC11, BIRC5, SMC1A, SIK1, KIF15, PPP6C, ZWINT, TARDBP, NDC80, NEK2, RAN, CENPE, EREG, TPX2, SUGT1, KPNA2, PIN1, PAFAH1B1, CDC27, KIF11, KATNA1, KIF22, GSPT1, ASNS, NUSAP1, CCNA2, UBE2C, CIT, LATS2, TTN, CDKN3, CDC25C, CUL1, INHBA, KHDRBS1, KIF23, MAP3K11, LATS1, NPM2, BTG3, NCAPH, KIF2C, MAD2L1, TBRG4, ANLN, PLK1, TGFB1, PCBP4, CDKN1A, CDCA5, CENPF,…	-	-	NBN, BUB1B, CDK6, CDK2, SMAD3, CEP250, DBF4, RCC1, SMC4, APBB1, NOLC1, PKMYT1, ANAPC11, BIRC5, SMC1A, KIF15, CDKN2B, TARDBP, POLE, E2F1, CDC7, NEK6, NDC80, POLA1, NEK2, PDS5B, RINT1, SPHK1, KIF11, FBXO5, KIF22, NUSAP1, CCNA2, ZW10, ATM, SPDYA, CIT, CHMP1A, AKAP8, DLGAP5, CDKN3, CUL1, CDKN2C, KHDRBS1, POLD1, KIF23, FOXO4, SMC3, CDKN2A, CDKN1C, CDK4, CDKN1B, SKP2, NCAPH, NUMA1, BUB1, KIF2C, MAD2L1,…
MITOTIC_SISTER_CHROMATID_SEGREGATION	0.00899069	9	ns	ns	ns	ns	0.00346001	11	SMC4, SMC1A, ZWINT, NDC80, CENPE, NUSAP1, NCAPH, CDCA5, ESPL1	-	-	SMC4, SMC1A, NDC80, PDS5B, NUSAP1, ZW10, CHMP1A, NCAPH, CDCA5, ESPL1, DDX11
MITOTIC_SPINDLE_ORGANIZATION_AND_BIOGENESIS	ns	ns	ns	ns	ns	ns	0.0118843	8	-	-	-	RCC1, SMC1A, KIF11, KIF23, SMC3, TTK, STMN1, PRC1
MRNA_BINDING	0.0103321	11	ns	ns	ns	ns	ns	ns	PURB, SERBP1, SSB, EIF4A1, PABPC1, EIF4A3, HNRNPAB, ZFP36, ZFP36L1, PABPC4, SLBP	-	-	-
MRNA_METABOLIC_PROCESS	4.01632e-06	33	ns	ns	ns	ns	0.00729306	35	SMNDC1, KIN, PTBP1, SSB, SRSF7, SRSF5, SF1, RNMT, PABPC1, SRSF4, SF3A3, GSPT1, DHX15, SMG7, CSTF2, TRA2B, PHF5A, SRSF2, KHDRBS1, SFPQ, CSTF3, CDK11B, SRSF11, TRA2A, SRPK1, TXNL4A, LSM1, ZFP36, SNRPD1, SRSF1, NCBP1, CPSF6, SLBP	-	-	SLU7, HNRNPR, GEMIN8, SRSF9, SRSF7, SRPK2, SRSF10, PPARGC1A, AUH, SRSF4, SCAF11, CPSF3, SF3A3, DHX15, SMG7, NONO, CSTF2, TRA2B, SRSF2, KHDRBS1, SFPQ, SF3B3, HNRNPA0, SNRPD1, DDX20, SNW1, LSM3, NUDT21, KHSRP, SRSF1, PAIP1, NCBP1, CPSF6, SMG6, SLBP
MRNA_PROCESSING_GO_0006397	2.00731e-05	29	ns	ns	ns	ns	0.01234	31	SMNDC1, KIN, PTBP1, SRSF7, SRSF5, SF1, RNMT, PABPC1, SRSF4, SF3A3, DHX15, CSTF2, TRA2B, PHF5A, SRSF2, KHDRBS1, SFPQ, CSTF3, CDK11B, SRSF11, TRA2A, SRPK1, TXNL4A, LSM1, SNRPD1, SRSF1, NCBP1, CPSF6, SLBP	-	-	SLU7, HNRNPR, GEMIN8, SRSF9, SRSF7, SRPK2, SRSF10, PPARGC1A, SRSF4, SCAF11, CPSF3, SF3A3, DHX15, NONO, CSTF2, TRA2B, SRSF2, KHDRBS1, SFPQ, SF3B3, HNRNPA0, SNRPD1, DDX20, SNW1, LSM3, NUDT21, KHSRP, SRSF1, NCBP1, CPSF6, SLBP
MULTICELLULAR_ORGANISMAL_DEVELOPMENT	0.0391422	189	ns	ns	3.17154e-20	345	ns	ns	CSPG5, AXIN1, CDK5R1, KLF4, RHOB, MYH11, DLG4, ELAVL1, ETS2, FGF17, CDK13, GNRH1, KIRREL3, DVL1, TNFAIP1, MC1R, CASQ2, DYRK1A, EGR2, CDH13, CD9, GHRL, PCSK9, RNH1, CSDE1, EMD, NR5A1, VEGFA, GCLC, CXCL10, GDF11, GSTP1, ID3, MAPT, TRAPPC4, CANX, RNF103, TRIM15, MYL6B, CEBPG, KCNIP2, SMAD1, SH3GL1, NASP, GYLTL1B, SPRY2, HBEGF, NRD1, TBR1, IL27, ATP2A2, IGF2, ITGB1BP2, PNMA1, RBBP7, RACGAP1, BRSK2, H…	-	ENC1, EDA, HDAC7, NRXN1, GJB5, TNFRSF11B, KLF4, RHOB, MYH11, ROR2, CYFIP1, FZD9, COL12A1, FZD6, HCK, ACVR1, ALDH3A2, BOC, SOX8, FBN1, FGF14, CSF1, COL2A1, UFD1L, GNRH1, ADAMTS9, KIRREL3, SH3GL2, DVL1, B3GNT5, FOXG1, SUFU, VAMP5, TNFAIP1, CASQ2, FGF13, PHGDH, UBR3, EDF1, SERPINF1, CD9, TGFB2, SH3GL3, SHROOM3, COMP, PAX1, MDGA2, TLL1, CAPN3, ELN, RTN4RL1, LSR, NCOA6, FOXP2, CSDE1, EMD, NR5A1, FST, …	-
MUSCLE_CELL_DIFFERENTIATION	ns	ns	ns	ns	0.0347127	13	ns	ns	-	-	MYH11, BOC, CACNA1H, ADAM12, ACTA1, EREG, KCNH1, IGFBP3, TTN, MBNL1, IFRD1, BMP4, KRT19	-
MUSCLE_DEVELOPMENT	ns	ns	ns	ns	0.00369747	39	ns	ns	-	-	HDAC7, MYH11, BOC, VAMP5, CAPN3, EMD, LARGE, CACNA1H, GYLTL1B, HBEGF, ADAM12, ACTA1, MYBPC3, HDAC5, IGF1, COL4A4, MEF2D, KCNH1, ITGA11, GATA6, SPEG, UTRN, IGFBP3, TEAD4, TTN, SGCA, MBNL1, IFRD1, MTM1, SMTN, HDAC4, TNNI3, FOXL2, MYL6, TAGLN, BMP4, MEF2A, SRI, KRT19	-
MYOBLAST_DIFFERENTIATION	ns	ns	ns	ns	0.0029397	12	ns	ns	-	-	MYH11, BOC, CACNA1H, ADAM12, ACTA1, KCNH1, IGFBP3, TTN, MBNL1, IFRD1, BMP4, KRT19	-
MYOFIBRIL	ns	ns	ns	ns	6.89632e-07	16	ns	ns	-	-	TNNT2, ACTA1, ABRA, TPM1, TNNC1, MYOM1, NEB, TPM2, VCL, TTN, TNNI3, TPM3, TPM4, DMD, KRT19, DES	-
NADH_DEHYDROGENASE_COMPLEX	ns	ns	0.011859	8	ns	ns	ns	ns	-	NDUFA9, NDUFS1, NDUFS3, NDUFS8, NDUFS2, NDUFAB1, NDUFS7, NDUFA13	-	-
NEGATIVE_REGULATION_OF_APOPTOSIS	6.13081e-09	53	ns	ns	0.00316412	54	ns	ns	NPM1, IL6, MIF, CDH13, GHRL, ARHGDIA, BIRC5, VEGFA, GCLC, GSTP1, SON, MAPK8, HIPK3, CD74, CFL1, TAX1BP1, RTN4, SOD1, RELA, TPT1, ASNS, HDAC1, CLCF1, BARD1, HSP90B1, NME2, ANGPTL4, BIRC6, CLN3, GDNF, CDK1, ANXA5, BIRC3, YWHAZ, IER3, PSEN1, HSPA9, DHCR24, ERC1, PIM1, MCL1, NFKB1, BCL3, NUP62, BCL10, CCL2, DAD1, RASA1, SOCS3, SH3GLB1, TXNDC5, CFLAR, BCL2L1	-	BCL2L2, BFAR, ACVR1, BAG1, GPX1, MIF, RNF7, ARHGDIA, FOXO1, VEGFA, GCLC, GSTP1, SON, HSPB1, HIPK3, CFL1, BECN1, TAX1BP1, NOL3, CIAPIN1, RTN4, ERCC5, RELA, HTATIP2, ASNS, AVEN, GLO1, NME2, BAX, CLN3, KRT18, SERPINB9, ANXA5, API5, BRAF, BNIP2, PRKCZ, FAS, CDKN2D, YWHAZ, NOTCH2, SEMA4D, TNFSF18, HSPA9, DHCR24, ERC1, PIM1, ANXA1, BCL2, MYO18A, SH3GLB1, TXNDC5, BCL2L1, CRYAB	-
NEGATIVE_REGULATION_OF_BIOLOGICAL_PROCESS	3.18296e-23	192	ns	ns	0.000135911	188	0.00200386	183	BAP1, RAC1, MAPRE1, KLF4, RHOB, UBP1, SMAD3, NR1H2, GNRH1, STK11, NPM1, IL6, MFN2, ZHX3, MIF, PPP1R15A, CDH13, MYC, RASSF1, CHEK1, GHRL, ARHGDIA, BIRC5, ARHGEF2, EMP3, SERTAD2, ZHX2, VEGFA, GCLC, GSTP1, ARHGDIG, ID3, GLRA1, CDC45, TARBP2, SON, ARID5A, ABI1, CTBP1, GTPBP4, BACE2, DNAJC1, MAPK8, HIPK3, RBBP4, BTG2, TOB1, SET, CD74, CFL1, HDAC5, NKRF, TAX1BP1, CDKN2AIP, FABP3, FOSB, EREG, FTH1, RTN4…	-	HDAC7, RAC1, MAPRE1, BCL2L2, KLF4, RHOB, BFAR, ACVR1, ADRB3, NR6A1, BAG1, GNRH1, GPX1, ATXN1, WWP1, MFN2, MIF, PPP1R15A, RARRES1, RNF7, RPRM, RASSF1, SERPINF1, TGFB2, PPP2R4, ARHGDIA, VDR, ARHGEF2, EMP3, FOXO1, COMMD7, FST, VEGFA, GCLC, LEP, GSTP1, ARHGDIG, ID3, IFITM1, COL4A3, GLRA1, NPPB, DCBLD2, ID4, SON, FABP7, ABI1, S100A11, GTPBP4, WARS, DNAJC1, QSOX1, HSPB1, HIPK3, BTG2, TOB1, PLAGL1, IRF7…	MAP2K6, ATF7IP, NBN, NRG1, CDK6, DLEC1, ARF6, UBP1, ATR, SMAD3, IGFBP6, EIF2AK3, ZHX3, ZMYND11, APBB1, SMARCC2, CDH13, CHEK1, PRKRIR, BIRC5, COL18A1, ZHX2, TBX2, GAS7, MAPK12, KAT6B, HS3ST5, CDC45, CDKN2B, FOXP3, TNFSF15, CASP3, BACE2, HELLS, ING4, RBBP4, GADD45A, TGFBI, JMY, E2F1, SET, NF1, BRE, SUDS3, SRSF10, CD164, TBX3, SMARCE1, SNAI2, ZEB1, PDS5B, TNIP1, MEIS2, PTHLH, MECP2, KLF12, GAS1, FTH…
NEGATIVE_REGULATION_OF_CATALYTIC_ACTIVITY	0.000468227	25	ns	ns	ns	ns	ns	ns	SPRED2, GPS2, CAND1, BIRC5, GNAI2, TARBP2, HIPK3, GABBR1, ADRA2A, TRIB3, LAX1, PAK2, GNAI3, ANGPTL4, GLA, LATS2, DUSP2, HEXIM1, DUSP6, LATS1, DHCR24, SPRED1, DUSP8, DNAJB6, DUSP16	-	-	-
NEGATIVE_REGULATION_OF_CELL_CYCLE	0.0288305	24	ns	ns	ns	ns	ns	ns	RHOB, SMAD3, STK11, MFN2, PPP1R15A, MYC, RASSF1, ERN1, LATS2, CDKN3, CUL1, INHBA, KHDRBS1, HEXIM1, LATS1, BTG3, TBRG1, TBRG4, EIF4G2, PPP1R13B, TGFB1, PCBP4, CUL3, MLF1	-	-	-
NEGATIVE_REGULATION_OF_CELLULAR_METABOLIC_PROCESS	2.06048e-06	69	ns	ns	ns	ns	1.68558e-07	93	MAPRE1, KLF4, UBP1, SMAD3, NR1H2, IL6, ZHX3, GHRL, ARHGEF2, ZHX2, GCLC, ID3, CDC45, ARID5A, GTPBP4, BACE2, DNAJC1, SET, HDAC5, NKRF, FOSB, EREG, BCLAF1, SOD1, SLA2, DNMT1, TIMP1, GLIS2, EIF4A3, TGIF1, PAIP2B, EPC1, LANCL2, BCOR, PRKCG, GLA, SMAD4, STAT3, TWIST2, PAIP2, KLF10, INHBA, KHDRBS1, HEXIM1, HDAC8, CDT1, SIRT1, PPARD, RYBP, MDM2, DR1, ILF3, GATAD2A, SMAD2, TGFB1, CDKN1A, PER1, BCL3, SUMO1…	-	-	ATF7IP, NRG1, UBP1, ATR, SMAD3, EIF2AK3, ZHX3, ZMYND11, APBB1, SMARCC2, ZHX2, TBX2, KAT6B, CDC45, CDKN2B, FOXP3, BACE2, HELLS, ING4, E2F1, SET, SUDS3, SRSF10, TBX3, SMARCE1, SNAI2, ZEB1, MEIS2, MECP2, KLF12, TERF2IP, BCLAF1, INHBB, DNMT1, TIMP1, SIRT4, ZHX1, ORC2, NF2, GLIS1, LANCL2, BCOR, GLA, UIMC1, CHMP1A, CAPG, RFX3, TWIST2, VHL, IRF2, PAIP2, ARID5B, BCL6, CDKN2C, PHF21A, TIPIN, KHDRBS1, HEXI…
NEGATIVE_REGULATION_OF_CELLULAR_PROCESS	7.56564e-22	183	ns	ns	0.00158011	176	0.000526012	179	BAP1, RAC1, MAPRE1, KLF4, RHOB, UBP1, SMAD3, NR1H2, GNRH1, STK11, NPM1, IL6, MFN2, ZHX3, MIF, PPP1R15A, CDH13, MYC, RASSF1, CHEK1, GHRL, ARHGDIA, BIRC5, ARHGEF2, EMP3, SERTAD2, ZHX2, VEGFA, GCLC, GSTP1, ARHGDIG, ID3, GLRA1, CDC45, SON, ARID5A, ABI1, CTBP1, GTPBP4, BACE2, DNAJC1, MAPK8, HIPK3, RBBP4, BTG2, TOB1, SET, CD74, CFL1, HDAC5, NKRF, TAX1BP1, CDKN2AIP, FABP3, FOSB, EREG, FTH1, RTN4, ERN1, …	-	RAC1, MAPRE1, BCL2L2, KLF4, RHOB, BFAR, ACVR1, ADRB3, NR6A1, BAG1, GNRH1, GPX1, ATXN1, WWP1, MFN2, MIF, PPP1R15A, RARRES1, RNF7, RPRM, RASSF1, TGFB2, PPP2R4, ARHGDIA, VDR, ARHGEF2, EMP3, FOXO1, COMMD7, FST, VEGFA, GCLC, GSTP1, ARHGDIG, ID3, IFITM1, COL4A3, GLRA1, DCBLD2, ID4, SON, FABP7, ABI1, S100A11, GTPBP4, WARS, DNAJC1, QSOX1, HSPB1, HIPK3, BTG2, TOB1, PLAGL1, IRF7, HPGD, BMP2, CFL1, HDAC5, B…	MAP2K6, ATF7IP, NBN, NRG1, CDK6, DLEC1, ARF6, UBP1, ATR, SMAD3, IGFBP6, EIF2AK3, ZHX3, ZMYND11, APBB1, SMARCC2, CDH13, CHEK1, PRKRIR, BIRC5, COL18A1, ZHX2, TBX2, GAS7, MAPK12, KAT6B, CDC45, CDKN2B, FOXP3, TNFSF15, CASP3, BACE2, HELLS, ING4, RBBP4, GADD45A, TGFBI, JMY, E2F1, SET, NF1, BRE, SUDS3, SRSF10, CD164, TBX3, SMARCE1, SNAI2, ZEB1, PDS5B, MEIS2, PTHLH, MECP2, KLF12, GAS1, FTH1, TERF2IP, BCL…
NEGATIVE_REGULATION_OF_CELLULAR_PROTEIN_METABOLIC_PROCESS	ns	ns	ns	ns	ns	ns	ns	ns	-	-	-	-
NEGATIVE_REGULATION_OF_DEVELOPMENTAL_PROCESS	6.4538e-08	62	ns	ns	0.00388834	67	ns	ns	NPM1, IL6, MIF, CDH13, GHRL, ARHGDIA, BIRC5, VEGFA, GCLC, GSTP1, SON, MAPK8, HIPK3, CD74, CFL1, HDAC5, TAX1BP1, EREG, RTN4, YWHAH, SOD1, RELA, TPT1, ASNS, HDAC1, CLCF1, SOCS5, BARD1, HSP90B1, NME2, ANGPTL4, BIRC6, IL17F, NOTCH1, CLN3, GDNF, TWIST2, CDK1, INHBA, ANXA5, BIRC3, YWHAZ, IER3, PSEN1, HSPA9, DHCR24, ERC1, PIM1, MCL1, NFKB1, BCL3, NUP62, STAB1, BCL10, CCL2, DAD1, RASA1, SOCS3, SH3GLB1, T…	-	HDAC7, BCL2L2, BFAR, ACVR1, BAG1, GPX1, MIF, RNF7, SERPINF1, ARHGDIA, FOXO1, VEGFA, GCLC, GSTP1, COL4A3, NPPB, SON, HSPB1, HIPK3, CFL1, HDAC5, BECN1, TAX1BP1, EREG, NOL3, CIAPIN1, RTN4, YWHAH, ERCC5, RELA, HTATIP2, ASNS, AVEN, GLO1, NME2, BAX, CLN3, KRT18, INHBA, SERPINB9, ANXA5, API5, BRAF, BNIP2, PRKCZ, FAS, CDKN2D, GPR98, YWHAZ, NOTCH2, HDAC4, TNNI3, SEMA4D, TNFSF18, HSPA9, DHCR24, ERC1, PIM1,…	-
NEGATIVE_REGULATION_OF_MAP_KINASE_ACTIVITY	0.0439797	9	ns	ns	ns	ns	ns	ns	SPRED2, GPS2, HIPK3, LAX1, DUSP2, DUSP6, SPRED1, DUSP8, DUSP16	-	-	-
NEGATIVE_REGULATION_OF_METABOLIC_PROCESS	1.19846e-06	70	ns	ns	ns	ns	2.89474e-07	93	MAPRE1, KLF4, UBP1, SMAD3, NR1H2, IL6, ZHX3, GHRL, ARHGEF2, ZHX2, GCLC, ID3, CDC45, ARID5A, GTPBP4, BACE2, DNAJC1, SET, HDAC5, NKRF, FOSB, EREG, BCLAF1, SOD1, SLA2, DNMT1, TIMP1, GLIS2, EIF4A3, TGIF1, PAIP2B, EPC1, LANCL2, BCOR, PRKCG, GLA, SMAD4, STAT3, TWIST2, PAIP2, KLF10, INHBA, KHDRBS1, HEXIM1, HDAC8, CDT1, SIRT1, PPARD, RYBP, MDM2, DR1, ILF3, GATAD2A, SMAD2, CDC42, TGFB1, CDKN1A, PER1, BCL3…	-	-	ATF7IP, NRG1, UBP1, ATR, SMAD3, EIF2AK3, ZHX3, ZMYND11, APBB1, SMARCC2, ZHX2, TBX2, KAT6B, CDC45, CDKN2B, FOXP3, BACE2, HELLS, ING4, E2F1, SET, SUDS3, SRSF10, TBX3, SMARCE1, SNAI2, ZEB1, MEIS2, MECP2, KLF12, TERF2IP, BCLAF1, INHBB, DNMT1, TIMP1, SIRT4, ZHX1, ORC2, NF2, GLIS1, LANCL2, BCOR, GLA, UIMC1, CHMP1A, CAPG, RFX3, TWIST2, VHL, IRF2, PAIP2, ARID5B, BCL6, CDKN2C, PHF21A, TIPIN, KHDRBS1, HEXI…
NEGATIVE_REGULATION_OF_NUCLEOBASENUCLEOSIDENUCLEOTIDE_AND_NUCLEIC_ACID_METABOLIC_PROCESS	0.00054685	53	ns	ns	ns	ns	4.15737e-08	80	KLF4, UBP1, SMAD3, NR1H2, ZHX3, ZHX2, GCLC, ID3, CDC45, ARID5A, GTPBP4, SET, HDAC5, NKRF, FOSB, EREG, BCLAF1, SLA2, DNMT1, GLIS2, TGIF1, EPC1, LANCL2, BCOR, SMAD4, STAT3, TWIST2, KLF10, KHDRBS1, HEXIM1, HDAC8, CDT1, SIRT1, PPARD, RYBP, MDM2, DR1, ILF3, GATAD2A, SMAD2, TGFB1, PER1, BCL3, SUMO1, PIAS4, CENPF, TERF2, RBPJ, SIN3A, CDC6, KLF11, KDM5B, TCF25	-	-	ATF7IP, NRG1, UBP1, ATR, SMAD3, ZHX3, ZMYND11, SMARCC2, ZHX2, TBX2, KAT6B, CDC45, FOXP3, HELLS, ING4, E2F1, SET, SUDS3, SRSF10, TBX3, SMARCE1, SNAI2, ZEB1, MEIS2, MECP2, KLF12, TERF2IP, BCLAF1, DNMT1, SIRT4, ZHX1, ORC2, NF2, GLIS1, LANCL2, BCOR, UIMC1, CHMP1A, RFX3, TWIST2, VHL, IRF2, ARID5B, BCL6, PHF21A, TIPIN, KHDRBS1, HEXIM1, TIMELESS, HDAC8, GMNN, CDT1, NSD1, PDCD4, SIRT1, BRCA1, NFX1, VPS72…
NEGATIVE_REGULATION_OF_PROGRAMMED_CELL_DEATH	8.46715e-09	53	ns	ns	0.00407442	54	ns	ns	NPM1, IL6, MIF, CDH13, GHRL, ARHGDIA, BIRC5, VEGFA, GCLC, GSTP1, SON, MAPK8, HIPK3, CD74, CFL1, TAX1BP1, RTN4, SOD1, RELA, TPT1, ASNS, HDAC1, CLCF1, BARD1, HSP90B1, NME2, ANGPTL4, BIRC6, CLN3, GDNF, CDK1, ANXA5, BIRC3, YWHAZ, IER3, PSEN1, HSPA9, DHCR24, ERC1, PIM1, MCL1, NFKB1, BCL3, NUP62, BCL10, CCL2, DAD1, RASA1, SOCS3, SH3GLB1, TXNDC5, CFLAR, BCL2L1	-	BCL2L2, BFAR, ACVR1, BAG1, GPX1, MIF, RNF7, ARHGDIA, FOXO1, VEGFA, GCLC, GSTP1, SON, HSPB1, HIPK3, CFL1, BECN1, TAX1BP1, NOL3, CIAPIN1, RTN4, ERCC5, RELA, HTATIP2, ASNS, AVEN, GLO1, NME2, BAX, CLN3, KRT18, SERPINB9, ANXA5, API5, BRAF, BNIP2, PRKCZ, FAS, CDKN2D, YWHAZ, NOTCH2, SEMA4D, TNFSF18, HSPA9, DHCR24, ERC1, PIM1, ANXA1, BCL2, MYO18A, SH3GLB1, TXNDC5, BCL2L1, CRYAB	-
NEGATIVE_REGULATION_OF_PROTEIN_METABOLIC_PROCESS	ns	ns	ns	ns	ns	ns	ns	ns	-	-	-	-
NEGATIVE_REGULATION_OF_RNA_METABOLIC_PROCESS	ns	ns	ns	ns	ns	ns	8.55558e-05	49	-	-	-	ATF7IP, SMAD3, ZHX3, ZMYND11, SMARCC2, ZHX2, TBX2, FOXP3, HELLS, ING4, E2F1, SRSF10, TBX3, SMARCE1, SNAI2, ZEB1, MEIS2, MECP2, KLF12, DNMT1, SIRT4, ZHX1, ORC2, GLIS1, BCOR, CHMP1A, TWIST2, VHL, IRF2, ARID5B, BCL6, PHF21A, HEXIM1, HDAC8, NSD1, SIRT1, NFX1, VPS72, ILF3, LDB1, GLIS3, HMGB1, TRIM27, TWIST1, FOXN3, SIRT5, SIN3A, KLF11, KDM5B
NEGATIVE_REGULATION_OF_TRANSCRIPTION	0.00158552	47	ns	ns	ns	ns	5.43023e-06	68	KLF4, UBP1, SMAD3, NR1H2, ZHX3, ZHX2, GCLC, ID3, ARID5A, HDAC5, NKRF, FOSB, EREG, BCLAF1, SLA2, DNMT1, GLIS2, TGIF1, EPC1, LANCL2, BCOR, SMAD4, STAT3, TWIST2, KLF10, KHDRBS1, HEXIM1, HDAC8, SIRT1, PPARD, RYBP, MDM2, DR1, ILF3, GATAD2A, SMAD2, TGFB1, PER1, BCL3, SUMO1, PIAS4, CENPF, RBPJ, SIN3A, KLF11, KDM5B, TCF25	-	-	ATF7IP, NRG1, UBP1, SMAD3, ZHX3, ZMYND11, SMARCC2, ZHX2, TBX2, KAT6B, FOXP3, HELLS, ING4, E2F1, SUDS3, TBX3, SMARCE1, SNAI2, ZEB1, MEIS2, MECP2, KLF12, BCLAF1, DNMT1, SIRT4, ZHX1, ORC2, GLIS1, LANCL2, BCOR, UIMC1, CHMP1A, RFX3, TWIST2, VHL, IRF2, ARID5B, BCL6, PHF21A, KHDRBS1, HEXIM1, TIMELESS, HDAC8, NSD1, PDCD4, SIRT1, BRCA1, NFX1, VPS72, ILF3, SNX6, LDB1, PCGF6, GLIS3, HMGB1, TRIM27, TGFB1, BC…
NEGATIVE_REGULATION_OF_TRANSCRIPTION_DNA_DEPENDENT	ns	ns	ns	ns	ns	ns	0.000126443	48	-	-	-	ATF7IP, SMAD3, ZHX3, ZMYND11, SMARCC2, ZHX2, TBX2, FOXP3, HELLS, ING4, E2F1, TBX3, SMARCE1, SNAI2, ZEB1, MEIS2, MECP2, KLF12, DNMT1, SIRT4, ZHX1, ORC2, GLIS1, BCOR, CHMP1A, TWIST2, VHL, IRF2, ARID5B, BCL6, PHF21A, HEXIM1, HDAC8, NSD1, SIRT1, NFX1, VPS72, ILF3, LDB1, GLIS3, HMGB1, TRIM27, TWIST1, FOXN3, SIRT5, SIN3A, KLF11, KDM5B
NEGATIVE_REGULATION_OF_TRANSFERASE_ACTIVITY	0.00549274	15	ns	ns	ns	ns	ns	ns	SPRED2, GPS2, TARBP2, HIPK3, TRIB3, LAX1, PAK2, LATS2, DUSP2, HEXIM1, DUSP6, LATS1, SPRED1, DUSP8, DUSP16	-	-	-
NERVOUS_SYSTEM_DEVELOPMENT	ns	ns	ns	ns	1.61638e-07	131	ns	ns	-	-	ENC1, HDAC7, NRXN1, CYFIP1, FZD9, ALDH3A2, SOX8, FGF14, SH3GL2, B3GNT5, FOXG1, FGF13, PHGDH, SERPINF1, CD9, TGFB2, SH3GL3, MDGA2, RTN4RL1, NCOA6, FOXP2, VEGFA, EFNA5, EIF2B5, EIF2B1, BPNT1, GSTP1, PMP22, MPPED2, PCDHA5, PCDHA11, CHRM3, TRAPPC4, NPTN, RNF103, CEP290, FABP7, SH3GL1, SPON2, PCDHB17, GREM1, HEY2, DPYSL3, PCDHA10, BRSK2, DLX5, APLP1, NDP, PARK2, VLDLR, RTN4, BDNF, LHX6, YWHAH, COL4A4,…	-
NUCLEAR_CHROMOSOME_PART	ns	ns	ns	ns	ns	ns	6.31495e-06	22	-	-	-	RPA3, RCC1, H2AFY2, H2AFY, CBX1, POLA1, PURA, REPIN1, SYCE2, ZMIZ2, MCM3, RPA2, RPA1, TIPIN, TIMELESS, NUFIP1, ATRX, KLHDC3, STAG3, MCM7, CBX5, ACD
NUCLEAR_IMPORT	0.00221829	20	ns	ns	ns	ns	ns	ns	SMAD3, CEP57, HNRNPA1, AKT1, NOP58, KPNA2, KPNB1, PDIA3, RANBP2, FLNA, F2, NFKBIE, PPP1R10, F2R, IPO5, KPNA1, TRIP6, KPNA4, TGFB1, BCL3	-	-	-
NUCLEAR_MEMBRANE_PART	4.96557e-05	20	ns	ns	ns	ns	ns	ns	SENP2, EIF5A, MATR3, LBR, DDX19B, NUP50, RANGAP1, KPNB1, NUP153, RANBP2, LMNB1, IPO7, IPO5, KPNA1, RETSAT, PSEN1, SUMO1, NUP62, LEMD3, NUP98	-	-	-
NUCLEAR_PORE	0.00680588	14	ns	ns	ns	ns	ns	ns	SENP2, EIF5A, DDX19B, NUP50, RANGAP1, KPNB1, NUP153, RANBP2, IPO7, IPO5, KPNA1, SUMO1, NUP62, NUP98	-	-	-
NUCLEAR_REPLICATION_FORK	ns	ns	ns	ns	ns	ns	0.00147461	8	-	-	-	RPA3, POLA1, PURA, ZMIZ2, MCM3, RPA2, RPA1, MCM7
NUCLEAR_TRANSPORT	1.21513e-05	33	ns	ns	ns	ns	ns	ns	SMAD3, NPM1, XPO6, EIF5A, UPF1, DDX19B, CEP57, HNRNPA1, AKT1, CALR, NOP58, KPNA2, KPNB1, PDIA3, RANBP2, SMG7, BARD1, FLNA, NCBP2, F2, KHDRBS1, NFKBIE, PPP1R10, F2R, TBRG1, IPO5, KPNA1, TRIP6, KPNA4, TGFB1, BCL3, DUSP16, NUP98	-	-	-
NUCLEOBASENUCLEOSIDENUCLEOTIDE_AND_NUCLEIC_ACID_METABOLIC_PROCESS	8.99605e-32	327	2.08476e-11	235	ns	ns	1.46775e-35	441	SMNDC1, PTMS, KLF4, POLR2D, CDK2, HMGA1, CNBP, UBP1, UAP1, KIN, SMAD3, CREB5, DBF4, INTS6, NR1H2, CHD4, NPM1, ERF, ZHX3, NOLC1, SARS, PQBP1, UBE2N, GTF2H1, THRAP3, SYNCRIP, PTBP1, PGD, MYC, CHEK1, PTMA, UBN1, CHD1, NAA15, ZHX2, SMC1A, SSB, NR5A1, GCLC, UBE2V2, MTF1, ID3, ISG20, CDC45, NFATC2, TARBP2, CEBPG, CEBPB, UPF1, POLH, ARID5A, EGR1, NFAT5, SRSF7, GTPBP4, NASP, SP3, SP4, RNPS1, ELL3, ELF4, …	SLU7, TRIM24, LIMD1, NBN, RPA3, PAX8, PCBD2, NUDT3, TFB2M, NFIC, BRD7, HNRNPR, TSN, NR2F2, NUDT2, LIG1, SMARCB1, PARP1, GTF2E2, PMS2, DCTD, APBB1, CARM1, GEMIN8, RAD17, EGLN1, SMARCC2, PRDX3, SMG5, DGUOK, PPP5C, UGP2, INTS3, COMMD7, SCMH1, CRNKL1, RAD51D, PPARGC1B, NAE1, TYMS, POLR2E, BPNT1, NDUFS1, POLR2G, MLH1, INTS9, KAT2A, ATXN3, MED23, NR3C1, TADA2A, GTF3C4, MAX, SNAPC4, LSM6, DFFB, WARS, PH…	-	RBM5, SLU7, TRIM24, MED7, ATF7IP, LIMD1, NBN, TK1, RPA3, NRG1, NFYB, TCEB2, RPAIN, NFIC, ZRANB2, CDK2, BRD7, HMGA1, UBP1, TCF3, HNRNPR, RAD54L, ATR, SMAD3, NR2F2, SCAP, LIG1, DBF4, CHD4, NRF1, CAMKK2, PARP1, GTF2E2, PMS2, DCTD, ZHX3, ZMYND11, APBB1, NOLC1, GTF2H4, UBE2N, CARM1, GEMIN8, SMARCC2, SYNCRIP, XRCC4, ADAT1, NAP1L1, DGUOK, CHEK1, PTMA, UBN1, KCNIP3, RBM6, ZHX2, SMC1A, TBX2, SCMH1, PMF1, …
NUCLEOCYTOPLASMIC_TRANSPORT	3.395e-05	32	ns	ns	ns	ns	ns	ns	SMAD3, NPM1, XPO6, EIF5A, UPF1, DDX19B, CEP57, HNRNPA1, AKT1, CALR, NOP58, KPNA2, KPNB1, PDIA3, RANBP2, SMG7, BARD1, FLNA, NCBP2, F2, KHDRBS1, NFKBIE, PPP1R10, F2R, IPO5, KPNA1, TRIP6, KPNA4, TGFB1, BCL3, DUSP16, NUP98	-	-	-
NUCLEOSIDE_TRIPHOSPHATASE_ACTIVITY	8.75831e-08	64	ns	ns	0.000146987	74	ns	ns	RAC1, RHOA, RHOB, ABCF1, GNB3, ATP1B3, CHD4, RRAS, CHD1, GNB1, GNAI2, GTPBP2, KIF20B, ATP7A, UPF1, DDX3X, GTPBP4, RBBP4, ATP2B1, ATP2A2, MSH6, RHEB, SMARCA5, RAN, ARF4, RAB35, RRAD, RAB6A, ATP4B, GNA13, ARF1, VPS4B, KATNA1, NCF1, DDX54, EIF4A3, GSPT1, TOP2A, ATP1B1, RAB11B, GNAI3, TAPBP, INO80, DHX9, RHOG, ATP2A1, RHOC, G3BP1, CCT8, SMARCA1, ATP1A1, ARL4C, ATP1A4, ATP6V0C, DDX21, RAB2A, ARF3, GNA…	-	RAC1, RHOA, RHOB, ATP2A3, ABCC1, RAB5C, ATP1B3, RRAS, ARFRP1, PPP2R4, PSMC5, GNB1, GNAI2, DNM1L, UPF1, DDX3X, GTPBP4, ATP11B, ATP2A2, VCP, RHEB, RAN, ARF4, RAB6A, GNA11, RRAS2, SNRNP200, MYH10, ARHGAP5, DDX54, KIF1B, GSPT1, MYO9B, GNAI3, CHD3, RAB27A, RAB30, INO80, ABCB7, RHOC, RND3, MX2, RAB3B, ARL4D, CCT8, RERG, MYH9, ATP1A1, ATP2B4, ABCD4, RAB22A, RAB3D, DDX56, RHOD, GNAI1, DDX21, GNB2, GNA14,…	-
NUCLEOTIDE_BINDING	ns	ns	ns	ns	2.31286e-05	80	ns	ns	-	-	RHOB, ABCC1, ACVR1, DMPK, HBS1L, MAST2, ABCF2, PPP2R4, DGKE, GCLC, SIK1, RPS6KA4, MAP4K4, SNRK, GTPBP4, PXK, RIT1, MKNK1, ACTA1, ORC4, RHEB, BRSK2, RAN, PRKACB, ABCC5, TPX2, ERN1, OXSR1, MYH10, DAPK2, MAP3K5, MYO9B, CDC42BPB, DHRS3, TNK1, DMC1, DAPK3, ABCB7, EIF2B2, EEF1A1, TLK1, LATS2, TRIB1, TTN, RND3, ME1, OLA1, RERG, TGFBR1, STK4, ABCB6, APAF1, NME1, CFTR, MYH9, ARHGEF5, ABCD4, RAB22A, STK38L…	-
ORGAN_DEVELOPMENT	ns	ns	ns	ns	5.09153e-11	193	ns	ns	-	-	EDA, HDAC7, GJB5, TNFRSF11B, KLF4, RHOB, MYH11, COL12A1, HCK, ACVR1, ALDH3A2, BOC, FBN1, CSF1, COL2A1, UFD1L, KIRREL3, DVL1, FOXG1, SUFU, VAMP5, CASQ2, PHGDH, SERPINF1, TGFB2, COMP, PAX1, TLL1, CAPN3, ELN, RTN4RL1, LSR, NCOA6, FOXP2, CSDE1, EMD, NR5A1, FST, VEGFA, EIF2B5, LARGE, MATN3, CMKLR1, COL4A3, NPPB, FABP5, CANX, CEP290, CACNA1H, SNRK, LYN, RET, GYLTL1B, BNC1, FGFR3, HBEGF, HEY2, ADAM12, C…	-
ORGANELLAR_SMALL_RIBOSOMAL_SUBUNIT	ns	ns	0.00997815	7	ns	ns	ns	ns	-	MRPS18C, MRPL42, MRPS11, MRPS18A, MRPS21, MRPS35, MRPS15	-	-
ORGANELLE_LOCALIZATION	0.00500718	12	ns	ns	ns	ns	ns	ns	SUN2, YKT6, MFN2, BIRC5, HOOK3, TMED10, CENPE, PAFAH1B1, NUSAP1, CDCA5, CENPF, LRMP	-	-	-
ORGANELLE_ORGANIZATION_AND_BIOGENESIS	1.92355e-07	117	4.24983e-07	104	ns	ns	1.74415e-11	169	SUV39H2, SUN2, RAC1, MAPRE1, RHOA, MYH11, HMGA1, YKT6, PAPD7, KPTN, SMC4, NPM1, MFN2, NOLC1, UBE2N, BCAR1, GHRL, TIMM17B, ARHGEF2, HOOK3, PLEK2, NDE1, SMC1A, MAPT, ZWINT, MYL6B, ATXN7, RHOF, NASP, CTDNEP1, PTGES3, RBBP4, SET, TMED10, NDC80, SMARCA5, CFL1, RACGAP1, HDAC5, RAN, CENPE, TOMM34, ADRA2A, PEX13, APOE, ARPC5, NOP58, PDPK1, KPNA2, PACSIN2, SOD1, BBC3, FSCN2, PAFAH1B1, KIF11, VPS4B, SDAD1,…	HDAC7, NBN, COG2, TFB2M, TIMM17A, NAGPA, KIF3A, CEP250, EHMT1, LLGL1, CARM1, SMARCC2, TAZ, NCK1, OPA1, ABCD3, HDAC11, PEX2, KAT2A, PEX3, CASP3, CLCN3, DFFB, CNN2, BAK1, NDUFS8, RFC1, WASF1, PDS5B, PPARGC1A, ARHGEF17, TAF6L, WASF2, RHOT1, DBN1, PAK1, LEPREL4, ACTL6A, MTX2, FIS1, SIRT4, SSH1, GOLGB1, MRAS, SORBS3, CHAF1B, DLG1, HDAC2, NF2, DSTN, MARK1, PEX7, ZW10, AIFM1, NEXN, GOLGA5, MRE11A, ATG4A…	-	GAA, SUV39H2, NBN, TIMM17A, ARF6, HMGA1, ANK3, KIF3A, CEP250, RCC1, ARHGAP10, SMC4, LLGL1, NOLC1, UBE2N, ACIN1, CARM1, ELMO1, SMARCC2, NCK1, NAP1L1, HDAC11, PEX1, SMC1A, ABI2, KAT6B, PEX2, KAT2A, RHOT2, CNTROB, MAP7, CASP3, NASP, HELLS, MYO7A, NDUFS4, RBBP4, MOAP1, SET, RFC1, TMED10, NF1, NDC80, SMARCA5, CCDC88A, WASF1, SMARCE1, RACGAP1, PDS5B, PPARGC1A, TAF6L, PEX13, TRNT1, MIS12, ATP2C1, TERF2I…
ORGANIC_ACID_METABOLIC_PROCESS	ns	ns	0.00406221	42	0.0471913	58	ns	ns	-	ECI2, MTHFR, BCKDHA, MAT2B, PLA2G15, GOT2, WARS, ACADS, HPGD, PPARGC1A, MCAT, IGF1, MCCC2, GCSH, DDAH1, ECHS1, ADI1, HACL1, SLC7A2, CPT1A, SARS2, ALDH5A1, IDH1, GNPAT, ASRGL1, GATM, GSTZ1, ABCD2, NANP, SLC25A15, ACO1, NPC1, AIMP1, GNE, CROT, BCKDK, ACADM, QDPR, MLYCD, PTS, KARS, HADHB	MTHFR, PYCR1, AGPAT2, PEPD, FAAH, MIF, ACOT9, ALDH18A1, GCLC, ACOX3, ALDH4A1, WARS, MTHFD2, YARS, GGT5, HPGD, SLC7A5, ACO2, ADIPOR2, ASL, GLUD1, IGF1, BCAT1, CDO1, ACLY, ATF4, GCSH, GOT1, SLC7A6, CSGALNACT1, NFS1, CPT1B, GSS, AS3MT, RARS, ADIPOR1, ME3, AGPAT1, ME1, SLC6A6, AARS, IDH1, GATM, FAH, GCLM, DEGS1, NR1H4, ACO1, NPC1, SLC3A1, GNE, ACADSB, BBOX1, IDH3B, FADS1, MARS2, FADS2, PTGS1	-
OXIDOREDUCTASE_ACTIVITY	ns	ns	4.69222e-08	71	ns	ns	ns	ns	-	FDX1, HADH, MTHFR, BCKDHA, P4HA2, NDUFA9, CP, EGLN1, PHGDH, PRDX3, NDUFS1, NDUFS3, CRYZL1, QSOX1, DECR1, NDUFS8, CYP1B1, HPGD, SDHD, GAPDHS, NNT, NOX4, UQCR11, ME2, RDH10, CBR3, ADI1, ALDH3B1, AIFM1, CAT, COX7B, EHHADH, ASPH, NDUFS2, PRDX4, TMX1, ETFA, AKR1B10, MDH1, ALDH5A1, NUDT5, IDH1, ALDH9A1, KDM4A, IVD, H6PD, COX15, GSTZ1, SDHA, UQCRC1, ACAD8, COX7A2L, NDUFS7, MGST3, HSD17B11, FXN, NDUFA13,…	-	-
OXIDOREDUCTASE_ACTIVITY_ACTING_ON_NADH_OR_NADPH	ns	ns	0.0130531	11	ns	ns	ns	ns	-	NDUFA9, PRDX3, NDUFS1, NDUFS3, CRYZL1, NDUFS8, NNT, NOX4, NDUFS2, NDUFS7, NDUFA13	-	-
PHOSPHATASE_REGULATOR_ACTIVITY	ns	ns	ns	ns	0.0080108	15	ns	ns	-	-	FRS2, PPP2R2A, PPP2R4, PPP1R2, SAG, PPP1R1B, EIF2AK2, TESC, IGFBP3, PPP2R2B, PPP2R5D, PPP2R5B, PPP2R5A, PPME1, LMTK2	-
PHOSPHOPROTEIN_PHOSPHATASE_ACTIVITY	0.00172165	28	ns	ns	0.00967762	34	ns	ns	DUSP1, PPM1A, PPP2R2A, PPP6C, PTPN2, CTDNEP1, DUSP5, PTPN11, DUSP3, PTPN12, DUSP4, PTPRE, PPAP2C, CYCS, PTPN1, DUSP2, CDKN3, CTDP1, DUSP11, DUSP6, PTPRN, PTPN9, PTP4A2, PPP2CB, PPM1B, DUSP8, MTMR7, PTPN6	-	DUSP1, PPM1A, PTPRB, PPP2R2A, PTPRU, PPP6C, PTPN2, PTPN14, DUSP5, PTPRD, PTPN11, DUSP3, DUSP4, PTP4A3, CDC14B, PPAP2C, CYCS, PTPRT, PTPRM, PPAP2B, PTPRF, PPP1R3D, CTDP1, DUSP11, DUSP6, PTPRN, PTPRA, PTPN9, PTP4A2, PTPRK, PTPLA, DUSP8, PTPRZ1, PTPN22	-
PHOSPHORIC_ESTER_HYDROLASE_ACTIVITY	ns	ns	ns	ns	0.00538374	56	ns	ns	-	-	DUSP1, INPP5D, PPM1A, PTPRB, INPP5E, PPP2R2A, PTPRU, BPNT1, PPP6C, PTPN2, CHRM3, NT5C2, PTPN14, DUSP5, PTPRD, PDE10A, PTPN11, PSPH, PLCE1, DUSP3, PDE4B, INPP5K, DUSP4, PDE7B, PTP4A3, CDC14B, PLD1, PDIA3, PPAP2C, CYCS, PTPRT, ACP6, MTMR14, PTPRM, PPAP2B, C3AR1, PTPRF, PPP1R3D, INPP1, CTDP1, DUSP11, DUSP6, PTPRN, PDE3B, PTPRA, PTPN9, PTP4A2, PTPRK, PLCD1, NT5C, PTPLA, DUSP8, PTPRZ1, PPAP2A, PDE4A, …	-
PHOSPHORIC_MONOESTER_HYDROLASE_ACTIVITY	0.0134466	33	ns	ns	0.00177541	45	ns	ns	DUSP1, PPM1A, INPP5E, PPP2R2A, PPP6C, PTPN2, NT5C2, CTDNEP1, DUSP5, PTPN11, DUSP3, INPP5K, PTPN12, DUSP4, PTPRE, NT5E, PPAP2C, CYCS, PTPN1, DUSP2, CDKN3, CTDP1, DUSP11, DUSP6, PTPRN, SYNJ1, PTPN9, PTP4A2, PPP2CB, PPM1B, DUSP8, MTMR7, PTPN6	-	DUSP1, INPP5D, PPM1A, PTPRB, INPP5E, PPP2R2A, PTPRU, BPNT1, PPP6C, PTPN2, NT5C2, PTPN14, DUSP5, PTPRD, PTPN11, PSPH, DUSP3, INPP5K, DUSP4, PTP4A3, CDC14B, PPAP2C, CYCS, PTPRT, ACP6, MTMR14, PTPRM, PPAP2B, PTPRF, PPP1R3D, INPP1, CTDP1, DUSP11, DUSP6, PTPRN, PTPRA, PTPN9, PTP4A2, PTPRK, NT5C, PTPLA, DUSP8, PTPRZ1, PPAP2A, PTPN22	-
PHOSPHOTRANSFERASE_ACTIVITY_ALCOHOL_GROUP_AS_ACCEPTOR	2.95217e-07	90	0.033096	66	1.50191e-05	113	ns	ns	SIK2, CDK5R1, MAPK1, CHUK, BRD2, CDK2, RIPK1, STK11, CLK1, DYRK1A, GTF2H1, PLK3, MAP2K1, MAPK7, SIK1, STK16, IPPK, MAP3K2, GAK, CSNK1E, MAPK8, HIPK3, CDK9, NR4A3, CSNK1D, PLK4, AKT1, NEK2, BRSK2, DGKD, CSNK1G2, PRKX, EXOSC10, CRKL, NEK11, ERN1, PDPK1, OXSR1, PFKP, MAPKAPK3, SIK3, PAK2, PI4K2A, RPS6KA3, PRKAG1, MAP3K12, MAP3K7, MARK4, PRKCG, NADK, CIT, HK2, ROCK1, LATS2, TWF1, PIM2, TRIB1, CSNK1A1…	MAP2K6, PDGFRL, EIF2AK3, PTK2B, MAPK9, EPHB6, TRIB2, UHMK1, DGKE, ACVR2A, PDGFRB, MAP3K3, PDK1, CPNE3, PINK1, PRKCI, PIK3CB, PXK, MKNK1, SRPK2, NEK6, PHKA2, MAPK14, TNK2, MARK2, PRKACB, CDK7, PRKD3, DGKQ, PAK1, PDXK, DDR1, BRDT, PTK7, MARK1, ATM, CDKL1, PDGFRA, ACVR2B, PFKM, MAP3K4, STK38, NRP2, FRK, IRAK2, MAP4K5, MET, GALK2, EGFR, CRIM1, NEK4, PIP4K2B, TAB1, PIK3C3, RYK, EIF2AK1, GNE, BCKDK, CH…	RIPK4, PDGFRL, CHUK, ROR2, ROR1, ACVR1, DMPK, CLK1, PTK2B, AXL, PFKL, PLK3, MAP2K1, DGKE, TNIK, SIK1, IPPK, KIT, PDK4, GAK, MAP4K4, HK1, SKAP1, SNRK, LYN, CPNE3, PIK3CB, CSNK1E, PXK, HIPK3, CDK9, MKNK1, NR4A3, TEK, CSNK1D, AKT1, BRSK2, DGKD, FLT4, PRKX, MAPK14, TNK2, PRKACB, CDK7, DGKQ, ERN1, PDPK1, OXSR1, PFKP, DDR1, PAK2, PI4K2A, PTK7, DAPK2, MAP3K5, PRKAG1, CDC42BPB, CDK5, DAPK3, TESK1, EIF2AK…	-
PORE_COMPLEX	ns	ns	ns	ns	0.0316225	18	ns	ns	-	-	SENP2, EIF5A, SNUPN, VDAC1, AAAS, BAK1, RAE1, KPNB1, NUTF2, NUP153, RANBP2, NUP214, BAX, AGFG1, IPO7, IPO5, KPNA1, NUP98	-
POSITIVE_REGULATION_OF_BIOLOGICAL_PROCESS	2.42095e-17	188	ns	ns	0.000693941	197	0.0274956	189	PIGA, SMNDC1, ECT2, CDK5R1, RAC1, RHOA, MAPK1, RHOB, CDK2, HMGA1, PPM1A, SMAD3, CREB5, CDK13, RIPK1, IL6, UBE2N, BCAR1, GTF2H1, THRAP3, CIDEB, EEF1D, CDH13, MYC, GHRL, PCSK9, S1PR2, BIRC5, NAA15, VEGFA, EIF5A, CXCL10, CCND2, CBL, MAPT, BCL2L11, TMEM9B, NFATC2, TARBP2, CEBPG, TNFRSF10B, EGR1, SERTAD1, ATG7, LGALS1, SSR1, ELL3, ELF4, CXCL5, PYCARD, UBE2V1, TRAF7, IL27, CASP4, MAML1, CDKN2AIP, HIVEP…	-	SMNDC1, RAC1, RHOA, PAX8, RHOB, SMARCD3, PPM1A, ACVR1, ADRB3, BOC, CREB5, PDGFA, CSF1, SAP30BP, PTK2B, BCAR1, THRAP3, MAVS, RNF7, EEF1D, VAPB, SERPINF1, TGFB2, PPP2R4, TSHR, RXRA, FOXO1, NCOA6, SFN, CD40, FST, VEGFA, EIF5A, BOK, EIF2B5, CCND2, CBL, FGF18, COL4A3, NPTN, TNFRSF10B, LYN, SERTAD1, LGALS1, BNC1, ELF4, FOXF2, WLS, UBE2V1, EDA2R, TPD52L1, BAK1, PLAGL1, AFAP1L2, HTR2B, LGALS9, MAML1, FLT…	ATF7IP, ECT2, TLR2, CDK6, ROBO1, CDK2, ARF6, HMGA1, BOLL, TCF3, SMAD3, SCAP, RIPK1, CAMKK2, UBE2N, ACIN1, EGLN2, SMARCC2, NCK1, ADORA1, CDH13, NAP1L1, S1PR3, S1PR2, BIRC5, TBX2, ACVR2A, PPARGC1B, CXCL10, ELK1, KAT6B, BCL2L11, CDKN2B, TGFBR2, FOXP3, IL18, IL12A, NPAS2, EGR1, CASP3, TCF4, TAF8, SSR1, NDUFS4, CXCL5, MALT1, NAA16, VOPP1, PDCD5, JMY, CASP8, CDC7, CASP4, TRERF1, NEK6, NF1, GOLT1B, TBX3…
POSITIVE_REGULATION_OF_CELLULAR_METABOLIC_PROCESS	0.000455575	59	ns	ns	ns	ns	ns	ns	HMGA1, SMAD3, CREB5, IL6, UBE2N, GTF2H1, THRAP3, NAA15, EIF5A, CCND2, MAPT, NFATC2, CEBPG, EGR1, ATG7, ELL3, ELF4, IL27, MAML1, HIVEP3, EREG, YWHAH, HCLS1, ATF4, GLIS2, TNFRSF1A, CLCF1, EPC1, ZBTB38, PRKCG, ARPP19, PHF5A, HSP90AB1, EPAS1, ARHGEF11, CD80, ELF1, INHBA, CCNH, SMARCA1, HSP90AA1, FOXO3, ILF3, CCND1, SMAD2, HNRNPAB, KDM5A, UBB, TGFB1, BCL3, NUP62, BCL10, SP1, ARID1A, MED14, MED13, SQST…	-	-	-
POSITIVE_REGULATION_OF_CELLULAR_PROCESS	3.70978e-15	175	ns	ns	0.000180442	191	0.00394164	185	SMNDC1, ECT2, CDK5R1, RAC1, RHOA, MAPK1, CDK2, HMGA1, PPM1A, SMAD3, CREB5, CDK13, RIPK1, IL6, UBE2N, BCAR1, GTF2H1, THRAP3, CIDEB, EEF1D, CDH13, MYC, GHRL, PCSK9, S1PR2, BIRC5, NAA15, VEGFA, EIF5A, CXCL10, CCND2, CBL, MAPT, BCL2L11, TMEM9B, NFATC2, CEBPG, TNFRSF10B, EGR1, SERTAD1, ATG7, LGALS1, SSR1, ELL3, ELF4, CXCL5, PYCARD, UBE2V1, TRAF7, IL27, CASP4, MAML1, CDKN2AIP, HIVEP3, EREG, ADRA2A, DIA…	-	SMNDC1, RAC1, RHOA, PAX8, SMARCD3, PPM1A, ACVR1, ADRB3, BOC, CREB5, PDGFA, CSF1, SAP30BP, PTK2B, BCAR1, THRAP3, MAVS, RNF7, EEF1D, SERPINF1, TGFB2, PPP2R4, TSHR, RXRA, FOXO1, NCOA6, SFN, CD40, VEGFA, EIF5A, BOK, EIF2B5, CCND2, CBL, FGF18, COL4A3, NPTN, TNFRSF10B, LYN, SERTAD1, LGALS1, BNC1, ELF4, FOXF2, WLS, UBE2V1, EDA2R, TPD52L1, BAK1, PLAGL1, AFAP1L2, HTR2B, LGALS9, MAML1, FLT4, TFG, TNFSF4, T…	ATF7IP, ECT2, TLR2, CDK6, ROBO1, CDK2, ARF6, HMGA1, BOLL, TCF3, SMAD3, SCAP, RIPK1, CAMKK2, UBE2N, ACIN1, SMARCC2, NCK1, ADORA1, CDH13, NAP1L1, S1PR3, S1PR2, BIRC5, TBX2, ACVR2A, PPARGC1B, CXCL10, ELK1, KAT6B, BCL2L11, CDKN2B, TGFBR2, FOXP3, IL18, IL12A, NPAS2, EGR1, CASP3, TCF4, TAF8, SSR1, NDUFS4, CXCL5, MALT1, NAA16, VOPP1, PDCD5, JMY, CASP8, CDC7, CASP4, TRERF1, NEK6, NF1, GOLT1B, TBX3, CARD1…
POSITIVE_REGULATION_OF_I_KAPPAB_KINASE_NF_KAPPAB_CASCADE	2.491e-09	38	ns	ns	ns	ns	ns	ns	ECT2, RHOA, PPM1A, RIPK1, UBE2N, EEF1D, TMEM9B, TNFRSF10B, LGALS1, UBE2V1, TBK1, RELA, TNFRSF1A, ZDHHC17, SLC35B2, BIRC2, NDFIP2, HMOX1, LITAF, RHOC, FLNA, SHISA5, ECM1, FKBP1A, SLC20A1, REL, F2R, TICAM1, CXXC5, MYD88, NDFIP1, NUP62, BCL10, VAPA, MIER1, BUD31, RPL17, CFLAR	-	-	-
POSITIVE_REGULATION_OF_METABOLIC_PROCESS	0.000464204	60	ns	ns	ns	ns	ns	ns	PIGA, HMGA1, SMAD3, CREB5, IL6, UBE2N, GTF2H1, THRAP3, NAA15, EIF5A, CCND2, MAPT, NFATC2, CEBPG, EGR1, ATG7, ELL3, ELF4, IL27, MAML1, HIVEP3, EREG, YWHAH, HCLS1, ATF4, GLIS2, TNFRSF1A, CLCF1, EPC1, ZBTB38, PRKCG, ARPP19, PHF5A, HSP90AB1, EPAS1, ARHGEF11, CD80, ELF1, INHBA, CCNH, SMARCA1, HSP90AA1, FOXO3, ILF3, CCND1, SMAD2, HNRNPAB, KDM5A, UBB, TGFB1, BCL3, NUP62, BCL10, SP1, ARID1A, MED14, MED13…	-	-	-
POSITIVE_REGULATION_OF_NUCLEOBASENUCLEOSIDENUCLEOTIDE_AND_NUCLEIC_ACID_METABOLIC_PROCESS	9.33697e-05	46	ns	ns	ns	ns	0.01241	54	HMGA1, SMAD3, CREB5, UBE2N, GTF2H1, THRAP3, NAA15, NFATC2, CEBPG, EGR1, ELL3, ELF4, MAML1, HIVEP3, EREG, YWHAH, ATF4, GLIS2, TNFRSF1A, EPC1, ZBTB38, PRKCG, PHF5A, EPAS1, ARHGEF11, ELF1, INHBA, CCNH, SMARCA1, FOXO3, ILF3, SMAD2, HNRNPAB, KDM5A, UBB, TGFB1, BCL3, NUP62, BCL10, SP1, ARID1A, MED14, MED13, SQSTM1, NCBP1, MAP2K3	-	-	ATF7IP, HMGA1, TCF3, SMAD3, SCAP, CAMKK2, UBE2N, SMARCC2, PPARGC1B, ELK1, KAT6B, FOXP3, NPAS2, EGR1, TCF4, TAF8, NAA16, TRERF1, PPARGC1A, HIF1A, RGMB, RORB, RUNX1, MED21, BMP6, TNFRSF1A, GLIS1, XRCC6, SMARCD1, ABCA1, ZMIZ2, ELF1, CCNH, SMARCA1, NUFIP1, TRIM28, NSD1, HNF1B, SMARCC1, ILF3, GLIS3, HNRNPAB, KDM5A, RAD51, TGFB1, BCL3, ARNT2, SP1, KAT6A, MED13, CREBBP, NCBP1, MYO6, MAML3
POSITIVE_REGULATION_OF_RESPONSE_TO_STIMULUS	ns	ns	ns	ns	ns	ns	ns	ns	-	-	-	-
POSITIVE_REGULATION_OF_RNA_METABOLIC_PROCESS	0.03826	33	ns	ns	ns	ns	ns	ns	HMGA1, SMAD3, CREB5, GTF2H1, THRAP3, NAA15, ELL3, ELF4, MAML1, ATF4, TNFRSF1A, EPC1, ZBTB38, PHF5A, EPAS1, ARHGEF11, ELF1, INHBA, CCNH, SMARCA1, FOXO3, ILF3, SMAD2, HNRNPAB, TGFB1, BCL10, SP1, ARID1A, MED14, MED13, SQSTM1, NCBP1, MAP2K3	-	-	-
POSITIVE_REGULATION_OF_SIGNAL_TRANSDUCTION	1.2125e-07	45	ns	ns	0.0219744	45	ns	ns	ECT2, RAC1, RHOA, PPM1A, RIPK1, UBE2N, EEF1D, CDH13, TMEM9B, TNFRSF10B, LGALS1, UBE2V1, TRAF7, CDKN2AIP, EREG, TBK1, RELA, HCLS1, TNFRSF1A, ZDHHC17, SLC35B2, BIRC2, CLCF1, NDFIP2, HMOX1, LITAF, RHOC, FLNA, SHISA5, ECM1, FKBP1A, SLC20A1, REL, F2R, TICAM1, CXXC5, MYD88, NDFIP1, NUP62, BCL10, VAPA, MIER1, BUD31, RPL17, CFLAR	-	RAC1, RHOA, PPM1A, ADRB3, MAVS, EEF1D, CD40, TNFRSF10B, LYN, LGALS1, WLS, UBE2V1, EDA2R, TPD52L1, AFAP1L2, HTR2B, LGALS9, TFG, EREG, NOD1, ABRA, RELA, SLC44A2, GJA1, ZDHHC13, TAB2, ADRB2, RHOC, FLNA, CITED2, ECM1, FKBP1A, BST2, TGFA, REL, F2R, NOTCH2, TICAM1, HIPK2, EEF1E1, TRAF5, NDFIP1, VAPA, TRIM38, BUD31	-
POSITIVE_REGULATION_OF_TRANSCRIPTION	0.0016159	41	ns	ns	ns	ns	ns	ns	HMGA1, SMAD3, CREB5, GTF2H1, THRAP3, NAA15, NFATC2, EGR1, ELL3, ELF4, MAML1, HIVEP3, YWHAH, ATF4, GLIS2, TNFRSF1A, EPC1, ZBTB38, PHF5A, EPAS1, ARHGEF11, ELF1, INHBA, CCNH, SMARCA1, FOXO3, ILF3, SMAD2, HNRNPAB, KDM5A, UBB, TGFB1, BCL3, NUP62, BCL10, SP1, ARID1A, MED14, MED13, SQSTM1, MAP2K3	-	-	-
POSITIVE_REGULATION_OF_TRANSCRIPTION_FROM_RNA_POLYMERASE_II_PROMOTER	ns	ns	ns	ns	ns	ns	ns	ns	-	-	-	-
POSITIVE_REGULATION_OF_TRANSCRIPTIONDNA_DEPENDENT	ns	ns	ns	ns	ns	ns	ns	ns	-	-	-	-
PROGRAMMED_CELL_DEATH	3.06732e-11	117	ns	ns	0.000547626	129	ns	ns	SMNDC1, CDK5R1, MAPK1, RHOB, SMAD3, RIPK1, NPM1, IL6, BCAR1, MIF, PPP1R15A, CIDEB, CDH13, GHRL, ARHGDIA, PCSK9, BIRC5, VEGFA, EIF5A, GCLC, GSTP1, BCL2L11, CEBPG, SON, SFRP5, GADD45B, LGALS1, MAPK8, HIPK3, PYCARD, TRAF7, LUC7L3, CASP4, AKT1, CALR, CD74, CFL1, TAX1BP1, ADORA2A, DIABLO, RTN4, APOE, ERN1, BCLAF1, SOD1, BNIPL, BBC3, RELA, CTSB, TPT1, CYCS, SRA1, ASNS, HDAC1, TOP2A, CLCF1, BARD1, HSP90…	-	SMNDC1, BCL2L2, RHOB, BFAR, ACVR1, BAG1, GPX1, SAP30BP, PTK2B, BCAR1, MIF, PPP1R15A, RNF7, TGFB2, ARHGDIA, FOXO1, SFN, VEGFA, EIF5A, GCLC, BOK, GSTP1, RAF1, COL4A3, DNM1L, SON, GADD45B, LGALS1, HSPB1, YARS, HIPK3, VDAC1, TPD52L1, BAK1, PLAGL1, VCP, AKT1, CFL1, BECN1, HIP1, TAX1BP1, RHOT1, NOL3, CIAPIN1, RTN4, ERN1, ERCC5, BBC3, RELA, HTATIP2, IKBIP, MAEA, CYCS, SRA1, ASNS, DAPK2, MAP3K5, AVEN, GL…	-
PROTEASOME_COMPLEX	ns	ns	ns	ns	0.00491315	14	ns	ns	-	-	PSMD7, PSMC3, PSMC5, PSMD4, PSMC2, PSMD14, PSMD5, PSMD2, ADRM1, PSMD12, PSMD1, PSMC6, PSMD11, PSMC4	-
PROTEIN_AMINO_ACID_DEPHOSPHORYLATION	ns	ns	ns	ns	ns	ns	ns	ns	-	-	-	-
PROTEIN_AMINO_ACID_PHOSPHORYLATION	1.42015e-09	84	ns	ns	2.10735e-09	108	ns	ns	SIK2, CHUK, STK11, DYRK1A, MAST2, PLK3, CDK12, SIK1, CCND2, STK16, MAP3K2, ABI1, CTBP1, CSNK1E, MAPK8, HIPK3, CDK9, NR4A3, CSNK1D, PLK4, AKT1, BRSK2, CAMK2B, SRP72, CSNK1G2, PRKX, NEK11, ERN1, PDPK1, CCNT1, OXSR1, GRK1, HCLS1, SIK3, PAK2, PKN2, PMVK, PRKAG1, CLCF1, MAP3K12, MOB1B, MARK4, PRKCG, GMFB, CAMK4, ROCK1, LATS2, TWF1, PIM2, TRIB1, CSNK1A1, TTN, SGK1, F2, PRKG2, ILK, CD80, ADAM10, PRKCD, …	-	RIPK4, CHUK, HCK, ACVR1, DMPK, PTK2B, MAST2, PLK3, PKN3, CDK12, CAMK2A, SIK1, CCND2, RPS6KA4, RAF1, MAP4K4, ABI1, SNRK, LYN, RET, CSNK1E, PXK, HIPK3, CDK9, MKNK1, NR4A3, CSNK1D, AKT1, BRSK2, SRP72, PRKX, TNK2, PRKACB, ERN1, PDPK1, PRKAA2, OXSR1, CCND3, PAK2, CAMK1, PMVK, DAPK2, PRKAG1, CDC42BPB, TNK1, STAT1, MOB1B, DAPK3, PRKCG, CAMK4, MAP3K9, JAK2, TLK1, LATS2, TWF1, IGFBP3, PIM2, TRIB1, CSNK1A1…	-
PROTEIN_CATABOLIC_PROCESS	0.00188186	24	ns	ns	0.00234176	30	ns	ns	UBE2H, FZR1, SIAH2, UBE2D3, UBE2A, UBE2C, PRKCG, USE1, CDC20, EDEM1, ARIH1, MDM2, UBE2E1, RNF11, UBE2G1, UBE2B, SYVN1, UBE2L3, UBB, DERL1, SMURF1, RNF217, SQSTM1, PCNP	-	UBE2H, AMFR, UFD1L, NPLOC4, UBR5, SIAH2, UBR3, PSMC5, RNF144B, VCP, ANAPC2, PARK2, UBE2D3, PSMD14, NEDD8, UBE2C, PRKCG, FAF1, EDEM1, ARIH1, MDM2, RNF11, UBE2G1, SYVN1, UBE2L3, UBE2G2, DERL1, RNF217, SQSTM1, PCNP	-
PROTEIN_COMPLEX_DISASSEMBLY	ns	ns	ns	ns	ns	ns	0.0135725	9	-	-	-	NRG1, HMGA1, SET, SMARCE1, MAZ, MTRF1, IRAK3, HRSP12, TTF2
PROTEIN_DIMERIZATION_ACTIVITY	4.53215e-05	52	ns	ns	ns	ns	ns	ns	PPP2R1B, SMAD3, SMC4, NPM1, BIRC5, SMC1A, ABCG5, TARBP2, CEBPG, ABAT, CEP57, PYCARD, PVRL2, MSH6, DGKD, EREG, TAF5, SDCBP, APOE, S100A6, KATNA1, TOP2A, NRBP1, BARD1, MAP3K12, TREX1, SMC2, ABCG4, RAB3GAP2, CD4, GLA, SMAD4, ALS2, PPP2CA, GYS2, IL17F, GDNF, ADAM10, PPP2R1A, MAP3K11, AOC3, HSP90AA1, AMBP, S100B, MCL1, VAPA, CENPF, SP1, ANXA9, SDCBP2, SH3GLB1, ABCG8	-	-	-
PROTEIN_DNA_COMPLEX_ASSEMBLY	ns	ns	ns	ns	ns	ns	0.00487313	24	-	-	-	MED7, ATF7IP, GTF2E2, NAP1L1, MED23, SET, SMARCA5, PPARGC1A, GTF2I, TAF5, CHAF1B, MAZ, E2F2, CHAF1A, PTRF, ASF1A, MED4, TAF2, PBX3, HMGB1, TBP, MED13, BRF1, NAP1L4
PROTEIN_HETERODIMERIZATION_ACTIVITY	0.00486358	25	ns	ns	ns	ns	ns	ns	PPP2R1B, SMC4, NPM1, BIRC5, SMC1A, ABCG5, TARBP2, CEBPG, DGKD, EREG, SDCBP, APOE, KATNA1, TOP2A, BARD1, SMC2, ABCG4, RAB3GAP2, PPP2CA, PPP2R1A, MCL1, VAPA, CENPF, SDCBP2, ABCG8	-	-	-
PROTEIN_HOMODIMERIZATION_ACTIVITY	0.00671248	35	ns	ns	0.0243436	44	ns	ns	SMAD3, NPM1, BIRC5, ABAT, CEP57, PYCARD, PVRL2, MSH6, DGKD, APOE, S100A6, TOP2A, NRBP1, BARD1, MAP3K12, TREX1, ABCG4, CD4, GLA, SMAD4, ALS2, GYS2, IL17F, GDNF, ADAM10, MAP3K11, AOC3, HSP90AA1, AMBP, S100B, CENPF, SP1, ANXA9, SDCBP2, SH3GLB1	-	TSC2, ADRB3, NR6A1, VAPB, TGFB2, PPP2R4, FOXP2, PVRL1, TRPC4AP, ABAT, S100A11, PVRL3, TPD52L1, PVRL2, HPGD, DGKD, ERCC5, S100A6, MAP3K5, MYO9B, CADM1, NFS1, MAP3K9, VWF, ADRB2, BAX, SLC9A7, STK4, ADAM10, MYH9, MAP3K11, AOC3, DSCAML1, HSP90AA1, S100B, ACTN4, S100A1, BCL2, CST3, IGSF1, CUBN, SDCBP2, SH3GLB1, TBX1	-
PROTEIN_IMPORT	0.0100047	22	ns	ns	ns	ns	ns	ns	SMAD3, TOMM20, CEP57, AKT1, PEX13, NOP58, KPNA2, KPNB1, PDIA3, RANBP2, FLNA, F2, PEX10, NFKBIE, PPP1R10, F2R, IPO5, KPNA1, TRIP6, KPNA4, TGFB1, BCL3	-	-	-
PROTEIN_IMPORT_INTO_NUCLEUS	0.00448888	19	ns	ns	ns	ns	ns	ns	SMAD3, CEP57, AKT1, NOP58, KPNA2, KPNB1, PDIA3, RANBP2, FLNA, F2, NFKBIE, PPP1R10, F2R, IPO5, KPNA1, TRIP6, KPNA4, TGFB1, BCL3	-	-	-
PROTEIN_KINASE_ACTIVITY	1.7887e-06	78	ns	ns	9.78606e-05	97	ns	ns	SIK2, CDK5R1, MAPK1, CHUK, BRD2, CDK2, RIPK1, STK11, CLK1, DYRK1A, GTF2H1, PLK3, MAP2K1, MAPK7, SIK1, STK16, MAP3K2, GAK, CSNK1E, MAPK8, HIPK3, CDK9, NR4A3, CSNK1D, PLK4, AKT1, NEK2, BRSK2, CSNK1G2, PRKX, EXOSC10, CRKL, NEK11, ERN1, PDPK1, OXSR1, MAPKAPK3, SIK3, PAK2, RPS6KA3, PRKAG1, MAP3K12, MAP3K7, MARK4, PRKCG, CIT, ROCK1, LATS2, TWF1, PIM2, TRIB1, CSNK1A1, TTN, SGK1, CDK1, RPS6KA1, ILK, FGFR…	-	RIPK4, PDGFRL, CHUK, ROR2, ROR1, ACVR1, DMPK, CLK1, PTK2B, AXL, PLK3, MAP2K1, TNIK, SIK1, KIT, PDK4, GAK, MAP4K4, SKAP1, SNRK, LYN, CPNE3, CSNK1E, PXK, HIPK3, CDK9, MKNK1, NR4A3, TEK, CSNK1D, AKT1, BRSK2, FLT4, PRKX, MAPK14, TNK2, PRKACB, CDK7, ERN1, PDPK1, OXSR1, DDR1, PAK2, PTK7, DAPK2, MAP3K5, PRKAG1, CDC42BPB, CDK5, DAPK3, TESK1, EIF2AK2, PRKCG, MAP3K9, TLK1, LATS2, TWF1, PIM2, TRIB1, CSNK1A1…	-
PROTEIN_KINASE_CASCADE	1.98262e-13	94	ns	ns	1.30941e-05	100	ns	ns	SIK2, ECT2, RHOA, CHUK, FPR1, PPM1A, RIPK1, SPRED2, UBE2N, GPS2, EEF1D, GHRL, S1PR2, SIK1, TMEM9B, MAP3K2, TNFRSF10B, GADD45B, LGALS1, MAPK8, NR4A3, UBE2V1, TRAF7, CRKL, ADRA2A, NEK11, LAX1, TBK1, DUSP4, SOD1, OXSR1, RELA, HCLS1, TNFRSF1A, ZDHHC17, SLC35B2, BIRC2, CLCF1, NDFIP2, IFNAR1, MAP3K12, HMOX1, MAPK8IP1, MAP3K7, CCM2, LATS2, LITAF, STAT3, RHOC, FLNA, SHISA5, DUSP2, F2, ECM1, FKBP1A, FGFR1…	-	RHOA, CHUK, PPM1A, ADRB3, FGF13, MAVS, EEF1D, CD40, TNIK, SIK1, RPS6KA4, MAPK8IP3, MAP4K4, TNFRSF10B, LYN, GADD45B, LGALS1, FGFR3, RGS3, PIK3CB, WLS, MKNK1, NR4A3, UBE2V1, EDA2R, TPD52L1, HTR2B, LGALS9, TFG, MAPK14, FYN, PLCE1, ADRA2A, NOD1, LAX1, DUSP4, OXSR1, DUSP9, RELA, SLC44A2, PIAS1, DAPK2, MAP3K5, GJA1, ZDHHC13, STAT1, DAPK3, TAB2, CCM2, STAT5B, ADAM9, SRC, FAF1, MAP3K9, ADRB2, MAP2K4, LAT…	-
PROTEIN_LOCALIZATION	2.79105e-06	62	ns	ns	ns	ns	ns	ns	SMAD3, NPM1, AP3D1, MFN2, XPO6, BIRC5, TIMM17B, EIF5A, TOMM20, CANX, GABARAP, APPBP2, BACE2, GGA1, DNAJC1, SSR1, CEP57, PYCARD, AKT1, CALR, CD74, ARFGAP3, TOMM34, PEX13, RAB35, TOPORS, NOP58, YWHAH, KPNA2, KPNB1, ACHE, ARCN1, PDIA3, RANBP2, OPTN, ZDHHC17, BARD1, RAB3GAP2, AP1G1, KDELR2, COX18, FLNA, TIMM23, F2, PEX10, SCG5, NFKBIE, PPP1R10, DPH3, F2R, GGN, IPO5, KPNA1, TRIP6, KPNA4, TGFB1, BCL3, …	-	-	-
PROTEIN_METABOLIC_PROCESS	2.0365e-20	297	0.000514029	204	8.2366e-18	387	0.000475247	324	PIGA, ART3, RPL13, SIK2, RAC1, MAPRE1, RPS5, HGFAC, CHUK, MYH11, ABCF1, HMGA1, DLG4, TPST2, UBE2H, SMAD3, FZR1, PPP4R2, STK11, IL6, PEPD, DYRK1A, UBE2N, SIAH2, MAST2, PPP2R2A, ST3GAL6, MPDU1, PLK3, CD9, CCT3, ANAPC11, GHRL, CAND1, PCSK9, RPL4, ARHGEF2, NAA15, EIF1AX, CDK12, PLAU, NECAB3, EIF3H, EIF5A, UBE2V2, SIK1, CCND2, CBL, STK16, PPP6C, MAPT, CCT6A, MAP3K2, PTPN2, TSPAN4, UBL4A, CEBPG, DPM1, …	ANAPC4, MAP2K6, MTIF3, ARL2, COG2, NAGPA, LIPA, EHMT1, EIF2AK3, LLGL1, PET112, ALG5, PARP1, PTK2B, APBB1, CARM1, LMAN1, TRIB2, TAZ, UHMK1, NCK1, UBR3, APH1B, HDAC11, PPP5C, MRPL3, DNAJA3, NAA10, DUSP22, NAE1, PPIH, MAP3K3, KAT2A, ERP44, TNKS, CASP3, LCMT1, HS6ST1, PINK1, WARS, UBE3C, PRKCI, EEF2K, QSOX1, PXK, NAA16, ING4, MKNK1, DAG1, EIF3F, NDUFS8, SRPK2, NEK6, ADAMTS5, BAG2, WASF1, CD276, PPARG…	RIPK4, RAC1, MAPRE1, TLN2, SYT1, COG2, CHUK, MYH11, PRMT5, NACA, TPST2, HCK, UBE2H, ACVR1, AMFR, DMPK, UFD1L, NPLOC4, NMT1, ADAMTS9, UBR5, EHMT1, B3GNT5, WWP1, PTK2B, PTPRB, SUFU, PEPD, SIAH2, HBS1L, MAST2, PPP2R2A, ST3GAL6, PLK3, UBR3, HS3ST3B1, CPZ, CD9, CCT3, PKN3, PPP2R4, RPL4, PSMC5, ARHGEF2, EIF1AX, CAPN3, CDK12, CD40, EIF3H, LRPAP1, CAMK2A, EIF5A, EIF2B5, EIF2B1, SIK1, CCND2, CBL, PTPRU, P…	MAP2K6, ART3, TUSC3, MTIF3, SIK2, ARL2, BLMH, IRAK1, RPS5, NRG1, HGFAC, CLDN14, VRK2, TCEB2, PIGS, CHM, ARF6, HMGA1, BOLL, SMAD3, PPP4R2, LIPA, EIF2AK3, LLGL1, PET112, CAMKK2, MMP14, PARP1, RPS2, MEX3B, APBB1, DYRK1A, UBE2N, CARM1, EGLN2, LMAN1, TRIB2, MMP12, NCK1, APH1B, HDAC11, ANAPC11, MRPL3, GOPC, AKT3, RPL39, ABI2, PLAU, DUSP22, MTIF2, EIF4B, PPIH, MAPK12, PRKD1, KAT6B, KAT2A, STRADA, MAP3K2…
PROTEIN_MODIFICATION_BY_SMALL_PROTEIN_CONJUGATION	0.000794279	19	ns	ns	ns	ns	ns	ns	UBE2N, ANAPC11, CAND1, UBE2V2, CBL, GTPBP4, UBE2V1, TRAF7, UBE2C, PRKCG, MDM2, RNF11, HUWE1, UBB, SUMO1, BCL10, SMURF1, RNF217, PCNP	-	-	-
PROTEIN_RNA_COMPLEX_ASSEMBLY	0.00369118	23	ns	ns	ns	ns	ns	ns	NPM1, EIF1AX, EIF3H, EIF5A, ATXN2, EIF3C, EIF1, SRSF5, SF1, SF3A3, EIF3D, PAIP2B, PAIP2, EIF4H, TXNL4A, EIF3G, RPS14, SNRPD1, EIF4G2, EIF3B, SRSF1, EIF5, EIF3A	-	-	-
PROTEIN_SERINE_THREONINE_KINASE_ACTIVITY	2.3481e-09	67	ns	ns	0.00128657	71	ns	ns	SIK2, MAPK1, CHUK, BRD2, CDK2, RIPK1, STK11, CLK1, DYRK1A, GTF2H1, PLK3, MAPK7, SIK1, STK16, MAP3K2, GAK, CSNK1E, MAPK8, HIPK3, CDK9, CSNK1D, PLK4, AKT1, NEK2, BRSK2, CSNK1G2, PRKX, EXOSC10, NEK11, ERN1, PDPK1, OXSR1, SIK3, PAK2, RPS6KA3, PRKAG1, MAP3K12, MAP3K7, MARK4, PRKCG, CIT, ROCK1, LATS2, PIM2, CSNK1A1, TTN, SGK1, CDK1, RPS6KA1, ILK, MAP3K11, AKT2, LATS1, MAPKAPK2, SRPK1, STK19, ULK1, PRKC…	-	RIPK4, CHUK, ACVR1, DMPK, CLK1, PLK3, TNIK, SIK1, GAK, MAP4K4, SNRK, CPNE3, CSNK1E, HIPK3, CDK9, MKNK1, CSNK1D, AKT1, BRSK2, PRKX, MAPK14, PRKACB, CDK7, ERN1, PDPK1, OXSR1, PAK2, DAPK2, MAP3K5, PRKAG1, CDC42BPB, CDK5, DAPK3, TESK1, EIF2AK2, PRKCG, MAP3K9, TLK1, LATS2, PIM2, CSNK1A1, TTN, BCR, STK10, MAPKAPK5, RPS6KA1, ILK, IRAK2, TGFBR1, STK4, MAP3K11, STK38L, AKT2, PRKCZ, ZAK, CSNK2A1, MAPKAPK2,…	-
PROTEIN_TARGETING	0.00101242	35	ns	ns	ns	ns	0.0480206	41	SMAD3, MFN2, XPO6, TIMM17B, EIF5A, GABARAP, SSR1, CEP57, AKT1, CALR, TOMM34, PEX13, NOP58, KPNA2, KPNB1, PDIA3, RANBP2, OPTN, BARD1, FLNA, TIMM23, F2, PEX10, NFKBIE, PPP1R10, F2R, IPO5, KPNA1, TRIP6, KPNA4, TGFB1, BCL3, CDC37, DUSP16, ATG4D	-	-	TIMM17A, RPAIN, SMAD3, GLI3, PEX1, PPIH, PTTG1IP, STRADA, GABARAP, NCKIPSD, SSR1, SEC62, CEP57, NF1, CALR, TNPO1, PEX13, TRNT1, ZFYVE9, MIPEP, RTP4, PEX7, BARD1, PEX6, ATG4C, NUP205, BCL6, NFKBIE, PEX19, XPO7, SSR2, TRPS1, TAMM41, TGFB1, PEX26, BCL3, TONSL, KIF13B, TRAK1, MXI1, RERE
PROTEIN_TRANSPORT	1.61001e-05	49	ns	ns	ns	ns	ns	ns	SMAD3, NPM1, AP3D1, MFN2, XPO6, TIMM17B, EIF5A, TOMM20, GABARAP, APPBP2, GGA1, SSR1, CEP57, AKT1, CALR, CD74, TOMM34, PEX13, NOP58, YWHAH, KPNA2, KPNB1, ARCN1, PDIA3, RANBP2, OPTN, ZDHHC17, BARD1, RAB3GAP2, AP1G1, KDELR2, FLNA, TIMM23, F2, PEX10, SCG5, NFKBIE, PPP1R10, F2R, IPO5, KPNA1, TRIP6, KPNA4, TGFB1, BCL3, DERL1, CDC37, DUSP16, ATG4D	-	-	-
PROTEIN_TYROSINE_PHOSPHATASE_ACTIVITY	ns	ns	ns	ns	0.0119205	25	ns	ns	-	-	DUSP1, PTPRB, PTPRU, PTPN2, PTPN14, DUSP5, PTPRD, PTPN11, DUSP3, PTP4A3, CDC14B, PTPRT, PTPRM, PTPRF, DUSP11, DUSP6, PTPRN, PTPRA, PTPN9, PTP4A2, PTPRK, PTPLA, DUSP8, PTPRZ1, PTPN22	-
PROTEIN_UBIQUITINATION	0.00101552	18	ns	ns	ns	ns	ns	ns	UBE2N, ANAPC11, CAND1, UBE2V2, CBL, GTPBP4, UBE2V1, TRAF7, UBE2C, PRKCG, MDM2, RNF11, HUWE1, UBB, BCL10, SMURF1, RNF217, PCNP	-	-	-
PROTEINACEOUS_EXTRACELLULAR_MATRIX	ns	ns	ns	ns	6.04143e-05	43	ns	ns	-	-	FBN1, ADAMTS9, COMP, VCAN, MATN3, COL4A3, COL5A1, FBLN2, ADAMTS5, LAMA3, FMOD, DMP1, APLP1, SSPN, COL4A4, POSTN, AGRN, COL11A1, FBLN5, LAMB2, COL9A1, COL8A1, COL7A1, SGCA, SNTB2, ECM1, THBS4, COL10A1, MMP11, LAMC1, PRELP, COL4A5, COL9A2, CTGF, COL9A3, COL5A2, LTBP2, DST, TNXB, COLQ, COL4A2, DMD, MUC2	-
PROTEOLYSIS	ns	ns	ns	ns	0.00039157	67	ns	ns	-	-	UBE2H, AMFR, UFD1L, NPLOC4, ADAMTS9, UBR5, SUFU, PEPD, SIAH2, UBR3, CPZ, PSMC5, CAPN3, LNPEP, DNAJC1, RNF144B, PAPPA2, PCSK5, ADAMTS5, VCP, XPNPEP1, CTSK, APH1A, ANAPC2, PARK2, PCSK6, CTSZ, TMPRSS6, AURKAIP1, UBE2D3, PITRM1, PSMD14, NEDD8, MMP3, UBE2C, ATG4A, UBA3, FBXO3, ENDOU, TPP2, F2, BACE1, EDEM1, ADAM10, MMP11, MYH9, ST14, ZMPSTE24, ARIH1, OLR1, RNF11, UBE2G1, FBXW2, SYVN1, UBE2L3, MMP13, P…	-
PURINE_NUCLEOTIDE_BINDING	ns	ns	ns	ns	3.4767e-05	76	ns	ns	-	-	RHOB, ABCC1, ACVR1, DMPK, HBS1L, MAST2, ABCF2, PPP2R4, DGKE, GCLC, SIK1, RPS6KA4, MAP4K4, SNRK, GTPBP4, PXK, RIT1, MKNK1, ACTA1, RHEB, BRSK2, RAN, PRKACB, ABCC5, TPX2, ERN1, OXSR1, MYH10, DAPK2, MAP3K5, MYO9B, CDC42BPB, TNK1, DMC1, DAPK3, ABCB7, EIF2B2, EEF1A1, TLK1, LATS2, TRIB1, TTN, RND3, ME1, OLA1, RERG, TGFBR1, STK4, ABCB6, NME1, CFTR, MYH9, ARHGEF5, ABCD4, RAB22A, STK38L, CDK11B, ABL1, HSP9…	-
PURINE_RIBONUCLEOTIDE_BINDING	ns	ns	ns	ns	7.17332e-06	76	ns	ns	-	-	RHOB, ABCC1, ACVR1, DMPK, HBS1L, MAST2, ABCF2, PPP2R4, DGKE, GCLC, SIK1, RPS6KA4, MAP4K4, SNRK, GTPBP4, PXK, RIT1, MKNK1, ACTA1, RHEB, BRSK2, RAN, PRKACB, ABCC5, TPX2, ERN1, OXSR1, MYH10, DAPK2, MAP3K5, MYO9B, CDC42BPB, TNK1, DMC1, DAPK3, ABCB7, EIF2B2, EEF1A1, TLK1, LATS2, TRIB1, TTN, RND3, ME1, OLA1, RERG, TGFBR1, STK4, ABCB6, NME1, CFTR, MYH9, ARHGEF5, ABCD4, RAB22A, STK38L, CDK11B, ABL1, HSP9…	-
PYROPHOSPHATASE_ACTIVITY	7.98948e-07	65	ns	ns	0.000337363	77	ns	ns	RAC1, RHOA, RHOB, ABCF1, GNB3, ATP1B3, CHD4, RRAS, CHD1, GNB1, GNAI2, GTPBP2, KIF20B, ATP7A, UPF1, DDX3X, GTPBP4, RBBP4, ATP2B1, ATP2A2, MSH6, RHEB, SMARCA5, RAN, ARF4, RAB35, RRAD, RAB6A, ATP4B, GNA13, ARF1, VPS4B, KATNA1, NCF1, DDX54, EIF4A3, GSPT1, TOP2A, ATP1B1, RAB11B, GNAI3, TAPBP, INO80, DHX9, RHOG, ATP2A1, RHOC, G3BP1, CCT8, SMARCA1, ATP1A1, ARL4C, ATP1A4, ATP6V0C, DDX21, RAB2A, ARF3, GNA…	-	RAC1, RHOA, RHOB, NUDT3, ATP2A3, ABCC1, RAB5C, ATP1B3, RRAS, ARFRP1, PPP2R4, PSMC5, GNB1, GNAI2, DNM1L, UPF1, DDX3X, GTPBP4, ATP11B, ATP2A2, VCP, RHEB, RAN, ARF4, RAB6A, GNA11, RRAS2, SNRNP200, MYH10, ARHGAP5, DDX54, KIF1B, GSPT1, MYO9B, GNAI3, CHD3, RAB27A, RAB30, INO80, ABCB7, RHOC, RND3, MX2, RAB3B, ARL4D, CCT8, RERG, MYH9, ATP1A1, ATP2B4, ABCD4, RAB22A, RAB3D, DDX56, RHOD, GNAI1, DDX21, GNB2,…	-
RAS_PROTEIN_SIGNAL_TRANSDUCTION	0.00971529	23	ns	ns	ns	ns	ns	ns	RAC1, RHOA, RHOB, MFN2, ARHGAP1, CDH13, RASSF1, RRAS, ARHGDIA, GNB1, ARHGDIG, ARHGAP27, CFL1, SGSM3, CRKL, ADRA2A, APOE, ARHGAP4, TAX1BP3, RHOG, ROCK1, ALS2, G3BP1	-	-	-
REGULATION_OF_APOPTOSIS	4.74234e-10	96	ns	ns	0.000653364	106	ns	ns	SMNDC1, CDK5R1, MAPK1, SMAD3, NPM1, IL6, BCAR1, MIF, CIDEB, CDH13, GHRL, ARHGDIA, PCSK9, BIRC5, VEGFA, EIF5A, GCLC, GSTP1, BCL2L11, CEBPG, SON, LGALS1, MAPK8, HIPK3, PYCARD, TRAF7, CASP4, CALR, CD74, CFL1, TAX1BP1, DIABLO, RTN4, APOE, ERN1, BCLAF1, SOD1, BBC3, RELA, CTSB, TPT1, CYCS, ASNS, HDAC1, TOP2A, CLCF1, BARD1, HSP90B1, NME2, ANGPTL4, BIRC6, PPP2CA, HSPD1, CLN3, GDNF, F2, CDK1, CUL1, INHBA,…	-	SMNDC1, BCL2L2, BFAR, ACVR1, BAG1, GPX1, SAP30BP, BCAR1, MIF, RNF7, TGFB2, ARHGDIA, FOXO1, SFN, VEGFA, EIF5A, GCLC, BOK, GSTP1, COL4A3, SON, LGALS1, HSPB1, HIPK3, TPD52L1, BAK1, PLAGL1, VCP, CFL1, BECN1, HIP1, TAX1BP1, NOL3, CIAPIN1, RTN4, ERN1, ERCC5, BBC3, RELA, HTATIP2, IKBIP, CYCS, ASNS, DAPK2, MAP3K5, AVEN, GLO1, CADM1, STAT1, CDK5, DAPK3, UNC13B, NME2, PPP2CA, IGFBP3, BAX, HSPD1, CLN3, KRT1…	-
REGULATION_OF_BINDING	0.0374626	20	ns	ns	ns	ns	ns	ns	NPM1, UBE2N, ID3, CEBPG, GTPBP4, PYCARD, UBE2V1, RELA, EP300, FLNA, APEX1, NME1, DPH3, SMAD2, ERC1, TGFB1, BCL3, SUMO1, BCL10, NLRC3	-	-	-
REGULATION_OF_BIOLOGICAL_QUALITY	7.05812e-05	96	ns	ns	ns	ns	ns	ns	GNB3, PTGS2, SMAD3, IL6, BCAR1, MYC, CD9, GHRL, PCSK9, SERTAD2, SLC30A5, GCLC, GP9, STC1, ATP7A, CCL7, GLRA1, TARBP2, CEBPG, CCL5, GTPBP4, GYLTL1B, HPX, GCH1, COPA, DDIT3, LCAT, AKT1, SLC12A4, CALR, CDKN2AIP, ADORA2A, FTH1, CDC42EP4, APOE, PABPC1, NOP58, RPS19, YWHAH, SERPINE1, SOD1, TMPRSS6, GRK1, GP1BA, HCLS1, BARD1, BDKRB2, ETS1, EP300, SMAD4, ALS2, XRN2, CLN3, THBD, GDNF, NPC2, F2, INHBA, ATP…	-	-	-
REGULATION_OF_CATALYTIC_ACTIVITY	2.50001e-07	77	ns	ns	ns	ns	ns	ns	CDK5R1, FPR1, SMAD3, SPRED2, CKS1B, UBE2N, GTF2H1, GPS2, CHEK1, GHRL, CAND1, S1PR2, BIRC5, GNAI2, SERINC1, CCND2, ATP7A, MAP3K2, TARBP2, GADD45B, GTPBP4, SERTAD1, HIPK3, ARHGAP27, TRAF7, GABBR1, EREG, ADRA2A, DIABLO, TRIB3, ERN1, LAX1, CCNT1, SOD1, BBC3, CAP1, PAK2, CYCS, GNAI3, MAP3K7, CHRM1, ANGPTL4, RAB3GAP2, CD4, GLA, LATS2, ALS2, TRIB1, DUSP2, CCNK, CCNG1, F2, CDKN3, CDC25C, HEXIM1, CKS2, DU…	-	-	-
REGULATION_OF_CELL_CYCLE	3.47384e-09	61	ns	ns	ns	ns	8.45644e-06	70	CDK5R1, RHOB, CDK2, SMAD3, CDK13, STK11, CKS1B, MFN2, PPP1R15A, GTF2H1, MYC, RASSF1, CHEK1, BIRC5, SMC1A, SIK1, CCND2, ZWINT, CDC45, ATRIP, GTPBP4, SERTAD1, NEK2, EREG, NEK11, ERN1, CCNT1, PIN1, ASNS, NUSAP1, CCNA2, UBE2C, LATS2, CCNK, CCNG1, CDKN3, CDC25C, CUL1, RBBP8, INHBA, KHDRBS1, HEXIM1, CKS2, CDT1, LATS1, NPM2, HCFC1, BTG3, CCND1, TBRG1, MAD2L1, TBRG4, ANLN, EIF4G2, PPP1R13B, TGFB1, PCBP4,…	-	-	MAP2K6, NBN, BUB1B, CDK2, ATR, SMAD3, RCC1, APBB1, PKMYT1, CHEK1, BIRC5, SMC1A, GAS7, MAPK12, CDC45, CDKN2B, ING4, GADD45A, JMY, CDC7, NEK6, TBX3, NEK2, GAS1, RINT1, NEK11, PPP1R9B, SPHK1, FBXO5, UHRF2, HUS1, NUSAP1, CCNA2, ZW10, ATM, CCNG2, FANCG, SESN1, CHMP1A, CDKN3, CDC25A, CUL1, RBBP8, CDKN2C, TIPIN, KHDRBS1, HEXIM1, TIMELESS, GMNN, FOXO4, CDT1, CDKN2A, CDKN1C, RAD1, XPC, PTEN, CDKN1B, BUB1,…
REGULATION_OF_CELL_PROLIFERATION	0.000532171	74	ns	ns	ns	ns	ns	ns	CHRNA10, BAP1, KLF4, CDK2, CDK13, GNRH1, NPM1, IL6, MFN2, CDH13, MYC, CHEK1, GHRL, S1PR2, ARHGEF2, EMP3, VEGFA, CXCL10, GNL3, ABI1, CTBP1, GTPBP4, SERTAD1, SSR1, CXCL5, RBBP4, BTG2, TOB1, IL27, FABP3, EREG, ADRA2A, FTH1, BNIPL, TIMP1, HCLS1, IL12RB2, ETS1, CHRM1, NME2, RHOG, CXCL1, MARK4, ING1, NAMPT, TCFL5, IL11, FGF7, DNAJA2, FOSL1, CDKN3, KLF10, CUL1, NME1, MDM2, BTG1, EGR4, BTG3, TOB2, MNT, T…	-	-	-
REGULATION_OF_CELLULAR_COMPONENT_ORGANIZATION_AND_BIOGENESIS	0.0271688	34	ns	ns	ns	ns	ns	ns	RAC1, MAPRE1, UBE2N, CDH13, GHRL, ARHGEF2, EIF3H, EIF5A, CBL, MAPT, UPF1, EIF3C, EIF1, SET, CDC42EP4, RTN4, APOE, YWHAH, EIF3D, PAIP2B, PAIP2, LATS1, HCFC1, EIF4H, EIF3G, EIF4G2, CDC42, UBB, ETF1, LIMA1, TERF2, RASA1, EIF5, EIF3A	-	-	-
REGULATION_OF_CELLULAR_METABOLIC_PROCESS	5.32178e-24	217	ns	ns	ns	ns	2.73103e-16	261	MAPRE1, KLF4, CDK2, HMGA1, CNBP, UBP1, SMAD3, CREB5, NR1H2, CHD4, NPM1, IL6, ERF, ZHX3, PQBP1, UBE2N, MAST2, GTF2H1, THRAP3, MYC, GHRL, UBN1, ARHGEF2, CHD1, NAA15, ZHX2, NECAB3, NR5A1, EIF3H, EIF5A, GCLC, UBE2V2, CCND2, MTF1, ID3, MAPT, CDC45, NFATC2, TARBP2, CEBPG, UPF1, POLH, ARID5A, EGR1, GTPBP4, BACE2, ATG7, SP3, DNAJC1, SP4, ELL3, ELF4, EIF3C, EIF1, PYCARD, DDIT3, UBE2V1, REST, CREM, IL27, S…	-	-	MTIF3, MED7, ATF7IP, LIMD1, NBN, NRG1, NFYB, CDK2, BRD7, ARF6, HMGA1, UBP1, BOLL, TCF3, ATR, SMAD3, NR2F2, SCAP, CHD4, NRF1, EIF2AK3, CAMKK2, ZHX3, ZMYND11, APBB1, UBE2N, CARM1, SMARCC2, NCK1, UBN1, KCNIP3, ZHX2, TBX2, PPARGC1B, MTIF2, EIF4B, BRIP1, ELK1, KAT6B, KAT2A, MED23, CDC45, CDKN2B, FOXP3, IL12A, NPAS2, POLH, ABCA2, EGR1, TCF4, BACE2, HELLS, TAF8, SP4, NDUFS4, ENG, NAA16, ING4, REST, EIF3…
REGULATION_OF_CELLULAR_PROTEIN_METABOLIC_PROCESS	5.88026e-05	48	ns	ns	ns	ns	ns	ns	MAPRE1, IL6, UBE2N, MAST2, GHRL, ARHGEF2, NECAB3, EIF3H, EIF5A, CCND2, MAPT, CEBPG, UPF1, GTPBP4, BACE2, ATG7, DNAJC1, EIF3C, EIF1, IL27, SET, EREG, TIMP1, HCLS1, TRNAU1AP, EIF3D, EIF4A3, CLCF1, PAIP2B, PRKCG, IL17F, PAIP2, CD80, INHBA, LATS1, EIF4H, IGF2BP2, CCND1, EIF3G, EIF4G2, TGFB1, BCL3, BCL10, ETF1, LIMA1, RASA1, EIF5, EIF3A	-	-	-
REGULATION_OF_CYCLIN_DEPENDENT_PROTEIN_KINASE_ACTIVITY	0.000177143	19	ns	ns	ns	ns	ns	ns	CDK5R1, CKS1B, GTF2H1, CHEK1, CCND2, GTPBP4, SERTAD1, CCNT1, LATS2, CCNK, CCNG1, CDKN3, CDC25C, HEXIM1, CKS2, LATS1, CCND1, CDC37, CDC6	-	-	-
REGULATION_OF_DEVELOPMENTAL_PROCESS	1.18947e-10	118	ns	ns	0.00105146	131	ns	ns	SMNDC1, CDK5R1, MAPK1, RHOB, SMAD3, NPM1, IL6, BCAR1, MIF, CIDEB, CDH13, GHRL, ARHGDIA, PCSK9, BIRC5, RNH1, VEGFA, EIF5A, GCLC, SIK1, GSTP1, MAPT, BCL2L11, CEBPG, SON, LGALS1, MAPK8, HIPK3, PYCARD, TRAF7, IL27, CASP4, CALR, CD74, CFL1, HDAC5, TAX1BP1, EREG, DIABLO, CDC42EP4, RTN4, APOE, ERN1, YWHAH, BCLAF1, SOD1, BBC3, RELA, ADIG, CTSB, TPT1, CYCS, ASNS, HDAC1, TOP2A, CLCF1, SOCS5, BARD1, ETS1, H…	-	SMNDC1, HDAC7, BCL2L2, RHOB, BFAR, ACVR1, BOC, BAG1, GPX1, SAP30BP, BCAR1, MIF, RNF7, SERPINF1, TGFB2, ARHGDIA, FOXO1, SFN, FST, VEGFA, EIF5A, GCLC, BOK, SIK1, GSTP1, COL4A3, NPPB, NPTN, SON, LGALS1, HSPB1, HIPK3, TPD52L1, BAK1, PLAGL1, VCP, CFL1, HDAC5, BECN1, HIP1, TAX1BP1, EREG, NOL3, CIAPIN1, RTN4, ERN1, YWHAH, ERCC5, COL4A4, BBC3, RELA, HTATIP2, IKBIP, SLIT2, CYCS, ASNS, DAPK2, MAP3K5, AVEN,…	-
REGULATION_OF_DNA_BINDING	ns	ns	ns	ns	ns	ns	ns	ns	-	-	-	-
REGULATION_OF_DNA_METABOLIC_PROCESS	0.0386526	17	ns	ns	ns	ns	ns	ns	CDK2, UBE2N, UBE2V2, CDC45, CEBPG, POLH, GTPBP4, UBE2V1, SET, EREG, KPNA2, PRKCG, CDT1, KPNA1, TGFB1, TERF2, CDC6	-	-	-
REGULATION_OF_GENE_EXPRESSION	3.48716e-18	180	ns	ns	ns	ns	3.42253e-13	221	KLF4, HMGA1, CNBP, UBP1, SMAD3, CREB5, NR1H2, CHD4, NPM1, IL6, ERF, ZHX3, PQBP1, UBE2N, MAST2, GTF2H1, THRAP3, CDH13, MYC, GHRL, UBN1, CHD1, NAA15, ZHX2, NECAB3, NR5A1, EIF3H, EIF5A, GCLC, MTF1, ID3, NFATC2, TARBP2, CEBPG, UPF1, ARID5A, EGR1, BACE2, SP3, SP4, ELL3, ELF4, EIF3C, EIF1, PYCARD, DDIT3, UBE2V1, REST, CREM, IL27, KAT7, IGF2, SMARCA5, CALR, GABPB2, HDAC5, ING2, NKRF, MAML1, SNF8, FOSB, …	-	-	MTIF3, MED7, ATF7IP, LIMD1, NRG1, NFYB, CDK6, BRD7, HMGA1, UBP1, BOLL, TCF3, SMAD3, NR2F2, SCAP, CHD4, NRF1, EIF2AK3, CAMKK2, ZHX3, ZMYND11, APBB1, UBE2N, CARM1, SMARCC2, CDH13, UBN1, KCNIP3, H2AFY2, ZHX2, TBX2, PPARGC1B, MTIF2, EIF4B, BRIP1, H2AFY, ELK1, KAT6B, KAT2A, MED23, FOXP3, NPAS2, ABCA2, EGR1, TCF4, BACE2, HELLS, TAF8, SP4, ENG, NAA16, ING4, REST, EIF3F, CREM, JMY, E2F1, DNMT3B, KAT7, TR…
REGULATION_OF_GENE_EXPRESSION_EPIGENETIC	ns	ns	ns	ns	ns	ns	0.0235785	16	-	-	-	ATF7IP, HMGA1, H2AFY2, H2AFY, HELLS, DNMT3B, IGF2, DNMT1, SIRT4, SMARCD1, GLMN, SIRT1, ATRX, TRIM27, DGCR8, SIRT5
REGULATION_OF_I_KAPPAB_KINASE_NF_KAPPAB_CASCADE	9.60693e-10	40	ns	ns	ns	ns	ns	ns	ECT2, RHOA, PPM1A, RIPK1, UBE2N, EEF1D, TMEM9B, TNFRSF10B, LGALS1, UBE2V1, TBK1, RELA, TNFRSF1A, ZDHHC17, SLC35B2, BIRC2, NDFIP2, HMOX1, LITAF, RHOC, FLNA, SHISA5, ECM1, FKBP1A, SLC20A1, REL, F2R, TICAM1, CXXC5, MYD88, NDFIP1, NUP62, BCL10, VAPA, MIER1, TNFAIP3, SQSTM1, BUD31, RPL17, CFLAR	-	-	-
REGULATION_OF_KINASE_ACTIVITY	1.3672e-07	52	ns	ns	ns	ns	ns	ns	CDK5R1, FPR1, SPRED2, CKS1B, GTF2H1, GPS2, CHEK1, GHRL, S1PR2, CCND2, MAP3K2, TARBP2, GADD45B, GTPBP4, SERTAD1, HIPK3, TRAF7, EREG, ADRA2A, TRIB3, ERN1, LAX1, CCNT1, SOD1, PAK2, MAP3K7, CHRM1, CD4, LATS2, ALS2, TRIB1, DUSP2, CCNK, CCNG1, CDKN3, CDC25C, HEXIM1, CKS2, DUSP6, MAP3K11, LATS1, TRAF2, CCND1, MAP3K6, SPRED1, SHC1, CDC37, DUSP8, GNG3, CDC6, DUSP16, MAP2K3	-	-	-
REGULATION_OF_MAP_KINASE_ACTIVITY	ns	ns	ns	ns	ns	ns	ns	ns	-	-	-	-
REGULATION_OF_METABOLIC_PROCESS	1.86229e-24	220	ns	ns	ns	ns	1.92409e-16	264	PIGA, MAPRE1, KLF4, CDK2, HMGA1, CNBP, UBP1, SMAD3, CREB5, NR1H2, CHD4, NPM1, IL6, ERF, ZHX3, PQBP1, UBE2N, MAST2, GTF2H1, THRAP3, MYC, GHRL, UBN1, ARHGEF2, CHD1, NAA15, ZHX2, NECAB3, NR5A1, EIF3H, EIF5A, GCLC, UBE2V2, CCND2, MTF1, ID3, MAPT, CDC45, NFATC2, TARBP2, CEBPG, UPF1, POLH, ARID5A, EGR1, GTPBP4, BACE2, ATG7, SP3, DNAJC1, SP4, ELL3, ELF4, EIF3C, EIF1, PYCARD, DDIT3, UBE2V1, REST, CREM, I…	-	-	MTIF3, MED7, ATF7IP, LIMD1, NBN, NRG1, NFYB, CDK2, BRD7, ARF6, HMGA1, UBP1, BOLL, TCF3, ATR, SMAD3, NR2F2, SCAP, CHD4, NRF1, EIF2AK3, CAMKK2, ZHX3, ZMYND11, APBB1, UBE2N, CARM1, EGLN2, SMARCC2, NCK1, UBN1, KCNIP3, ZHX2, TBX2, PPARGC1B, MTIF2, EIF4B, BRIP1, ELK1, KAT6B, KAT2A, MED23, CDC45, CDKN2B, FOXP3, IL12A, NPAS2, POLH, ABCA2, EGR1, TCF4, BACE2, HELLS, TAF8, SP4, NDUFS4, ENG, NAA16, ING4, RES…
REGULATION_OF_MOLECULAR_FUNCTION	1.50271e-10	95	ns	ns	0.000787549	103	ns	ns	CDK5R1, FPR1, SMAD3, SPRED2, NPM1, CKS1B, UBE2N, GTF2H1, GPS2, CHEK1, GHRL, CAND1, S1PR2, BIRC5, GNAI2, SERINC1, CCND2, ID3, ATP7A, MAP3K2, TARBP2, CEBPG, GADD45B, GTPBP4, SERTAD1, HIPK3, PYCARD, ARHGAP27, UBE2V1, TRAF7, GABBR1, EREG, ADRA2A, DIABLO, TRIB3, ERN1, LAX1, CCNT1, SOD1, BBC3, RELA, CAP1, PAK2, CYCS, GNAI3, MAP3K7, CHRM1, ANGPTL4, EP300, RAB3GAP2, CD4, GLA, LATS2, ALS2, TRIB1, FLNA, DU…	-	EDA, GLP1R, ADRB3, TNNT2, GPX1, EGLN1, PRDX3, EDF1, PPP2R4, COMMD7, SFN, GNAI2, SERINC1, CAMK2A, CCND2, ID3, COL4A3, GADD45B, GTPBP4, SERTAD1, RGS3, PIK3CB, HIPK3, ADAP1, ARHGAP27, UBE2V1, EDA2R, TPD52L1, GABBR1, BAK1, VCP, HIP1, APH1A, EREG, PLCE1, ADRA2A, CDK7, ANAPC2, TRIB3, ABRA, ID2, ERN1, LAX1, CCND3, DUSP9, BBC3, RELA, CAP1, PAK2, CAP2, CYCS, MAP3K5, GNAI3, STAT1, SERINC2, RAB3GAP2, MAP3K9…	-
REGULATION_OF_NUCLEOBASENUCLEOSIDENUCLEOTIDE_AND_NUCLEIC_ACID_METABOLIC_PROCESS	1.68605e-18	170	ns	ns	ns	ns	8.58098e-17	217	KLF4, CDK2, HMGA1, CNBP, UBP1, SMAD3, CREB5, NR1H2, CHD4, NPM1, ERF, ZHX3, PQBP1, UBE2N, GTF2H1, THRAP3, MYC, UBN1, CHD1, NAA15, ZHX2, NR5A1, GCLC, UBE2V2, MTF1, ID3, CDC45, NFATC2, TARBP2, CEBPG, POLH, ARID5A, EGR1, GTPBP4, SP3, SP4, ELL3, ELF4, PYCARD, DDIT3, UBE2V1, REST, CREM, SET, KAT7, SMARCA5, CALR, GABPB2, HDAC5, ING2, NKRF, MAML1, SNF8, FOSB, HIVEP3, HMGB2, EREG, PABPC1, YWHAH, KPNA2, BC…	-	-	MED7, ATF7IP, LIMD1, NBN, NRG1, NFYB, CDK2, BRD7, HMGA1, UBP1, TCF3, ATR, SMAD3, NR2F2, SCAP, CHD4, NRF1, CAMKK2, ZHX3, ZMYND11, APBB1, UBE2N, CARM1, SMARCC2, UBN1, KCNIP3, ZHX2, TBX2, PPARGC1B, BRIP1, ELK1, KAT6B, KAT2A, MED23, CDC45, FOXP3, NPAS2, POLH, ABCA2, EGR1, TCF4, HELLS, TAF8, SP4, ENG, NAA16, ING4, REST, CREM, JMY, E2F1, SET, KAT7, TRERF1, PATZ1, PITX2, SUDS3, TSSK4, SRSF10, SMARCA5, C…
REGULATION_OF_PROGRAMMED_CELL_DEATH	5.83839e-10	96	ns	ns	0.000774997	106	ns	ns	SMNDC1, CDK5R1, MAPK1, SMAD3, NPM1, IL6, BCAR1, MIF, CIDEB, CDH13, GHRL, ARHGDIA, PCSK9, BIRC5, VEGFA, EIF5A, GCLC, GSTP1, BCL2L11, CEBPG, SON, LGALS1, MAPK8, HIPK3, PYCARD, TRAF7, CASP4, CALR, CD74, CFL1, TAX1BP1, DIABLO, RTN4, APOE, ERN1, BCLAF1, SOD1, BBC3, RELA, CTSB, TPT1, CYCS, ASNS, HDAC1, TOP2A, CLCF1, BARD1, HSP90B1, NME2, ANGPTL4, BIRC6, PPP2CA, HSPD1, CLN3, GDNF, F2, CDK1, CUL1, INHBA,…	-	SMNDC1, BCL2L2, BFAR, ACVR1, BAG1, GPX1, SAP30BP, BCAR1, MIF, RNF7, TGFB2, ARHGDIA, FOXO1, SFN, VEGFA, EIF5A, GCLC, BOK, GSTP1, COL4A3, SON, LGALS1, HSPB1, HIPK3, TPD52L1, BAK1, PLAGL1, VCP, CFL1, BECN1, HIP1, TAX1BP1, NOL3, CIAPIN1, RTN4, ERN1, ERCC5, BBC3, RELA, HTATIP2, IKBIP, CYCS, ASNS, DAPK2, MAP3K5, AVEN, GLO1, CADM1, STAT1, CDK5, DAPK3, UNC13B, NME2, PPP2CA, IGFBP3, BAX, HSPD1, CLN3, KRT1…	-
REGULATION_OF_PROTEIN_KINASE_ACTIVITY	7.59377e-08	52	ns	ns	ns	ns	ns	ns	CDK5R1, FPR1, SPRED2, CKS1B, GTF2H1, GPS2, CHEK1, GHRL, S1PR2, CCND2, MAP3K2, TARBP2, GADD45B, GTPBP4, SERTAD1, HIPK3, TRAF7, EREG, ADRA2A, TRIB3, ERN1, LAX1, CCNT1, SOD1, PAK2, MAP3K7, CHRM1, CD4, LATS2, ALS2, TRIB1, DUSP2, CCNK, CCNG1, CDKN3, CDC25C, HEXIM1, CKS2, DUSP6, MAP3K11, LATS1, TRAF2, CCND1, MAP3K6, SPRED1, SHC1, CDC37, DUSP8, GNG3, CDC6, DUSP16, MAP2K3	-	-	-
REGULATION_OF_PROTEIN_METABOLIC_PROCESS	7.2252e-06	52	ns	ns	ns	ns	ns	ns	MAPRE1, IL6, UBE2N, MAST2, GHRL, ARHGEF2, NECAB3, EIF3H, EIF5A, CCND2, MAPT, CEBPG, UPF1, GTPBP4, BACE2, ATG7, DNAJC1, EIF3C, EIF1, IL27, SET, EREG, TIMP1, HCLS1, TRNAU1AP, EIF3D, EIF4A3, CLCF1, PAIP2B, PRKCG, IL17F, PAIP2, CD80, INHBA, LATS1, MDM2, HCFC1, EIF4H, IGF2BP2, CCND1, EIF3G, ATP6AP2, EIF4G2, CDC42, TGFB1, BCL3, BCL10, ETF1, LIMA1, RASA1, EIF5, EIF3A	-	-	-
REGULATION_OF_RESPONSE_TO_STIMULUS	ns	ns	ns	ns	ns	ns	ns	ns	-	-	-	-
REGULATION_OF_RNA_METABOLIC_PROCESS	5.69543e-14	129	ns	ns	ns	ns	3.11907e-13	166	KLF4, HMGA1, CNBP, UBP1, SMAD3, CREB5, CHD4, ERF, ZHX3, PQBP1, GTF2H1, THRAP3, MYC, UBN1, CHD1, NAA15, ZHX2, NR5A1, MTF1, NFATC2, TARBP2, CEBPG, ARID5A, SP3, SP4, ELL3, ELF4, DDIT3, UBE2V1, REST, CREM, KAT7, SMARCA5, CALR, GABPB2, HDAC5, ING2, MAML1, SNF8, FOSB, HMGB2, PABPC1, HNRNPF, SLA2, DNMT1, HCLS1, LRRFIP1, ATF4, POLR2L, NFYA, VPS4B, TNFRSF1A, TADA3, TGIF1, YY1, PRKAR1A, EPC1, TCEB1, HMGA2,…	-	-	MED7, ATF7IP, LIMD1, NFYB, BRD7, HMGA1, UBP1, TCF3, SMAD3, NR2F2, SCAP, CHD4, NRF1, ZHX3, ZMYND11, CARM1, SMARCC2, UBN1, KCNIP3, ZHX2, TBX2, PPARGC1B, BRIP1, ELK1, KAT2A, MED23, FOXP3, NPAS2, ABCA2, TCF4, HELLS, TAF8, SP4, NAA16, ING4, REST, CREM, JMY, E2F1, KAT7, TRERF1, PATZ1, PITX2, SRSF10, SMARCA5, TBX3, CALR, SMARCE1, SNAI2, GABPB2, ZEB1, ING2, TRAPPC2, MEIS2, MECP2, KLF12, TAF6L, HIF1A, SMA…
REGULATION_OF_SIGNAL_TRANSDUCTION	3.0969e-09	70	ns	ns	0.00539046	73	ns	ns	SIK2, ECT2, RAC1, RHOA, PPM1A, SMAD3, RIPK1, MFN2, UBE2N, EEF1D, CDH13, TMEM9B, TNFRSF10B, LGALS1, ARHGAP27, UBE2V1, TRAF7, GNG4, CDKN2AIP, RGS16, EREG, TBK1, SLA2, GRK1, RELA, HCLS1, TNFRSF1A, ZDHHC17, SLC35B2, BIRC2, CLCF1, NDFIP2, TAX1BP3, HMOX1, MAPK8IP1, SMAD4, LITAF, ALS2, RHOC, IL17F, FLNA, SHISA5, ECM1, PEG10, INHBA, RIC8B, FKBP1A, SLC20A1, REL, F2R, TICAM1, AMBP, ATP6AP2, SMAD2, CXXC5, T…	-	RAC1, RHOA, PPM1A, ACVR1, ADRB3, DMPK, RAMP1, MFN2, MAVS, EEF1D, CD40, MAPK8IP3, TNFRSF10B, LYN, GRK5, LGALS1, RGS3, WLS, ARHGAP27, UBE2V1, EDA2R, TPD52L1, AFAP1L2, HTR2B, GNG4, LGALS9, TFG, IGF1, EREG, PLCE1, NOD1, ABRA, SLA2, RELA, SLC44A2, ZIC1, GJA1, CDC42BPB, ZDHHC13, TAB2, ADRB2, RHOC, FLNA, CITED2, ECM1, INHBA, FKBP1A, MDFI, BST2, RGS4, TGFA, REL, F2R, NOTCH2, GRK4, TICAM1, GRK6, RGS5, HIP…	-
REGULATION_OF_TRANSCRIPTION	7.15475e-16	153	ns	ns	ns	ns	4.53339e-13	192	KLF4, HMGA1, CNBP, UBP1, SMAD3, CREB5, NR1H2, CHD4, NPM1, ERF, ZHX3, PQBP1, UBE2N, GTF2H1, THRAP3, MYC, UBN1, CHD1, NAA15, ZHX2, NR5A1, GCLC, MTF1, ID3, NFATC2, TARBP2, CEBPG, ARID5A, EGR1, SP3, SP4, ELL3, ELF4, PYCARD, DDIT3, UBE2V1, REST, CREM, KAT7, SMARCA5, CALR, GABPB2, HDAC5, ING2, NKRF, MAML1, SNF8, FOSB, HIVEP3, HMGB2, EREG, YWHAH, BCLAF1, SLA2, DNMT1, RELA, HCLS1, LRRFIP1, ATF4, POLR2L, …	-	-	MED7, ATF7IP, LIMD1, NRG1, NFYB, BRD7, HMGA1, UBP1, TCF3, SMAD3, NR2F2, SCAP, CHD4, NRF1, CAMKK2, ZHX3, ZMYND11, APBB1, UBE2N, CARM1, SMARCC2, UBN1, KCNIP3, ZHX2, TBX2, PPARGC1B, BRIP1, ELK1, KAT6B, KAT2A, MED23, FOXP3, NPAS2, ABCA2, EGR1, TCF4, HELLS, TAF8, SP4, ENG, NAA16, ING4, REST, CREM, JMY, E2F1, KAT7, TRERF1, PATZ1, PITX2, SUDS3, TSSK4, SMARCA5, TBX3, CALR, SMARCE1, SNAI2, GABPB2, ZEB1, I…
REGULATION_OF_TRANSCRIPTION_FROM_RNA_POLYMERASE_II_PROMOTER	6.35301e-07	76	ns	ns	ns	ns	1.08749e-05	96	UBP1, SMAD3, CHD4, ERF, GTF2H1, THRAP3, MYC, UBN1, CHD1, NR5A1, MTF1, TARBP2, CEBPG, SP4, ELL3, ELF4, SMARCA5, GABPB2, MAML1, SNF8, FOSB, HMGB2, SLA2, DNMT1, LRRFIP1, ATF4, TNFRSF1A, TADA3, TGIF1, YY1, PRKAR1A, EPC1, TCEB1, ZBTB38, UHRF1, KLF9, LITAF, STAT3, FOSL1, EPAS1, VEZF1, MED20, KLF10, FOS, RBBP8, ELF1, INHBA, CCNH, HEXIM1, HDAC8, JUNB, PPARD, RYBP, MDM2, SREBF1, DR1, RNF4, FOXO3, SREBF2, …	-	-	MED7, ATF7IP, BRD7, UBP1, SMAD3, NR2F2, CHD4, NRF1, ZMYND11, SMARCC2, UBN1, KCNIP3, PPARGC1B, BRIP1, ELK1, KAT2A, MED23, NPAS2, ABCA2, SP4, JMY, E2F1, SMARCA5, TBX3, SMARCE1, SNAI2, GABPB2, ZEB1, MEIS2, MECP2, KLF12, TAF6L, HIF1A, SMARCA2, HMGB2, DNMT1, RUNX1, SOX21, TFAP4, MED21, BMP6, DBP, TNFRSF1A, ORC2, GLIS1, TIAL1, SMARCD1, UHRF1, CREG1, MYCN, HIRA, ZMIZ2, VHL, IRF2, VEZF1, BCL6, RBBP8, PHF…
REGULATION_OF_TRANSCRIPTIONDNA_DEPENDENT	1.07244e-12	124	ns	ns	ns	ns	9.92818e-13	162	KLF4, HMGA1, CNBP, UBP1, SMAD3, CREB5, CHD4, ERF, ZHX3, PQBP1, GTF2H1, THRAP3, MYC, UBN1, CHD1, NAA15, ZHX2, NR5A1, MTF1, NFATC2, TARBP2, CEBPG, ARID5A, SP3, SP4, ELL3, ELF4, DDIT3, UBE2V1, REST, CREM, KAT7, SMARCA5, CALR, GABPB2, HDAC5, ING2, MAML1, SNF8, FOSB, HMGB2, SLA2, DNMT1, HCLS1, LRRFIP1, ATF4, POLR2L, NFYA, VPS4B, TNFRSF1A, TADA3, TGIF1, YY1, PRKAR1A, EPC1, TCEB1, HMGA2, ZBTB38, NME2, B…	-	-	MED7, ATF7IP, LIMD1, NFYB, BRD7, HMGA1, UBP1, TCF3, SMAD3, NR2F2, SCAP, CHD4, NRF1, ZHX3, ZMYND11, CARM1, SMARCC2, UBN1, KCNIP3, ZHX2, TBX2, PPARGC1B, BRIP1, ELK1, KAT2A, MED23, FOXP3, NPAS2, ABCA2, TCF4, HELLS, TAF8, SP4, NAA16, ING4, REST, CREM, JMY, E2F1, KAT7, TRERF1, PATZ1, PITX2, SMARCA5, TBX3, CALR, SMARCE1, SNAI2, GABPB2, ZEB1, ING2, TRAPPC2, MEIS2, MECP2, KLF12, TAF6L, HIF1A, SMARCA2, HM…
REGULATION_OF_TRANSFERASE_ACTIVITY	1.2926e-07	53	ns	ns	ns	ns	ns	ns	CDK5R1, FPR1, SPRED2, CKS1B, GTF2H1, GPS2, CHEK1, GHRL, S1PR2, SERINC1, CCND2, MAP3K2, TARBP2, GADD45B, GTPBP4, SERTAD1, HIPK3, TRAF7, EREG, ADRA2A, TRIB3, ERN1, LAX1, CCNT1, SOD1, PAK2, MAP3K7, CHRM1, CD4, LATS2, ALS2, TRIB1, DUSP2, CCNK, CCNG1, CDKN3, CDC25C, HEXIM1, CKS2, DUSP6, MAP3K11, LATS1, TRAF2, CCND1, MAP3K6, SPRED1, SHC1, CDC37, DUSP8, GNG3, CDC6, DUSP16, MAP2K3	-	-	-
REGULATION_OF_TRANSLATION	0.00378465	29	ns	ns	ns	ns	ns	ns	IL6, MAST2, GHRL, NECAB3, EIF3H, EIF5A, CEBPG, UPF1, BACE2, EIF3C, EIF1, IL27, EREG, TRNAU1AP, EIF3D, EIF4A3, PAIP2B, IL17F, PAIP2, INHBA, EIF4H, IGF2BP2, EIF3G, EIF4G2, BCL3, BCL10, ETF1, EIF5, EIF3A	-	-	-
REGULATION_OF_TRANSLATIONAL_INITIATION	ns	ns	ns	ns	ns	ns	ns	ns	-	-	-	-
REGULATION_OF_TRANSPORT	ns	ns	ns	ns	ns	ns	ns	ns	-	-	-	-
REPLICATION_FORK	ns	ns	ns	ns	ns	ns	6.86344e-09	16	-	-	-	RPA3, RFC5, PCNA, RFC1, POLA1, PURA, RFC4, ZMIZ2, MCM3, RPA2, BCL6, RPA1, CDT1, RFC3, RFC2, MCM7
RESPIRATORY_CHAIN_COMPLEX_I	ns	ns	0.011859	8	ns	ns	ns	ns	-	NDUFA9, NDUFS1, NDUFS3, NDUFS8, NDUFS2, NDUFAB1, NDUFS7, NDUFA13	-	-
RESPONSE_TO_CHEMICAL_STIMULUS	0.00441	67	ns	ns	ns	ns	ns	ns	DUSP1, MAPK1, FPR1, DUOX1, PAPD7, TULP4, CXCL2, SERPINH1, CDH13, GHRL, PCSK9, MAP2K1, TAS1R3, PLAU, GNAI2, SLC30A5, GCLC, CXCL10, STC1, MTF1, NQO1, ENSA, CCL7, CCL5, ABAT, KCNIP2, CCL25, CXCL5, STK25, ADIPOR2, DGKD, DNAJB2, PRDX5, CCL20, ERN1, SOD1, OXSR1, RELA, HCLS1, CXCL1, PRDX6, LATS2, GYS2, ADIPOR1, NDRG1, FOSL1, DNAJB1, SRXN1, CX3CL1, PRNP, LATS1, TOP1, CHRNA4, DNAJA1, HERPUD1, PDCD6, DHCR2…	-	-	-
RESPONSE_TO_DNA_DAMAGE_STIMULUS	ns	ns	0.0208865	38	ns	ns	8.13002e-11	75	-	MAP2K6, NBN, LIG1, PARP1, PMS2, RAD17, NAE1, MLH1, ATXN3, SMUG1, ERCC8, RINT1, PMS1, HUS1, ATM, POLE2, AIFM1, MRE11A, MSH2, RUVBL2, WRNIP1, ERCC4, BCL6, RPA1, POLD1, NTHL1, RAD1, ABL1, MMS19, XPC, RAD50, MNAT1, IGHMBP2, CHEK2, RECQL, ALKBH1, RAD54B, UNG	-	MAP2K6, NBN, RPAIN, RAD54L, ATR, LIG1, PARP1, PMS2, GTF2H4, UBE2N, XRCC4, CHEK1, SMC1A, MAPK12, MLH1, RAD21, POLH, POLQ, RAD51B, GADD45A, POLE, BRE, MSH6, POLA1, BLM, POLG, HMGB2, RINT1, FEN1, NEK11, PMS1, RECQL4, HUS1, XRCC6, CCNA2, ATM, SPDYA, POLE2, MRE11A, BRCA2, MSH2, DDB2, FANCG, SESN1, MSH5, RAD23B, RAD51C, TDG, BCL6, RBBP8, XRCC2, RPA1, POLD1, ASF1A, FANCA, PARP3, MPG, RAD1, RFC3, XPC, AT…
RESPONSE_TO_ENDOGENOUS_STIMULUS	ns	ns	ns	ns	ns	ns	7.79059e-07	78	-	-	-	MAP2K6, NBN, RPAIN, RAD54L, ATR, LIG1, PARP1, PMS2, GTF2H4, UBE2N, XRCC4, CDH13, CHEK1, SMC1A, MAPK12, MLH1, RAD21, POLH, POLQ, RAD51B, ABCA2, GADD45A, POLE, BRE, MSH6, POLA1, BLM, POLG, HMGB2, RINT1, FEN1, NEK11, PMS1, RECQL4, HUS1, XRCC6, CCNA2, ATM, SPDYA, POLE2, MRE11A, BRCA2, MSH2, DDB2, FANCG, SESN1, MSH5, RAD23B, RAD51C, TDG, BCL6, RBBP8, XRCC2, RPA1, POLD1, ASF1A, FANCA, PARP3, MPG, RAD1,…
RESPONSE_TO_EXTERNAL_STIMULUS	0.000634122	72	ns	ns	ns	ns	ns	ns	RAC1, MAPK1, ABCF1, FPR1, TULP4, CXCL2, CDH13, GHRL, PCSK9, MAP2K1, PLAU, GNAI2, CXCL10, GP9, STC1, ENSA, CCL7, GLRA1, CEBPB, CCL5, CD97, CCL25, CXCL5, NFE2L1, TNFAIP6, SAG, NFATC4, HDAC5, ADORA2A, PRDX5, EREG, CCL20, OPN1SW, RPS19, SERPINE1, GPR68, SOD1, TMPRSS6, GRK1, ACHE, RELA, GP1BA, TNFRSF1A, ASNS, F11R, ORM2, CXCL1, C2, THBD, FGF7, FOSL1, F2, FOS, CX3CL1, INHBA, AOC3, SREBF1, PROS1, F2R, P…	-	-	-
RESPONSE_TO_STRESS	2.81399e-07	120	ns	ns	ns	ns	ns	ns	DUSP1, RAC1, ABCF1, SMAD3, NPM1, UBE2N, PPP1R15A, GTF2H1, CIDEB, CXCL2, SERPINH1, CHEK1, GHRL, PCSK9, SMC1A, VEGFA, GCLC, CXCL10, UBE2V2, GP9, ATRIP, CEBPG, CEBPB, CCL5, UPF1, POLH, CD97, GADD45B, CSNK1E, MAPK8, DDIT3, UBE2V1, CSNK1D, BTG2, NFE2L1, STK25, LUC7L3, TNFAIP6, MSH6, AKT1, NFATC4, HDAC5, POLG, DNAJB2, ADORA2A, PRDX5, HMGB2, EREG, CCL20, NEK11, TOPORS, ERN1, SERPINE1, GPR68, SOD1, TMPRS…	-	-	-
RESPONSE_TO_TEMPERATURE_STIMULUS	ns	ns	ns	ns	0.0371105	10	ns	ns	-	-	GCLC, EIF2B5, EIF2B1, AKT1, ERO1L, EIF2B2, ACOT11, GMPR, EIF2B3, DNAJB4	-
RHO_PROTEIN_SIGNAL_TRANSDUCTION	0.00693675	16	ns	ns	ns	ns	ns	ns	RAC1, RHOA, RHOB, ARHGAP1, CDH13, ARHGDIA, ARHGDIG, ARHGAP27, CFL1, ADRA2A, APOE, ARHGAP4, TAX1BP3, RHOG, ROCK1, ALS2	-	-	-
RIBONUCLEOPROTEIN_COMPLEX	2.71811e-07	50	ns	ns	ns	ns	ns	ns	SMNDC1, FAU, HNRNPH1, HNRNPH2, HNRNPM, PTBP1, SNRPA, SSB, ATXN2, DDX6, PTGES3, HNRNPA1, HNRNPUL1, RALY, SNRPG, RPL7A, SF1, HNRNPC, HNRNPU, SF3B4, HNRNPF, U2AF1, SF3A3, SNRPB, SRA1, DHX15, HNRNPA2B1, U2AF2, RPL27, SERP1, SNRNP70, PHF5A, RPL9, ZRSR2, RPS11, HNRNPL, APEX1, RRBP1, IVNS1ABP, HNRNPK, TXNL4A, SNRPC, SNRPD1, RPS7, PDCD7, EIF2S1, UTP18, NUFIP2, RRP9, SLBP	-	-	-
RIBONUCLEOPROTEIN_COMPLEX_BIOGENESIS_AND_ASSEMBLY	0.000181363	30	ns	ns	ns	ns	ns	ns	NPM1, NOLC1, EIF1AX, EIF3H, EIF5A, ATXN2, EIF3C, EIF1, SRSF5, SF1, NOP58, SDAD1, SF3A3, EIF3D, PAIP2B, NOP56, NOP14, PAIP2, EIF4H, TXNL4A, EIF3G, RPS14, SNRPD1, EIF4G2, EIF3B, FBL, SRSF1, EIF5, EIF3A, RRP9	-	-	-
RNA_BINDING	1.70886e-22	101	ns	ns	ns	ns	1.02979e-11	105	SMNDC1, RPL13, NHP2L1, RPS5, FAU, HNRNPH1, HNRNPA3, KIN, HNRNPH2, RPS15A, DAZAP1, PURB, NPM1, SARS, SYNCRIP, PTBP1, SERBP1, RPL4, STAU1, SSB, EIF4A1, EIF5A, EWSR1, TARBP2, PCBP2, RPLP2, SRSF3, DDX19B, RNPS1, CARS, SRRM1, HNRNPUL1, RALY, RPL7A, SF1, IGF2BP3, RPLP0, HNRNPU, SF3B4, RNMT, RPS25, EIF2S2, PABPC1, RPS19, HNRNPF, RPL41, LRRFIP1, SRSF4, RPS13, SF3A3, EIF4A3, RPLP1, SURF6, EIF4E, HNRNPA2B1…	-	-	RBM5, SLU7, RNASEL, RPS5, HNRNPH1, RPS29, ZRANB2, HNRNPA3, HNRNPR, HNRNPH2, RCAN3, RPS15A, RPS2, APOBEC1, RPS24, SYNCRIP, ADAT1, SERBP1, MRPL3, RBM6, RPL39, EIF4B, RPS20, EWSR1, MSI1, RPLP2, SRSF3, RNPS1, DZIP3, STAU2, SRSF10, HNRNPUL1, PPARGC1A, CIRBP, RPLP0, AUH, TIA1, TRNT1, HNRNPU, HNRNPF, CELF2, RPS21, SRSF4, SCAF11, SF3A3, RPP14, RPL29, RPLP1, TIAL1, EIF4E, HNRNPA2B1, RPL21, BARD1, HSP90B1,…
RNA_BIOSYNTHETIC_PROCESS	4.89913e-17	170	ns	ns	ns	ns	2.25133e-14	215	KLF4, POLR2D, HMGA1, CNBP, UBP1, SMAD3, CREB5, CHD4, ERF, ZHX3, PQBP1, GTF2H1, THRAP3, MYC, UBN1, CHD1, NAA15, ZHX2, NR5A1, MTF1, NFATC2, TARBP2, CEBPG, CEBPB, ARID5A, NFAT5, SP3, SP4, ELL3, ELF4, TARDBP, CDK9, DDIT3, UBE2V1, REST, CREM, GTF2B, NFE2L1, KAT7, SMARCA5, CALR, GABPB2, NFATC4, HDAC5, ING2, MAML1, SNF8, FOSB, HMGB2, EREG, CEBPD, TAF5, SNAPC5, PRDM4, YBX1, CCNT1, SLA2, POLR1E, SKIL, DNM…	-	-	TRIM24, MED7, ATF7IP, LIMD1, NFYB, TCEB2, NFIC, BRD7, HMGA1, UBP1, TCF3, SMAD3, NR2F2, SCAP, CHD4, NRF1, PARP1, GTF2E2, ZHX3, ZMYND11, GTF2H4, CARM1, SMARCC2, UBN1, KCNIP3, ZHX2, TBX2, PMF1, PPARGC1B, BRIP1, POLR2E, ELK1, KAT2A, MED23, NR3C1, TADA2A, FOXP3, NPAS2, ABCA2, NFAT5, TCF4, HELLS, TAF8, SP4, TARDBP, NAA16, ING4, REST, CREM, JMY, E2F1, KAT7, TRERF1, PATZ1, PITX2, SMARCA5, TBX3, BATF3, CA…
RNA_DEPENDENT_ATPASE_ACTIVITY	ns	ns	ns	ns	ns	ns	ns	ns	-	-	-	-
RNA_METABOLIC_PROCESS	8.03903e-30	241	0.00457508	140	ns	ns	9.97721e-22	291	SMNDC1, KLF4, POLR2D, HMGA1, CNBP, UBP1, KIN, SMAD3, CREB5, INTS6, CHD4, ERF, ZHX3, NOLC1, SARS, PQBP1, GTF2H1, THRAP3, SYNCRIP, PTBP1, MYC, UBN1, CHD1, NAA15, ZHX2, SSB, NR5A1, MTF1, ISG20, NFATC2, TARBP2, CEBPG, CEBPB, UPF1, ARID5A, NFAT5, SRSF7, SP3, SP4, RNPS1, ELL3, ELF4, TARDBP, CDK9, DDIT3, UBE2V1, REST, SRRM1, CREM, GTF2B, NFE2L1, HNRNPD, LUC7L3, KAT7, SRSF5, SMARCA5, CALR, HNRNPUL1, GABP…	SLU7, TRIM24, LIMD1, PAX8, PCBD2, TFB2M, NFIC, BRD7, HNRNPR, NR2F2, SMARCB1, PARP1, GTF2E2, CARM1, GEMIN8, SMARCC2, SMG5, INTS3, CRNKL1, PPARGC1B, POLR2E, POLR2G, INTS9, KAT2A, MED23, NR3C1, TADA2A, GTF3C4, MAX, SNAPC4, LSM6, WARS, PHF12, NAA16, POLR2J, ING4, CPSF1, JMY, SRPK2, PATZ1, PITX2, DDX23, SNAI2, RP9, CDC40, PPARGC1A, NFRKB, ECD, TRAPPC2, GTF2I, E2F6, TAF6L, HIF1A, HSF2, SMARCA2, POLR2K,…	-	RBM5, SLU7, TRIM24, MED7, ATF7IP, LIMD1, NFYB, TCEB2, NFIC, ZRANB2, BRD7, HMGA1, UBP1, TCF3, HNRNPR, SMAD3, NR2F2, SCAP, CHD4, NRF1, PARP1, GTF2E2, ZHX3, ZMYND11, NOLC1, GTF2H4, CARM1, GEMIN8, SMARCC2, SYNCRIP, ADAT1, UBN1, KCNIP3, RBM6, ZHX2, TBX2, PMF1, PPARGC1B, BRIP1, POLR2E, ELK1, INTS9, KAT2A, LSM4, MED23, NR3C1, TADA2A, FOXP3, NPAS2, ABCA2, LSM6, NFAT5, SRSF9, SRSF7, TCF4, HELLS, TAF8, SP4…
RNA_POLYMERASE_II_TRANSCRIPTION_FACTOR_ACTIVITY	0.00929801	45	ns	ns	ns	ns	ns	ns	ERF, GTF2H1, THRAP3, GABPA, NFAT5, SP4, BATF, GTF2B, JUN, PKNOX1, SMARCA5, SNF8, SF1, HMGN1, PRDM4, RELA, ATF4, ZBTB7B, TAF7, MYEF2, UHRF1, MLLT1, LITAF, ELL2, TAF10, CBFB, EPAS1, VEZF1, MED20, FOS, BTF3, IRF3, KLF13, JUNB, TAF9, SREBF1, SREBF2, TAF13, GTF2A1, ATF5, MED26, GMEB2, RFX1, MED14, MED13	-	-	-
RNA_PROCESSING	5.07959e-13	66	ns	ns	ns	ns	9.97968e-07	70	SMNDC1, KIN, INTS6, NOLC1, SARS, SYNCRIP, PTBP1, SSB, UPF1, SRSF7, RNPS1, SRRM1, HNRNPD, LUC7L3, SRSF5, HNRNPUL1, SNRPG, SF1, IGF2BP3, HNRNPC, SF3B4, RNMT, PABPC1, NOP58, HNRNPF, SRSF4, U2AF1, DDX54, SF3A3, SNRPB, DHX15, PPAN, NOP56, SNRNP70, CSTF2, TRA2B, SETX, PHF5A, NCBP2, SRSF2, AARS, NOP14, RBM3, KHDRBS1, SFPQ, DUSP11, CSTF3, IVNS1ABP, CDK11B, PRPF4B, SRSF11, TRA2A, SRPK1, TXNL4A, LSM1, RPS1…	-	-	RBM5, SLU7, ZRANB2, HNRNPR, NOLC1, GEMIN8, SYNCRIP, ADAT1, RBM6, INTS9, LSM4, LSM6, SRSF9, SRSF7, RNPS1, HNRNPD, LUC7L3, SRPK2, SRSF10, HNRNPUL1, INTS7, SNRPG, CDC40, PPARGC1A, INTS5, TRNT1, HNRNPF, SF3B2, SRSF4, SCAF11, CPSF3, SF3A3, DHX15, NONO, NHP2, PRPF8, INTS2, POP4, CSTF2, TRA2B, SRSF2, KHDRBS1, SFPQ, NUFIP1, NOVA1, BCAS2, DIS3, SNRNP40, SNRPF, INTS12, SF3B3, RPS14, HNRNPA0, SNRPD1, DDX20,…
RNA_SPLICING	7.42936e-07	36	ns	ns	ns	ns	0.00904409	37	SMNDC1, SYNCRIP, PTBP1, SRSF7, RNPS1, SRRM1, LUC7L3, SRSF5, SNRPG, SF1, HNRNPC, SF3B4, HNRNPF, SRSF4, U2AF1, SF3A3, SNRPB, PPAN, SNRNP70, TRA2B, PHF5A, NCBP2, SRSF2, SFPQ, IVNS1ABP, PRPF4B, SRSF11, TRA2A, SRPK1, TXNL4A, LSM1, SNRPC, SNRPD1, SRSF1, NCBP1, PPIG	-	-	SLU7, ZRANB2, GEMIN8, SYNCRIP, LSM4, LSM6, SRSF9, SRSF7, RNPS1, LUC7L3, SRPK2, SRSF10, SNRPG, CDC40, PPARGC1A, HNRNPF, SF3B2, SRSF4, SCAF11, SF3A3, NONO, PRPF8, TRA2B, SRSF2, SFPQ, NOVA1, BCAS2, SNRNP40, SNRPF, SF3B3, SNRPD1, DDX20, SNW1, KHSRP, SRSF1, HNRNPH3, NCBP1
SARCOMERE	ns	ns	ns	ns	6.42947e-07	13	ns	ns	-	-	TNNT2, ACTA1, ABRA, TPM1, TNNC1, MYOM1, NEB, TPM2, TTN, TNNI3, TPM3, TPM4, DES	-
SIGNAL_TRANSDUCTION	1.99203e-16	348	ns	ns	2.57613e-20	488	ns	ns	ARR3, SIK2, ECT2, CDK5R1, CLIC1, RAC1, RHOA, MAPK1, CHUK, RHOB, PRKAB1, FPR1, GPR75, DUOX1, DLG4, GNB3, GPR19, PPM1A, FGF17, PIP5K1A, SMAD3, ARHGEF7, GNRH1, RIPK1, SPRED2, COPS3, NPM1, IL6, MFN2, MC1R, UBE2N, SIAH2, BCAR1, MIF, ARHGAP1, THRAP3, TBXA2R, CIDEB, IRS2, GPS2, EEF1D, CDH13, RASSF1, MPP2, RRAS, CHEK1, GHRL, ARHGDIA, S1PR2, MAP2K1, GNB1, GPRC5A, IL1RL1, SMC1A, CD160, PLAU, CARHSP1, GNAI2…	-	PTK2, EDA, FRS2, CLIC1, RAC1, RHOA, TNFRSF11B, LGR5, RAPGEF1, CHUK, INPP5D, RHOB, HTR1B, ROR2, TRIP10, ROR1, GLP1R, GUCY2C, FGF6, PPM1A, NPY1R, ACVR1, ADRB3, AMFR, PIP5K1A, PTGER4, DMPK, PDGFA, FGF14, BAG1, GNRH1, UBR5, GPX1, HTR7, SH3GL2, PTK2B, RAMP1, SUFU, PAG1, AXL, MFN2, AGT, GRIK4, GABRA4, SIAH2, BCAR1, MIF, FGF13, HBS1L, ARHGAP1, THRAP3, MAVS, TBXA2R, IRS2, EEF1D, VAPB, RASSF1, CNR1, MPP2,…	-
SINGLE_STRANDED_DNA_BINDING	ns	ns	ns	ns	ns	ns	0.000209007	19	-	-	-	RPA3, PMS2, MLH1, HNRNPA1, PURA, HMGB2, TERF2IP, HNRNPA2B1, MSH2, RAD23B, RPA2, RPA1, RAD51AP1, XPC, PCBP1, WBP11, FUBP1, RAD51, TERF2
SISTER_CHROMATID_SEGREGATION	0.00188431	10	ns	ns	ns	ns	0.0110988	11	SMC4, SMC1A, ZWINT, NDC80, CENPE, NUSAP1, LATS1, NCAPH, CDCA5, ESPL1	-	-	SMC4, SMC1A, NDC80, PDS5B, NUSAP1, ZW10, CHMP1A, NCAPH, CDCA5, ESPL1, DDX11
SKELETAL_DEVELOPMENT	ns	ns	ns	ns	4.034e-05	44	ns	ns	-	-	TNFRSF11B, COL12A1, ACVR1, FBN1, COL2A1, UFD1L, SUFU, COMP, PAX1, TLL1, MATN3, CMKLR1, FGFR3, COL19A1, DLX5, DMP1, IGF1, HOXD13, PRDX1, MSX2, HOXA13, POSTN, CHRD, COL11A1, NPR3, ANXA2, EBP, PAPSS2, TEAD4, GDF10, EN1, COL10A1, INHBA, OSTF1, PRELP, EXT1, COL9A2, DSCAML1, FRZB, BMP4, EXTL1, GLI2, RUNX2, TBX1	-
SMALL_RIBOSOMAL_SUBUNIT	ns	ns	0.00997815	7	ns	ns	ns	ns	-	MRPS18C, MRPL42, MRPS11, MRPS18A, MRPS21, MRPS35, MRPS15	-	-
SPINDLE	5.79145e-05	19	ns	ns	ns	ns	0.0379306	19	MAPRE1, BIRC5, NDE1, TPX2, PAFAH1B1, CDC27, KIF11, KATNA1, LATS2, CDK1, CDC20, KIF23, LATS1, ARL8B, ARL8A, INCENP, CENPF, AURKA, PRC1	-	-	BIRC5, TUBGCP3, KIF11, FBXO5, POLB, ZW10, TUBG1, DLGAP5, CDK1, KIF23, SMC3, NUMA1, BUB1, ARL8B, INCENP, TTK, CENPF, KNTC1, PRC1
SPINDLE_MICROTUBULE	ns	ns	ns	ns	ns	ns	0.0388896	10	-	-	-	BIRC5, TUBGCP3, KIF11, POLB, ZW10, TUBG1, CDK1, NUMA1, KNTC1, PRC1
SPINDLE_ORGANIZATION_AND_BIOGENESIS	ns	ns	ns	ns	ns	ns	0.00281217	9	-	-	-	RCC1, SMC1A, KIF11, TUBG1, KIF23, SMC3, TTK, STMN1, PRC1
SPLICEOSOME	0.00109541	21	ns	ns	ns	ns	ns	ns	SMNDC1, HNRNPM, SNRPA, HNRNPA1, SNRPG, SF1, HNRNPC, SF3B4, U2AF1, SF3A3, SNRPB, DHX15, HNRNPA2B1, U2AF2, SNRNP70, PHF5A, ZRSR2, IVNS1ABP, TXNL4A, SNRPC, PDCD7	-	-	-
STRUCTURAL_CONSTITUENT_OF_CYTOSKELETON	ns	ns	ns	ns	0.00129621	27	ns	ns	-	-	VIM, SORBS2, SPTAN1, SPTBN2, ADD3, ACTA1, HIP1, LOR, ARPC5, MSN, DSP, AGRN, SPTA1, CCDC6, PPL, ACTB, ARPC4, VILL, ARPC2, DST, ARPC1B, PLS1, BFSP2, SPTBN1, DMD, KRT19, DES	-
STRUCTURAL_CONSTITUENT_OF_MUSCLE	ns	ns	ns	ns	0.0271686	17	ns	ns	-	-	MYH11, SORBS2, NEBL, PLEC, MYBPC3, TPM1, MYOM1, NEB, TPM2, TTN, MYL9, ACTC1, SMTN, MYL6, TPM4, DMD, KRT19	-
STRUCTURAL_CONSTITUENT_OF_RIBOSOME	0.000253484	29	ns	ns	ns	ns	0.0451493	32	RPL13, RPS5, FAU, RPS15A, RPL4, RPLP2, RPS16, RPL7A, RPLP0, RPS25, RPS19, RPL41, RPS13, RPLP1, RPL21, RPL27, RPL30, RPL9, RPL34, RPS26, RPS11, RPL37, RPL28, RPS6, RPL19, RPL3, RPS28, RPS14, RPS7	-	-	RPS5, RPS29, RPS15A, RPS2, RPS24, RPL39, RPL13A, RPS20, RPLP2, RPS16, RPLP0, RPS21, RPL29, RPLP1, RPL21, RPS9, RPL30, RPL34, RPL18A, RPS26, RPS3, RPS4X, RPL28, RPL26, MRPL55, RPS23, RPS28, RPS14, RPL27A, MRPS12, RPL22, RPL23A
STRUCTURAL_MOLECULE_ACTIVITY	0.00442578	58	ns	ns	0.0360639	74	ns	ns	RPL13, ARPC3, RPS5, FAU, MYH11, RPS15A, SPTAN1, RPL4, SPTBN2, MAPT, ODF2, MATR3, MYL6B, RPLP2, ADD3, PLEC, RPS16, RPL7A, MAP4, RPLP0, RPS25, ARPC5, MSN, RPS19, RPL41, RPS13, NEB, PPL, LMNB1, RPLP1, RPL21, RPL27, RPL30, TTN, RPL9, RPL34, EVPL, RPS26, ARPC4, TUBG2, RPS11, RPL37, ACTL7B, RPL28, ANK1, SMTN, ARPC2, RPS6, RPL19, RPL3, RPS28, RPS14, MYL6, RPS7, ACTL7A, MGP, ARPC1B, TPM4	-	FAU, MYH11, VIM, BFAR, SORBS2, FBN1, SPTAN1, RPL4, COMP, SPTBN2, MATN3, ODF2, CAV1, ADD3, NEBL, ACTA1, PLEC, FBLN2, MYBPC3, HIP1, RPL7A, LOR, MAP4, ARPC5, MSN, RPS19, COL4A4, DSP, AGRN, TPM1, SPTA1, CCDC6, MYOM1, NEB, PPL, TPM2, RPL8, ACAN, ACTB, SPRR2G, TTN, MYL9, EVPL, ARPC4, SPRR1A, IVL, LAMC3, VILL, SPAG4, MRPS14, RPL35, LAMC1, PRELP, ACTC1, SMTN, ARPC2, RPL3, LAD1, DST, MRPS7, ANXA1, MYL6, L…	-
STRUCTURE_SPECIFIC_DNA_BINDING	ns	ns	ns	ns	ns	ns	0.000139196	26	-	-	-	RPA3, PMS2, TERF1, MLH1, HNRNPA1, MSH6, PURA, HMGB2, FEN1, TERF2IP, XRCC6, HNRNPA2B1, MRE11A, MSH2, RAD23B, RPA2, RPA1, RAD51AP1, XPC, PCBP1, SAFB, WBP11, FUBP1, RAD51, XRCC5, TERF2
SYSTEM_DEVELOPMENT	ns	ns	ns	ns	6.34363e-17	288	ns	ns	-	-	ENC1, EDA, HDAC7, NRXN1, GJB5, TNFRSF11B, KLF4, RHOB, MYH11, CYFIP1, FZD9, COL12A1, HCK, ACVR1, ALDH3A2, BOC, SOX8, FBN1, FGF14, CSF1, COL2A1, UFD1L, KIRREL3, SH3GL2, DVL1, B3GNT5, FOXG1, SUFU, VAMP5, CASQ2, FGF13, PHGDH, SERPINF1, CD9, TGFB2, SH3GL3, COMP, PAX1, MDGA2, TLL1, CAPN3, ELN, RTN4RL1, LSR, NCOA6, FOXP2, CSDE1, EMD, NR5A1, FST, VEGFA, EFNA5, EIF2B5, EIF2B1, BPNT1, GSTP1, PMP22, LARGE, …	-
TRANSCRIPTION	5.44222e-20	200	0.037595	123	ns	ns	1.51231e-14	246	KLF4, POLR2D, HMGA1, CNBP, UBP1, SMAD3, CREB5, NR1H2, CHD4, NPM1, ERF, ZHX3, PQBP1, UBE2N, GTF2H1, THRAP3, MYC, PTMA, UBN1, CHD1, NAA15, ZHX2, NR5A1, GCLC, MTF1, ID3, NFATC2, TARBP2, CEBPG, CEBPB, ARID5A, EGR1, NFAT5, SP3, SP4, RNPS1, ELL3, ELF4, TARDBP, CDK9, PYCARD, DDIT3, UBE2V1, REST, CREM, GTF2B, NFE2L1, KAT7, SMARCA5, CALR, GABPB2, NFATC4, HDAC5, ING2, NKRF, MAML1, SNF8, FOSB, HIVEP3, NFKBI…	TRIM24, LIMD1, PAX8, PCBD2, TFB2M, NFIC, BRD7, NR2F2, SMARCB1, PARP1, GTF2E2, APBB1, CARM1, EGLN1, SMARCC2, PRDX3, PPP5C, COMMD7, PPARGC1B, POLR2E, POLR2G, KAT2A, MED23, NR3C1, TADA2A, GTF3C4, MAX, SNAPC4, PHF12, NAA16, POLR2J, ING4, JMY, DRG1, PATZ1, PITX2, SUDS3, SNAI2, PPARGC1A, NFRKB, ECD, TRAPPC2, GTF2I, E2F6, TAF6L, HIF1A, HSF2, SMARCA2, POLR2K, AHR, CDK7, RGMB, TLE1, SNAPC3, MDM4, THRA, SI…	-	TRIM24, MED7, ATF7IP, LIMD1, NRG1, NFYB, TCEB2, NFIC, BRD7, HMGA1, UBP1, TCF3, SMAD3, NR2F2, SCAP, CHD4, NRF1, CAMKK2, PARP1, GTF2E2, ZHX3, ZMYND11, APBB1, GTF2H4, UBE2N, CARM1, SMARCC2, PTMA, UBN1, KCNIP3, ZHX2, TBX2, PMF1, PPARGC1B, BRIP1, POLR2E, ELK1, KAT6B, KAT2A, MED23, NR3C1, TADA2A, FOXP3, NPAS2, ABCA2, EGR1, NFAT5, TCF4, HELLS, TAF8, SP4, RNPS1, TARDBP, ENG, NAA16, ING4, REST, CREM, JMY,…
TRANSCRIPTION_ACTIVATOR_ACTIVITY	0.000765643	48	ns	ns	ns	ns	ns	ns	ZFX, HMGA1, PCBD1, NPM1, PQBP1, GABPA, NR5A1, MTF1, KLF6, NFATC2, SP4, ELF4, UBE2V1, NFATC4, MAML1, HIVEP3, NFKBIB, YWHAH, ATF4, GLIS2, TAF7, MYEF2, GMEB1, YY1, EPC1, EP300, NFATC1, EPAS1, NFKB2, APEX1, JUNB, NFE2L3, TAF9, HCFC1, FOXO3, ILF3, MNT, ELF2, NFE2, SMAD2, GTF2A1, SUB1, MED26, KDM5A, TGFB1, BCL10, SP1, ARID1A	-	-	-
TRANSCRIPTION_COFACTOR_ACTIVITY	0.023668	54	ns	ns	ns	ns	0.000979768	77	ZFX, HMGA1, UBP1, PCBD1, NPM1, ERF, PQBP1, PLRG1, SIAH2, NCOR2, GABPA, NR5A1, MTF1, ID3, SP4, DDIT3, NFE2L1, NFATC4, MAML1, SF1, NFKBIB, TRIB3, MXD1, ATF3, SKIL, DDX54, TAF7, MYEF2, TGIF1, GMEB1, YY1, NFIL3, EP300, BCOR, EPAS1, NFKB2, APEX1, IRF3, JUNB, NFE2L3, RELB, TAF9, RYBP, HCFC1, DR1, MNT, NFE2, GTF2A1, NAB2, SUB1, ATF5, MED26, ELK4, BCL10	-	-	TRIM24, MED7, NRG1, TFCP2L1, HMGA1, UBP1, PCBD1, NR2F2, CARM1, SMARCC2, KCNIP3, GABPA, PMF1, PPARGC1B, KAT2A, MED23, TADA2A, TDP2, SP4, CREB1, JMY, E2F1, BATF3, TBPL1, SMARCE1, ZEB1, NFATC4, PPARGC1A, NMI, MEIS2, MECP2, KLF12, SMARCA2, HSF4, CASP8AP2, RXRB, TCERG1, TRIM32, SMARCA4, BRDT, ELF3, TFAP4, MED21, NR2F1, SMARCD1, BCOR, SAP30, CREG1, HIRA, ZMIZ2, TRRAP, ARNT, TRIM28, NSD1, MED4, SMARCC1,…
TRANSCRIPTION_COREPRESSOR_ACTIVITY	ns	ns	ns	ns	0.0474602	34	ns	ns	-	-	SUFU, ERF, SIAH2, PSMC3, NCOR2, ID3, ID4, DDIT3, PPP1R13L, SF1, JAZF1, E2F6, TRIB3, ATF3, SKIL, HSBP1, DDX54, PIAS1, YY1, NFIL3, NRIP1, PAWR, CTCF, THRB, SAP18, JUNB, HTT, RYBP, NR1H4, ENO1, ATF5, HOXC6, HIPK2, ELK3	-
TRANSCRIPTION_DNA_DEPENDENT	3.33163e-17	170	ns	ns	ns	ns	6.78488e-14	213	KLF4, POLR2D, HMGA1, CNBP, UBP1, SMAD3, CREB5, CHD4, ERF, ZHX3, PQBP1, GTF2H1, THRAP3, MYC, UBN1, CHD1, NAA15, ZHX2, NR5A1, MTF1, NFATC2, TARBP2, CEBPG, CEBPB, ARID5A, NFAT5, SP3, SP4, ELL3, ELF4, TARDBP, CDK9, DDIT3, UBE2V1, REST, CREM, GTF2B, NFE2L1, KAT7, SMARCA5, CALR, GABPB2, NFATC4, HDAC5, ING2, MAML1, SNF8, FOSB, HMGB2, EREG, CEBPD, TAF5, SNAPC5, PRDM4, YBX1, CCNT1, SLA2, POLR1E, SKIL, DNM…	-	-	TRIM24, MED7, ATF7IP, LIMD1, NFYB, TCEB2, NFIC, BRD7, HMGA1, UBP1, TCF3, SMAD3, NR2F2, SCAP, CHD4, NRF1, PARP1, GTF2E2, ZHX3, ZMYND11, GTF2H4, CARM1, SMARCC2, UBN1, KCNIP3, ZHX2, TBX2, PMF1, PPARGC1B, BRIP1, POLR2E, ELK1, KAT2A, MED23, NR3C1, TADA2A, FOXP3, NPAS2, ABCA2, NFAT5, TCF4, HELLS, TAF8, SP4, TARDBP, NAA16, ING4, REST, CREM, JMY, E2F1, KAT7, TRERF1, PATZ1, PITX2, SMARCA5, TBX3, BATF3, CA…
TRANSCRIPTION_FACTOR_ACTIVITY	1.66915e-08	92	ns	ns	ns	ns	2.48214e-05	111	HMGA1, CNBP, UBP1, CREB5, ZHX3, EGR2, MYC, AFF1, UBN1, GABPA, ZHX2, CBL, MTF1, NFATC2, EGR1, NFAT5, XBP1, TARDBP, BATF, TBR1, NFE2L1, BACH1, JUN, GABPB2, HMGB2, TAF5, SNAPC5, YBX1, MXD1, ATF3, RELA, HCLS1, ATF4, HSF1, NFYA, E2F3, AFF4, FOXS1, TADA3, MYEF2, TGIF1, HDAC1, YY1, CNOT7, CCRN4L, NFIL3, ZBTB38, NME2, EP300, NFE2L2, NFATC1, RBPJL, UHRF1, RLF, KLF9, STAT3, PHF5A, TCFL5, FOSL1, CBFB, EPAS1…	-	-	NFYB, AEBP1, NFIC, ZRANB2, TFCP2L1, HMGA1, FOXA1, UBP1, TCF3, SIM1, GLI3, ZHX3, ZBTB25, GTF2H4, UBN1, SIM2, FLI1, GABPA, ZHX2, SCMH1, GAS7, ELK1, NR3C1, TADA2A, FOXP3, NPAS2, EGR1, NFAT5, TCF4, CREB1, TARDBP, BACH1, E2F1, TRERF1, PITX2, JUN, BATF3, TRIM25, GATA2, GABPB2, ZEB1, SOX5, KLF12, HIF1A, PURA, HMGB2, FOXD1, AHR, TAF5, HSF4, YEATS4, RORB, SMARCA4, THRA, HIC1, NFYA, RUNX1, TFAP4, ZHX1, HDA…
TRANSCRIPTION_FACTOR_BINDING	2.82263e-05	78	0.00171558	65	ns	ns	4.53825e-06	106	ZFX, PDCD11, HMGA1, UBP1, PCBD1, PURB, NPM1, ERF, PQBP1, PLRG1, SIAH2, THRAP3, NCOR2, GABPA, NR5A1, MTF1, ID3, CEBPG, CTBP1, SP4, DDIT3, NFE2L1, NFATC4, HDAC5, MAML1, SF1, TRIP12, FOSB, NFKBIB, TRIB3, MXD1, ATF3, SKIL, RELA, TAF4B, DDX54, TAF7, MYEF2, TGIF1, HDAC1, GMEB1, YY1, NFIL3, EP300, BCOR, STAT3, FLNA, EPAS1, NFKB2, APEX1, RNF19A, HDAC8, IRF3, JUNB, NFE2L3, RELB, TAF9, RYBP, HCFC1, DR1, MN…	HDAC7, TRIM24, RARA, NBN, TFB2M, BRD7, TFCP2L1, NR2F2, APBB1, CARM1, SMARCC2, HDAC11, SRF, COMMD7, PPARGC1B, KAT2A, MED23, TADA2A, MAX, JMY, DRG1, PITX2, TBPL1, PRRX1, PPARGC1A, ECD, TRAPPC2, E2F6, HSF2, PURA, SMARCA2, CASP8AP2, TLE1, BRDT, NFYC, CALCOCO1, TFAP4, EID1, PIAS1, CIR1, HDAC2, NR2F1, MXD4, NRIP1, MED24, SAP30, PAWR, MED17, HIRA, ZMIZ2, NSD1, CDKN2A, SMARCC1, HTT, KLF7, MMS19, MED30, A…	-	TRIM24, MED7, NBN, NRG1, BRD7, TFCP2L1, HMGA1, UBP1, PCBD1, NR2F2, APBB1, CARM1, SMARCC2, HDAC11, SRF, KCNIP3, GABPA, PMF1, PPARGC1B, KAT6B, KAT2A, MED23, TADA2A, FOXP3, TDP2, SP4, CREB1, ENPP2, JMY, E2F1, TRERF1, PITX2, BATF3, TBPL1, SMARCE1, ZEB1, NFATC4, PPARGC1A, NMI, TRAPPC2, MEIS2, MECP2, KLF12, PURA, SMARCA2, HSF4, PIAS3, CASP8AP2, RXRB, TCERG1, TRIM32, SMARCA4, BRDT, ELF3, TFAP4, MED21, H…
TRANSCRIPTION_FACTOR_COMPLEX	ns	ns	ns	ns	ns	ns	0.0484478	35	-	-	-	MED7, NFYB, HMGA1, GTF2H4, HDAC11, PMF1, MED23, NPAS2, TAF8, NAA16, PITX2, SUDS3, GTF3C5, ING2, GTF3C2, TAF6L, HIF1A, TAF5, ACTL6A, NFYA, HDAC1, HDAC2, XRCC6, APPL2, SAP30, TRRAP, PHF21A, HDAC8, TAF9, TAF2, TBP, TAF6, TAF1, GTF3C3, APPL1
TRANSCRIPTION_FROM_RNA_POLYMERASE_II_PROMOTER	2.73191e-12	123	ns	ns	ns	ns	2.42619e-07	146	POLR2D, UBP1, SMAD3, CREB5, CHD4, ERF, GTF2H1, THRAP3, MYC, UBN1, CHD1, NR5A1, MTF1, TARBP2, CEBPG, CEBPB, NFAT5, SP4, ELL3, ELF4, TARDBP, CDK9, DDIT3, GTF2B, NFE2L1, SMARCA5, GABPB2, NFATC4, MAML1, SNF8, FOSB, HMGB2, CEBPD, TAF5, SNAPC5, PRDM4, YBX1, CCNT1, SLA2, SKIL, DNMT1, LRRFIP1, ATF4, POLR2L, NFYA, E2F3, TNFRSF1A, AFF4, TADA3, MYEF2, TGIF1, YY1, CCRN4L, PRKAR1A, NFIL3, EPC1, TCEB1, ZBTB38,…	-	-	TRIM24, MED7, ATF7IP, TCEB2, NFIC, BRD7, UBP1, SMAD3, NR2F2, CHD4, NRF1, PARP1, GTF2E2, ZMYND11, GTF2H4, SMARCC2, UBN1, KCNIP3, PMF1, PPARGC1B, BRIP1, POLR2E, ELK1, KAT2A, MED23, NR3C1, TADA2A, NPAS2, ABCA2, NFAT5, SP4, TARDBP, JMY, E2F1, SMARCA5, TBX3, BATF3, GATA2, SMARCE1, SNAI2, GABPB2, ZEB1, NFATC4, SOX5, PPARGC1A, NMI, MEIS2, MECP2, GTF2I, KLF12, TAF6L, HIF1A, SMARCA2, HMGB2, AHR, TAF5, TCE…
TRANSCRIPTION_REPRESSOR_ACTIVITY	0.00347516	40	ns	ns	ns	ns	ns	ns	KLF4, UBP1, ERF, PLRG1, SIAH2, NCOR2, ID3, ARID5A, DDIT3, REST, HDAC5, NKRF, SF1, TRIB3, MXD1, BCLAF1, ATF3, SKIL, DDX54, TGIF1, YY1, NFIL3, EPC1, BCOR, TWIST2, APEX1, KHDRBS1, HEXIM1, JUNB, PPARD, RELB, RYBP, DR1, ILF3, MNT, GATAD2A, NAB2, ATF5, ZBTB7A, KDM5B	-	-	-
TRANSFERASE_ACTIVITY_TRANSFERRING_PHOSPHORUS_CONTAINING_GROUPS	5.14118e-09	113	0.000246313	88	3.59029e-07	143	0.000158182	134	SIK2, CDK5R1, MAPK1, CHUK, POLR2D, BRD2, CDK2, UAP1, RIPK1, STK11, CLK1, DYRK1A, GTF2H1, CERK, PLK3, USP14, MPP2, MAP2K1, MAPK7, SIK1, STK16, IPPK, MAP3K2, GAK, POLH, CSNK1E, MAPK8, PTGES3, HIPK3, CDK9, NR4A3, CSNK1D, PLK4, AKT1, NEK2, BRSK2, DGKD, CSNK1G2, PRKX, EXOSC10, POLG, CRKL, POLD4, NEK11, ERN1, PDPK1, OXSR1, PFKP, MAPKAPK3, SIK3, PAK2, POLR2L, PI4K2A, RPS6KA3, PMVK, PRKAG1, MAP3K12, MAP3…	MAP2K6, PDGFRL, EIF2AK3, PTK2B, MAPK9, EPHB6, TRIB2, UHMK1, DGUOK, UGP2, DGKE, ACVR2A, PDGFRB, POLR2E, PAPSS1, MAP3K3, PDK1, CPNE3, PINK1, PRKCI, PIK3CB, PXK, POLR2J, MKNK1, NMNAT1, SRPK2, NEK6, PHKA2, MAPK14, TNK2, MARK2, PRKACB, CDK7, PRKD3, SGMS1, DGKQ, PRIM1, PAK1, PDXK, DDR1, BRDT, PTK7, DLG1, MARK1, ATM, CHPT1, POLE2, CDKL1, PDGFRA, ACVR2B, CEPT1, PFKM, AK2, MAP3K4, STK38, NRP2, PGS1, FRK, …	RIPK4, PDGFRL, CHUK, ROR2, ROR1, UAP1, ACVR1, DMPK, CLK1, PTK2B, AXL, PFKL, PLK3, USP14, MPP2, UGP2, MAP2K1, DGKE, TNIK, SIK1, IPPK, KIT, PDK4, GAK, MAP4K4, HK1, SKAP1, SNRK, LYN, TEP1, CPNE3, PIK3CB, PCYT1B, CSNK1E, PXK, HIPK3, CDK9, MKNK1, NMNAT1, NR4A3, TEK, CSNK1D, AKT1, BRSK2, DGKD, FLT4, PRKX, MAPK14, TNK2, PRKACB, CDK7, SGMS1, DGKQ, ERN1, PDPK1, OXSR1, PFKP, DDR1, PAK2, POLR2L, PI4K2A, PTK…	MAP2K6, SIK2, TK1, IRAK1, VRK2, CASK, CDK2, RIPK1, EIF2AK3, CAMKK2, DYRK1A, TRIB2, CERK, DGUOK, ACVR2A, PDGFRB, MAPK7, POLR2E, MAPK12, PRKD1, STRADA, MAP3K2, TGFBR2, PDK1, POLH, POLQ, POLE4, PFKFB2, PINK1, PRKCI, XYLB, POLE, SRPK2, NEK6, PLK4, TSSK4, POLA1, NEK2, EFNB3, MUSK, TYRO3, PHKA2, MINK1, EXOSC10, WNK4, POLG, DDR2, MPP3, TRNT1, PRKD3, NEK11, PRIM1, PAK1, VRK1, PRKAG3, BRDT, SIK3, SPHK1, M…
TRANSLATION	3.637e-05	52	ns	ns	ns	ns	ns	ns	RPL13, RPS5, ABCF1, IL6, MAST2, GHRL, RPL4, EIF1AX, NECAB3, EIF3H, EIF5A, CEBPG, UPF1, BACE2, EIF3C, EIF1, IL27, RPL7A, EREG, RPS19, RPL41, TRNAU1AP, EIF3D, EIF4A3, PAIP2B, RPL21, EEF1A1, RARS, RPL30, IL17F, RPL9, RPL34, AARS, RPS11, RPL37, PAIP2, RPL28, INHBA, RRBP1, EIF4H, IGF2BP2, RPL19, RPL3, EIF3G, EIF4G2, EIF3B, BCL3, BCL10, PABPC4, ETF1, EIF5, EIF3A	-	-	-
TRANSLATION_INITIATION_FACTOR_ACTIVITY	ns	ns	ns	ns	0.0157493	13	ns	ns	-	-	EIF5A, EIF2B5, EIF2B1, EIF3C, EIF2S2, EIF3D, EIF2B2, COPS5, EIF4G1, EIF4G2, EIF3B, EIF2B3, EIF2S1	-
TRANSLATION_REGULATOR_ACTIVITY	0.0222779	15	ns	ns	ns	ns	ns	ns	ABCF1, EIF5A, EIF3C, EIF2S2, PABPC1, EIF3D, GSPT1, PAIP2B, EIF4E, PAIP2, EIF4G1, EIF4H, EIF4G2, EIF3B, EIF2S1	-	-	-
TRANSLATIONAL_INITIATION	0.0457368	14	ns	ns	ns	ns	ns	ns	EIF1AX, EIF3H, EIF5A, EIF3C, EIF1, EIF3D, PAIP2B, PAIP2, EIF4H, EIF3G, EIF4G2, EIF3B, EIF5, EIF3A	-	-	-
TRANSPORT	1.71094e-08	176	ns	ns	7.28627e-08	235	ns	ns	CSPG5, TRPC1, CLIC1, RAC1, TOM1, RHOB, YKT6, SMAD3, SLC3A2, SLC18A2, NPM1, AP3D1, MFN2, KCNQ1, SLC31A2, CDH13, COPB1, ABCF2, XPO6, GHRL, STX6, ATP6V1H, TIMM17B, SPTBN2, SLC30A5, SERINC1, EIF5A, TOMM20, CBL, ATP7A, ENSA, SLC26A2, GLRA1, KCNK7, MYL6B, CPNE1, CCL5, GABARAP, UPF1, SLC25A5, KCNIP2, APPBP2, SLC37A4, SLC16A10, GGA1, HPX, SSR1, DDX19B, CEP57, ARHGAP27, LDLR, SCAMP2, HNRNPA1, TMED10, LCAT…	-	TRPC1, CLIC1, RAC1, SYT1, TOM1, COG2, NAPG, TSC2, RHOB, TOMM22, SCN9A, STON2, ATP2A3, ABCC1, ABCC9, ADRB3, ERGIC1, KCNAB1, SLC3A2, TNNT2, SLC18A2, ATXN1, GOSR2, MFSD10, AP3D1, MFN2, SLC31A2, SMG5, SLC8A1, CACNA1D, COPB1, ABCF2, ATP6V0B, SPTBN2, SLC25A4, SLC29A1, SLC30A5, LRPAP1, SERINC1, KCNC4, XK, EIF5A, CBL, LASP1, SLC26A2, GLRA1, CAV1, VPS45, KCNK7, SLC16A1, MAPK8IP3, TRPC4AP, CEP290, CPNE1, V…	-
TUBULIN_BINDING	0.0193821	18	ns	ns	ns	ns	ns	ns	SUN2, MAPRE1, BIRC5, ARHGEF2, HOOK3, NDE1, MAPT, GABARAP, TARDBP, RACGAP1, KATNA1, UXT, MARK4, PRNP, MAP1S, ARL8B, ARL8A, ATG4D	-	-	-
UBIQUITIN_CYCLE	0.0066464	19	ns	ns	ns	ns	ns	ns	UBE2N, ANAPC11, CAND1, UBE2V2, CBL, GTPBP4, UBE2V1, TRAF7, VCPIP1, UBE2C, PRKCG, MDM2, RNF11, HUWE1, UBB, BCL10, SMURF1, RNF217, PCNP	-	-	-
UNFOLDED_PROTEIN_BINDING	0.00815023	17	ns	ns	ns	ns	ns	ns	NPM1, CCT3, TOMM20, CCT6A, PTGES3, DNAJB2, PPIA, CCT4, GRPEL1, TAPBP, HSPD1, CLN3, SCG5, CCT7, HSPA9, TCP1, CDC37	-	-	-
VESICLE_MEDIATED_TRANSPORT	0.00833576	49	ns	ns	0.000317532	69	ns	ns	RAC1, TOM1, RHOB, YKT6, CDH13, COPB1, STX6, ATP6V1H, SPTBN2, CBL, CPNE1, CCL5, ARHGAP27, LDLR, SCAMP2, TMED10, MON2, RAMP3, ADORA2A, RAB35, SYTL1, STAB2, VPS4B, SNX3, OPTN, VAMP3, SEC23B, NRBP1, MAPK8IP1, CPLX1, CYTH2, COPB2, CLN3, USE1, EPN1, CYTH3, EXOC5, SYNJ1, ASGR1, NAPA, RAB2A, RAB14, RAB5A, STAB1, LRP8, SQSTM1, PI4KB, SCARF1, LRMP	-	RAC1, SYT1, TOM1, COG2, NAPG, TSC2, RHOB, STON2, ADRB3, ERGIC1, GOSR2, COPB1, SPTBN2, LRPAP1, CBL, MAPK8IP3, CPNE1, STX16, CPNE3, LYST, FOLR1, RABEPK, ARHGAP27, LDLR, CORO1C, HIP1, PICALM, SORL1, M6PR, RIMS1, LRP1B, SNX3, LIN7A, OPTN, VAMP3, SEC23B, TINAGL1, CYTH1, SEC23A, CYTH2, STON1, ADRB2, LDLRAP1, COPB2, PDLIM7, CLN3, KRT18, SNX4, KIF1C, EXOC5, ACTR1A, SNAP23, RAB22A, SCRN1, STX7, NAPA, RAB1…	-
