# Supplementary material for: SRF Co-factors Control the Balance between Cell Proliferation and Contractility
Source: Mol Cell. 2016 Dec 15;64(6):1048–61. doi: 10.1016/j.molcel.2016.10.016 (PMC5179500; doi:10.1016/j.molcel.2016.10.016)
Supplement: Table S3. ChIP-Seq Analysis, Related to Figure 3 and Figures S3 and S4 — Columns 1–5. Peak coordinates for each of the 2577 SRF peaks and 336 Elk-1 peaks: Peak ID followed by the coordinate of the peak called by MACS and filtered using Deseq (Chromosome, Start, Stop, Peak summit coordinate). Columns 6–11. Peak information (1 or 0): called by SRF ChIP-seq (n=2577); enhanced by presence of the TCFs; called by Elk-1 ChIP-seq in reconstituted TKO MEFs (n=336); w called in both SRF and Elk-1 ChIP-seq conditions; whether involved in HI-C interactions to TSSs; coincidence with DNA’se I HS. Columns 12–20. Description of closest gene to the peak: Gene name; Activity; whether induced by TPA; whether TPA induction is TCF-dependent; whether Elk-1 expression in TKO MEFs is sufficient to restore regulation; TPA-downregulated; effect of TCF inactivation on basal expression; distance from peak to TSS; location of the peak (intergenic, intron, other gene feature...). Columns 21–26. Averaged normalised read counts across the various conditions: SRF ChIP-seq in wildtype and TKO MEFs; Elk-1 ChIP-seq in TKO MEFs reconstituted with Vector (negative control used in Deseq), wildtype Elk-1, Elk-1 ΔFW, Elk-1 nonA. Columns 27–42. Normalised read counts in each condition. [file mmc4.xls]

## Sheet: Table S3 ChIP-seq analyses
					Peaks Information						Characterisation of the closest Gene									Read Counts						Normalised Read Counts - Resting and Signal induced - SRF (WT and TKO MEF)								Normalised Read Counts - Resting and Signal induced - Elk1 (all backgrounds)
Peak_ID	CHR	START	STOP	PEAK_SUMMIT	SRF Binding (n=2577)	TCF_enhanced	Elk-1 binding (n=336)	SRF/Elk-1 binding (n=251)	Interacting with TSS (by HIC)	DNAse+ match	Gene Name	Active	TPA induced	TCF dependent	Elk-1 rescued	TPA downregulated	BASAL_EXPRESSION_CHANGE_WTvsTKO	distance To TSS	annotation	SRF WT MEF	SRF TKO MEF	Vehicle	Elk-1WT	Elk-1ΔFW	Elk-1nonA	SRF (WT MEF) 0.3%FCS replica 1	SRF (WT MEF) 0.3%FCS replica 2	SRF (WT MEF) TPA replica 1	SRF (WT MEF) TPA replica 2	SRF (TKO MEF) 0.3%FCS replica 1	SRF (TKO MEF) 0.3%FCS replica 2	SRF (TKO MEF) TPA replica 1	SRF (TKO MEF) TPA replica 2	TKO MEF (Vehicle) 0.3%FCS	TKO MEF (Vehicle) TPA	Elk1WT 0.3%FCS	Elk1WT TPA	Elk1ΔFW 0.3%FCS	Elk1ΔFW TPA	Elk1nonA 0.3%FCS	Elk1nonA TPA
chr1:103405243-103406271	chr1	103405243	103406271	103406120	1	0	1	1	0	0	Gm20268	0	0	0	0	0	ns	353776	Distal Intergenic	19	21	2	15	15	13	33	15	12	14	13	33	29	6	4	0	16	14	14	16	15	10
chr1:108067494-108068340	chr1	108067494	108068340	108068049	1	0	0	0	1	1	Gm20753	1	0	0	0	0	ns	52	Promoter (<=1kb)	31	20	2	8	3	3	25	33	31	34	41	22	9	6	4	0	2	14	4	2	2	3
chr1:108106673-108107599	chr1	108106673	108107599	108107218	1	0	0	0	0	1	Phlpp1	1	0	0	0	1	ns	38773	Intron (Phlpp1/Phlpp1, intron 1 of 16)	60	18	6	15	10	10	73	115	25	25	13	33	11	15	2	10	15	14	4	15	12	8
chr1:108296964-108297895	chr1	108296964	108297895	108297473	1	1	0	0	1	1	Mir3473f	0	0	0	0	0	ns	145735	Distal Intergenic	59	10	12	12	10	14	49	48	73	65	13	9	9	6	16	7	12	11	9	10	12	15
chr1:108516252-108517370	chr1	108516252	108517370	108516769	1	0	0	0	1	1	Mir3473f	0	0	0	0	0	ns	-73561	Intron (Bcl2/Bcl2, intron 1 of 1)	83	47	28	18	20	25	60	98	94	80	50	70	29	38	2	53	24	11	11	28	30	19
chr1:113385769-113386281	chr1	113385769	113386281	113385961	1	0	0	0	0	0	Dsel	1	0	0	0	0	DOWN	375534	Distal Intergenic	9	17	0	1	1	0	7	2	15	8	13	10	19	24	0	0	2	0	2	0	0	0
chr1:117540723-117541717	chr1	117540723	117541717	117541326	1	0	0	0	0	0	Cntnap5a	1	0	0	0	0	ns	-40387	Distal Intergenic	35	22	5	16	12	12	31	34	37	37	9	42	11	24	9	0	16	15	16	8	7	17
chr1:121286848-121287962	chr1	121286848	121287962	121287474	1	1	0	0	0	1	Inhbb	1	0	0	0	0	DOWN	31351	Distal Intergenic	122	13	9	16	31	15	99	146	133	106	22	11	10	6	18	0	17	14	32	30	14	15
chr1:121400241-121401867	chr1	121400241	121401867	121400903	1	1	1	1	0	1	Ralb	1	1	1	1	0	UP	456	Promoter (<=1kb)	182	25	7	39	18	21	210	228	160	130	16	19	37	27	7	7	34	43	22	14	22	20
chr1:121503409-121504563	chr1	121503409	121504563	121504025	1	1	0	0	1	1	Epb4.1l5	1	0	0	0	0	UP	41552	Intron (Epb4.1l5/Epb4.1l5, intron 12 of 24)	62	17	8	13	15	9	83	82	39	41	6	24	29	6	13	3	9	16	13	16	12	5
chr1:121545273-121546069	chr1	121545273	121546069	121545590	1	1	0	0	1	1	Epb4.1l5	1	0	0	0	0	UP	-13	Promoter (<=1kb)	37	9	6	15	9	3	40	42	35	29	0	22	10	3	9	3	18	11	12	6	2	3
chr1:121733873-121734638	chr1	121733873	121734638	121734233	1	1	0	0	1	1	Ptpn4	1	0	0	0	0	DOWN	-585	Promoter (<=1kb)	37	9	6	14	3	5	18	33	39	55	13	4	15	3	11	0	10	18	4	2	5	5
chr1:122153682-122154759	chr1	122153682	122154759	122154178	1	0	0	0	1	1	Steap3	1	0	0	0	1	DOWN	13481	Intron (Steap3/Steap3, intron 4 of 5)	50	28	8	12	22	18	51	63	58	26	22	29	22	36	13	3	17	7	22	22	21	15
chr1:12275214-12276254	chr1	12275214	12276254	12275667	1	0	0	0	0	1	Mir6341	0	0	0	0	0	ns	-140399	Distal Intergenic	36	73	12	14	8	10	49	33	37	22	122	75	41	53	20	3	19	9	4	11	9	10
chr1:123223176-123224836	chr1	123223176	123224836	123223811	1	1	0	0	1	1	Insig2	1	0	0	0	1	DOWN	5355	Intron (Insig2/Insig2, intron 5 of 5)	62	18	17	29	30	24	61	67	53	66	22	23	9	15	7	26	34	23	39	20	19	28
chr1:12387887-12389333	chr1	12387887	12389333	12388790	1	0	0	0	0	1	Mir6341	0	0	0	0	0	ns	-27276	Distal Intergenic	63	71	11	13	11	21	74	63	57	55	110	102	26	44	18	3	10	16	6	16	18	23
chr1:12489919-12491166	chr1	12489919	12491166	12490632	1	0	0	0	0	1	Mir6341	0	0	0	0	0	ns	74566	Distal Intergenic	136	103	7	15	21	10	188	224	73	59	172	151	52	33	4	10	10	20	16	26	7	13
chr1:12539114-12539494	chr1	12539114	12539494	12539243	1	0	0	0	0	0	Gm17644	0	0	0	0	0	ns	-118400	Distal Intergenic	16	30	0	5	2	6	17	11	18	17	28	24	27	38	0	0	1	9	4	0	8	3
chr1:126384880-126386130	chr1	126384880	126386130	126385481	1	1	0	0	0	1	Dpp10	1	0	0	0	0	ns	-443345	Distal Intergenic	60	26	17	15	20	10	78	86	33	40	22	34	26	21	0	33	12	18	9	30	13	6
chr1:127330584-127331824	chr1	127330584	127331824	127331240	1	1	0	0	0	1	Actr3	1	0	0	0	0	UP	1064	Promoter (1-2kb)	215	101	11	6	9	17	221	289	234	114	97	112	69	124	22	0	5	7	18	0	21	13
chr1:129669906-129671174	chr1	129669906	129671174	129670413	1	0	0	0	1	1	2900009J06Rik	1	0	0	0	1	ns	218	Promoter (<=1kb)	58	30	18	14	12	3	46	77	48	58	22	46	16	33	16	20	10	17	16	8	1	5
chr9:116517736-116518097	chr9	116517736	116518097	116517898	0	0	1	0	0	0	Tgfbr2	1	0	0	0	0	DOWN	-433417	Intron (Rbms3/Rbms3, intron 3 of 14)	9	7	1	22	16	24	2	15	3	13	9	15	1	0	2	0	18	26	20	12	24	23
chr1:129965264-129966354	chr1	129965264	129966354	129965789	1	0	0	0	0	1	Zranb3	1	0	0	0	0	DOWN	33835	Intron (Zranb3/Zranb3, intron 19 of 20)	115	108	8	14	15	20	143	215	64	37	169	129	27	107	2	13	21	7	3	26	8	32
chr1:132445911-132446851	chr1	132445911	132446851	132446491	1	0	0	0	1	1	Zp3r	1	0	0	0	0	UP	79692	Distal Intergenic	30	12	4	10	13	10	18	36	37	29	6	24	9	6	4	3	15	5	11	15	5	15
chr1:132993083-132994061	chr1	132993083	132994061	132993645	1	0	0	0	1	1	Mapkapk2	1	1	1	1	0	UP	475	Promoter (<=1kb)	68	43	15	19	15	11	66	73	57	73	38	24	20	89	20	10	21	16	18	12	0	22
chr1:133243505-133244542	chr1	133243505	133244542	133244071	1	0	0	0	1	1	Ikbke	1	0	0	0	0	ns	-67931	Intron (Srgap2/Srgap2, intron 15 of 22)	30	19	6	11	13	16	33	38	14	31	19	18	17	18	4	7	12	10	11	14	5	27
chr1:133423662-133424809	chr1	133423662	133424809	133424673	1	0	0	0	0	1	Fam72a	1	1	1	0	0	UP	108	Promoter (<=1kb)	44	23	10	19	13	21	42	48	33	51	31	30	12	18	16	3	19	18	10	15	28	13
chr1:134184275-134185186	chr1	134184275	134185186	134184635	1	1	0	0	1	1	Klhdc8a	1	0	0	0	0	DOWN	-10567	Distal Intergenic	108	44	19	14	9	12	126	125	107	73	72	41	24	38	7	30	10	17	13	5	9	14
chr1:134942952-134943899	chr1	134942952	134943899	134943423	1	0	0	0	1	1	Pik3c2b	1	0	0	0	1	UP	835	Promoter (<=1kb)	29	22	7	9	10	9	36	31	27	19	38	19	12	15	7	7	7	11	16	4	13	4
chr1:135026965-135028261	chr1	135026965	135028261	135027478	1	0	0	0	1	1	Ppp1r15b	1	1	1	1	0	ns	-264	Promoter (<=1kb)	42	28	13	27	8	17	44	57	41	23	47	25	17	21	18	7	29	24	11	4	14	20
chr1:135124965-135126199	chr1	135124965	135126199	135125629	1	1	0	0	1	1	Plekha6	1	0	0	0	0	ns	-17044	Distal Intergenic	140	72	10	11	7	22	146	178	111	124	91	69	59	68	7	13	10	11	4	10	25	18
chr1:135640797-135642033	chr1	135640797	135642033	135641457	1	1	0	0	1	1	Atp2b4	1	0	0	0	0	UP	8867	Intron (Atp2b4/Atp2b4, intron 20 of 20)	163	57	13	19	11	15	175	243	129	102	110	48	20	50	16	10	22	15	13	8	14	15
chr1:135730463-135731656	chr1	135730463	135731656	135731070	1	1	0	0	1	1	Optc	1	0	0	0	1	DOWN	73506	Distal Intergenic	220	73	20	17	15	13	220	303	209	145	78	91	37	83	20	20	27	7	16	13	22	4
chr1:135795396-135796441	chr1	135795396	135796441	135795869	1	1	0	0	1	1	Optc	1	0	0	0	1	DOWN	8707	Intron (Optc/Optc, intron 2 of 6)	108	31	27	14	16	12	126	176	76	53	19	39	23	41	33	20	17	11	30	2	15	9
chr1:135989069-135990406	chr1	135989069	135990406	135989755	1	1	1	1	1	1	Btg2	1	1	1	1	0	UP	-14023	Distal Intergenic	394	125	10	49	47	23	370	391	366	445	153	84	31	231	20	0	56	41	61	33	14	32
chr1:135995484-135996422	chr1	135995484	135996422	135995507	1	0	0	0	1	1	Chit1	1	0	0	0	0	ns	-12311	Distal Intergenic	28	17	5	14	21	13	27	21	35	29	9	29	10	18	7	3	10	18	29	12	12	14
chr1:136229042-136230314	chr1	136229042	136230314	136229764	1	1	0	0	1	1	Ppfia4	1	1	1	0	0	UP	-259	Promoter (<=1kb)	69	20	19	18	13	9	68	111	65	29	22	13	22	21	22	16	15	20	23	2	2	15
chr1:136696375-136697442	chr1	136696375	136697442	136697016	1	0	0	0	1	1	Syt2	1	0	0	0	0	ns	153759	Intron (Ppp1r12b/Ppp1r12b, intron 6 of 23)	48	43	15	7	9	11	36	46	53	54	63	49	32	27	9	20	6	7	11	6	12	10
chr1:136714986-136715932	chr1	136714986	136715932	136715426	1	0	0	0	0	1	Ppp1r12b	1	0	0	0	0	UP	137091	Intron (Ppp1r12b/Ppp1r12b, intron 6 of 23)	29	13	5	7	12	15	23	36	39	14	22	18	9	0	9	0	9	5	13	10	6	24
chr1:136720034-136721226	chr1	136720034	136721226	136720588	1	0	0	0	1	1	Ppp1r12b	1	0	0	0	0	UP	131929	Intron (Ppp1r12b/Ppp1r12b, intron 6 of 23)	110	74	33	7	10	10	102	117	101	116	91	80	53	68	20	46	4	9	11	8	12	8
chr1:137244001-137245118	chr1	137244001	137245118	137244600	1	0	0	0	1	1	Lmod1	1	0	0	0	1	UP	23211	Intron (Lmod1/Lmod1, intron 1 of 2)	58	25	10	23	15	15	79	84	48	19	44	27	15	12	9	10	33	13	11	18	12	18
chr1:137255149-137256365	chr1	137255149	137256365	137255765	1	1	0	0	1	1	Shisa4	1	0	0	0	0	UP	15875	Intron (Lmod1/Lmod1, intron 1 of 2)	138	50	25	13	16	18	198	211	75	66	78	63	16	41	27	23	7	18	12	20	25	10
chr1:137263093-137264400	chr1	137263093	137264400	137263717	1	1	0	0	1	1	Shisa4	1	0	0	0	0	UP	7923	3' UTR	244	115	37	28	26	16	282	341	157	194	200	114	54	92	31	43	29	27	26	26	12	20
chr1:137450759-137451742	chr1	137450759	137451742	137451287	1	1	0	0	1	1	Nav1	1	0	0	0	0	UP	30645	Intron (Nav1/Nav1, intron 28 of 28)	49	9	15	15	9	12	60	57	47	31	19	4	8	3	20	10	19	11	6	12	9	14
chr1:137501697-137503009	chr1	137501697	137503009	137502405	1	1	0	0	0	1	Nav1	1	0	0	0	0	UP	-20473	Distal Intergenic	102	31	6	14	8	16	155	165	53	33	53	37	19	15	9	3	10	18	13	2	14	17
chr1:137627973-137629318	chr1	137627973	137629318	137628612	1	1	0	0	1	1	Csrp1	1	0	0	0	0	UP	2839	Intron (Csrp1/Csrp1, intron 1 of 5)	303	128	12	16	19	14	382	454	258	118	200	129	66	115	11	13	7	24	11	27	15	13
chr1:137630279-137631533	chr1	137630279	137631533	137630929	1	1	0	0	1	1	Csrp1	1	0	0	0	0	UP	5156	Intron (Csrp1/Csrp1, intron 1 of 5)	235	97	18	15	18	17	251	347	206	134	138	122	27	101	16	20	22	7	18	17	17	17
chr1:137946941-137947473	chr1	137946941	137947473	137947204	1	0	0	0	1	1	Ascl5	0	0	0	0	0	ns	-176	Promoter (<=1kb)	9	34	6	4	6	14	3	13	7	10	50	38	24	24	9	3	2	5	4	8	8	19
chr6:104073801-104074162	chr6	104073801	104074162	104073997	0	0	1	0	0	0	Cntn6	1	0	0	0	0	ns	-369040	Distal Intergenic	7	7	4	10	21	27	1	13	2	10	9	9	9	0	7	0	15	5	22	20	30	23
chr1:138293843-138294797	chr1	138293843	138294797	138294252	1	1	0	0	1	1	Ddx59	1	0	0	0	0	ns	-17595	Distal Intergenic	51	19	15	8	6	8	59	57	41	46	19	20	11	24	27	3	13	2	7	5	7	8
chr1:138552754-138554057	chr1	138552754	138554057	138553257	1	1	0	0	1	1	Gm19705	1	0	0	0	0	UP	-26715	Distal Intergenic	161	67	23	12	11	21	193	213	128	110	88	75	35	68	20	26	7	17	11	11	19	22
chr1:14263640-14264780	chr1	14263640	14264780	14264215	1	0	0	0	0	1	Eya1	1	0	0	0	1	UP	36065	Exon (Eya1/Eya1, exon 13 of 18)	48	28	7	13	20	16	79	57	48	7	38	30	32	12	7	7	16	9	22	18	17	15
chr1:143267180-143268321	chr1	143267180	143268321	143267708	1	0	0	0	0	1	4930590L20Rik	1	0	0	0	0	UP	-714729	Distal Intergenic	39	44	8	11	10	19	52	61	22	18	88	56	7	24	13	3	5	16	11	8	20	17
chr1:143338642-143339255	chr1	143338642	143339255	143338940	1	0	0	0	0	0	4930590L20Rik	1	0	0	0	0	UP	-785961	Distal Intergenic	17	24	2	6	8	5	9	27	15	14	34	27	22	9	4	0	10	2	4	12	9	1
chr1:145549439-145550445	chr1	145549439	145550445	145549928	1	1	0	0	1	1	Cdc73	1	0	0	0	0	ns	-114	Promoter (<=1kb)	91	39	7	4	2	8	79	88	107	87	34	46	6	68	0	13	7	0	2	2	12	3
chr1:146126774-146127989	chr1	146126774	146127989	146127393	1	0	0	0	0	1	Rgs1	0	0	0	0	0	ns	-31159	Distal Intergenic	74	56	15	10	13	17	84	103	52	53	88	53	32	47	7	23	15	5	11	14	24	10
chr1:150622184-150623175	chr1	150622184	150623175	150622542	1	0	1	1	0	0	Pla2g4a	1	0	0	0	1	UP	1185872	Distal Intergenic	26	28	5	26	15	12	32	27	25	16	34	39	11	27	2	7	33	18	14	16	5	19
chr1:151944404-151945635	chr1	151944404	151945635	151945121	1	1	0	0	1	1	Ptgs2os	1	1	1	0	0	UP	1775	Promoter (1-2kb)	91	32	26	26	17	23	68	100	93	102	31	52	11	30	9	43	15	36	24	10	22	24
chr1:152097550-152099319	chr1	152097550	152099319	152098641	1	1	0	0	1	1	Pdc	0	0	0	0	0	ns	-67905	Distal Intergenic	89	39	14	13	15	18	91	132	76	55	66	58	6	24	18	10	12	13	24	6	12	23
chr1:152358677-152359614	chr1	152358677	152359614	152359121	1	0	0	0	0	0	Prg4	1	0	0	0	0	ns	-45826	Distal Intergenic	25	15	6	6	8	4	23	33	22	19	13	16	22	6	11	0	0	11	2	14	5	3
chr1:153216443-153217520	chr1	153216443	153217520	153216954	1	0	0	0	1	1	Ivns1abp	1	1	1	1	0	ns	25327	Intron (Swt1/Swt1, intron 1 of 19)	37	43	7	10	10	15	37	61	34	15	66	65	7	33	7	7	15	5	9	10	7	22
chr1:154312833-154314105	chr1	154312833	154314105	154313527	1	0	0	0	1	0	Colgalt2	1	1	1	1	0	ns	66531	Intron (Colgalt2/Colgalt2, intron 1 of 11)	46	38	11	7	12	7	37	42	67	35	66	43	22	18	18	3	12	2	10	13	9	4
chr1:154395798-154398775	chr1	154395798	154398775	154398091	1	1	0	0	1	1	Rgl1	1	0	0	0	1	DOWN	74150	Intron (Rgl1/Rgl1, intron 11 of 17)	173	85	43	34	34	31	174	261	146	110	116	84	59	80	24	62	22	45	40	28	21	41
chr1:154614837-154615946	chr1	154614837	154615946	154615329	1	0	0	0	1	1	Arpc5	1	1	1	0	0	UP	1658	Promoter (1-2kb)	106	51	13	11	5	7	152	159	56	53	75	65	27	36	16	10	12	9	7	2	13	1
chr1:154616292-154616843	chr1	154616292	154616843	154616595	1	0	0	0	1	0	Arpc5	1	1	1	0	0	UP	2924	Intron (Arpc5/Arpc5, intron 2 of 3)	24	32	6	1	2	3	16	19	31	29	16	30	32	50	4	7	2	0	2	2	2	3
chr1:154852612-154853657	chr1	154852612	154853657	154853099	1	0	0	0	1	1	Nmnat2	1	0	0	0	0	DOWN	50869	Intron (Nmnat2/Nmnat2, intron 1 of 10)	44	27	8	13	8	18	42	50	52	31	31	37	20	18	9	7	15	11	10	6	21	14
chr1:154976656-154977744	chr1	154976656	154977744	154977259	1	0	0	0	1	1	Lamc2	1	1	1	0	0	UP	56318	Exon (Lamc2/Lamc2, exon 5 of 24)	49	33	6	9	7	13	58	57	51	29	38	36	22	33	11	0	11	7	10	3	9	17
chr1:155019988-155021315	chr1	155019988	155021315	155020668	1	0	0	0	1	1	Lamc2	1	1	1	0	0	UP	12909	Intron (Lamc2/Lamc2, intron 22 of 23)	198	160	15	20	22	20	230	264	146	151	185	233	59	160	16	13	12	27	22	22	8	31
chr1:155038505-155039568	chr1	155038505	155039568	155039091	1	1	0	0	1	1	Lamc2	1	1	1	0	0	UP	-5514	Distal Intergenic	89	37	10	11	11	9	75	117	73	90	63	39	19	24	16	3	10	11	16	6	2	15
chr1:156887107-156888232	chr1	156887107	156888232	156887688	1	1	0	0	1	1	Ier5	1	1	0	0	0	UP	59078	Distal Intergenic	196	92	8	17	10	17	203	268	182	128	132	91	45	98	13	3	15	19	4	16	20	14
chr1:156956457-156957758	chr1	156956457	156957758	156957050	1	0	0	0	1	1	Ier5	1	1	0	0	0	UP	-10284	Distal Intergenic	140	78	19	16	22	16	181	203	110	63	113	85	45	68	11	26	12	20	26	18	17	15
chr1:158403973-158404902	chr1	158403973	158404902	158404575	1	0	0	0	1	1	Soat1	1	1	1	1	0	UP	-116	Promoter (<=1kb)	33	14	7	12	9	14	33	36	34	25	13	19	8	15	11	3	15	9	9	8	9	18
chr1:159128839-159130107	chr1	159128839	159130107	159129576	1	0	0	0	1	1	Tex35	1	1	0	0	0	ns	-90800	Intron (Rasal2/Rasal2, intron 14 of 17)	51	47	10	9	17	23	49	69	42	43	69	62	20	36	13	7	9	8	27	6	14	31
chr1:161182741-161184008	chr1	161182741	161184008	161183371	1	1	0	0	1	1	Rfwd2	1	0	0	0	1	ns	20915	Intron (Rfwd2/Rfwd2, intron 6 of 19)	216	112	6	5	12	17	230	257	216	160	116	132	62	136	9	3	7	2	16	8	20	13
chr1:162030911-162032000	chr1	162030911	162032000	162031443	1	0	0	0	1	1	4930562F07Rik	1	0	0	0	0	UP	-23327	Intron (Tnn/Tnn, intron 4 of 21)	56	36	6	9	16	14	76	69	45	32	47	53	8	36	9	3	5	13	22	9	13	15
chr1:162836009-162836976	chr1	162836009	162836976	162836515	1	1	0	0	1	1	Rc3h1	1	0	0	0	0	UP	-26	Promoter (<=1kb)	42	17	11	7	9	8	43	25	37	61	6	9	9	41	2	20	7	7	11	6	6	9
chr1:163689049-163689864	chr1	163689049	163689864	163689258	1	0	1	1	1	0	Fasl	1	0	0	0	0	ns	29368	Distal Intergenic	23	17	4	17	23	20	28	15	22	26	6	14	38	9	4	3	22	11	13	32	11	29
chr1:163950303-163951464	chr1	163950303	163951464	163951008	1	1	0	0	1	1	2810442N19Rik	1	0	0	0	0	ns	15909	Intron (Dnm3/Dnm3, intron 4 of 20)	58	18	11	13	11	13	76	80	43	33	25	33	5	9	11	10	17	9	20	2	12	14
chr1:164146894-164148298	chr1	164146894	164148298	164147662	1	1	1	1	1	1	Dnm3os	1	0	0	0	1	DOWN	-91	Promoter (<=1kb)	571	164	13	40	29	22	519	546	680	535	175	181	63	237	18	7	40	39	27	30	28	15
chr1:164155414-164156628	chr1	164155414	164156628	164156012	1	0	0	0	1	1	Mir214	1	0	0	0	0	ns	2514	Intron (Dnm3/Dnm3, intron 7 of 20)	91	45	6	17	11	11	119	115	82	46	69	70	19	21	4	7	19	14	16	6	7	14
chr1:164500114-164501145	chr1	164500114	164501145	164500638	1	0	1	1	1	1	Vamp4	1	0	0	0	1	DOWN	-320	Promoter (<=1kb)	43	28	1	10	16	11	58	38	42	31	25	22	15	47	2	0	5	15	9	22	7	15
chr1:165139304-165140071	chr1	165139304	165140071	165139558	1	0	1	1	1	1	Prrx1	1	0	0	0	1	UP	104223	Distal Intergenic	21	17	0	8	5	10	32	17	19	15	9	39	14	6	0	0	5	11	7	2	6	13
chr1:16650938-16652175	chr1	16650938	16652175	16651558	1	0	0	0	1	1	Tmem70	1	0	0	0	1	UP	-3713	Intron (D030040B21Rik/D030040B21Rik, intron 3 of 3)	73	37	8	12	11	12	82	111	56	40	38	46	26	38	9	7	10	14	10	12	15	9
chr1:166886856-166887761	chr1	166886856	166887761	166887296	1	1	0	0	1	0	Xcl1	0	0	0	0	0	ns	-21655	Distal Intergenic	54	22	2	9	11	7	40	27	87	58	34	18	17	18	4	0	10	7	14	8	11	3
chr1:167969757-167970782	chr1	167969757	167970782	167970361	1	1	0	0	0	0	Pou2f1	1	0	0	0	0	ns	-37596	Distal Intergenic	57	19	19	11	17	15	41	48	67	70	19	20	16	18	31	7	7	14	22	12	7	22
chr1:168680546-168680884	chr1	168680546	168680884	168680693	1	0	0	0	0	0	Fmo9	0	0	0	0	0	ns	-68717	Distal Intergenic	10	8	0	3	3	3	6	13	2	17	6	4	15	6	0	0	5	1	4	2	2	3
chr1:170688542-170689600	chr1	170688542	170689600	170689112	1	1	0	0	0	1	Mir6348	0	0	0	0	0	ns	268339	Distal Intergenic	45	8	11	6	10	20	45	44	34	55	9	5	14	3	11	10	9	2	16	4	17	23
chr1:171936253-171937511	chr1	171936253	171937511	171936900	1	0	0	0	1	1	3110045C21Rik	1	0	0	0	0	DOWN	37361	Exon (Ddr2/Ddr2, exon 15 of 17)	131	95	21	17	16	14	187	188	75	73	138	124	46	71	22	20	17	16	20	12	19	9
chr1:172105008-172105683	chr1	172105008	172105683	172105312	1	0	0	0	1	1	Uap1	1	1	0	0	0	UP	-235	Promoter (<=1kb)	25	12	4	8	8	4	27	27	16	29	6	15	20	6	4	3	5	11	14	2	2	5
chr1:173152224-173153219	chr1	173152224	173153219	173152726	1	0	0	0	1	1	Tomm40l	1	0	0	0	0	ns	-81	Promoter (<=1kb)	35	20	7	10	11	15	28	44	35	32	6	28	20	24	7	7	5	14	7	14	11	19
chr1:173192587-173194304	chr1	173192587	173194304	173193691	1	0	0	0	1	1	B4galt3	1	0	0	0	0	ns	-6767	Distal Intergenic	74	37	8	17	25	17	71	113	75	34	50	61	15	18	9	7	11	23	33	16	14	19
chr1:174353116-174354371	chr1	174353116	174354371	174353765	1	1	0	0	1	1	Pigm	1	0	0	0	0	ns	47104	Distal Intergenic	409	129	12	26	36	14	306	349	518	460	163	151	72	127	16	7	27	25	34	38	15	13
chr1:174431173-174431830	chr1	174431173	174431830	174431378	1	1	0	0	1	1	Tagln2	1	1	1	1	0	UP	1002	Promoter (1-2kb)	39	3	9	24	4	15	29	29	47	50	6	3	1	0	11	7	29	18	4	4	19	10
chr1:177178544-177179750	chr1	177178544	177179750	177179161	1	0	0	0	0	1	Rgs7	1	0	0	0	0	UP	243515	Intron (Rgs7/Rgs7, intron 14 of 16)	52	51	8	11	14	17	53	88	36	29	85	49	23	44	9	7	10	11	7	20	30	3
chr1:177444663-177445754	chr1	177444663	177445754	177445166	1	0	0	0	0	0	Rgs7	1	0	0	0	0	UP	-22490	Distal Intergenic	42	24	8	15	8	21	45	54	34	34	28	34	14	18	16	0	15	15	12	4	15	26
chr1:179633132-179634245	chr1	179633132	179634245	179633704	1	0	0	0	1	1	1700016C15Rik	1	0	0	0	0	ns	-26240	Distal Intergenic	40	25	12	10	17	9	39	50	36	34	9	33	31	27	7	16	5	15	28	6	7	10
chr1:179912844-179913862	chr1	179912844	179913862	179913399	1	1	0	0	0	1	Gm16432	1	0	0	0	0	ns	-8166	Distal Intergenic	50	23	17	15	7	13	53	54	49	43	31	27	11	21	20	13	12	18	13	0	20	6
chr1:180117233-180118176	chr1	180117233	180118176	180117675	1	1	0	0	0	1	Desi2	1	0	0	0	1	ns	128	Promoter (<=1kb)	55	21	7	9	2	3	60	71	51	35	41	19	9	15	4	10	7	11	4	0	1	5
chr1:180247791-180248986	chr1	180247791	180248986	180248452	1	1	0	0	1	1	Cox20	1	1	0	0	0	ns	-831	Promoter (<=1kb)	228	37	13	20	29	25	217	261	210	224	38	28	20	62	13	13	19	20	38	20	15	35
chr1:180866114-180867151	chr1	180866114	180867151	180866762	1	1	0	0	1	1	Kif26b	1	0	0	0	0	UP	407507	Distal Intergenic	38	13	6	11	9	9	56	48	31	16	16	11	9	15	4	7	10	11	16	2	14	3
chr1:181372489-181373739	chr1	181372489	181373739	181373198	1	0	0	0	0	1	Smyd3	1	0	0	0	0	DOWN	74936	Intron (Smyd3/Smyd3, intron 11 of 11)	96	105	14	29	30	16	90	73	116	102	128	86	85	121	27	0	32	25	32	28	14	17
chr1:181733503-181734435	chr1	181733503	181734435	181733878	1	0	0	0	1	1	Ahctf1	1	1	0	0	0	ns	268	Promoter (<=1kb)	30	15	5	8	4	6	34	42	25	19	19	25	7	9	7	3	7	9	7	1	2	10
chr1:181796235-181797074	chr1	181796235	181797074	181796659	1	0	0	0	1	1	Ahctf1	1	1	0	0	0	ns	-62513	Distal Intergenic	29	12	7	8	8	11	26	33	24	30	22	9	9	6	4	10	7	9	2	14	8	13
chr1:181843393-181844482	chr1	181843393	181844482	181843853	1	0	0	0	1	1	Cdc42bpa	1	0	0	0	1	UP	-47366	Distal Intergenic	79	63	18	17	13	20	65	98	88	62	85	43	46	77	9	26	24	9	9	16	15	24
chr1:181880334-181880673	chr1	181880334	181880673	181880486	1	0	0	0	1	0	Cdc42bpa	1	0	0	0	1	UP	-10733	Distal Intergenic	20	10	2	4	6	4	16	17	25	18	3	19	1	15	4	0	7	0	9	2	0	8
chr1:181898652-181900829	chr1	181898652	181900829	181900064	1	0	0	0	0	1	Cdc42bpa	1	0	0	0	1	UP	8845	Intron (Cdc42bpa/Cdc42bpa, intron 1 of 36)	89	53	24	16	11	29	112	100	62	80	81	55	29	47	24	23	17	14	16	6	21	36
chr1:181908685-181909770	chr1	181908685	181909770	181909236	1	0	0	0	0	0	Cdc42bpa	1	0	0	0	1	UP	18017	Intron (Cdc42bpa/Cdc42bpa, intron 1 of 36)	54	52	11	10	12	9	54	63	49	47	69	55	34	50	11	10	10	9	11	13	9	9
chr1:182317293-182318339	chr1	182317293	182318339	182317739	1	1	0	0	0	1	Gm5069	1	0	0	0	0	ns	-57059	Intron (Itpkb/Itpkb, intron 2 of 7)	98	40	16	27	12	12	85	121	101	85	41	38	15	62	11	20	34	19	13	10	14	10
chr1:182780456-182781632	chr1	182780456	182781632	182780989	1	0	0	0	1	1	Sde2	1	1	1	0	0	UP	-292	Promoter (<=1kb)	57	46	14	24	11	14	66	54	53	53	81	32	37	30	11	16	32	16	16	6	18	10
chr1:182872105-182873096	chr1	182872105	182873096	182872479	1	0	0	0	1	1	Tmem63a	1	0	0	0	1	UP	-169	Promoter (<=1kb)	73	46	17	11	11	9	90	102	51	48	53	56	18	53	24	10	11	11	10	12	5	13
chr1:183176902-183177965	chr1	183176902	183177965	183177434	1	0	0	0	1	1	Wdr26	1	1	0	0	0	ns	-35325	Distal Intergenic	45	41	6	16	14	11	53	40	53	30	72	51	9	30	2	10	10	22	18	10	13	8
chr6:92399532-92400485	chr6	92399532	92400485	92399671	0	0	1	0	0	1	Trh	0	0	0	0	0	ns	-205027	Intron (Prickle2/Prickle2, intron 6 of 8)	28	18	7	31	20	27	34	19	23	34	19	19	17	15	11	3	26	36	20	19	34	19
chr1:183986977-183987885	chr1	183986977	183987885	183987349	1	1	0	0	1	1	Enah	1	0	0	0	0	UP	-37238	Distal Intergenic	45	14	13	4	11	7	54	59	32	34	13	27	12	3	22	3	2	5	11	10	4	10
chr1:184185717-184186723	chr1	184185717	184186723	184186280	1	0	0	0	1	1	Degs1	1	1	0	0	0	UP	26610	Distal Intergenic	35	26	5	13	10	11	54	46	22	18	28	49	11	15	2	7	17	9	10	10	14	8
chr1:184433278-184434321	chr1	184433278	184434321	184433828	1	0	0	0	1	1	Capn2	1	0	0	0	1	UP	13786	Intron (Capn2/Capn2, intron 19 of 20)	75	44	17	12	11	11	51	57	104	86	28	33	41	71	18	16	13	11	7	14	12	10
chr1:184457571-184458943	chr1	184457571	184458943	184458232	1	1	0	0	0	1	Capn2	1	0	0	0	1	UP	-10618	Distal Intergenic	331	190	25	30	29	29	330	433	323	234	235	160	95	267	20	30	45	14	40	18	20	37
chr1:185786233-185786475	chr1	185786233	185786475	185786374	1	0	1	1	0	0	1700056E22Rik	1	0	0	0	0	ns	71503	Distal Intergenic	10	5	0	15	2	8	7	2	15	13	9	1	5	3	0	0	13	16	4	0	5	10
chr1:185857760-185858672	chr1	185857760	185858672	185858149	1	1	0	0	0	1	Dusp10	1	0	0	0	1	UP	-190	Promoter (<=1kb)	33	7	8	13	15	9	35	42	24	30	0	9	12	6	9	7	17	9	16	14	14	4
chr1:185965688-185967158	chr1	185965688	185967158	185966790	1	0	1	1	0	0	Dusp10	1	0	0	0	1	UP	108451	Distal Intergenic	87	72	8	33	20	18	61	88	109	88	56	81	45	104	13	3	39	27	14	25	20	15
chr1:186404902-186405766	chr1	186404902	186405766	186405247	1	0	0	0	0	1	1700112H15Rik	0	0	0	0	0	ns	-23677	Distal Intergenic	28	15	2	17	5	6	28	34	25	23	13	34	12	0	4	0	17	16	9	0	6	6
chr1:186668787-186669672	chr1	186668787	186669672	186669112	1	1	0	0	1	1	Mir1981	1	0	0	0	0	UP	-22745	Distal Intergenic	67	10	11	24	12	10	70	88	54	56	3	13	5	18	2	20	27	20	11	12	15	5
chr1:188409296-188410426	chr1	188409296	188410426	188409817	1	0	0	0	1	1	Tgfb2	1	0	0	0	1	UP	120054	Distal Intergenic	71	54	18	11	14	17	99	92	49	40	113	48	25	27	22	13	5	16	11	16	19	15
chr1:183569435-183570038	chr1	183569435	183570038	183569909	0	0	1	0	0	0	Ccdc121	0	0	0	0	0	ns	-128327	Distal Intergenic	13	6	10	31	34	22	2	11	14	23	9	5	1	9	13	7	29	32	34	34	19	24
chr1:192751938-192752718	chr1	192751938	192752718	192752365	1	0	0	0	1	1	Angel2	1	0	0	0	1	DOWN	3379	Intron (Angel2/Angel2, intron 2 of 9)	44	24	9	15	7	8	59	34	41	40	16	19	22	38	18	0	17	13	4	10	7	8
chr1:192898756-192900038	chr1	192898756	192900038	192899359	1	0	0	0	1	1	Nsl1	1	0	0	0	1	DOWN	12460	Intron (Nsl1/Nsl1, intron 4 of 5)	84	52	10	13	28	29	65	94	106	67	66	57	28	56	13	7	12	14	27	28	30	28
chr1:193006697-193008017	chr1	193006697	193008017	193007411	1	0	0	0	0	1	Atf3	1	1	0	0	0	UP	-199	Promoter (<=1kb)	151	95	11	18	12	9	146	201	132	124	138	90	42	110	11	10	22	14	11	12	7	10
chr1:193915196-193917092	chr1	193915196	193917092	193915898	1	1	0	0	1	1	Traf5	1	0	0	0	1	UP	582	Promoter (<=1kb)	271	137	31	26	23	28	267	320	273	222	138	157	75	175	29	33	22	30	18	28	24	32
chr1:194632698-194633638	chr1	194632698	194633638	194633210	1	1	0	0	1	1	1700065J18Rik	1	0	0	0	0	ns	-34688	Distal Intergenic	53	7	7	22	19	12	57	84	35	33	6	13	2	6	4	10	24	20	22	16	0	24
chr1:194648490-194649977	chr1	194648490	194649977	194649327	1	0	0	0	1	1	1700065J18Rik	1	0	0	0	0	ns	-18571	Distal Intergenic	69	36	18	20	18	19	92	56	64	62	63	37	25	18	13	23	21	19	16	20	12	26
chr1:194680631-194681367	chr1	194680631	194681367	194681038	1	0	0	0	1	1	Sertad4	1	0	0	0	1	UP	908	Promoter (<=1kb)	31	27	1	4	1	4	37	50	17	19	50	15	5	36	2	0	6	1	0	2	7	0
chr1:195344629-195345878	chr1	195344629	195345878	195345295	1	0	0	0	1	1	Mir205	0	0	0	0	0	ns	-11571	Distal Intergenic	82	35	3	13	10	7	126	142	41	16	63	47	3	24	2	3	10	16	11	8	9	5
chr1:196802772-196804009	chr1	196802772	196804009	196803380	1	1	0	0	1	1	Gm16897	1	0	0	0	0	DOWN	-227	Promoter (<=1kb)	154	32	24	43	31	20	127	171	182	133	38	19	26	41	22	26	44	41	38	23	14	26
chr1:196957062-196958761	chr1	196957062	196958761	196957481	1	1	0	0	1	1	Cr1l	1	0	0	0	1	UP	283	Promoter (<=1kb)	53	23	17	17	18	24	64	56	49	43	19	29	22	21	13	20	23	11	9	26	7	40
chr1:20675935-20676723	chr1	20675935	20676723	20676266	1	1	0	0	0	1	Mir133b	0	0	0	0	0	ns	3417	Distal Intergenic	57	14	14	10	11	11	91	67	37	31	16	20	14	6	7	20	10	9	7	14	7	15
chr1:20744864-20745589	chr1	20744864	20745589	20745305	1	1	0	0	0	0	Il17a	0	0	0	0	0	ns	24320	Distal Intergenic	31	10	2	9	4	7	35	23	40	25	0	8	17	15	0	3	18	0	3	5	5	8
chr7:73699287-73699736	chr7	73699287	73699736	73699518	0	0	1	0	1	0	Aldh1a3	1	0	0	0	0	ns	-127155	Distal Intergenic	11	9	10	18	38	41	17	11	7	6	6	11	10	6	13	7	19	16	42	34	41	41
chr1:22133766-22134127	chr1	22133766	22134127	22133882	1	0	0	0	0	0	Kcnq5	1	0	0	0	0	UP	-181859	Distal Intergenic	6	12	0	0	4	4	1	0	6	13	6	20	11	9	0	0	0	0	2	5	2	5
chr1:24373884-24374953	chr1	24373884	24374953	24374365	1	0	1	1	0	1	Col9a1	1	0	0	0	0	UP	189917	Intron (Col19a1/Col19a1, intron 35 of 50)	29	36	1	11	9	10	18	36	28	31	44	39	28	30	2	0	10	11	7	10	7	13
chr1:24617883-24623558	chr1	24617883	24623558	24619035	1	1	0	0	0	1	Col19a1	1	0	0	0	0	UP	-24759	Distal Intergenic	3220	1737	709	324	258	392	2607	3503	3792	2978	2474	1455	1051	1966	734	683	349	298	257	258	320	463
chr1:25541708-25542071	chr1	25541708	25542071	25541888	1	0	0	0	0	0	Gm20172	0	0	0	0	0	ns	-207089	Intron (Bai3/Bai3, intron 21 of 30)	7	11	0	2	0	6	1	0	11	13	0	20	5	18	0	0	1	2	0	0	2	10
chr1:31006583-31007397	chr1	31006583	31007397	31006969	1	0	0	0	1	1	Ptp4a1	1	1	0	0	0	UP	-369	Promoter (<=1kb)	27	23	6	4	3	7	24	38	23	23	28	24	16	21	11	0	7	1	2	4	6	8
chr1:33729762-33730960	chr1	33729762	33730960	33730358	1	0	0	0	0	1	1700001G17Rik	0	0	0	0	0	ns	3690	Distal Intergenic	72	40	10	18	20	17	82	123	49	32	66	28	16	47	13	7	12	23	9	31	7	27
chr1:34369363-34370385	chr1	34369363	34370385	34369976	1	0	0	0	1	1	Mir5103	0	0	0	0	0	ns	120068	Distal Intergenic	152	192	19	16	6	18	226	217	92	69	276	261	65	163	4	33	21	10	7	4	20	15
chr12:33995699-33996027	chr12	33995699	33996027	33995816	0	0	1	0	0	0	Efcab10	0	0	0	0	0	ns	-83902	Distal Intergenic	6	4	4	18	17	25	2	6	11	5	6	3	5	0	7	0	21	15	7	27	12	37
chr1:35991438-35992497	chr1	35991438	35992497	35991987	1	1	0	0	1	1	Hs6st1	1	0	0	0	1	UP	-133257	Distal Intergenic	99	52	22	27	22	13	105	109	85	95	53	36	14	104	20	23	28	25	21	22	17	8
chr1:37345467-37346570	chr1	37345467	37346570	37345996	1	0	0	0	1	1	Inpp4a	1	0	0	0	0	UP	-10741	Distal Intergenic	45	47	12	11	10	10	61	65	25	29	63	44	12	68	13	10	10	11	9	11	7	13
chr1:39043925-39045096	chr1	39043925	39045096	39044425	1	0	0	0	1	1	Pdcl3	1	0	0	0	1	UP	-233	Promoter (<=1kb)	182	112	24	18	17	7	251	324	93	56	194	132	50	71	18	30	16	20	27	6	2	12
chr1:39772974-39774123	chr1	39772974	39774123	39773455	1	0	0	0	1	0	Rfx8	1	0	0	0	0	ns	4379	Intron (Rfx8/Rfx8, intron 13 of 14)	106	58	6	15	16	19	70	90	163	101	75	77	32	47	11	0	19	11	20	12	14	24
chr1:40571640-40572683	chr1	40571640	40572683	40572187	1	1	0	0	1	1	Il18rap	1	1	1	0	0	DOWN	-19	Promoter (<=1kb)	94	15	7	10	8	10	124	69	121	59	6	23	12	15	13	0	12	7	13	2	5	15
chr1:45300589-45301765	chr1	45300589	45301765	45301219	1	0	0	0	0	1	Col3a1	1	0	0	0	0	DOWN	-67163	Distal Intergenic	105	71	1	3	7	5	187	184	29	18	119	128	18	18	2	0	6	0	7	6	7	3
chr1:45813144-45814355	chr1	45813144	45814355	45813680	1	0	0	0	1	1	Wdr75	1	0	0	0	1	ns	-38665	Distal Intergenic	207	150	5	16	15	15	305	318	119	83	213	187	67	133	2	7	15	16	26	3	14	15
chr1:45851351-45852509	chr1	45851351	45852509	45851924	1	0	0	0	0	1	Wdr75	1	0	0	0	1	ns	-421	Promoter (<=1kb)	143	100	8	16	16	15	134	159	142	136	103	126	55	115	9	7	15	17	22	10	12	18
chr1:45894407-45895881	chr1	45894407	45895881	45895700	1	0	0	0	1	1	Wdr75	1	0	0	0	1	ns	43355	Distal Intergenic	39	46	10	10	11	19	41	52	35	27	50	47	37	47	7	13	5	14	13	8	25	13
chr1:51347346-51348427	chr1	51347346	51348427	51347878	1	1	0	0	1	1	Sdpr	1	0	0	0	1	DOWN	1909	Promoter (1-2kb)	130	42	10	16	8	14	125	192	113	87	53	56	28	27	20	0	15	16	3	12	5	22
chr1:51562057-51563159	chr1	51562057	51563159	51562568	1	0	0	0	1	1	Nabp1	1	1	0	0	0	DOWN	-27325	Distal Intergenic	38	26	6	15	17	22	48	42	29	33	25	33	19	27	11	0	10	20	4	30	21	22
chr1:51620362-51621526	chr1	51620362	51621526	51620930	1	0	0	0	0	1	Nabp1	1	1	0	0	0	DOWN	-85687	Distal Intergenic	42	37	5	7	9	15	45	67	39	17	69	34	26	18	9	0	5	9	9	8	12	17
chr1:55084057-55084855	chr1	55084057	55084855	55084397	1	0	1	1	1	1	Sf3b1	1	1	0	0	0	DOWN	-75	Promoter (<=1kb)	28	17	2	16	7	14	40	31	19	18	38	15	2	9	4	0	17	14	11	2	18	10
chr1:55585119-55586212	chr1	55585119	55586212	55585587	1	0	0	0	1	1	Plcl1	1	0	0	0	0	UP	122798	Intron (Plcl1/Plcl1, intron 1 of 5)	76	51	21	12	18	20	85	84	81	51	38	60	50	56	22	20	5	18	9	27	7	32
chr1:57463412-57464357	chr1	57463412	57464357	57464014	1	0	0	0	1	1	Tyw5	1	0	0	0	1	UP	-496	Promoter (<=1kb)	51	28	11	26	10	19	49	46	47	58	34	18	27	30	9	13	24	27	19	0	9	29
chr1:58641840-58642926	chr1	58641840	58642926	58642416	1	0	0	0	1	1	Fam126b	1	0	0	0	1	UP	761	Promoter (<=1kb)	56	40	10	13	13	12	59	59	51	54	25	51	38	44	20	0	19	7	11	15	13	10
chr1:60881087-60881893	chr1	60881087	60881893	60881619	1	0	1	1	1	1	Cd28	0	0	0	0	0	ns	78388	Distal Intergenic	23	23	0	7	13	14	28	36	20	7	34	36	8	12	0	0	5	9	18	7	13	14
chr1:61825934-61827129	chr1	61825934	61827129	61826441	1	0	0	0	0	1	Pard3b	1	0	0	0	0	DOWN	141044	Intron (Pard3b/Pard3b, intron 2 of 22)	50	29	8	2	6	12	62	88	27	23	56	37	9	12	16	0	2	2	9	2	5	18
chr1:62625520-62626651	chr1	62625520	62626651	62626120	1	0	0	0	1	0	Nrp2	1	0	0	0	1	UP	-123770	Intron (Pard3b/Pard3b, intron 21 of 22)	47	38	10	8	14	10	56	48	50	32	28	56	32	33	16	3	9	7	11	16	9	10
chr1:6269628-6270934	chr1	6269628	6270934	6270196	1	0	0	0	1	1	Rb1cc1	1	0	0	0	1	ns	65454	Distal Intergenic	98	46	9	15	23	12	153	172	29	35	81	70	26	6	11	7	19	11	11	34	2	22
chr1:62738533-62739603	chr1	62738533	62739603	62739017	1	0	0	0	0	0	Nrp2	1	0	0	0	1	UP	-10873	Distal Intergenic	34	52	13	6	14	10	56	25	32	22	69	55	38	44	18	7	12	0	20	8	5	15
chr1:62743294-62744000	chr1	62743294	62744000	62743297	1	0	1	1	1	1	Nrp2	1	0	0	0	1	UP	-6593	Distal Intergenic	31	26	2	11	6	17	19	50	35	16	34	15	24	27	0	3	10	11	7	4	25	9
chr1:62841248-62842179	chr1	62841248	62842179	62841671	1	0	0	0	0	1	4930487H11Rik	1	0	0	0	0	ns	-365	Promoter (<=1kb)	42	27	12	10	16	13	33	48	40	43	47	29	16	15	20	3	9	11	11	21	11	14
chr1:63222900-63224210	chr1	63222900	63224210	63223714	1	1	0	0	0	1	Eef1b2	1	1	1	0	0	ns	310	Promoter (<=1kb)	82	22	27	36	21	31	104	92	68	62	16	28	23	21	24	30	27	45	29	13	34	28
chr1:64167688-64169736	chr1	64167688	64169736	64168295	1	1	0	0	1	1	Klf7	1	0	0	0	1	UP	-332	Promoter (<=1kb)	299	152	22	23	32	19	344	433	217	201	175	180	94	157	27	16	22	23	37	26	11	26
chr1:64272191-64273425	chr1	64272191	64273425	64272825	1	0	0	0	1	1	Klf7	1	0	0	0	1	UP	-104862	Distal Intergenic	175	103	13	27	18	15	231	284	104	79	157	141	53	59	18	7	37	16	18	18	11	18
chr1:64663365-64664346	chr1	64663365	64664346	64663833	1	1	0	0	1	1	Mettl21a	1	0	0	0	1	DOWN	-91	Promoter (<=1kb)	81	36	20	26	26	13	75	125	45	77	41	61	11	30	29	10	19	32	22	30	2	23
chr1:64763487-64764256	chr1	64763487	64764256	64763786	1	0	0	0	1	1	Fzd5	1	0	0	0	0	UP	20538	Intron (Ccnyl1/Ccnyl1, intron 7 of 9)	32	22	2	11	15	6	26	31	32	38	31	23	6	27	4	0	7	14	22	8	9	3
chr1:64924750-64926304	chr1	64924750	64926304	64925676	1	1	0	0	1	1	Plekhm3	1	0	0	0	0	ns	77722	Intron (Plekhm3/Plekhm3, intron 3 of 7)	138	39	30	21	18	20	135	172	112	130	47	41	27	41	27	33	19	23	20	16	12	28
chr1:66206769-66207816	chr1	66206769	66207816	66207346	1	0	0	0	0	0	Map2	1	0	0	0	0	ns	-14556	Distal Intergenic	25	42	5	6	8	9	35	34	22	5	53	80	27	6	2	7	2	9	13	2	0	18
chr1:66883500-66884763	chr1	66883500	66884763	66884084	1	1	0	0	0	0	Kansl1l	1	1	1	0	0	DOWN	-19915	Intron (Acadl/Acadl, intron 2 of 10)	138	12	20	12	12	10	158	167	104	120	16	11	12	6	27	13	15	9	16	8	2	17
chr1:7094759-7095875	chr1	7094759	7095875	7095238	1	0	1	1	1	1	Pcmtd1	1	0	0	0	0	DOWN	16238	Intron (Pcmtd1/Pcmtd1, intron 1 of 5)	35	16	2	17	11	6	54	54	15	14	22	22	17	0	0	3	22	11	7	14	2	10
chr1:71148581-71150168	chr1	71148581	71150168	71149639	1	0	0	0	0	1	Bard1	1	1	1	1	0	DOWN	-93	Promoter (<=1kb)	51	32	17	28	21	24	62	44	50	48	41	20	22	41	31	3	37	18	16	26	19	29
chr1:71701448-71701909	chr1	71701448	71701909	71701732	1	0	0	0	0	1	Apol7d	1	0	0	0	0	DOWN	1824	Promoter (1-2kb)	9	20	2	0	4	3	8	13	10	1	28	23	7	18	4	0	0	0	7	0	2	3
chr1:71809565-71810904	chr1	71809565	71810904	71810251	1	1	0	0	1	1	Apol7d	1	0	0	0	0	DOWN	110343	Distal Intergenic	506	242	10	18	33	16	379	623	552	468	329	231	101	305	20	0	19	16	39	27	11	20
chr1:71926675-71927821	chr1	71926675	71927821	71927132	1	0	0	0	1	1	Gm8883	0	0	0	0	0	ns	-7553	Distal Intergenic	60	45	16	24	15	15	69	73	50	47	75	44	12	47	11	20	23	25	14	16	14	15
chr1:71999824-72000864	chr1	71999824	72000864	72000257	1	0	0	0	1	1	4933417E11Rik	1	0	0	0	0	ns	51512	Distal Intergenic	41	29	8	11	9	12	46	44	34	40	28	36	34	15	16	0	7	14	10	8	14	10
chr1:72289822-72291205	chr1	72289822	72291205	72290515	1	1	1	1	0	1	Mreg	1	0	0	0	0	DOWN	-31634	Distal Intergenic	418	173	10	37	32	28	374	491	439	364	229	178	92	190	16	3	32	41	39	24	38	17
chr1:72629224-72630551	chr1	72629224	72630551	72630120	1	1	0	0	1	1	Smarcal1	1	0	0	0	1	DOWN	296	Promoter (<=1kb)	100	45	12	20	35	12	108	140	91	61	66	41	18	53	16	7	24	16	26	43	15	9
chr1:72792506-72793730	chr1	72792506	72793730	72793250	1	1	0	0	1	1	Rpl37a	1	0	0	0	0	ns	35417	Distal Intergenic	67	19	12	9	12	25	92	107	26	42	16	42	14	3	13	10	16	2	18	6	9	40
chr1:73009588-73010846	chr1	73009588	73010846	73010177	1	1	0	0	0	1	Tnp1	0	0	0	0	0	ns	52296	Distal Intergenic	127	12	28	24	11	27	83	125	163	136	6	16	11	15	16	39	26	22	16	6	27	27
chr1:74061945-74063089	chr1	74061945	74063089	74062568	1	1	0	0	1	1	Tns1	1	0	0	0	1	UP	108453	Intron (Tns1/Tns1, intron 31 of 34)	101	38	25	18	10	17	91	90	123	96	53	48	10	38	16	33	13	23	11	9	27	6
chr1:74063983-74064961	chr1	74063983	74064961	74064490	1	0	0	0	1	1	Tns1	1	0	0	0	1	UP	106531	Intron (Tns1/Tns1, intron 32 of 34)	52	25	7	24	21	15	86	80	19	22	34	23	8	33	13	0	24	24	7	34	7	22
chr1:74295022-74296181	chr1	74295022	74296181	74295553	1	0	1	1	1	1	Arpc2	1	1	1	1	0	UP	12430	Intron (Arpc2/Arpc2, intron 3 of 9)	118	68	2	19	17	20	109	178	115	69	97	71	44	59	0	3	15	23	18	16	5	35
chr1:74437612-74438493	chr1	74437612	74438493	74438173	1	1	0	0	1	1	Ctdsp1	1	0	0	0	0	ns	-9	Promoter (<=1kb)	95	49	0	6	6	5	98	111	95	72	44	62	14	74	0	0	5	7	7	4	2	8
chr1:74647407-74648649	chr1	74647407	74648649	74647963	1	1	0	0	1	1	Rnf25	1	1	1	1	0	ns	8	Promoter (<=1kb)	136	10	31	32	22	22	166	199	112	64	16	4	8	12	29	33	28	36	24	20	28	15
chr1:75121080-75122080	chr1	75121080	75122080	75121735	1	0	0	0	0	1	Nhej1	1	0	0	0	0	ns	65	Promoter (<=1kb)	39	24	11	10	11	8	48	27	40	40	34	30	15	15	18	3	17	2	11	10	2	13
chr1:75313491-75315036	chr1	75313491	75315036	75314386	1	1	0	0	1	1	Dnpep	1	0	0	0	0	UP	-174	Promoter (<=1kb)	122	56	30	24	9	20	118	117	129	120	72	44	35	71	27	33	24	23	2	16	17	23
chr1:75475603-75476438	chr1	75475603	75476438	75476017	1	1	0	0	1	1	Chpf	1	1	1	0	0	ns	29	Promoter (<=1kb)	32	11	4	16	11	6	51	10	28	35	3	23	6	9	7	0	10	22	16	6	2	9
chr1:79002274-79002570	chr1	79002274	79002570	79002428	1	0	1	1	0	0	Kcne4	1	0	0	0	0	UP	188905	Distal Intergenic	12	7	0	6	6	8	12	10	12	11	6	5	14	0	0	0	9	2	2	9	5	10
chr18:80163783-80164699	chr18	80163783	80164699	80164259	0	0	1	0	1	0	Pard6g	1	0	0	0	0	UP	-79374	Distal Intergenic	18	16	6	18	15	21	32	8	19	11	19	6	14	21	11	0	17	18	17	12	14	28
chr1:79755582-79756938	chr1	79755582	79756938	79756259	1	0	0	0	1	1	Wdfy1	1	0	0	0	1	UP	2085	Intron (Wdfy1/Wdfy1, intron 11 of 11)	98	50	22	21	17	21	125	148	68	48	63	61	37	36	31	13	18	23	18	16	12	29
chr1:80028090-80028559	chr1	80028090	80028559	80028386	1	0	0	0	1	0	Serpine2	1	1	0	0	0	UP	-173146	Distal Intergenic	22	21	0	9	3	2	23	19	28	16	25	15	12	30	0	0	7	11	4	2	2	1
chr1:81667436-81668554	chr1	81667436	81668554	81667957	1	0	0	0	1	1	Mir6344	0	0	0	0	0	ns	-460533	Distal Intergenic	40	21	6	8	7	15	42	59	28	29	16	42	11	15	4	7	5	10	14	0	17	12
chr1:81913268-81914331	chr1	81913268	81914331	81913849	1	0	0	0	1	1	Mir6344	0	0	0	0	0	ns	-214641	Distal Intergenic	48	29	5	9	11	14	51	88	26	24	50	38	11	15	0	10	7	11	10	12	14	13
chr1:88366875-88367897	chr1	88366875	88367897	88367374	1	1	0	0	0	1	1700019O17Rik	0	0	0	0	0	ns	44471	Distal Intergenic	108	55	12	12	20	16	70	88	147	124	66	55	25	71	13	10	15	9	16	24	25	6
chr1:88368556-88369617	chr1	88368556	88369617	88368989	1	1	1	1	0	1	1700019O17Rik	0	0	0	0	0	ns	46086	Distal Intergenic	63	15	1	15	11	13	45	63	79	64	19	24	2	12	2	0	10	19	9	13	14	12
chr1:89447395-89448372	chr1	89447395	89448372	89447681	1	1	0	0	1	1	Ngef	1	0	0	0	0	ns	22764	Intron (Ngef/Ngef, intron 14 of 14)	69	33	19	17	17	20	59	69	73	75	38	30	16	47	22	16	19	14	23	11	8	31
chr1:90173829-90174555	chr1	90173829	90174555	90174224	1	0	1	1	0	1	Hjurp	0	0	0	0	0	ns	-70	Promoter (<=1kb)	81	46	28	89	65	70	60	92	100	70	47	38	36	62	29	26	99	78	87	43	90	49
chr1:90370540-90372018	chr1	90370540	90372018	90371190	1	1	0	0	1	1	Glrp1	0	0	0	0	0	ns	35451	Distal Intergenic	53	23	10	24	27	12	68	59	53	29	25	24	26	15	16	3	34	14	36	18	13	10
chr1:92650329-92651539	chr1	92650329	92651539	92650921	1	0	0	0	1	1	Col6a3	1	0	0	0	0	DOWN	89627	Distal Intergenic	94	97	22	17	16	24	122	109	76	65	147	137	44	59	20	23	24	9	11	20	17	31
chr1:92734588-92735764	chr1	92734588	92735764	92735316	1	0	0	0	1	1	Col6a3	1	0	0	0	0	DOWN	5232	Intron (Col6a3/Col6a3, intron 43 of 43)	56	26	14	17	23	11	42	86	37	58	41	43	11	9	11	16	15	19	21	24	7	15
chr1:92954017-92955110	chr1	92954017	92955110	92954560	1	0	0	0	1	1	Lrrfip1	1	1	1	1	0	UP	59257	Intron (Lrrfip1/Lrrfip1, intron 1 of 12)	52	34	15	21	17	12	60	82	36	29	41	37	22	36	16	13	10	32	16	18	5	19
chr1:94076759-94077576	chr1	94076759	94077576	94077401	1	0	0	0	1	1	Hdac4	1	0	0	0	0	UP	-32431	Distal Intergenic	29	25	6	1	8	2	37	21	32	23	38	16	16	27	9	3	0	2	7	8	0	3
chr1:94800178-94800601	chr1	94800178	94800601	94800465	1	0	0	0	1	1	Ankmy1	1	0	0	0	0	ns	-982	Promoter (<=1kb)	20	10	1	2	8	7	15	21	33	9	3	18	3	15	2	0	1	2	7	8	9	5
chr1:95340706-95342119	chr1	95340706	95342119	95341558	1	1	0	0	1	1	Hdlbp	1	1	0	0	0	UP	33827	Intron (Hdlbp/Hdlbp, intron 27 of 27)	39	16	7	15	12	17	50	48	26	32	9	36	6	12	4	10	22	7	18	5	20	13
chr1:95374537-95376031	chr1	95374537	95376031	95375392	1	1	0	0	0	1	Hdlbp	1	1	0	0	0	UP	-7	Promoter (<=1kb)	84	44	15	26	25	24	82	100	87	67	47	52	10	65	22	7	24	27	24	26	24	24
chr1:95433214-95435005	chr1	95433214	95435005	95433680	1	0	0	0	0	1	Farp2	1	0	0	0	0	ns	25000	Intron (Farp2/Farp2, intron 2 of 26)	78	51	23	17	27	22	90	96	77	48	85	63	24	30	20	26	17	16	18	36	12	32
chr1:95721583-95722695	chr1	95721583	95722695	95722159	1	1	0	0	0	1	D2hgdh	1	0	0	0	0	ns	343	Promoter (<=1kb)	177	13	24	18	15	33	138	218	201	150	6	15	12	15	18	30	12	23	18	12	31	35
chr10:105278060-105278989	chr10	105278060	105278989	105278462	1	1	0	0	1	1	Mettl25	1	0	0	0	0	ns	-26	Promoter (<=1kb)	45	13	12	18	25	17	41	52	36	49	19	9	11	12	16	7	17	19	20	29	9	24
chr10:107369120-107370115	chr10	107369120	107370115	107369699	1	0	0	0	1	1	Otogl	1	0	0	0	0	ns	-20509	Distal Intergenic	62	41	10	19	13	5	56	61	76	54	47	28	32	56	4	16	19	18	16	9	2	8
chr10:107597828-107598806	chr10	107597828	107598806	107598314	1	0	0	0	0	1	Ppp1r12a	1	0	0	0	1	UP	-1141	Promoter (1-2kb)	44	39	10	7	5	8	57	56	37	25	66	43	7	36	20	0	10	3	4	6	2	13
chr10:107600099-107601295	chr10	107600099	107601295	107600731	1	0	0	0	0	1	Ppp1r12a	1	0	0	0	1	UP	1276	Promoter (1-2kb)	120	74	19	6	8	12	149	149	91	90	97	81	23	92	27	10	5	7	11	5	14	10
chr10:107604598-107605461	chr10	107604598	107605461	107605047	1	0	0	0	0	1	Ppp1r12a	1	0	0	0	1	UP	5592	Intron (Ppp1r12a/Ppp1r12a, intron 1 of 25)	19	37	7	8	12	5	16	25	24	9	50	47	16	33	0	13	9	6	13	10	2	8
chr10:107621513-107622532	chr10	107621513	107622532	107621927	1	0	0	0	0	1	Ppp1r12a	1	0	0	0	1	UP	22472	Intron (Ppp1r12a/Ppp1r12a, intron 1 of 25)	54	38	9	9	11	16	56	69	44	46	60	42	20	27	7	10	6	11	9	12	8	23
chr10:107629305-107630307	chr10	107629305	107630307	107629842	1	0	0	0	0	1	Ppp1r12a	1	0	0	0	1	UP	30387	Intron (Ppp1r12a/Ppp1r12a, intron 1 of 25)	31	19	4	9	13	9	35	52	11	22	34	15	11	15	4	3	10	7	13	12	9	8
chr10:107868962-107869999	chr10	107868962	107869999	107869405	1	0	0	0	1	1	Pawr	1	0	0	0	1	UP	100161	Distal Intergenic	26	20	5	11	15	20	37	38	14	13	38	32	10	0	9	0	19	2	9	20	8	32
chr10:107881958-107882852	chr10	107881958	107882852	107882361	1	0	0	0	0	1	Pawr	1	0	0	0	1	UP	113117	Distal Intergenic	37	35	6	14	14	10	51	34	34	25	44	38	28	27	2	10	18	9	18	10	8	12
chr10:10895755-10896697	chr10	10895755	10896697	10896157	1	0	0	0	1	1	Shprh	1	0	0	0	1	DOWN	26930	Intron (Shprh/Shprh, intron 14 of 29)	40	24	10	11	8	12	26	42	44	46	34	19	15	27	9	10	7	14	7	8	7	17
chr10:108975920-108978056	chr10	108975920	108978056	108977434	1	0	0	0	0	0	Nav3	1	0	0	0	0	DOWN	459841	Distal Intergenic	53	46	15	21	15	15	54	67	40	48	41	49	42	50	7	23	19	23	12	18	9	20
chr10:110367653-110368100	chr10	110367653	110368100	110367946	1	0	0	0	1	0	Csrp2	1	1	0	0	0	DOWN	10715	Intron (Csrp2/Csrp2, intron 1 of 5)	23	16	1	4	6	2	12	17	28	33	9	20	12	21	2	0	5	2	7	4	0	3
chr10:111161556-111162558	chr10	111161556	111162558	111162116	1	1	0	0	1	0	4933440J02Rik	0	0	0	0	0	ns	-130787	Distal Intergenic	59	16	11	10	19	11	35	54	84	61	22	11	8	21	11	10	11	9	18	20	12	10
chr10:112063470-112064373	chr10	112063470	112064373	112063894	1	0	0	0	0	0	1700010J16Rik	1	0	0	0	0	ns	-100087	Distal Intergenic	22	11	4	5	4	9	31	11	35	11	3	8	18	12	7	0	5	5	4	4	9	9
chr10:112319903-112320997	chr10	112319903	112320997	112320493	1	0	0	0	1	1	Atxn7l3b	1	0	0	0	0	UP	45589	Distal Intergenic	27	23	2	5	8	5	49	46	9	1	28	27	8	27	4	0	0	9	9	6	5	5
chr10:115704186-115705259	chr10	115704186	115705259	115704730	1	1	0	0	1	1	Ptprb	1	0	0	0	0	UP	-33699	Intron (Ptprr/Ptprr, intron 13 of 13)	48	16	11	17	11	12	54	65	48	24	19	20	15	6	11	10	22	11	16	6	11	12
chr10:117229393-117231305	chr10	117229393	117231305	117230758	1	0	0	0	1	1	Nup107	1	0	0	0	1	ns	-997	Promoter (<=1kb)	107	62	21	36	21	34	105	90	111	121	103	69	26	50	35	7	39	32	20	22	27	41
chr10:119645465-119646340	chr10	119645465	119646340	119645788	1	0	0	0	1	1	Tmbim4	1	0	0	0	0	UP	-93	Promoter (<=1kb)	46	35	10	10	14	13	23	57	43	59	25	33	17	62	16	3	12	7	18	10	20	5
chr10:119831439-119832591	chr10	119831439	119832591	119832059	1	1	0	0	1	1	9230105E05Rik	1	0	0	0	0	UP	5481	Intron (Hmga2/Hmga2, intron 2 of 4)	166	31	14	20	20	22	73	84	284	221	28	32	23	38	4	23	17	23	21	19	24	20
chr10:120069730-120070587	chr10	120069730	120070587	120070104	1	0	0	0	1	1	4921513I03Rik	1	1	0	0	0	UP	-132683	Distal Intergenic	31	29	1	5	8	8	40	25	29	26	31	33	16	36	2	0	7	2	7	8	13	3
chr10:120153599-120155061	chr10	120153599	120155061	120154351	1	1	0	0	1	1	4921513I03Rik	1	1	0	0	0	UP	-48436	Distal Intergenic	452	56	47	47	33	29	321	448	584	451	94	71	18	38	47	46	46	47	38	27	28	29
chr10:120295949-120297281	chr10	120295949	120297281	120296303	1	0	0	0	1	1	Gm15910	1	0	0	0	1	UP	1619	Promoter (1-2kb)	67	45	10	20	27	17	83	98	60	26	69	47	28	33	16	3	24	16	26	27	14	20
chr10:120335520-120337167	chr10	120335520	120337167	120336007	1	0	0	0	1	1	Msrb3	1	0	0	0	1	UP	20	Promoter (<=1kb)	111	71	18	31	22	29	117	134	103	86	91	69	33	89	22	13	29	32	22	21	21	36
chr10:120865919-120866946	chr10	120865919	120866946	120866376	1	0	0	0	0	1	Rassf3	1	0	0	0	1	UP	46930	Intron (Rassf3/Rassf3, intron 4 of 4)	85	57	19	19	17	20	103	75	94	65	78	75	19	53	31	7	2	35	18	16	13	26
chr10:121309870-121310991	chr10	121309870	121310991	121310436	1	1	0	0	0	1	BC048403	1	0	0	0	1	ns	133444	Intron (Srgap1/Srgap1, intron 18 of 21)	75	15	16	16	15	13	77	75	79	66	13	20	19	6	11	20	12	20	11	18	5	20
chr10:122349568-122350586	chr10	122349568	122350586	122350035	1	1	0	0	1	1	Mirlet7i	0	0	0	0	0	ns	72745	Intron (Ppm1h/Ppm1h, intron 8 of 9)	38	9	5	11	11	11	46	44	27	32	13	9	8	3	9	0	7	15	14	8	5	17
chr10:124563328-124564107	chr10	124563328	124564107	124563908	1	1	0	0	0	1	Slc16a7	1	0	0	0	0	UP	201683	Distal Intergenic	50	17	9	21	9	16	45	48	66	40	16	19	9	21	11	7	19	22	14	4	26	5
chr10:125581481-125582442	chr10	125581481	125582442	125582077	1	0	0	0	0	1	Lrig3	1	0	0	0	1	DOWN	178803	Distal Intergenic	55	23	2	7	12	11	96	94	17	13	25	32	19	12	4	0	7	7	12	12	6	15
chr10:126367757-126368988	chr10	126367757	126368988	126368374	1	1	0	0	1	1	Xrcc6bp1	1	0	0	0	0	ns	-29947	Distal Intergenic	115	31	22	20	19	39	71	126	132	127	50	29	11	33	13	30	15	25	16	22	36	42
chr10:126415223-126416007	chr10	126415223	126416007	126415478	1	0	0	0	1	1	Ctdsp2	1	0	0	0	1	DOWN	-294	Promoter (<=1kb)	35	18	10	11	5	6	36	21	41	40	19	9	14	30	9	10	10	11	4	6	5	6
chr10:126520212-126521365	chr10	126520212	126521365	126520833	1	0	0	0	1	1	Agap2	1	0	0	0	0	DOWN	4871	Intron (Agap2/Agap2, intron 5 of 18)	81	51	17	36	24	16	54	54	106	109	38	30	27	107	20	13	32	39	36	12	9	23
chr10:126557796-126558739	chr10	126557796	126558739	126558252	1	0	0	0	1	1	Os9	1	0	0	0	0	DOWN	-36	Promoter (<=1kb)	65	51	12	17	11	9	51	71	83	54	50	65	23	62	16	7	15	19	9	12	9	8
chr10:127058364-127059385	chr10	127058364	127059385	127059208	1	0	0	0	1	1	Lrp1	1	0	0	0	0	ns	-1004	Promoter (1-2kb)	36	16	4	18	9	13	31	29	52	31	16	13	14	18	4	3	10	25	13	4	18	8
chr10:127471890-127473188	chr10	127471890	127473188	127472567	1	1	0	0	1	1	Naca	1	0	0	0	0	UP	166	Promoter (<=1kb)	192	72	9	33	17	22	248	268	121	129	116	75	24	71	18	0	35	31	24	9	12	32
chr10:127740076-127740576	chr10	127740076	127740576	127740367	1	0	0	0	1	1	Pan2	1	0	0	0	0	DOWN	-23	Promoter (<=1kb)	23	18	0	3	6	5	18	13	40	17	16	16	22	18	0	0	0	5	9	2	5	5
chr10:127774172-127775122	chr10	127774172	127775122	127774660	1	1	0	0	1	1	Cs	1	0	0	0	0	UP	-227	Promoter (<=1kb)	61	29	20	14	5	19	77	67	67	32	38	28	22	27	33	7	13	14	9	0	19	19
chr10:127926824-127928196	chr10	127926824	127928196	127927521	1	0	0	0	1	1	Myl6	1	1	1	0	0	UP	3360	Distal Intergenic	291	138	17	14	26	26	389	448	189	137	200	181	61	107	27	7	11	16	37	14	12	40
chr10:127929450-127930773	chr10	127929450	127930773	127930080	1	1	1	1	1	1	Myl6	1	1	1	0	0	UP	801	Promoter (<=1kb)	282	136	20	52	33	34	282	295	302	248	147	146	72	178	16	23	44	59	30	35	44	24
chr10:127970478-127971491	chr10	127970478	127971491	127970955	1	0	0	0	1	1	Esyt1	1	1	0	0	0	UP	-8040	Distal Intergenic	47	37	13	6	9	5	49	69	33	34	34	52	28	33	18	7	5	7	13	4	7	3
chr10:128002823-128003860	chr10	128002823	128003860	128003323	1	0	0	0	1	1	Pa2g4	1	0	0	0	0	ns	-333	Promoter (<=1kb)	45	25	13	13	5	14	46	42	44	45	16	24	20	38	13	13	15	11	9	0	6	22
chr10:129984136-129985086	chr10	129984136	129985086	129984880	1	0	0	0	0	1	Vmn2r87	1	0	0	0	0	ns	-50445	Distal Intergenic	36	32	4	7	9	9	40	42	37	25	38	33	26	27	7	0	5	9	8	9	2	15
chr10:13765722-13766728	chr10	13765722	13766728	13766130	1	1	0	0	1	1	Hivep2	1	1	1	0	0	DOWN	79946	Intron (Hivep2/Hivep2, intron 1 of 8)	91	22	10	11	15	18	88	115	95	62	9	20	17	38	13	7	16	5	13	16	19	17
chr10:14214889-14215111	chr10	14214889	14215111	14215081	1	0	0	0	1	0	Gpr126	1	0	0	0	0	DOWN	49761	Intron (Gpr126/Gpr126, intron 23 of 24)	11	8	0	9	3	4	8	6	14	16	6	9	9	6	0	0	10	7	3	2	4	3
chr10:15169011-15169811	chr10	15169011	15169811	15169226	1	0	0	0	0	0	Nmbr	0	0	0	0	0	ns	689132	Distal Intergenic	23	24	2	5	2	6	27	17	31	15	31	29	15	18	0	3	0	9	0	4	11	0
chr10:16160515-16161628	chr10	16160515	16161628	16160842	1	0	0	0	1	1	Gm20125	1	0	0	0	0	ns	654746	Distal Intergenic	31	50	10	10	10	8	22	40	32	29	69	53	25	50	13	7	13	7	11	8	12	3
chr10:16264944-16266028	chr10	16264944	16266028	16265535	1	0	0	0	0	1	Gm20125	1	0	0	0	0	ns	550053	Distal Intergenic	142	71	23	5	6	9	221	280	33	32	103	72	36	71	22	23	5	5	4	8	7	10
chr10:16731804-16732977	chr10	16731804	16732977	16732385	1	0	1	1	1	1	Gm20125	1	0	0	0	0	ns	83203	Intron (Gm20125/Gm20125, intron 8 of 8)	145	83	1	18	7	7	170	192	110	105	122	115	32	62	2	0	17	18	6	8	2	12
chr10:16756451-16757424	chr10	16756451	16757424	16756913	1	0	0	0	1	1	Gm20125	1	0	0	0	0	ns	58675	Intron (Gm20125/Gm20125, intron 8 of 8)	26	25	2	9	6	6	36	21	22	23	44	39	16	0	4	0	7	11	7	5	2	10
chr10:17651605-17652672	chr10	17651605	17652672	17652109	1	0	0	0	1	1	Heca	1	1	0	0	0	UP	15764	Intron (Heca/Heca, intron 3 of 3)	51	26	13	11	14	11	60	79	34	30	38	38	11	15	18	7	15	6	16	12	9	13
chr10:17741715-17743463	chr10	17741715	17743463	17742285	1	0	1	1	0	1	Abracl	1	0	0	0	1	UP	773	Promoter (<=1kb)	329	215	13	49	25	40	378	326	349	261	247	245	104	261	16	10	55	42	18	32	30	49
chr10:18765257-18766347	chr10	18765257	18766347	18765757	1	0	0	0	1	1	Tnfaip3	1	1	1	0	0	UP	-30541	Distal Intergenic	39	27	10	13	21	15	46	38	42	27	34	30	14	30	13	7	17	9	17	25	14	15
chr10:18867978-18868942	chr10	18867978	18868942	18868463	1	0	0	0	0	1	Gm20139	1	0	0	0	0	UP	6909	Intron (Gm20139/Gm20139, intron 1 of 3)	51	36	12	7	13	16	56	73	41	31	60	36	14	33	16	7	9	5	7	18	12	20
chr10:19311225-19312125	chr10	19311225	19312125	19311628	1	0	0	0	1	1	Ifngr1	1	1	1	1	0	UP	-135	Promoter (<=1kb)	42	20	9	12	11	15	26	38	54	49	13	25	17	24	11	7	5	19	2	20	21	8
chr10:20183628-20184599	chr10	20183628	20184599	20184068	1	0	0	0	1	1	Mtfr2	1	1	0	0	0	ns	116444	Intron (Pde7b/Pde7b, intron 10 of 12)	34	29	3	10	9	7	39	50	23	22	31	48	10	24	2	3	5	14	16	2	0	13
chr10:20381883-20383014	chr10	20381883	20383014	20382436	1	1	1	1	1	0	Pde7b	1	0	0	0	0	UP	62438	Intron (Pde7b/Pde7b, intron 12 of 12)	59	18	6	14	18	25	50	50	73	63	34	13	18	6	4	7	13	15	11	24	28	22
chr10:21131054-21132178	chr10	21131054	21132178	21131550	1	1	0	0	1	1	Aldh8a1	1	0	0	0	0	ns	34445	Distal Intergenic	50	22	17	19	16	18	65	67	43	25	19	28	25	12	7	26	27	11	20	11	21	15
chr10:21492942-21494543	chr10	21492942	21494543	21493389	1	1	0	0	1	1	Gm5420	0	0	0	0	0	ns	82739	Distal Intergenic	73	30	9	15	17	18	84	71	71	65	34	24	50	9	18	0	16	14	9	24	12	23
chr10:21713220-21714854	chr10	21713220	21714854	21713755	1	1	0	0	1	1	4930444G20Rik	0	0	0	0	0	ns	74130	Intron (Sgk1/Sgk1, intron 3 of 13)	96	17	27	21	8	18	88	103	98	91	13	19	18	18	20	33	19	23	9	6	14	22
chr10:23320043-23321127	chr10	23320043	23321127	23320588	1	0	0	0	1	1	Snora33	1	0	0	0	0	ns	184669	Distal Intergenic	23	24	2	7	15	7	24	33	18	14	22	37	15	21	4	0	2	11	16	14	5	8
chr10:24111602-24112738	chr10	24111602	24112738	24112217	1	0	0	0	1	1	Moxd1	1	0	0	0	0	DOWN	168895	Distal Intergenic	41	29	12	14	20	9	42	40	35	45	50	29	15	18	20	3	22	5	29	10	7	10
chr10:24287831-24288672	chr10	24287831	24288672	24288152	1	0	0	0	0	1	Ctgf	1	0	0	0	0	UP	-27095	Distal Intergenic	20	36	5	7	6	14	33	11	29	7	53	48	18	21	9	0	4	9	2	10	17	10
chr10:24498126-24499113	chr10	24498126	24499113	24498668	1	1	0	0	0	1	Enpp3	1	0	0	0	0	ns	57333	Intron (Enpp3/Enpp3, intron 5 of 24)	111	43	16	10	13	17	66	75	175	126	44	52	20	56	18	13	11	9	13	12	7	27
chr10:25433328-25434519	chr10	25433328	25434519	25433973	1	1	0	0	1	1	4930401C15Rik	1	0	0	0	0	ns	123270	Distal Intergenic	181	49	5	12	9	15	219	226	147	128	75	53	27	41	7	3	7	16	7	10	15	15
chr10:26286823-26288198	chr10	26286823	26288198	26287606	1	0	0	0	0	1	Gm8709	0	0	0	0	0	ns	106851	Distal Intergenic	83	67	12	25	16	14	64	77	94	94	69	55	28	115	16	7	22	27	22	10	7	20
chr10:28121273-28122475	chr10	28121273	28122475	28121834	1	0	0	0	0	1	Themis	1	0	0	0	0	ns	-266366	Intron (Ptprk/Ptprk, intron 7 of 31)	44	35	8	8	14	6	49	73	32	21	56	38	8	36	9	7	10	5	11	17	0	12
chr10:30086806-30087598	chr10	30086806	30087598	30087200	1	0	0	0	1	1	Cenpw	1	0	0	0	0	DOWN	-166854	Distal Intergenic	52	51	16	11	7	4	53	65	50	39	75	76	22	30	16	16	12	10	11	2	2	5
chr10:30374786-30376267	chr10	30374786	30376267	30375712	1	1	1	1	1	1	Hint3	1	0	0	0	0	DOWN	-37540	Intron (Ncoa7/Ncoa7, intron 5 of 15)	133	47	6	20	23	23	93	109	177	152	69	63	27	27	4	7	15	24	24	22	32	13
chr10:31734823-31736069	chr10	31734823	31736069	31735466	1	0	0	0	1	0	Rnf217	1	1	1	0	0	UP	-405935	Intron (Nkain2/Nkain2, intron 4 of 6)	71	44	17	10	12	16	101	100	54	27	56	53	22	44	24	10	12	7	13	10	14	18
chr10:3325900-3327359	chr10	3325900	3327359	3326788	1	0	0	0	1	1	Ipcef1	1	0	0	0	0	ns	3433	Intron (Oprm1/Oprm1, intron 1 of 5)	76	57	12	20	14	21	113	125	29	37	110	75	11	30	16	7	15	25	16	11	19	23
chr10:33738962-33740155	chr10	33738962	33740155	33739511	1	0	0	0	1	1	Rwdd1	1	0	0	0	1	UP	-89	Promoter (<=1kb)	33	14	6	15	7	13	25	54	29	23	22	10	15	9	2	10	19	11	11	2	17	8
chr10:33808167-33809087	chr10	33808167	33809087	33808437	1	0	0	0	1	1	Fam26e	1	0	0	0	0	UP	7888	Intron (Trappc3l/Trappc3l, intron 4 of 6)	38	32	4	6	10	7	46	46	27	32	44	41	19	21	7	0	5	7	6	13	2	12
chr10:33815829-33816909	chr10	33815829	33816909	33816411	1	0	0	0	1	1	Fam26e	1	0	0	0	0	UP	-86	Promoter (<=1kb)	65	50	20	3	4	10	70	96	43	49	66	47	27	56	27	13	2	3	4	4	9	10
chr10:33991521-33992574	chr10	33991521	33992574	33992136	1	0	0	0	1	1	Tspyl1	1	0	0	0	0	ns	-9859	Distal Intergenic	42	42	7	10	9	14	39	34	61	30	60	29	40	36	11	3	17	2	11	7	9	18
chr10:34337329-34339035	chr10	34337329	34339035	34338447	1	1	0	0	1	1	Frk	1	0	0	0	1	DOWN	135242	Distal Intergenic	145	80	19	16	14	13	135	153	141	151	88	67	72	92	7	30	22	9	13	14	17	8
chr10:36767252-36768404	chr10	36767252	36768404	36767880	1	0	1	1	1	1	Hdac2	1	0	0	0	1	DOWN	73531	Distal Intergenic	55	33	5	17	13	23	65	100	33	18	75	29	11	15	2	7	19	14	20	6	30	15
chr10:37215010-37216084	chr10	37215010	37216084	37215495	1	0	0	0	1	1	Marcks	1	0	0	0	1	DOWN	-356763	Distal Intergenic	33	20	2	9	11	9	45	38	19	26	25	20	6	27	4	0	10	7	4	18	2	15
chr10:39334184-39335357	chr10	39334184	39335357	39334734	1	0	0	0	0	1	Traf3ip2	1	0	0	0	0	ns	1995	Promoter (1-2kb)	65	37	6	20	11	14	82	96	42	37	34	61	10	41	9	3	12	27	8	13	12	15
chr10:39498163-39499010	chr10	39498163	39499010	39498507	1	0	0	0	1	1	Rev3l	1	0	0	0	0	DOWN	46542	Intron (Rev3l/Rev3l, intron 1 of 31)	20	36	5	9	7	10	34	25	11	8	31	24	15	71	9	0	7	11	7	6	11	8
chr10:39899701-39900619	chr10	39899701	39900619	39900088	1	0	0	0	1	1	Slc16a10	1	1	0	0	0	DOWN	-38028	Distal Intergenic	63	116	4	13	10	15	52	57	77	62	160	175	54	71	7	0	19	7	9	10	12	18
chr10:42652463-42653229	chr10	42652463	42653229	42652762	1	0	0	0	1	1	Scml4	1	0	0	0	0	DOWN	72445	Intron (Scml4/Scml4, intron 5 of 8)	22	13	3	3	7	8	31	23	16	15	13	14	18	6	2	3	5	1	4	10	5	10
chr10:44744580-44745693	chr10	44744580	44745693	44745156	1	0	0	0	1	0	Prep	1	0	0	0	0	UP	-41863	Distal Intergenic	46	31	5	16	17	11	51	61	37	32	34	36	14	38	7	3	18	13	16	18	17	5
chr10:4498674-4499837	chr10	4498674	4499837	4499358	1	1	0	0	1	1	Mtrf1l	1	0	0	0	0	DOWN	-23239	Intron (Rgs17/Rgs17, intron 3 of 5)	84	33	10	9	2	11	115	117	59	43	34	28	18	50	16	3	2	16	2	2	9	13
chr10:45043078-45044037	chr10	45043078	45044037	45043709	1	0	0	0	0	0	Bves	1	0	0	0	1	UP	-11858	Distal Intergenic	44	54	12	18	21	12	35	46	49	43	69	77	17	53	16	7	9	26	32	10	4	19
chr10:47732522-47732848	chr10	47732522	47732848	47732838	1	0	1	1	0	0	C130030K03Rik	0	0	0	0	0	ns	1082811	Distal Intergenic	8	9	0	3	9	9	8	2	12	8	0	1	9	24	0	0	0	5	4	13	5	13
chr10:5057464-5058598	chr10	5057464	5058598	5058054	1	0	0	0	1	1	Syne1	1	0	0	0	0	DOWN	-93779	Distal Intergenic	46	38	12	19	8	18	52	57	34	39	31	36	26	56	24	0	24	14	9	6	17	18
chr13:57075424-57075677	chr13	57075424	57075677	57075484	0	0	1	0	1	0	Trpc7	1	1	1	1	0	ns	-78535	Distal Intergenic	2	4	0	10	16	5	1	0	6	0	3	0	0	9	0	0	2	17	18	13	6	3
chr10:57784807-57786730	chr10	57784807	57786730	57785870	1	0	0	0	1	1	Lims1	1	1	1	0	0	UP	-343	Promoter (<=1kb)	102	65	26	20	8	14	112	128	88	79	81	84	24	68	31	20	23	16	9	6	5	23
chr10:57794011-57794913	chr10	57794011	57794913	57794548	1	0	0	0	1	1	Lims1	1	1	1	0	0	UP	8335	Intron (Lims1/Lims1, intron 1 of 9)	28	15	4	11	10	11	22	40	23	26	16	23	0	18	7	0	13	9	4	16	9	13
chr10:57845821-57846921	chr10	57845821	57846921	57846334	1	0	0	0	1	1	Lims1	1	1	1	0	0	UP	60121	Intron (Lims1/Lims1, intron 1 of 9)	77	73	11	15	20	12	93	102	59	50	103	84	35	68	9	13	19	10	18	21	5	19
chr10:57909031-57909878	chr10	57909031	57909878	57909411	1	0	0	0	1	1	Ranbp2	1	1	0	0	0	UP	-188	Promoter (<=1kb)	79	51	2	3	7	5	78	82	88	65	56	48	38	62	4	0	5	0	11	2	9	0
chr10:60585407-60586700	chr10	60585407	60586700	60586149	1	0	0	0	1	0	Sgpl1	1	1	1	0	0	DOWN	24264	Exon (Sgpl1/Sgpl1, exon 13 of 15)	59	47	15	16	13	23	62	75	64	31	69	62	17	36	22	7	16	16	11	14	22	23
chr10:6080067-6081073	chr10	6080067	6081073	6080724	1	0	0	0	0	1	Akap12	1	0	0	0	0	UP	-512	Promoter (<=1kb)	78	49	10	15	17	11	69	80	108	54	72	44	41	36	16	3	12	17	20	14	7	15
chr10:61801639-61803696	chr10	61801639	61803696	61802275	1	1	0	0	1	1	Hk1os	1	0	0	0	0	ns	-1079	Promoter (1-2kb)	180	104	68	43	36	49	164	188	184	184	135	77	77	124	53	82	37	48	27	44	54	44
chr10:6238009-6239205	chr10	6238009	6239205	6238587	1	0	0	0	1	1	Mthfd1l	1	1	0	0	0	UP	134879	Intron (Mthfd1l/Mthfd1l, intron 2 of 27)	72	48	13	19	21	8	105	94	52	33	66	69	20	36	9	16	23	14	21	20	2	13
chr10:66465491-66466647	chr10	66465491	66466647	66466132	1	1	0	0	1	1	Reep3	1	0	0	0	0	DOWN	93604	Distal Intergenic	44	14	7	15	18	11	49	61	41	22	13	27	11	3	7	7	13	17	16	19	7	15
chr10:66999526-67001236	chr10	66999526	67001236	67000554	1	1	1	1	1	1	Egr2	1	1	1	1	0	ns	-62	Promoter (<=1kb)	951	256	14	84	55	63	877	1021	1069	836	307	212	140	364	27	0	72	95	71	39	39	87
chr10:67608995-67610757	chr10	67608995	67610757	67610205	1	0	0	0	1	1	Arid5b	1	0	0	0	1	DOWN	131269	Intron (Arid5b/Arid5b, intron 6 of 9)	73	75	17	18	12	19	95	94	59	41	113	82	28	74	11	23	17	18	13	10	17	20
chr10:67700534-67701425	chr10	67700534	67701425	67701018	1	0	0	0	0	0	Arid5b	1	0	0	0	1	DOWN	40456	Intron (Arid5b/Arid5b, intron 7 of 9)	67	42	2	3	13	15	56	48	92	69	44	19	34	68	4	0	5	1	11	15	15	14
chr10:67735736-67736453	chr10	67735736	67736453	67736118	1	0	0	0	0	0	Arid5b	1	0	0	0	1	DOWN	5356	Intron (Arid5b/Arid5b, intron 8 of 9)	40	19	7	6	18	8	23	44	60	32	9	16	14	33	11	3	10	2	22	14	7	8
chr10:67817222-67817909	chr10	67817222	67817909	67817636	1	0	0	0	1	1	4930545H06Rik	0	0	0	0	0	ns	-33746	Distal Intergenic	26	11	4	3	2	0	33	23	18	29	13	11	3	15	7	0	0	6	2	2	0	0
chr10:67953872-67955151	chr10	67953872	67955151	67954444	1	0	0	0	1	1	1700040L02Rik	1	0	0	0	0	ns	50179	Intron (1700040L02Rik/1700040L02Rik, intron 3 of 7)	214	90	16	7	17	14	298	358	102	98	138	119	32	68	16	16	5	8	17	16	7	20
chr10:69880297-69881841	chr10	69880297	69881841	69881278	1	0	0	0	1	1	Fam13c	1	0	0	0	1	DOWN	-22137	Distal Intergenic	97	45	15	12	22	22	162	138	40	47	66	65	9	38	16	13	10	14	18	26	12	32
chr10:69890409-69891809	chr10	69890409	69891809	69891047	1	1	0	0	1	1	Fam13c	1	0	0	0	1	DOWN	-12368	Distal Intergenic	328	182	9	15	21	23	386	431	287	206	282	193	88	163	11	7	13	16	31	10	9	37
chr10:70699940-70701202	chr10	70699940	70701202	70700693	1	0	0	0	1	1	Tfam	1	0	0	0	0	DOWN	99	Promoter (<=1kb)	35	15	9	34	14	25	23	36	32	45	6	24	19	9	18	0	40	27	26	2	27	23
chr10:7096812-7099405	chr10	7096812	7099405	7099164	1	0	0	0	0	0	H60c	0	0	0	0	0	ns	20395	Distal Intergenic	83	73	32	31	30	35	88	65	94	83	47	74	75	92	33	30	29	32	27	32	33	37
chr10:72120115-72121337	chr10	72120115	72121337	72120817	1	1	0	0	0	0	Zwint	1	1	1	1	0	UP	3175	Intron (Zwint/Zwint, intron 7 of 7)	81	20	13	15	14	21	45	33	142	101	6	14	12	47	9	16	12	18	11	16	9	32
chr10:7445229-7446286	chr10	7445229	7446286	7445716	1	0	0	0	1	1	Katna1	1	1	1	1	0	ns	-81	Promoter (<=1kb)	31	16	8	12	9	16	35	36	20	30	16	11	6	27	16	0	19	5	16	2	22	10
chr10:75257229-75258537	chr10	75257229	75258537	75257885	1	1	0	0	1	1	Gstt1	1	0	0	0	0	UP	3444	Intron (Gstt1/Gstt1, intron 3 of 4)	534	204	17	27	37	24	463	550	589	532	301	245	101	169	31	3	18	35	30	44	17	31
chr10:76112921-76114113	chr10	76112921	76114113	76113592	1	1	0	0	1	1	Col6a2	1	0	0	0	0	DOWN	-27443	Distal Intergenic	115	26	18	20	15	17	121	205	83	51	34	33	8	27	33	3	12	27	7	22	17	17
chr10:7654178-7655456	chr10	7654178	7655456	7654811	1	0	0	0	0	1	Tab2	1	0	0	0	1	UP	21110	Intron (Tab2/Tab2, intron 6 of 6)	129	113	7	10	12	14	139	163	115	99	138	143	58	110	4	10	19	1	13	10	9	19
chr10:76613751-76615068	chr10	76613751	76615068	76614559	1	1	0	0	1	1	Col18a1	1	0	0	0	0	DOWN	14716	Intron (Col18a1/Col18a1, intron 40 of 41)	168	26	14	24	19	23	248	266	92	64	31	27	16	30	18	10	30	17	29	8	19	26
chr10:7711163-7712457	chr10	7711163	7712457	7711786	1	0	0	0	0	1	Tab2	1	0	0	0	1	UP	-35865	Distal Intergenic	116	134	11	14	19	23	156	176	76	53	210	185	48	89	9	13	17	10	10	28	17	28
chr10:78579041-78580136	chr10	78579041	78580136	78579565	1	0	0	0	1	1	2610008E11Rik	1	0	0	0	1	UP	-19220	Distal Intergenic	35	27	8	14	15	20	33	44	32	30	47	24	17	18	16	0	19	9	20	10	9	31
chr10:79158456-79159623	chr10	79158456	79159623	79159064	1	1	0	0	1	1	Gzmm	1	1	0	0	0	UP	7300	Distal Intergenic	74	12	9	24	13	25	71	63	79	81	9	15	16	6	4	13	18	30	20	6	22	28
chr10:79399602-79400660	chr10	79399602	79400660	79400020	1	1	0	0	1	1	Arid3a	1	0	0	0	1	UP	10233	Intron (Arid3a/Arid3a, intron 3 of 8)	91	10	23	39	15	32	57	50	104	151	13	6	7	12	29	16	35	43	28	2	12	51
chr10:79450646-79451798	chr10	79450646	79451798	79451235	1	1	1	1	1	1	Cnn2	1	0	0	0	1	UP	-109	Promoter (<=1kb)	111	55	7	21	25	15	113	128	101	101	47	30	35	104	13	0	23	18	24	26	13	17
chr10:79515854-79516819	chr10	79515854	79516819	79516158	1	0	0	0	1	1	Gpx4	1	1	0	0	0	ns	6248	Intron (Gpx4/Gpx4, intron 2 of 6)	38	21	10	13	10	12	49	38	36	26	25	13	23	21	7	13	12	14	19	0	5	19
chr10:79629743-79631644	chr10	79629743	79631644	79630301	1	1	0	0	1	1	Cirbp	1	0	0	0	0	DOWN	-284	Promoter (<=1kb)	234	88	29	20	16	22	239	230	239	226	103	99	45	104	22	36	17	23	20	12	31	13
chr10:79896309-79897234	chr10	79896309	79897234	79896845	1	0	0	0	0	1	Tcf3	1	0	0	0	0	DOWN	-447	Promoter (<=1kb)	37	22	9	11	9	11	28	34	42	41	13	24	17	33	2	16	12	9	16	2	7	14
chr10:80023943-80025178	chr10	80023943	80025178	80024583	1	0	0	0	1	1	Rexo1	1	1	1	1	0	ns	-278	Promoter (<=1kb)	174	118	9	35	22	11	142	226	180	146	128	136	58	148	7	10	28	41	21	22	17	5
chr10:80084130-80085502	chr10	80084130	80085502	80084728	1	1	0	0	1	1	Csnk1g2	1	1	1	0	0	ns	-796	Promoter (<=1kb)	335	39	38	21	24	23	270	314	391	363	44	37	35	38	27	49	17	25	19	28	26	20
chr10:80164053-80165832	chr10	80164053	80165832	80164756	1	1	0	0	1	1	Mob3a	1	1	1	1	0	UP	-191	Promoter (<=1kb)	406	71	39	19	19	20	370	512	430	309	81	69	41	92	31	46	12	25	22	15	19	20
chr10:80288598-80289754	chr10	80288598	80289754	80289151	1	0	0	0	1	1	Oaz1	1	0	0	0	0	ns	-249	Promoter (<=1kb)	54	28	12	18	11	8	42	56	62	54	28	29	26	27	16	7	19	16	7	14	5	10
chr10:80398517-80399427	chr10	80398517	80399427	80398936	1	1	0	0	1	1	Gadd45b	1	1	1	0	0	UP	6101	Distal Intergenic	40	13	9	15	10	6	33	21	59	47	9	5	15	21	2	16	15	14	13	6	7	5
chr10:80599659-80600652	chr10	80599659	80600652	80600124	1	1	0	0	0	1	Zbtb7a	1	1	0	0	0	ns	1109	Promoter (1-2kb)	40	13	6	10	1	4	35	33	59	31	6	14	11	18	9	3	10	9	2	0	8	0
chr10:80630285-80631149	chr10	80630285	80631149	80630649	1	1	0	0	1	1	Pias4	1	1	0	0	0	ns	-184	Promoter (<=1kb)	49	20	6	10	4	4	46	54	60	34	16	29	15	18	11	0	12	7	4	4	0	8
chr10:80782627-80784172	chr10	80782627	80784172	80783554	1	1	0	0	1	1	Cactin	1	0	0	0	0	ns	-293	Promoter (<=1kb)	104	54	37	24	13	23	69	103	140	102	63	37	44	71	53	20	29	18	12	14	14	31
chr10:82415825-82416848	chr10	82415825	82416848	82416365	1	1	0	0	1	1	Chst11	1	0	0	0	0	DOWN	-31876	Distal Intergenic	89	26	15	27	19	16	58	56	121	121	22	48	24	9	20	10	29	25	20	18	8	23
chr10:82615061-82616234	chr10	82615061	82616234	82615625	1	1	0	0	1	1	Chst11	1	0	0	0	0	DOWN	167384	Intron (Chst11/Chst11, intron 2 of 2)	178	63	6	16	18	10	134	148	273	154	106	70	14	59	11	0	17	14	16	20	7	13
chr10:83542853-83543696	chr10	83542853	83543696	83543288	1	0	0	0	1	1	1500009L16Rik	1	0	0	0	0	UP	357679	Distal Intergenic	29	21	7	9	10	16	40	33	18	21	16	18	17	30	13	0	15	2	8	12	14	17
chr10:84001144-84001769	chr10	84001144	84001769	84001378	1	0	1	1	1	0	Ckap4	1	1	0	0	0	DOWN	-4745	Distal Intergenic	20	12	2	15	11	11	24	13	31	9	6	9	16	15	0	3	10	20	7	14	7	14
chr10:85772949-85774180	chr10	85772949	85774180	85773549	1	1	0	0	0	1	Timp3	1	0	0	0	0	UP	10393	Intron (Timp3/Timp3, intron 1 of 4)	270	117	40	19	26	15	234	270	303	273	113	115	86	154	47	33	17	20	30	22	6	23
chr10:86861404-86862402	chr10	86861404	86862402	86861871	1	0	0	0	0	0	Ascl1	0	0	0	0	0	ns	94534	Distal Intergenic	32	43	8	6	10	11	19	33	43	30	50	56	34	30	16	0	5	7	9	10	14	8
chr10:89208245-89209218	chr10	89208245	89209218	89208664	1	0	0	0	0	1	Uhrf1bp1l	1	0	0	0	0	UP	929	Promoter (<=1kb)	39	28	4	14	8	15	29	40	57	27	25	25	32	30	4	3	19	9	11	5	15	15
chr10:90121125-90122643	chr10	90121125	90122643	90121498	1	0	0	0	0	0	Apaf1	1	0	0	0	0	UP	423990	Intron (Anks1b/Anks1b, intron 16 of 24)	42	27	13	24	20	28	27	48	36	53	19	18	38	30	9	16	24	23	21	18	37	18
chr10:90645978-90646882	chr10	90645978	90646882	90646360	1	1	0	0	1	1	Tmpo	1	0	0	0	1	DOWN	-11996	Distal Intergenic	85	12	5	12	10	10	117	130	45	46	16	14	12	3	9	0	7	16	12	8	20	0
chr10:90967281-90968179	chr10	90967281	90968179	90967796	1	0	0	0	1	0	Tmpo	1	0	0	0	1	DOWN	-333432	Distal Intergenic	42	23	10	5	9	8	58	57	22	27	22	23	32	12	13	7	2	7	7	11	2	13
chr10:92734668-92736278	chr10	92734668	92736278	92735344	1	0	0	0	1	1	Elk3	1	0	0	0	0	UP	38560	Intron (Elk3/Elk3, intron 3 of 4)	61	41	16	31	21	36	83	82	37	38	60	34	20	47	18	13	22	40	24	18	26	45
chr10:92794535-92795705	chr10	92794535	92795705	92795187	1	0	0	0	1	1	Gm17745	0	0	0	0	0	ns	-3789	Distal Intergenic	108	71	6	12	20	19	86	115	118	110	81	57	35	110	4	7	10	14	20	20	19	19
chr10:92911991-92912876	chr10	92911991	92912876	92912426	1	0	0	0	1	1	Lta4h	1	0	0	0	0	DOWN	-3714	Distal Intergenic	32	17	7	8	9	19	31	27	35	35	13	15	16	21	7	7	5	11	9	8	9	28
chr10:93032857-93034463	chr10	93032857	93034463	93033786	1	1	0	0	0	1	4933408J17Rik	1	0	0	0	0	ns	-18371	Intron (Ccdc38/Ccdc38, intron 11 of 15)	44	18	13	19	12	17	58	54	32	29	16	23	14	15	16	10	27	11	4	20	12	22
chr10:93262132-93263227	chr10	93262132	93263227	93262706	1	0	0	0	0	1	Usp44	1	0	0	0	0	UP	-31593	Distal Intergenic	70	61	19	16	14	14	86	84	48	61	81	66	22	71	18	20	18	14	11	16	15	13
chr10:94466382-94467484	chr10	94466382	94467484	94466852	1	0	0	0	1	1	Plxnc1	1	1	0	0	0	DOWN	-59640	Distal Intergenic	40	18	5	6	11	17	43	73	29	15	28	18	2	24	9	0	2	9	16	6	21	12
chr10:94495609-94496638	chr10	94495609	94496638	94496226	1	0	0	0	1	1	Plxnc1	1	1	0	0	0	DOWN	-89014	Distal Intergenic	37	21	7	8	15	21	57	42	25	22	31	29	15	6	7	7	6	10	17	12	18	24
chr10:95093073-95094370	chr10	95093073	95094370	95093476	1	1	0	0	0	1	Nudt4	1	0	0	0	0	DOWN	-66675	Distal Intergenic	53	23	9	16	9	17	48	48	52	62	25	22	29	15	11	7	23	8	2	15	18	15
chr10:95238395-95239480	chr10	95238395	95239480	95238931	1	0	0	0	1	0	Eea1	1	0	0	0	0	DOWN	-164365	Distal Intergenic	53	37	17	19	19	21	50	69	53	38	31	38	32	44	24	10	5	32	23	14	20	22
chr10:95834859-95835883	chr10	95834859	95835883	95835347	1	0	0	0	1	1	4930459C07Rik	0	0	0	0	0	ns	146507	Distal Intergenic	61	51	12	13	12	14	68	54	71	51	81	55	41	27	11	13	15	10	9	14	9	18
chr10:96775598-96776979	chr10	96775598	96776979	96775868	1	0	0	0	1	1	Mir3966	0	0	0	0	0	ns	-110243	Distal Intergenic	46	28	14	11	18	17	67	33	49	32	44	30	20	15	7	20	13	9	18	17	14	20
chr10:96942353-96943160	chr10	96942353	96943160	96942761	1	0	0	0	0	0	Dcn	1	0	0	0	1	UP	628	Promoter (<=1kb)	32	23	5	10	18	11	52	44	15	16	25	43	10	12	9	0	12	7	16	20	7	14
chr10:98723441-98724454	chr10	98723441	98724454	98723945	1	0	0	0	1	1	Dusp6	1	1	1	0	0	UP	-1919	Promoter (1-2kb)	66	40	4	11	13	12	83	94	51	33	53	56	24	24	4	3	13	9	9	16	18	6
chr10:98748011-98749090	chr10	98748011	98749090	98748631	1	0	0	0	0	1	Dusp6	1	1	1	0	0	UP	22767	Distal Intergenic	44	51	4	11	16	14	49	52	56	18	78	79	19	24	4	3	10	11	30	2	9	18
chr11:100061309-100061767	chr11	100061309	100061767	100061571	1	0	0	0	1	1	Krt9	0	0	0	0	0	ns	-7011	Distal Intergenic	27	11	2	12	9	8	9	23	37	39	13	9	5	15	4	0	17	7	7	10	7	8
chr11:100180754-100181439	chr11	100180754	100181439	100181214	1	1	0	0	1	1	Eif1	1	1	1	0	0	UP	-95	Promoter (<=1kb)	31	10	5	5	3	3	27	31	31	32	9	13	12	6	2	7	5	5	2	4	0	6
chr11:100581308-100582351	chr11	100581308	100582351	100581803	1	1	0	0	1	1	Hspb9	1	0	0	0	0	ns	6640	Intron (Rab5c/Rab5c, intron 5 of 5)	68	12	9	14	9	15	69	73	75	53	19	6	12	9	18	0	12	16	9	8	14	15
chr11:100631631-100632805	chr11	100631631	100632805	100632232	1	1	0	0	1	1	Ghdc	1	0	0	0	0	UP	39	Promoter (<=1kb)	83	21	11	33	15	19	104	109	58	58	31	10	17	24	11	10	24	42	14	16	15	23
chr11:100800350-100801717	chr11	100800350	100801717	100801191	1	1	0	0	1	1	Stat3	1	1	1	1	0	UP	-366	Promoter (<=1kb)	81	42	15	18	13	17	85	121	57	58	56	46	14	50	22	7	17	18	13	12	19	14
chr11:100921024-100922169	chr11	100921024	100922169	100921643	1	1	0	0	1	1	Naglu	1	0	0	0	0	DOWN	-9764	Intron (Atp6v0a1/Atp6v0a1, intron 20 of 20)	379	154	20	28	49	26	345	483	417	270	200	157	88	169	13	26	7	48	49	48	21	31
chr11:100980708-100981746	chr11	100980708	100981746	100981239	1	0	0	0	1	1	Fam134c	1	0	0	0	0	DOWN	-82	Promoter (<=1kb)	38	20	11	13	10	19	29	42	37	43	16	28	15	18	9	13	11	14	13	6	15	22
chr11:101034463-101035592	chr11	101034463	101035592	101035099	1	1	0	0	1	1	Ccr10	1	0	0	0	0	ns	1658	Promoter (1-2kb)	428	17	17	28	27	27	378	485	410	437	9	20	7	30	11	23	29	27	22	31	17	37
chr11:101251146-101252355	chr11	101251146	101252355	101251774	1	0	0	0	1	1	G6pc	0	0	0	0	0	ns	22731	Distal Intergenic	104	126	16	14	15	19	121	132	75	86	179	152	61	110	22	10	10	18	19	10	21	17
chr11:101285375-101286738	chr11	101285375	101286738	101285994	1	1	0	0	1	1	Rundc1	1	0	0	0	0	ns	-404	Promoter (<=1kb)	179	65	20	31	23	11	160	192	217	145	75	53	48	83	4	36	37	24	20	26	5	17
chr11:101807396-101808594	chr11	101807396	101808594	101807931	1	1	0	0	1	0	4930417O22Rik	0	0	0	0	0	ns	-5803	Distal Intergenic	82	25	23	26	29	34	64	65	100	97	13	24	20	41	13	33	17	34	19	38	27	40
chr11:102091320-102092016	chr11	102091320	102092016	102091558	1	0	0	0	1	1	Hdac5	1	1	0	0	0	UP	-72	Promoter (<=1kb)	24	12	5	6	7	4	25	29	18	21	19	14	2	12	2	7	5	7	4	10	5	3
chr11:102109775-102110653	chr11	102109775	102110653	102110126	1	1	0	0	1	1	BC030867	1	1	1	0	0	DOWN	-69	Promoter (<=1kb)	70	15	6	9	14	16	67	73	57	81	13	18	7	18	9	3	12	5	13	14	22	9
chr11:102145506-102146680	chr11	102145506	102146680	102146103	1	1	0	0	1	1	Tmub2	1	0	0	0	0	DOWN	-171	Promoter (<=1kb)	64	18	22	22	10	13	69	40	59	85	19	16	16	18	18	26	22	22	16	4	12	14
chr11:102295305-102296370	chr11	102295305	102296370	102295801	1	0	0	0	1	1	Grn	1	0	0	0	0	DOWN	4166	Exon (Grn/Grn, exon 7 of 13)	48	47	8	16	22	23	52	57	39	40	47	58	26	53	16	0	15	16	28	16	14	31
chr11:102417144-102417925	chr11	102417144	102417925	102417543	1	0	0	0	0	1	Gpatch8	1	0	0	0	1	DOWN	-71	Promoter (<=1kb)	33	13	8	5	8	4	34	25	36	33	6	23	7	15	2	13	2	7	8	7	2	5
chr11:102517099-102518564	chr11	102517099	102518564	102518133	1	0	0	0	1	1	Gm1564	1	0	0	0	0	ns	-8765	Distal Intergenic	63	58	16	21	16	16	70	73	66	40	78	56	43	53	11	20	29	13	18	14	17	14
chr11:102538606-102539490	chr11	102538606	102539490	102539332	1	0	0	0	1	0	Gm1564	1	0	0	0	0	ns	12434	Intron (Gm1564/Gm1564, intron 6 of 7)	18	17	3	11	8	9	18	31	6	16	34	27	6	0	2	3	7	14	7	9	0	18
chr11:102889086-102890318	chr11	102889086	102890318	102889660	1	0	0	0	1	1	Nmt1	1	0	0	0	0	UP	-215	Promoter (<=1kb)	88	49	23	18	15	14	78	98	112	62	50	57	35	50	35	10	19	16	9	21	14	13
chr11:102993971-102994836	chr11	102993971	102994836	102994419	1	0	0	0	1	1	Hexim2	1	0	0	0	0	ns	-253	Promoter (<=1kb)	29	18	2	8	7	8	32	19	29	33	19	15	20	15	4	0	10	5	11	2	9	6
chr11:103128162-103129732	chr11	103128162	103129732	103128935	1	1	0	0	1	1	Map3k14	1	1	1	0	0	DOWN	-220	Promoter (<=1kb)	1548	53	41	75	45	48	1305	1504	1781	1601	63	62	27	59	16	66	61	88	62	28	45	50
chr11:104477187-104478125	chr11	104477187	104478125	104477588	1	0	0	0	1	1	Itgb3	1	0	0	0	0	UP	8275	Intron (Itgb3/Itgb3, intron 1 of 14)	34	16	8	19	21	21	20	27	52	35	13	23	9	18	13	3	22	15	29	12	14	27
chr11:104485669-104486976	chr11	104485669	104486976	104486391	1	0	0	0	1	1	Itgb3	1	0	0	0	0	UP	17078	Intron (Itgb3/Itgb3, intron 2 of 14)	108	63	22	18	32	23	145	165	77	43	103	72	27	47	18	26	17	18	22	41	9	36
chr11:104835381-104836862	chr11	104835381	104836862	104836567	1	0	0	0	0	1	Efcab3	1	0	0	0	0	ns	-116965	Distal Intergenic	52	25	12	19	11	16	46	69	47	43	16	25	23	33	16	7	19	19	18	4	17	14
chr11:105937139-105938598	chr11	105937139	105938598	105937843	1	1	0	0	1	1	Map3k3	1	0	0	0	1	ns	-8372	Distal Intergenic	361	138	23	11	12	13	278	393	437	333	179	108	108	154	22	23	12	9	11	12	12	14
chr11:106348950-106349684	chr11	106348950	106349684	106349151	1	1	0	0	1	1	Ern1	1	1	1	1	0	UP	-41	Promoter (<=1kb)	49	10	15	19	13	15	49	61	43	43	6	16	12	6	4	26	19	18	14	12	14	15
chr11:108197237-108198176	chr11	108197237	108198176	108197792	1	0	0	0	0	1	Prkca	1	0	0	0	0	DOWN	7410	Intron (Prkca/Prkca, intron 15 of 16)	31	14	7	11	7	9	39	34	28	22	16	15	16	6	11	3	5	16	7	7	15	3
chr11:108895668-108896880	chr11	108895668	108896880	108896055	1	1	0	0	1	0	E030025P04Rik	0	0	0	0	0	ns	109628	Distal Intergenic	74	14	12	12	13	10	57	38	108	91	6	16	9	24	24	0	18	6	20	6	9	10
chr11:110642604-110643686	chr11	110642604	110643686	110643160	1	0	1	1	0	1	Kcnj16	1	0	0	0	0	ns	-186186	Distal Intergenic	40	20	0	20	20	19	57	42	34	26	19	16	8	36	0	0	16	23	22	18	24	14
chr11:111272038-111273155	chr11	111272038	111273155	111272637	1	0	0	0	1	0	Kcnj2	1	0	0	0	0	UP	345160	Distal Intergenic	45	26	10	10	10	16	58	65	16	38	47	33	9	12	20	0	10	9	11	8	9	22
chr11:115137853-115138953	chr11	115137853	115138953	115138129	1	0	0	0	1	1	Fdxr	1	0	0	0	0	ns	154	Promoter (<=1kb)	39	18	8	17	25	11	35	42	52	26	41	8	11	9	13	3	15	18	17	32	12	9
chr11:115794535-115795465	chr11	115794535	115795465	115794911	1	1	0	0	1	1	Sap30bp	1	0	0	0	0	UP	-61	Promoter (<=1kb)	83	34	20	16	21	8	79	88	90	74	34	42	51	9	7	33	26	5	18	24	8	8
chr11:116251757-116252680	chr11	116251757	116252680	116252281	1	0	0	0	1	0	Rnf157	1	0	0	0	0	DOWN	22065	Intron (Rnf157/Rnf157, intron 17 of 18)	42	24	7	21	13	3	46	29	50	39	22	23	25	24	7	7	16	25	20	6	6	0
chr11:116703422-116705274	chr11	116703422	116705274	116703828	1	1	1	1	1	1	Jmjd6	1	1	1	1	0	UP	935	Promoter (<=1kb)	260	28	20	45	42	34	288	247	294	210	38	28	16	30	13	26	45	44	27	56	40	28
chr11:117429180-117431056	chr11	117429180	117431056	117430085	1	1	0	0	1	1	2900041M22Rik	1	0	0	0	0	ns	-42475	Distal Intergenic	94	45	22	35	36	37	110	134	69	61	60	29	24	65	18	26	29	40	41	30	26	47
chr11:117671463-117672899	chr11	117671463	117672899	117672269	1	1	1	1	1	1	Syngr2	1	1	1	1	0	UP	1289	Promoter (1-2kb)	188	24	9	41	30	29	176	194	196	183	9	28	17	38	18	0	39	43	41	18	22	36
chr11:118109824-118110730	chr11	118109824	118110730	118110071	1	1	0	0	1	1	Cyth1	1	0	0	0	0	UP	-165	Promoter (<=1kb)	45	17	12	14	18	12	40	40	67	30	25	14	14	12	7	16	7	20	13	22	20	4
chr11:118187709-118189507	chr11	118187709	118189507	118188312	1	1	1	1	1	1	BC100451	1	1	0	0	0	UP	15536	Intron (Timp2/Timp2, intron 4 of 4)	187	30	13	34	42	32	184	226	185	151	28	29	25	36	9	16	45	23	30	53	28	35
chr11:118213797-118214921	chr11	118213797	118214921	118214415	1	0	0	0	1	1	Timp2	1	1	0	0	0	DOWN	2310	Intron (Timp2/Timp2, intron 4 of 4)	50	36	8	21	12	8	52	75	26	46	47	39	37	21	13	3	22	19	10	14	6	10
chr11:118224380-118224927	chr11	118224380	118224927	118224536	1	0	0	0	1	1	Timp2	1	1	0	0	0	DOWN	-7811	Distal Intergenic	23	19	4	7	10	4	20	15	32	23	31	24	12	6	7	0	5	9	4	15	5	3
chr11:118914272-118915332	chr11	118914272	118915332	118914751	1	1	1	1	1	1	Cbx8	1	0	0	0	0	UP	-12524	Distal Intergenic	308	104	2	25	21	16	296	374	286	276	141	94	34	145	4	0	29	20	17	24	18	14
chr11:120089832-120090920	chr11	120089832	120090920	120090306	1	0	0	0	1	1	Bahcc1	1	1	1	0	0	ns	-3954	Distal Intergenic	35	21	9	25	15	12	27	48	34	29	25	22	16	18	7	10	37	13	11	18	18	5
chr11:120112231-120113382	chr11	120112231	120113382	120112840	1	1	0	0	1	1	Bahcc1	1	1	1	0	0	ns	18580	Intron (Bahcc1/Bahcc1, intron 2 of 27)	113	5	17	30	22	18	115	136	98	102	6	3	7	3	20	13	34	25	20	24	18	18
chr11:120210777-120212766	chr11	120210777	120212766	120211648	1	1	0	0	1	1	0610009L18Rik	1	0	0	0	1	ns	1657	Promoter (1-2kb)	247	125	32	51	31	37	340	301	171	175	172	121	27	178	27	36	62	39	36	26	46	27
chr11:120433897-120435644	chr11	120433897	120435644	120434701	1	1	0	0	1	1	P4hb	1	1	0	0	0	DOWN	-451	Promoter (<=1kb)	67	32	12	33	26	22	82	52	82	49	38	44	16	27	16	7	24	41	42	10	21	22
chr11:120574572-120575729	chr11	120574572	120575729	120575070	1	0	1	1	1	1	Stra13	1	1	1	0	0	ns	11	Promoter (<=1kb)	37	28	9	30	20	21	18	63	34	30	28	36	12	33	7	10	32	27	18	22	22	19
chr11:120592775-120594095	chr11	120592775	120594095	120593497	1	1	0	0	1	1	Cbr2	1	0	0	0	0	UP	-162	Promoter (<=1kb)	149	62	13	30	23	14	175	211	119	88	53	86	31	74	18	7	32	27	30	16	19	9
chr11:121534055-121535101	chr11	121534055	121535101	121534489	1	0	0	0	0	1	B3gntl1	1	0	0	0	0	ns	-24	Promoter (<=1kb)	36	28	10	20	12	15	34	42	40	26	34	29	31	15	9	10	17	23	11	13	17	13
chr11:12258369-12259454	chr11	12258369	12259454	12258903	1	0	0	0	1	1	Cobl	1	0	0	0	0	UP	106060	Intron (Cobl/Cobl, intron 9 of 14)	52	49	8	5	14	11	71	65	39	32	78	42	29	44	9	7	7	2	16	12	12	9
chr11:14516075-14516408	chr11	14516075	14516408	14516267	1	0	0	0	0	0	Pom121l12	0	0	0	0	0	ns	17025	Distal Intergenic	13	7	0	4	5	4	9	11	19	13	3	19	2	3	0	0	5	2	7	2	2	5
chr11:15439875-15440287	chr11	15439875	15440287	15439909	1	0	0	0	0	0	Vstm2a	0	0	0	0	0	ns	-717817	Distal Intergenic	10	11	0	5	4	1	5	8	12	13	13	6	11	12	0	0	5	5	2	6	2	0
chr11:16729018-16730675	chr11	16729018	16730675	16729612	1	0	0	0	0	1	Egfr	1	0	0	0	1	ns	77407	Intron (Egfr/Egfr, intron 1 of 27)	69	42	16	18	23	18	68	88	68	49	56	53	17	38	29	3	15	20	16	29	17	18
chr11:17257229-17258628	chr11	17257229	17258628	17258045	1	0	0	0	1	0	C1d	1	0	0	0	1	ns	100425	Distal Intergenic	40	28	10	23	15	22	66	34	35	25	25	58	16	12	16	3	32	14	18	12	12	31
chr11:17560494-17561359	chr11	17560494	17561359	17560710	1	0	1	1	1	0	Etaa1	1	0	0	0	1	DOWN	293168	Distal Intergenic	24	14	5	19	27	16	28	36	17	14	9	20	5	21	7	3	19	18	16	38	18	13
chr11:18490093-18491079	chr11	18490093	18491079	18490657	1	0	0	0	0	1	Meis1	1	0	0	0	1	DOWN	428315	Distal Intergenic	34	28	7	3	3	9	35	31	32	35	53	16	17	24	13	0	5	0	1	4	4	14
chr11:18918380-18919641	chr11	18918380	18919641	18918965	1	1	1	1	1	1	Meis1	1	0	0	0	1	DOWN	7	Promoter (<=1kb)	120	14	5	26	27	22	151	182	70	73	25	9	16	3	7	3	26	26	20	34	12	31
chr11:20007338-20008520	chr11	20007338	20008520	20007853	1	0	0	0	0	1	Actr2	1	1	1	1	0	UP	5101	Intron (Actr2/Actr2, intron 8 of 8)	114	75	19	21	21	16	111	94	132	118	85	60	68	86	22	16	22	20	29	12	9	23
chr11:20152659-20153491	chr11	20152659	20153491	20153197	1	0	1	1	1	1	Cep68	1	0	0	0	0	DOWN	-3770	Distal Intergenic	38	19	0	6	6	12	45	61	15	31	16	27	10	21	0	0	9	2	6	6	5	18
chr11:20266057-20267161	chr11	20266057	20267161	20266630	1	0	1	1	1	0	Slc1a4	1	0	0	0	0	UP	-33914	Distal Intergenic	36	22	5	18	15	17	40	31	29	42	25	28	8	24	9	0	15	20	10	20	17	17
chr11:20550735-20552028	chr11	20550735	20552028	20551377	1	1	0	0	1	1	Aftph	1	1	1	1	0	DOWN	90174	3' UTR	90	25	17	18	12	24	141	132	51	32	22	30	22	24	13	20	19	16	18	6	14	33
chr11:20951682-20952622	chr11	20951682	20952622	20952169	1	1	0	0	0	1	Peli1	1	0	0	0	1	DOWN	-39157	Distal Intergenic	36	9	8	6	13	9	24	31	48	40	3	11	9	12	16	0	5	7	6	20	12	5
chr11:22186683-22187695	chr11	22186683	22187695	22187110	1	0	0	0	1	1	Ehbp1	1	0	0	0	1	ns	-312	Promoter (<=1kb)	46	26	6	12	5	6	41	34	56	50	28	22	18	36	11	0	15	8	4	6	9	3
chr11:22487538-22488475	chr11	22487538	22488475	22487994	1	0	1	1	0	1	Tmem17	1	0	0	0	0	ns	75709	Distal Intergenic	26	24	2	10	10	15	31	31	32	7	34	41	11	6	0	3	7	13	16	4	12	18
chr11:22890048-22890766	chr11	22890048	22890766	22890384	1	1	0	0	1	1	Cct4	1	1	0	0	0	UP	-208	Promoter (<=1kb)	37	12	6	7	4	7	25	36	35	49	9	18	2	15	2	10	7	7	4	4	7	6
chr11:23205369-23206129	chr11	23205369	23206129	23205757	1	1	0	0	0	1	Usp34	1	0	0	0	0	ns	-1137	Promoter (1-2kb)	29	5	6	8	5	15	24	27	24	37	6	3	7	3	11	0	13	3	2	8	15	14
chr11:23813356-23814634	chr11	23813356	23814634	23813929	1	1	0	0	1	1	Papolg	1	0	0	0	0	DOWN	-18659	Distal Intergenic	50	21	14	15	10	16	45	77	50	25	19	24	29	9	7	20	22	7	16	4	21	10
chr2:117864917-117865810	chr2	117864917	117865810	117865340	0	0	1	0	1	1	Thbs1	1	0	0	0	1	UP	-72317	Distal Intergenic	27	22	9	32	38	36	16	36	20	34	25	28	22	9	11	7	41	22	39	36	40	32
chr11:29556205-29557314	chr11	29556205	29557314	29556745	1	1	0	0	1	1	Rtn4	1	1	0	0	0	UP	-36152	Distal Intergenic	102	29	20	7	21	10	70	73	142	121	31	16	24	41	24	16	5	9	18	24	5	14
chr11:29591832-29593255	chr11	29591832	29593255	29592274	1	0	0	0	1	1	Rtn4	1	1	0	0	0	UP	-623	Promoter (<=1kb)	58	30	11	18	9	11	69	65	62	33	34	38	15	33	9	13	17	18	12	6	8	13
chr11:3023759-3024526	chr11	3023759	3024526	3024178	1	0	0	0	0	1	Pisd	1	0	0	0	0	ns	149	Promoter (<=1kb)	165	105	58	84	72	45	145	178	170	165	110	103	71	133	44	72	69	98	73	70	38	51
chr11:3274087-3274851	chr11	3274087	3274851	3274647	1	0	0	0	1	1	Limk2	1	0	0	0	1	UP	34594	Intron (Limk2/Limk2, intron 14 of 15)	30	13	4	9	8	11	29	15	42	34	22	14	6	9	0	7	10	7	9	6	8	14
chr11:3435195-3436453	chr11	3435195	3436453	3435820	1	1	0	0	1	1	Smtn	1	1	1	0	0	UP	3475	Intron (Smtn/Smtn, intron 19 of 21)	356	123	22	59	38	33	383	448	318	272	132	127	69	163	24	20	62	55	57	18	34	31
chr11:34444179-34445194	chr11	34444179	34445194	34444926	1	0	0	0	0	1	Dock2	1	0	0	0	0	ns	152481	Intron (Dock2/Dock2, intron 30 of 51)	72	51	21	41	26	24	68	71	68	78	41	61	46	56	29	13	38	43	19	33	28	19
chr11:3474935-3476032	chr11	3474935	3476032	3475433	1	0	0	0	1	1	Smtn	1	1	1	0	0	UP	-36138	Distal Intergenic	42	30	11	8	14	17	62	57	22	24	56	39	7	15	9	13	9	7	13	15	15	19
chr11:35340936-35341967	chr11	35340936	35341967	35341401	1	0	0	0	1	1	Mir218-2	0	0	0	0	0	ns	-88916	Intron (Slit3/Slit3, intron 5 of 35)	34	16	8	13	18	22	37	34	43	21	13	22	9	18	13	3	10	16	17	18	20	23
chr14:122703262-122703766	chr14	122703262	122703766	122703437	0	0	1	0	0	0	1700108J01Rik	1	0	0	0	0	ns	-70577	Intron (Clybl/Clybl, intron 1 of 7)	6	7	4	16	20	49	3	0	5	13	9	6	9	3	7	0	13	19	18	22	47	50
chr11:3813750-3814121	chr11	3813750	3814121	3813936	1	0	0	0	1	1	Slc35e4	1	1	1	0	0	UP	731	Promoter (<=1kb)	16	13	1	10	6	1	12	19	19	11	13	8	12	18	2	0	12	7	7	4	2	0
chr11:39214637-39215925	chr11	39214637	39215925	39215100	1	0	0	0	0	0	Gm12130	0	0	0	0	0	ns	-881553	Distal Intergenic	29	24	7	10	18	11	42	17	36	17	16	20	37	21	11	3	15	5	21	14	14	8
chr11:40215576-40216380	chr11	40215576	40216380	40215925	1	0	0	0	1	1	Mat2b	1	0	0	0	1	ns	292780	Distal Intergenic	45	23	1	9	9	9	49	48	52	30	28	25	11	24	2	0	2	15	6	12	6	12
chr11:40505182-40506332	chr11	40505182	40506332	40505699	1	1	0	0	1	1	Mat2b	1	0	0	0	1	ns	3006	Intron (Mat2b/Mat2b, intron 6 of 6)	66	24	10	13	17	15	84	82	43	54	38	18	12	27	16	3	15	11	18	15	17	13
chr11:45900293-45901227	chr11	45900293	45901227	45900740	1	0	0	0	1	1	Mir8100	0	0	0	0	0	ns	-15031	Intron (Adam19/Adam19, intron 3 of 22)	83	53	8	7	3	12	107	113	59	53	85	52	24	50	9	7	12	2	1	4	12	12
chr11:46026747-46028706	chr11	46026747	46028706	46027564	1	1	0	0	1	1	Fndc9	1	0	0	0	0	ns	-21494	Intron (Cyfip2/Cyfip2, intron 5 of 30)	191	48	30	32	29	23	253	301	127	83	72	65	19	33	16	43	34	30	38	20	25	20
chr11:46249858-46251055	chr11	46249858	46251055	46250397	1	1	1	1	1	1	Med7	1	0	0	0	0	DOWN	-65	Promoter (<=1kb)	153	15	2	21	22	17	170	171	138	129	16	13	10	18	4	0	27	15	24	19	21	12
chr11:46952355-46953562	chr11	46952355	46953562	46952971	1	0	0	0	1	1	Sgcd	1	0	0	0	0	DOWN	239833	Intron (Sgcd/Sgcd, intron 5 of 7)	47	34	13	9	18	12	44	73	34	34	25	48	26	36	22	3	10	7	18	17	11	12
chr11:49659829-49660450	chr11	49659829	49660450	49660152	1	0	0	0	0	1	Mapk9	1	0	0	0	1	ns	-100	Promoter (<=1kb)	35	18	7	19	4	3	45	27	36	29	9	16	14	30	7	7	23	14	7	0	2	3
chr11:50138790-50139850	chr11	50138790	50139850	50139270	1	1	0	0	1	1	Canx	1	1	0	0	0	UP	-95	Promoter (<=1kb)	36	13	6	8	6	14	43	36	33	29	22	6	5	18	11	0	10	5	9	2	17	10
chr11:50482800-50483888	chr11	50482800	50483888	50483196	1	1	0	0	1	1	Adamts2	1	0	0	0	0	UP	67610	Intron (Adamts2/Adamts2, intron 3 of 21)	76	30	6	13	12	20	85	117	42	59	41	33	19	27	11	0	10	15	17	6	7	33
chr11:52262239-52263261	chr11	52262239	52263261	52262759	1	1	0	0	1	1	9530068E07Rik	1	0	0	0	0	DOWN	52830	Distal Intergenic	58	13	16	15	23	6	37	46	86	59	16	19	7	9	18	13	12	18	27	18	7	5
chr11:5228090-5229418	chr11	5228090	5229418	5228763	1	0	0	0	1	1	Kremen1	1	0	0	0	0	DOWN	-67150	Intron (Znrf3/Znrf3, intron 7 of 8)	53	48	6	8	13	11	91	73	24	21	66	57	32	33	9	3	10	5	9	16	4	18
chr11:53113839-53114677	chr11	53113839	53114677	53114108	1	0	0	0	1	1	Hspa4	1	1	0	0	0	UP	-127	Promoter (<=1kb)	27	12	5	16	12	12	33	11	22	41	13	14	5	15	2	7	15	16	16	8	15	8
chr11:53875014-53876403	chr11	53875014	53876403	53875640	1	1	0	0	1	1	Pdlim4	1	0	0	0	0	DOWN	6879	Intron (Pdlim4/Pdlim4, intron 5 of 6)	148	17	37	19	19	19	77	105	233	175	16	14	11	24	31	43	19	18	20	18	12	26
chr11:54335537-54336838	chr11	54335537	54336838	54336225	1	1	0	0	1	1	Rapgef6	1	0	0	0	0	DOWN	-121	Promoter (<=1kb)	118	39	16	32	31	24	122	134	96	120	41	24	14	74	29	3	19	45	39	22	30	18
chr11:54845521-54846466	chr11	54845521	54846466	54845967	1	1	1	1	1	0	Anxa6	1	0	0	0	1	UP	1006	Promoter (1-2kb)	62	21	3	16	25	11	59	54	74	58	28	27	12	15	2	3	13	19	29	20	7	14
chr11:55561211-55562311	chr11	55561211	55562311	55561777	1	0	0	0	0	1	Glra1	1	1	1	0	0	UP	-140485	Distal Intergenic	57	60	20	19	8	16	70	52	68	35	53	89	59	36	13	26	22	16	10	6	9	22
chr11:55986226-55987408	chr11	55986226	55987408	55986921	1	1	0	0	1	1	Nmur2	1	0	0	0	0	ns	-132432	Distal Intergenic	71	15	9	13	7	16	66	63	79	73	6	18	14	21	7	10	7	18	4	10	14	18
chr11:58147874-58148955	chr11	58147874	58148955	58148356	1	0	0	0	1	1	Sh3bp5l	1	0	0	0	1	UP	4137	Intron (Sh3bp5l/Sh3bp5l, intron 2 of 6)	27	10	4	14	7	15	37	29	17	22	6	23	9	0	7	0	10	17	8	6	12	17
chr11:59272412-59272939	chr11	59272412	59272939	59272650	1	0	0	0	1	1	Jmjd4	1	0	0	0	0	UP	9104	Distal Intergenic	10	11	0	5	4	8	22	6	5	6	13	4	23	3	0	0	2	7	4	4	4	12
chr11:59347604-59348581	chr11	59347604	59348581	59348093	1	0	0	0	1	0	Nlrp3	1	0	0	0	0	ns	-8094	Distal Intergenic	40	23	6	14	8	10	40	38	41	41	34	22	17	18	11	0	11	16	16	0	9	10
chr11:59545746-59546943	chr11	59545746	59546943	59546313	1	0	0	0	1	1	1700007J10Rik	1	0	0	0	0	UP	7343	Intron (Mprip/Mprip, intron 5 of 22)	140	81	16	19	11	21	205	172	118	63	119	91	43	68	22	10	24	14	16	6	27	14
chr11:60350567-60351965	chr11	60350567	60351965	60351174	1	0	0	0	1	1	Alkbh5	1	0	0	0	0	DOWN	-10	Promoter (<=1kb)	42	29	12	13	17	12	42	38	47	40	38	29	12	33	4	20	10	16	20	13	9	14
chr11:60590408-60591508	chr11	60590408	60591508	60590955	1	1	0	0	1	1	Smcr8	1	1	1	1	0	ns	-71	Promoter (<=1kb)	55	14	10	21	17	16	54	50	59	54	13	19	12	12	16	3	19	23	16	18	12	19
chr11:60624100-60625303	chr11	60624100	60625303	60624755	1	1	0	0	1	1	Shmt1	1	1	1	1	0	DOWN	12	Promoter (<=1kb)	193	20	13	26	29	20	237	287	116	132	13	15	15	36	16	10	32	20	37	21	27	13
chr11:60988069-60989360	chr11	60988069	60989360	60988740	1	1	0	0	0	1	Usp22	1	1	1	0	0	UP	-179	Promoter (<=1kb)	64	29	16	11	12	11	71	77	64	41	31	33	25	27	18	13	10	11	17	7	8	13
chr11:61900122-61901135	chr11	61900122	61901135	61900703	1	0	0	0	1	1	Specc1	1	0	0	0	1	UP	130439	Intron (Specc1/Specc1, intron 3 of 14)	73	49	12	13	14	14	99	119	35	37	81	72	14	27	11	13	15	11	11	16	12	15
chr11:61921621-61922023	chr11	61921621	61922023	61921757	1	0	0	0	1	0	Adora2b	1	0	0	0	0	DOWN	-140728	Intron (Specc1/Specc1, intron 3 of 14)	17	14	1	6	2	3	12	4	36	14	25	9	1	21	2	0	2	10	2	2	2	3
chr11:62064268-62065034	chr11	62064268	62065034	62064706	1	1	0	0	1	1	Adora2b	1	0	0	0	0	DOWN	2221	Intron (Adora2b/Adora2b, intron 1 of 1)	25	3	6	11	9	11	29	21	20	29	0	3	5	0	11	0	16	5	9	8	12	10
chr11:62095510-62096436	chr11	62095510	62096436	62095942	1	0	0	0	1	0	Ttc19	1	1	1	1	0	UP	968	Promoter (<=1kb)	40	46	1	5	9	10	28	40	56	34	66	36	23	59	2	0	0	9	11	6	11	8
chr11:6314404-6315527	chr11	6314404	6315527	6314847	1	1	0	0	1	1	Ppia	1	1	0	0	0	UP	-1025	Promoter (1-2kb)	111	47	31	24	16	17	133	148	90	70	50	65	37	33	29	33	29	18	22	10	15	18
chr11:63151123-63152263	chr11	63151123	63152263	63151682	1	1	0	0	0	0	Pmp22	1	0	0	0	0	UP	206671	Distal Intergenic	80	36	16	11	13	19	104	126	40	48	44	41	33	24	11	20	17	5	16	10	13	24
chr11:6371580-6372969	chr11	6371580	6372969	6372268	1	1	0	0	1	1	Purb	1	1	0	0	0	ns	3811	3' UTR	368	147	6	14	16	11	398	414	365	293	185	195	48	157	11	0	7	20	13	18	11	10
chr11:64711989-64713035	chr11	64711989	64713035	64712480	1	0	1	1	1	1	Elac2	1	0	0	0	0	ns	-80056	Distal Intergenic	47	30	4	17	21	18	48	36	53	49	38	36	22	24	4	3	15	19	16	25	17	19
chr11:65597556-65598569	chr11	65597556	65598569	65597997	1	1	0	0	1	1	Map2k4	1	0	0	0	0	UP	3802	Intron (Map2k4/Map2k4, intron 10 of 10)	42	15	11	6	10	6	29	33	49	56	6	11	10	30	9	13	6	6	9	11	9	3
chr11:67989588-67990853	chr11	67989588	67990853	67990278	1	1	0	0	1	1	Mir6406	0	0	0	0	0	ns	-44115	Intron (Stx8/Stx8, intron 7 of 7)	96	45	21	26	20	10	91	88	108	95	34	23	44	77	31	10	29	22	13	26	12	8
chr11:68436504-68437900	chr11	68436504	68437900	68437222	1	1	1	1	1	1	Ccdc42	0	0	0	0	0	ns	36684	Distal Intergenic	490	223	7	17	31	17	448	548	565	398	260	212	132	287	11	3	15	18	27	34	21	12
chr11:68451084-68452426	chr11	68451084	68452426	68451979	1	0	1	1	1	1	Ccdc42	0	0	0	0	0	ns	51441	Distal Intergenic	40	27	4	22	13	12	48	54	28	27	47	32	6	21	7	0	12	32	16	10	9	15
chr11:68666113-68667151	chr11	68666113	68667151	68666667	1	0	0	0	1	1	Ndel1	1	1	0	0	0	UP	-34	Promoter (<=1kb)	42	19	10	7	21	12	40	42	58	25	13	18	24	18	16	3	5	8	11	30	11	13
chr11:68714686-68715569	chr11	68714686	68715569	68715089	1	1	1	1	1	1	Gm15772	1	0	0	0	0	DOWN	-1	Promoter (<=1kb)	53	19	4	32	23	10	40	50	68	53	13	22	27	12	4	3	28	35	21	24	7	13
chr11:68913015-68914345	chr11	68913015	68914345	68913658	1	1	1	1	1	1	Per1	1	1	1	1	0	ns	1201	Promoter (1-2kb)	411	26	16	47	40	51	387	458	422	373	25	23	26	27	18	13	41	52	42	37	53	49
chr11:69475222-69476614	chr11	69475222	69476614	69475835	1	1	1	1	1	1	Mpdu1	1	1	1	0	0	ns	309	Promoter (<=1kb)	869	289	23	64	51	37	771	887	1073	743	326	297	148	382	16	30	46	81	49	53	37	37
chr11:69651078-69652535	chr11	69651078	69652535	69651914	1	1	0	0	1	1	Tmem256	1	0	0	0	0	ns	-112	Promoter (<=1kb)	85	33	16	16	17	14	64	80	98	96	44	38	10	38	9	23	17	15	18	16	14	13
chr11:69694100-69695250	chr11	69694100	69695250	69694623	1	0	0	0	1	1	Kctd11	1	1	1	0	0	UP	-136	Promoter (<=1kb)	49	26	14	13	12	21	51	40	53	48	25	36	9	30	20	7	16	10	13	10	21	20
chr11:69714853-69715325	chr11	69714853	69715325	69715070	1	0	1	1	1	1	Neurl4	1	0	0	0	1	ns	-309	Promoter (<=1kb)	23	16	0	7	7	5	15	27	29	19	13	34	7	9	0	0	7	7	8	6	2	8
chr11:69734469-69735588	chr11	69734469	69735588	69734942	1	0	0	0	1	1	Eif5a	1	1	1	1	0	UP	518	Promoter (<=1kb)	62	34	7	15	5	15	42	52	86	67	31	15	19	68	7	7	12	18	8	2	7	22
chr11:70463475-70464532	chr11	70463475	70464532	70463962	1	0	0	0	1	1	Rnf167	1	1	1	1	0	UP	2872	Intron (Rnf167/Rnf167, intron 7 of 8)	54	26	12	17	18	13	58	36	77	45	31	22	17	33	16	7	19	14	11	25	18	8
chr11:70466329-70467346	chr11	70466329	70467346	70466816	1	1	0	0	1	1	Pfn1	1	1	1	1	0	UP	1336	Promoter (1-2kb)	83	35	15	25	26	13	66	98	86	81	56	29	18	33	29	0	32	17	37	14	9	17
chr11:70481733-70484042	chr11	70481733	70484042	70482563	1	1	0	0	1	1	Spag7	1	0	0	0	0	ns	355	Promoter (<=1kb)	161	87	39	34	27	34	164	192	159	126	97	117	62	71	51	26	33	34	22	32	30	38
chr11:70758713-70759498	chr11	70758713	70759498	70759349	1	0	0	0	1	1	Nup88	1	0	0	0	0	ns	24126	Intron (Nup88/Nup88, intron 7 of 16)	20	27	5	6	15	7	28	33	9	9	25	34	32	15	9	0	6	6	18	12	9	5
chr11:72020506-72021538	chr11	72020506	72021538	72020966	1	1	0	0	1	1	Txndc17	1	0	0	0	0	UP	-89	Promoter (<=1kb)	40	13	10	29	17	18	56	46	20	38	22	9	11	6	7	13	34	23	18	16	21	14
chr11:72316836-72317918	chr11	72316836	72317918	72317326	1	1	0	0	1	1	Spns2	1	0	0	0	0	ns	-13904	Intron (Spns3/Spns3, intron 3 of 11)	51	4	16	21	10	19	67	63	32	39	6	6	2	0	9	23	23	19	12	8	15	22
chr11:72606037-72606921	chr11	72606037	72606921	72606519	1	0	0	0	1	0	Cyb5d2	1	0	0	0	0	UP	2822	Intron (Cyb5d2/Cyb5d2, intron 3 of 3)	26	25	2	9	12	9	51	19	17	17	19	28	32	18	4	0	11	7	13	10	5	12
chr11:75003556-75004485	chr11	75003556	75004485	75004112	1	0	0	0	1	1	Dph1	1	0	0	0	1	DOWN	-127	Promoter (<=1kb)	37	21	8	11	19	13	32	33	45	35	9	9	28	36	2	13	7	14	14	23	15	10
chr11:75216705-75217903	chr11	75216705	75217903	75217361	1	0	0	0	1	1	Serpinf1	1	0	0	0	1	UP	18764	Intron (Smyd4/Smyd4, intron 10 of 10)	147	63	9	12	11	10	211	278	51	47	113	90	17	30	18	0	17	7	19	2	7	13
chr11:75273555-75275424	chr11	75273555	75275424	75274789	1	1	0	0	1	1	Mir22hg	1	1	1	0	0	UP	-251	Promoter (<=1kb)	136	59	25	21	22	25	134	117	177	112	75	57	32	71	16	33	23	19	12	32	22	27
chr11:75400773-75402042	chr11	75400773	75402042	75401475	1	1	1	1	1	1	Pitpna	1	1	1	1	0	UP	-134	Promoter (<=1kb)	278	46	10	30	15	27	282	320	288	220	50	38	25	71	16	3	28	32	10	20	30	24
chr11:75433274-75435167	chr11	75433274	75435167	75434070	1	1	0	0	1	1	Inpp5k	1	1	1	1	0	UP	-10451	Intron (Pitpna/Pitpna, intron 9 of 10)	120	39	41	39	20	43	172	111	124	70	34	51	28	41	49	33	49	28	21	18	30	55
chr11:75468586-75469759	chr11	75468586	75469759	75469264	1	1	0	0	1	1	Myo1c	1	1	1	1	0	UP	4254	Intron (Myo1c/Myo1c, intron 1 of 31)	69	31	7	19	14	17	79	63	69	63	16	53	10	44	7	7	18	19	16	12	20	14
chr11:76187663-76188705	chr11	76187663	76188705	76188134	1	0	0	0	1	1	Nxn	1	0	0	0	1	UP	24509	Intron (Nxn/Nxn, intron 7 of 7)	35	22	7	17	8	7	31	54	27	24	25	28	14	18	13	0	22	11	11	4	9	5
chr11:77275968-77276933	chr11	77275968	77276933	77276464	1	1	0	0	0	1	Coro6	1	0	0	0	0	UP	-950	Promoter (<=1kb)	29	9	7	19	18	11	24	34	27	31	9	13	9	3	4	10	15	22	23	12	8	14
chr11:78176918-78178166	chr11	78176918	78178166	78177448	1	1	0	0	1	1	Unc119	1	0	0	0	0	ns	20425	Intron (Foxn1/Foxn1, intron 3 of 8)	67	18	9	19	17	25	53	77	74	61	9	25	20	18	18	0	17	20	18	16	25	24
chr11:79226434-79227519	chr11	79226434	79227519	79226843	1	1	0	0	1	1	AU040972	1	0	0	0	0	ns	70690	Intron (Nf1/Nf1, intron 11 of 57)	54	25	10	8	9	6	68	75	42	29	41	20	7	30	13	7	5	11	10	8	2	10
chr11:79691099-79692307	chr11	79691099	79692307	79691726	1	0	0	0	1	1	Utp6	1	0	0	0	0	ns	84163	Distal Intergenic	57	30	7	24	19	15	93	69	36	30	47	27	23	21	11	3	27	20	13	24	17	13
chr11:80597422-80598551	chr11	80597422	80598551	80597959	1	1	0	0	1	1	Myo1d	1	0	0	0	0	UP	-4432	Distal Intergenic	78	32	16	21	16	14	103	90	45	73	31	25	31	41	24	7	32	9	19	12	9	18
chr11:80761307-80762422	chr11	80761307	80762422	80761758	1	1	0	0	0	1	Spaca3	0	0	0	0	0	ns	89868	Intron (Asic2/Asic2, intron 7 of 9)	49	14	16	8	6	10	58	56	48	33	25	11	5	12	18	13	10	5	4	8	7	13
chr11:83084749-83085918	chr11	83084749	83085918	83085406	1	0	0	0	1	1	Slfn14	1	0	0	0	0	ns	14822	Distal Intergenic	62	36	11	13	5	10	60	44	77	67	53	32	22	33	22	0	7	19	4	6	9	10
chr11:83115614-83116733	chr11	83115614	83116733	83116219	1	1	1	1	1	1	Ap2b1	1	1	1	1	0	ns	21	Promoter (<=1kb)	86	7	6	22	13	23	71	107	78	86	0	3	6	15	9	3	26	18	16	10	25	20
chr11:8343350-8344250	chr11	8343350	8344250	8343823	1	1	0	0	1	1	Tns3	1	0	0	0	1	UP	220715	Intron (Tns3/Tns3, intron 4 of 30)	148	28	21	13	16	10	153	169	152	117	34	38	7	30	16	26	12	14	20	12	5	15
chr11:83659060-83660291	chr11	83659060	83660291	83659692	1	1	0	0	1	1	Hnf1b	1	0	0	0	1	DOWN	-4678	Distal Intergenic	133	12	11	27	16	16	153	192	88	96	9	22	5	9	11	10	27	27	21	11	18	13
chr11:84077614-84078499	chr11	84077614	84078499	84078152	1	0	0	0	1	1	Acaca	1	0	0	0	0	ns	69213	Intron (Acaca/Acaca, intron 22 of 53)	49	32	11	14	12	15	37	42	58	56	19	33	34	41	22	0	12	16	9	14	24	6
chr11:84335626-84336849	chr11	84335626	84336849	84336203	1	1	1	1	1	1	Lhx1	0	0	0	0	0	ns	2833	Intron (Lhx1/Lhx1, intron 4 of 4)	77	29	2	18	18	16	76	84	77	71	38	25	17	33	4	0	17	18	22	14	12	19
chr11:86384722-86385923	chr11	86384722	86385923	86385362	1	0	0	0	1	1	Mir21	1	1	0	0	0	ns	12298	Distal Intergenic	69	50	17	12	11	12	90	103	45	34	69	65	23	41	7	26	9	15	16	6	6	17
chr11:86390240-86391300	chr11	86390240	86391300	86390843	1	1	0	0	1	1	Mir21	1	1	0	0	0	ns	6817	Distal Intergenic	81	31	7	12	12	5	94	111	61	56	41	42	22	18	13	0	7	16	17	6	0	9
chr11:86400070-86401243	chr11	86400070	86401243	86400741	1	1	0	0	1	1	Mir21	1	1	0	0	0	ns	-3081	Intron (Vmp1/Vmp1, intron 2 of 11)	90	29	12	10	11	12	94	59	108	96	41	29	20	24	16	7	5	14	9	12	7	17
chr11:86459568-86460672	chr11	86459568	86460672	86460122	1	1	1	1	1	1	Vmp1	1	0	0	0	0	DOWN	37202	Intron (Vmp1/Vmp1, intron 7 of 11)	137	28	1	12	15	19	127	125	171	124	38	42	19	12	2	0	10	14	20	10	26	12
chr11:86631915-86632930	chr11	86631915	86632930	86632420	1	0	0	0	1	0	Dhx40	1	1	0	0	0	DOWN	-11258	Distal Intergenic	56	50	10	19	13	20	42	36	73	70	78	44	34	41	7	13	24	14	10	16	22	17
chr11:86921875-86922995	chr11	86921875	86922995	86922308	1	0	0	0	1	1	Prr11	1	1	0	0	0	DOWN	-92	Promoter (<=1kb)	48	27	11	13	6	5	65	48	47	29	25	28	22	30	18	3	12	14	7	5	7	3
chr11:87562494-87563697	chr11	87562494	87563697	87563072	1	1	0	0	1	1	Mir142	0	0	0	0	0	ns	-7293	Distal Intergenic	190	82	20	33	26	27	225	264	116	151	103	99	42	83	20	20	27	38	11	40	25	28
chr11:88055187-88055997	chr11	88055187	88055997	88055645	1	0	0	0	1	1	Mrps23	1	1	1	1	0	ns	37726	Distal Intergenic	37	19	10	10	9	10	31	23	48	43	22	10	15	27	13	7	11	8	16	2	15	5
chr11:8839796-8840728	chr11	8839796	8840728	8840254	1	1	0	0	0	0	Hus1	1	0	0	0	1	DOWN	70886	Distal Intergenic	91	34	12	9	15	13	75	86	117	83	44	41	20	27	11	13	7	11	14	16	14	12
chr11:88717281-88719234	chr11	88717281	88719234	88717921	1	1	0	0	1	1	Akap1	1	0	0	0	1	DOWN	7979	Intron (Akap1/Akap1, intron 10 of 10)	192	54	43	38	25	35	206	293	136	129	72	56	31	56	49	36	33	43	13	36	38	32
chr11:94389932-94390924	chr11	94389932	94390924	94390403	1	1	0	0	0	0	Mycbpap	1	0	0	0	0	DOWN	-7587	Distal Intergenic	64	27	13	8	16	10	42	50	78	85	25	37	16	30	16	10	7	8	16	16	9	10
chr11:94742974-94744141	chr11	94742974	94744141	94743538	1	1	0	0	0	1	Gm11544	0	0	0	0	0	ns	-32631	Distal Intergenic	83	28	6	15	8	14	108	119	60	43	38	33	7	30	2	10	13	16	9	7	7	20
chr11:95328316-95329954	chr11	95328316	95329954	95329328	1	1	0	0	1	1	Nxph3	1	0	0	0	0	UP	46551	Intron (Spop/Spop, intron 2 of 10)	212	85	25	25	31	23	246	310	166	126	132	100	29	77	33	16	29	20	32	29	32	13
chr11:95936684-95937874	chr11	95936684	95937874	95937331	1	0	0	0	1	1	Atp5g1	1	0	0	0	0	UP	-323	Promoter (<=1kb)	39	21	7	16	15	15	51	29	45	31	19	27	12	24	13	0	16	16	9	20	15	15
chr11:96064831-96065932	chr11	96064831	96065932	96065406	1	1	0	0	1	0	Gm11538	1	0	0	0	0	ns	639	Promoter (<=1kb)	39	8	9	13	16	10	40	36	34	45	13	5	5	9	11	7	17	9	18	14	6	14
chr11:96156374-96157263	chr11	96156374	96157263	96156815	1	1	0	0	1	0	Hoxb6	1	0	0	0	1	ns	-3669	Distal Intergenic	32	6	5	4	12	14	37	31	33	27	3	15	2	3	9	0	4	3	8	15	12	15
chr11:96638532-96639582	chr11	96638532	96639582	96638538	1	0	1	1	1	1	Snx11	1	0	0	0	0	UP	331	Promoter (<=1kb)	33	22	2	29	17	22	22	31	43	34	25	24	20	15	0	3	27	31	16	18	17	27
chr11:97175898-97177244	chr11	97175898	97177244	97176503	1	0	0	0	1	1	Mrpl45	1	0	0	0	1	ns	-526	Promoter (<=1kb)	72	70	4	16	9	14	60	90	69	66	75	43	75	86	4	3	13	18	13	4	17	10
chr11:97310921-97312470	chr11	97310921	97312470	97311937	1	1	0	0	1	1	Arhgap23	1	1	1	0	0	UP	464	Promoter (<=1kb)	89	36	31	28	23	22	88	94	99	73	41	41	31	30	16	46	29	26	23	22	18	26
chr11:97563980-97565158	chr11	97563980	97565158	97564476	1	0	0	0	1	1	Psmb3	1	0	0	0	0	UP	-271	Promoter (<=1kb)	54	32	16	28	13	11	41	77	41	54	38	25	25	36	11	20	28	27	16	10	8	13
chr11:98543395-98544320	chr11	98543395	98544320	98543791	1	1	0	0	1	1	Psmd3	1	0	0	0	0	ns	-76	Promoter (<=1kb)	55	24	14	18	13	8	48	36	84	49	38	6	11	38	11	16	12	23	16	9	2	13
chr11:98636164-98637452	chr11	98636164	98637452	98636910	1	1	0	0	1	1	Nr1d1	1	0	0	0	0	DOWN	-219	Promoter (<=1kb)	209	89	13	26	20	24	240	278	199	119	116	109	50	77	22	3	27	25	28	12	19	28
chr11:98907961-98909059	chr11	98907961	98909059	98908524	1	1	0	0	1	1	Igfbp4	1	0	0	0	1	DOWN	5951	Intron (Igfbp4/Igfbp4, intron 1 of 3)	51	15	7	10	10	14	53	80	29	40	19	15	16	9	4	10	10	10	10	10	11	17
chr11:99673266-99673559	chr11	99673266	99673559	99673461	1	0	0	0	1	0	Gm11554	0	0	0	0	0	ns	-2255	Distal Intergenic	5	12	0	2	4	5	3	6	1	7	6	10	20	9	0	0	2	2	7	0	5	5
chr11:99916761-99917717	chr11	99916761	99917717	99917225	1	0	0	0	1	1	Krt31	0	0	0	0	0	ns	-5360	Distal Intergenic	40	19	6	12	6	14	36	44	35	42	22	25	10	18	11	0	10	14	9	2	9	18
chr12:101444324-101445449	chr12	101444324	101445449	101444860	1	1	0	0	1	0	Calm1	1	1	0	0	0	DOWN	7110	3' UTR	40	17	5	15	7	17	50	46	34	29	16	14	19	18	9	0	15	14	8	6	21	12
chr12:101963067-101964100	chr12	101963067	101964100	101963433	1	0	0	0	0	1	Rps6ka5	1	0	0	0	0	UP	-195	Promoter (<=1kb)	44	36	9	11	5	10	48	56	39	33	34	28	23	56	7	10	10	11	9	0	5	15
chr12:103899585-103900920	chr12	103899585	103900920	103900211	1	1	0	0	0	1	Mir1936	0	0	0	0	0	ns	23019	Intron (Itpk1/Itpk1, intron 8 of 9)	77	28	18	21	15	11	101	98	53	53	31	28	29	21	20	16	19	23	17	12	19	3
chr12:104951574-104952704	chr12	104951574	104952704	104952223	1	1	0	0	1	0	Serpina1f	1	1	1	0	0	DOWN	-18484	Distal Intergenic	94	28	14	17	12	15	62	80	123	111	41	33	23	15	18	10	17	16	9	14	11	19
chr12:104979135-104979989	chr12	104979135	104979989	104979490	1	0	0	0	0	0	Serpina1b	0	0	0	0	0	ns	-3091	Distal Intergenic	32	29	8	3	7	5	28	17	48	32	28	34	23	30	13	3	5	0	4	10	9	0
chr12:105021374-105021841	chr12	105021374	105021841	105021583	1	0	0	0	0	0	Serpina1d	0	0	0	0	0	ns	-9740	Distal Intergenic	33	34	6	1	1	3	25	21	40	46	44	27	15	47	11	0	2	0	0	2	2	4
chr12:105069069-105069885	chr12	105069069	105069885	105069368	1	0	0	0	0	0	Serpina1a	0	0	0	0	0	ns	32461	Distal Intergenic	31	40	1	11	5	10	31	25	42	24	44	58	25	33	2	0	6	16	7	2	4	15
chr12:105145741-105146891	chr12	105145741	105146891	105146313	1	1	0	0	0	0	Serpina1c	0	0	0	0	0	ns	-3153	Distal Intergenic	120	34	14	11	7	10	86	90	152	149	47	37	26	24	18	10	10	11	7	6	11	9
chr12:10540076-10540996	chr12	10540076	10540996	10540602	1	0	0	0	1	1	4931412M21	1	0	0	0	0	ns	87409	Distal Intergenic	22	27	4	12	8	12	31	34	11	8	41	30	12	21	7	0	7	17	2	14	14	9
chr12:106270048-106270948	chr12	106270048	106270948	106270597	1	1	0	0	1	1	Snhg10	1	0	0	0	0	DOWN	-108	Promoter (<=1kb)	54	15	13	19	9	16	45	57	62	51	19	20	1	18	2	23	19	19	9	8	18	14
chr12:109417234-109418269	chr12	109417234	109418269	109417893	1	0	0	0	1	1	Ccnk	1	1	0	0	0	UP	-54	Promoter (<=1kb)	37	19	6	13	5	6	31	42	42	32	16	13	19	27	4	7	12	14	4	5	0	12
chr12:109748958-109749986	chr12	109748958	109749986	109749439	1	0	0	0	1	1	Evl	1	0	0	0	0	DOWN	-43490	Intron (Eml1/Eml1, intron 8 of 21)	39	23	7	13	8	15	33	42	45	33	25	34	23	6	11	3	15	11	13	2	14	15
chr12:11219398-11220633	chr12	11219398	11220633	11220101	1	1	0	0	1	1	Msgn1	0	0	0	0	0	ns	-4347	Distal Intergenic	81	18	5	12	14	15	119	136	45	21	16	22	22	9	2	7	7	16	22	6	7	22
chr12:112797774-112798811	chr12	112797774	112798811	112798220	1	1	0	0	1	1	2810029C07Rik	1	0	0	0	0	UP	14393	Distal Intergenic	72	34	13	15	12	28	67	82	86	51	44	19	24	47	18	7	12	18	13	10	30	26
chr12:112920679-112921483	chr12	112920679	112921483	112921052	1	0	0	0	1	1	Trmt61a	1	0	0	0	0	UP	4737	Exon (Trmt61a/Trmt61a, exon 4 of 4)	49	29	12	9	15	11	52	54	43	46	28	33	17	36	20	3	11	7	7	22	8	13
chr12:113051753-113052729	chr12	113051753	113052729	113052130	1	0	0	0	1	1	Xrcc3	1	0	0	0	0	UP	-78	Promoter (<=1kb)	30	18	6	13	3	6	26	31	24	35	22	18	23	6	9	3	11	14	4	2	7	5
chr12:113132031-113133238	chr12	113132031	113133238	113132630	1	0	0	0	1	1	Ppp1r13b	1	1	1	1	0	DOWN	13636	Intron (Ppp1r13b/Ppp1r13b, intron 16 of 16)	83	55	5	5	19	16	71	86	99	72	63	74	24	56	7	3	7	2	19	18	14	18
chr12:114238664-114239677	chr12	114238664	114239677	114239068	1	0	0	0	1	1	Brf1	1	0	0	0	0	DOWN	-236	Promoter (<=1kb)	36	17	8	8	9	9	33	33	45	32	13	29	16	9	9	7	11	5	7	10	2	15
chr12:116896300-116896815	chr12	116896300	116896815	116896443	1	0	0	0	0	0	Mir6388	0	0	0	0	0	ns	37562	Distal Intergenic	7	29	4	14	15	8	8	2	9	8	22	19	35	36	7	0	11	16	16	14	7	8
chr12:11715442-11716497	chr12	11715442	11716497	11715971	1	1	0	0	1	0	Tubb2a-ps2	1	0	0	0	0	UP	173734	Distal Intergenic	42	11	6	9	7	26	73	31	32	32	13	11	15	3	4	7	10	7	4	10	32	20
chr12:117564180-117565340	chr12	117564180	117565340	117564756	1	1	0	0	0	1	Esyt2	1	0	0	0	0	UP	45062	Intron (Esyt2/Esyt2, intron 6 of 21)	196	72	13	10	6	7	218	272	160	134	85	96	18	86	18	7	4	16	2	10	5	9
chr12:117643142-117644216	chr12	117643142	117644216	117643776	1	0	0	0	1	1	Ncapg2	1	1	0	0	0	DOWN	-98	Promoter (<=1kb)	43	20	11	12	8	10	43	52	33	42	25	16	17	21	18	3	7	16	13	2	12	8
chr12:120628244-120629249	chr12	120628244	120629249	120628895	1	1	0	0	1	1	Macc1	1	0	0	0	0	UP	-52987	Distal Intergenic	105	33	13	12	6	9	119	151	107	43	50	41	16	21	18	7	17	7	7	4	12	5
chr12:120692809-120693733	chr12	120692809	120693733	120693186	1	0	0	0	0	0	Macc1	1	0	0	0	0	UP	11304	Intron (Macc1/Macc1, intron 3 of 3)	43	24	4	8	8	6	39	56	39	34	34	29	7	24	0	7	10	5	4	12	9	3
chr12:15518584-15519465	chr12	15518584	15519465	15518987	1	0	0	0	1	1	Mir6387	0	0	0	0	0	ns	288920	Distal Intergenic	37	32	10	8	12	11	18	31	58	40	50	27	16	33	7	13	5	10	11	12	14	8
chr12:15906858-15907711	chr12	15906858	15907711	15907338	1	0	0	0	0	1	Trib2	1	0	0	0	1	DOWN	-83747	Distal Intergenic	48	56	9	11	13	15	64	36	33	56	47	52	59	62	7	10	12	9	16	10	11	18
chr12:16052634-16053826	chr12	16052634	16053826	16053212	1	0	0	0	0	1	Trib2	1	0	0	0	1	DOWN	-229621	Distal Intergenic	90	65	9	14	7	13	116	98	81	63	116	69	18	56	18	0	10	18	12	2	7	19
chr12:16479592-16480529	chr12	16479592	16480529	16480136	1	0	0	0	1	1	Lpin1	1	0	0	0	0	UP	116440	Distal Intergenic	41	19	4	6	10	7	39	57	36	31	19	29	19	9	0	7	10	2	4	16	7	6
chr12:16900214-16901414	chr12	16900214	16901414	16900859	1	0	1	1	1	1	Rock2	1	0	0	0	0	UP	-924	Promoter (<=1kb)	77	49	5	18	16	23	84	105	62	53	78	61	12	44	9	0	5	30	11	20	19	27
chr12:16904207-16905294	chr12	16904207	16905294	16904711	1	0	0	0	1	1	Rock2	1	0	0	0	0	UP	2928	Intron (Rock2/Rock2, intron 1 of 32)	133	129	7	5	11	8	99	123	170	137	163	128	88	136	7	7	2	7	16	6	11	5
chr12:17528792-17530085	chr12	17528792	17530085	17529490	1	1	0	0	0	1	Odc1	1	1	1	0	0	UP	-22188	Distal Intergenic	94	46	6	16	19	12	87	96	115	75	69	44	32	36	2	10	24	8	16	22	8	15
chr12:21478257-21479091	chr12	21478257	21479091	21478659	1	0	0	0	1	1	Ywhaq	1	1	0	0	0	ns	-55362	Distal Intergenic	70	58	16	5	4	9	79	67	60	73	72	63	27	68	11	20	7	2	3	4	9	8
chr12:25781950-25783418	chr12	25781950	25783418	25782866	1	0	0	0	0	1	Id2	1	0	0	0	0	UP	-1909	Promoter (1-2kb)	200	103	8	14	10	19	282	322	112	81	169	165	23	53	9	7	13	14	17	3	21	17
chr12:26847923-26848961	chr12	26847923	26848961	26848435	1	0	0	0	1	1	4930480M12Rik	0	0	0	0	0	ns	-47696	Distal Intergenic	72	51	13	11	11	16	103	73	56	53	63	69	42	30	16	10	13	9	18	4	19	12
chr12:27793950-27796976	chr12	27793950	27796976	27794494	1	1	0	0	0	0	Gm20187	0	0	0	0	0	ns	5366	Intron (Gm20187/Gm20187, intron 2 of 2)	76	35	19	32	29	24	83	67	65	88	22	48	31	38	24	13	30	34	29	28	24	24
chr12:28071114-28072094	chr12	28071114	28072094	28071634	1	0	0	0	1	0	Sox11	1	0	0	0	0	UP	-44051	Distal Intergenic	48	40	6	0	4	7	76	77	28	9	69	69	12	9	11	0	0	0	3	4	5	8
chr12:30591586-30592609	chr12	30591586	30592609	30592176	1	0	0	0	1	1	Pxdn	1	0	0	0	1	DOWN	-30724	Intron (Myt1l/Myt1l, intron 21 of 24)	76	40	15	19	14	13	82	82	73	67	50	29	24	56	27	3	23	14	13	14	2	23
chr12:32359802-32360799	chr12	32359802	32360799	32360297	1	0	0	0	1	1	Cog5	1	0	0	0	0	DOWN	20564	Intron (Cog5/Cog5, intron 5 of 22)	60	56	16	14	21	13	46	52	82	58	69	58	27	68	16	16	17	10	20	21	12	14
chr12:33063086-33063832	chr12	33063086	33063832	33063438	1	1	0	0	1	1	Ccdc71l	1	0	0	0	0	ns	-215	Promoter (<=1kb)	27	9	4	6	7	9	29	34	23	18	6	5	5	18	0	7	7	5	4	10	0	17
chr12:3349701-3350637	chr12	3349701	3350637	3350177	1	0	0	0	1	1	Kif3c	1	0	0	0	1	DOWN	-14954	Distal Intergenic	63	39	12	26	13	10	69	103	47	33	41	38	26	50	16	7	17	34	13	12	7	13
chr12:33504121-33505285	chr12	33504121	33505285	33505055	1	0	0	0	1	1	Nampt	1	1	0	0	0	UP	-144	Promoter (<=1kb)	47	22	5	10	10	12	48	23	57	56	16	22	14	33	9	0	9	10	9	10	12	12
chr12:33638077-33639109	chr12	33638077	33639109	33638560	1	0	0	0	1	1	4933406C10Rik	1	0	0	0	0	ns	94	Promoter (<=1kb)	51	29	17	10	1	5	42	50	67	45	56	28	14	18	11	23	15	5	0	2	5	5
chr17:73814901-73815985	chr17	73814901	73815985	73815028	0	0	1	0	1	0	Capn13	1	0	0	0	0	ns	-66392	Distal Intergenic	28	25	8	36	33	31	43	8	36	21	25	19	45	9	9	7	32	39	39	26	36	26
chr12:34018218-34018513	chr12	34018218	34018513	34018254	0	0	1	0	1	0	Efcab10	0	0	0	0	0	ns	-61464	Distal Intergenic	4	3	2	13	29	21	2	13	0	0	9	0	1	0	4	0	5	20	26	31	20	22
chr12:35183369-35184261	chr12	35183369	35184261	35183899	1	0	0	0	1	1	Hdac9	1	0	0	0	0	ns	417868	Intron (Hdac9/Hdac9, intron 24 of 27)	36	27	9	7	6	5	32	54	39	19	44	34	10	18	2	16	5	9	4	8	2	8
chr12:35674852-35675957	chr12	35674852	35675957	35675422	1	1	0	0	1	1	Prps1l1	1	0	0	0	0	ns	5990	Distal Intergenic	42	14	7	13	10	11	39	52	34	41	22	18	14	0	7	7	12	14	12	7	7	15
chr12:35732183-35733169	chr12	35732183	35733169	35732589	1	0	0	0	0	1	Snx13	1	0	0	0	1	DOWN	729	Promoter (<=1kb)	40	27	9	9	15	12	57	57	27	16	41	30	26	9	11	7	10	7	22	8	11	13
chr12:3695739-3696243	chr12	3695739	3696243	3695981	1	0	0	0	1	1	Dnmt3a	1	0	0	0	0	ns	-110998	Intron (Dtnb/Dtnb, intron 9 of 17)	26	23	5	4	1	8	18	25	40	17	38	27	10	15	0	10	2	6	0	2	7	8
chr12:40764504-40765349	chr12	40764504	40765349	40764943	1	0	0	0	0	1	Arl4a	1	0	0	0	0	ns	-369	Promoter (<=1kb)	36	15	2	17	6	6	24	33	41	42	19	8	18	12	4	0	16	18	2	10	5	6
chr12:40949531-40950499	chr12	40949531	40950499	40949983	1	0	0	0	1	1	Gm7008	1	0	0	0	0	ns	33	Promoter (<=1kb)	31	24	7	16	9	9	43	40	20	17	22	30	26	15	13	0	18	13	11	6	9	8
chr12:42142251-42143214	chr12	42142251	42143214	42142786	1	0	0	0	0	0	Lrrn3	1	0	0	0	0	DOWN	69858	Intron (Immp2l/Immp2l, intron 4 of 6)	47	32	9	12	5	9	51	42	36	57	47	39	19	21	7	10	19	5	4	6	9	8
chr12:46713682-46714771	chr12	46713682	46714771	46714214	1	1	0	0	0	1	Stxbp6	1	0	0	0	0	UP	-538744	Distal Intergenic	62	25	12	12	8	8	69	48	93	35	22	24	24	27	20	3	12	11	4	12	5	10
chr12:48093247-48093947	chr12	48093247	48093947	48093527	1	0	0	0	0	1	Nova1	1	0	0	0	0	DOWN	-173765	Distal Intergenic	32	13	5	4	3	6	44	27	39	16	6	11	17	15	7	3	5	2	0	6	11	0
chr12:51624527-51625848	chr12	51624527	51625848	51625166	1	1	0	0	1	1	Prkd1	1	0	0	0	0	DOWN	125044	Intron (Prkd1/Prkd1, intron 18 of 18)	74	30	20	14	16	20	79	96	71	47	31	27	28	33	20	20	19	9	9	22	22	18
chr12:52792737-52793645	chr12	52792737	52793645	52793123	1	1	0	0	0	1	Strn3	1	1	1	0	0	UP	-222	Promoter (<=1kb)	37	15	4	9	4	9	36	46	32	34	13	15	16	15	4	3	2	16	7	0	5	13
chr12:53082484-53083324	chr12	53082484	53083324	53082989	1	1	0	0	1	0	Heatr5a	1	0	0	0	0	UP	-10681	Distal Intergenic	42	11	8	6	19	9	35	29	49	54	6	16	7	15	9	7	2	9	23	15	8	10
chr12:53385161-53386115	chr12	53385161	53386115	53385703	1	0	0	0	1	1	Nubpl	1	0	0	0	0	DOWN	186971	Intron (Nubpl/Nubpl, intron 7 of 10)	64	45	11	6	13	13	73	88	50	43	72	53	18	33	11	10	2	9	10	16	8	18
chr12:54246348-54247149	chr12	54246348	54247149	54246684	1	0	0	0	0	1	Npas3	1	0	0	0	0	UP	-102979	Intron (Akap6/Akap6, intron 13 of 13)	29	33	6	11	7	4	24	46	28	18	28	43	11	47	9	3	12	9	9	4	4	3
chr12:54989079-54990553	chr12	54989079	54990553	54989872	1	1	0	0	1	1	Egln3	1	0	0	0	0	UP	314989	Intron (Npas3/Npas3, intron 5 of 11)	187	74	34	17	13	13	277	280	103	87	103	102	24	65	38	30	23	11	9	17	25	1
chr12:55049462-55050422	chr12	55049462	55050422	55049944	1	0	0	0	0	1	Egln3	1	0	0	0	0	UP	254917	Intron (Npas3/Npas3, intron 6 of 11)	33	18	8	7	14	9	46	50	20	15	31	20	12	6	9	7	12	2	22	6	2	15
chr2:147927021-147927657	chr2	147927021	147927657	147927030	0	0	1	0	1	0	Foxa2	1	0	0	0	0	UP	-54325	Distal Intergenic	10	14	0	12	9	5	3	4	25	6	0	14	1	38	0	0	13	11	7	10	5	5
chr12:55962799-55963622	chr12	55962799	55963622	55963227	1	0	0	0	1	1	Cfl2	1	0	0	0	0	UP	637	Promoter (<=1kb)	62	42	1	3	7	5	83	77	44	42	72	43	17	33	2	0	0	5	9	4	2	8
chr12:57353793-57354978	chr12	57353793	57354978	57354443	1	0	1	1	0	1	Gm19990	1	0	0	0	0	UP	214	Promoter (<=1kb)	47	38	2	10	10	21	50	77	35	22	66	61	20	3	4	0	12	7	10	10	31	10
chr12:58673016-58673470	chr12	58673016	58673470	58673228	1	0	0	0	0	1	4921506M07Rik	1	0	0	0	0	ns	8127	Intron (4921506M07Rik/4921506M07Rik, intron 1 of 4)	21	15	3	2	3	1	20	25	28	8	19	13	22	6	2	3	0	3	4	1	2	0
chr12:66174293-66175475	chr12	66174293	66175475	66174984	1	0	0	0	1	1	Fkbp3	1	0	0	0	1	DOWN	-59	Promoter (<=1kb)	48	23	10	20	13	6	53	59	49	30	34	14	5	38	13	7	15	25	21	4	12	0
chr12:72069095-72070262	chr12	72069095	72070262	72069740	1	1	0	0	1	1	Psma3	1	1	1	1	0	UP	-5869	Distal Intergenic	91	29	20	22	15	10	86	125	99	53	44	29	16	24	9	30	23	20	22	8	6	14
chr12:72116355-72117220	chr12	72116355	72117220	72116532	1	1	1	1	1	1	3110056K07Rik	1	1	1	1	0	ns	278	Promoter (<=1kb)	27	9	3	13	17	9	24	29	26	27	19	6	6	3	2	3	11	14	16	18	5	13
chr12:74875473-74876724	chr12	74875473	74876724	74875904	1	0	0	0	1	1	Hif1a	1	0	0	0	1	DOWN	-132949	Intron (Prkch/Prkch, intron 12 of 13)	48	35	12	8	12	22	44	59	47	38	53	27	20	38	13	10	7	9	2	22	17	26
chr12:74880091-74881407	chr12	74880091	74881407	74880902	1	1	0	0	1	1	Hif1a	1	0	0	0	1	DOWN	-127951	Distal Intergenic	43	14	10	17	23	22	31	63	43	32	16	14	15	9	20	0	19	14	26	20	18	26
chr12:74910280-74912100	chr12	74910280	74912100	74911093	1	0	0	0	1	1	Hif1a	1	0	0	0	1	DOWN	-97760	Distal Intergenic	101	60	13	26	15	8	129	167	73	34	97	80	26	33	18	7	19	32	22	8	5	10
chr12:75005877-75006883	chr12	75005877	75006883	75006309	1	0	0	0	0	1	Hif1a	1	0	0	0	1	DOWN	-2544	Distal Intergenic	32	14	8	10	13	12	37	34	27	26	9	16	19	9	2	13	11	9	9	16	5	19
chr12:76408583-76409901	chr12	76408583	76409901	76409254	1	1	0	0	1	1	Rhoj	1	1	1	1	0	ns	-45	Promoter (<=1kb)	72	33	18	27	17	28	68	82	71	64	50	27	17	36	29	7	22	32	19	15	32	23
chr12:76770098-76771262	chr12	76770098	76771262	76770565	1	0	0	0	1	1	Wdr89	1	0	0	0	1	DOWN	-41	Promoter (<=1kb)	74	47	20	20	15	6	59	67	90	80	63	52	17	53	7	33	22	18	17	12	4	8
chr12:77408116-77409796	chr12	77408116	77409796	77409196	1	1	0	0	1	1	Akap5	1	1	1	0	0	UP	-16681	Intron (Mthfd1/Mthfd1, intron 22 of 27)	695	175	20	30	32	21	637	632	854	653	232	147	138	181	20	20	27	32	42	22	5	36
chr12:77504503-77505724	chr12	77504503	77505724	77505251	1	1	0	0	1	1	Hspa2	1	0	0	0	0	UP	89	Promoter (<=1kb)	77	38	26	15	5	16	76	61	85	82	47	37	17	50	16	36	24	5	9	1	18	13
chr12:78404004-78405069	chr12	78404004	78405069	78404507	1	1	0	0	0	1	Fut8	1	0	0	0	0	DOWN	65417	Intron (Fut8/Fut8, intron 2 of 11)	97	42	10	7	12	13	75	75	108	127	44	44	29	50	9	10	7	7	4	20	12	13
chr12:79680804-79681916	chr12	79680804	79681916	79680909	1	0	0	0	0	0	Fam71d	1	1	1	0	0	ns	-111612	Distal Intergenic	21	10	4	5	7	0	15	29	16	22	6	22	2	9	4	3	5	5	8	6	0	0
chr12:79968793-79970095	chr12	79968793	79970095	79969390	1	0	0	0	1	1	Eif2s1	1	1	1	1	0	UP	6332	Intron (Eif2s1/Eif2s1, intron 2 of 7)	96	67	12	8	11	16	82	69	140	89	44	51	46	124	7	16	10	5	16	6	17	15
chr12:80269157-80270104	chr12	80269157	80270104	80269458	1	1	0	0	1	1	Vti1b	1	0	0	0	0	ns	3987	Intron (Vti1b/Vti1b, intron 5 of 5)	77	36	5	12	13	12	87	98	75	47	28	47	34	33	9	0	21	2	13	12	11	12
chr12:80764139-80765079	chr12	80764139	80765079	80764521	1	0	0	0	0	1	Rad51b	1	0	0	0	0	DOWN	366253	Intron (Rad51b/Rad51b, intron 8 of 10)	25	9	5	20	10	7	29	34	14	21	9	10	10	6	2	7	17	23	4	16	9	5
chr12:81309207-81310210	chr12	81309207	81310210	81309642	1	0	1	1	1	1	Actn1	1	0	0	0	0	UP	51716	Intron (Actn1/Actn1, intron 19 of 20)	81	49	6	34	16	18	65	94	88	73	78	62	7	47	11	0	27	40	27	4	18	17
chr12:81320826-81322066	chr12	81320826	81322066	81321457	1	0	0	0	1	1	Actn1	1	0	0	0	0	UP	39901	Intron (Actn1/Actn1, intron 20 of 20)	95	52	10	17	23	17	112	174	54	37	110	60	7	30	13	7	10	23	18	27	18	15
chr12:81329624-81330647	chr12	81329624	81330647	81330158	1	1	0	0	1	1	Actn1	1	0	0	0	0	UP	31200	Intron (Actn1/Actn1, intron 20 of 20)	39	12	10	9	2	8	58	44	35	18	13	9	12	12	20	0	10	8	3	0	7	8
chr12:81359175-81360419	chr12	81359175	81360419	81359859	1	0	0	0	1	1	Actn1	1	0	0	0	0	UP	1499	Promoter (1-2kb)	85	47	5	16	13	18	99	121	76	43	60	61	27	38	7	3	12	20	20	6	21	15
chr12:81445498-81446603	chr12	81445498	81446603	81446059	1	0	0	0	1	1	Mir1843	1	0	0	0	0	ns	46605	Intron (Dcaf5/Dcaf5, intron 1 of 8)	93	71	10	14	12	16	119	134	57	61	100	93	28	62	9	10	12	16	16	7	14	18
chr12:81466661-81467729	chr12	81466661	81467729	81467135	1	0	0	0	1	1	Mir1843	1	0	0	0	0	ns	25529	Intron (Dcaf5/Dcaf5, intron 3 of 8)	46	31	7	9	8	14	65	63	26	29	34	57	18	12	7	7	11	6	10	5	9	18
chr12:81744433-81745522	chr12	81744433	81745522	81744885	1	1	0	0	1	1	Erh	1	1	1	1	0	ns	-37	Promoter (<=1kb)	58	27	13	23	7	19	59	67	54	49	41	18	11	36	22	3	28	18	7	6	11	27
chr12:82880309-82881075	chr12	82880309	82881075	82880691	1	0	0	0	1	0	Map3k9	1	0	0	0	0	UP	1466	Promoter (1-2kb)	40	22	8	5	8	8	25	34	48	49	22	9	17	36	2	13	5	5	9	7	6	10
chr12:83206136-83207155	chr12	83206136	83207155	83206652	1	1	0	0	1	1	Sipa1l1	1	0	0	0	0	UP	-64350	Distal Intergenic	50	14	6	16	13	12	91	59	31	17	16	19	8	12	4	7	19	13	13	13	21	3
chr12:83571196-83572192	chr12	83571196	83572192	83571648	1	0	0	0	1	1	Rgs6	1	0	0	0	0	DOWN	-146376	Distal Intergenic	35	38	1	9	6	4	44	29	39	24	50	39	38	24	2	0	10	7	2	10	0	8
chr12:8364734-8365888	chr12	8364734	8365888	8365294	1	1	0	0	1	1	Hs1bp3	1	0	0	0	1	DOWN	45056	Distal Intergenic	105	17	27	14	15	15	70	96	118	133	19	20	19	9	47	7	19	9	18	12	11	18
chr12:84023629-84024672	chr12	84023629	84024672	84024183	1	0	0	0	0	1	1700085C21Rik	0	0	0	0	0	ns	15959	Intron (Rgs6/Rgs6, intron 2 of 16)	66	32	10	17	14	22	83	111	53	14	50	37	24	15	13	7	19	15	21	6	17	26
chr12:8406633-8407669	chr12	8406633	8407669	8407254	1	0	0	0	1	1	Hs1bp3	1	0	0	0	1	DOWN	87016	Distal Intergenic	39	30	8	11	12	14	42	36	44	33	34	41	24	18	16	0	5	16	11	12	9	18
chr12:84860893-84862151	chr12	84860893	84862151	84861726	1	0	0	0	0	1	Dcaf4	1	0	0	0	0	ns	311	Promoter (<=1kb)	47	27	11	23	18	16	35	42	68	42	31	27	17	33	18	3	28	18	29	6	12	20
chr12:85262707-85263479	chr12	85262707	85263479	85263031	1	0	0	0	1	1	Numb	1	0	0	0	0	UP	-147	Promoter (<=1kb)	42	26	1	6	6	6	40	33	49	43	22	24	16	41	2	0	5	7	7	4	2	10
chr12:85534608-85535538	chr12	85534608	85535538	85535025	1	1	1	1	1	1	Elmsan1	1	1	1	0	0	DOWN	24806	Intron (Elmsan1/Elmsan1, intron 12 of 12)	238	33	2	33	18	13	228	241	264	215	28	25	17	59	4	0	30	36	16	20	12	14
chr12:85791516-85792936	chr12	85791516	85792936	85792079	1	0	0	0	1	1	Aldh6a1	1	0	0	0	0	ns	-179	Promoter (<=1kb)	65	36	6	13	23	14	37	86	53	80	50	20	20	53	4	7	7	18	31	14	14	13
chr12:86113567-86114726	chr12	86113567	86114726	86114134	1	1	0	0	1	1	Npc2	1	1	0	0	0	DOWN	-72	Promoter (<=1kb)	66	26	23	18	18	18	68	54	59	80	34	33	10	24	42	3	12	23	17	19	18	18
chr12:86434533-86435611	chr12	86434533	86435611	86434971	1	1	0	0	1	1	Prox2	1	1	1	0	0	ns	12410	Intron (Prox2/Prox2, intron 3 of 4)	41	12	12	16	26	16	57	44	34	27	6	15	11	12	13	10	17	14	34	17	14	17
chr12:86795793-86796745	chr12	86795793	86796745	86796244	1	0	0	0	1	1	Fos	1	1	1	1	0	UP	-18606	Distal Intergenic	34	15	9	15	16	11	35	33	31	35	19	19	10	9	18	0	12	18	16	16	8	13
chr12:86813978-86815208	chr12	86813978	86815208	86814549	1	1	0	0	1	1	Fos	1	1	1	1	0	UP	-301	Promoter (<=1kb)	161	66	25	37	31	16	125	201	160	158	69	44	49	98	16	33	32	41	34	28	9	22
chr12:86826573-86827650	chr12	86826573	86827650	86826986	1	1	1	1	1	1	Fos	1	1	1	1	0	UP	12136	Distal Intergenic	169	66	23	77	48	55	133	151	186	205	41	51	23	148	16	30	73	81	48	48	72	38
chr2:33018956-33019445	chr2	33018956	33019445	33019282	0	0	1	0	1	0	Angptl2	1	0	0	0	0	DOWN	-52198	Intron (Ralgps1/Ralgps1, intron 9 of 19)	8	10	2	16	26	17	2	8	12	7	13	8	7	9	4	0	7	24	32	20	24	10
chr12:87314118-87315190	chr12	87314118	87315190	87314757	1	1	0	0	1	1	Tgfb3	1	0	0	0	0	UP	105234	Intron (Ttll5/Ttll5, intron 29 of 33)	68	26	14	11	12	18	41	77	78	73	25	25	12	41	18	10	5	16	17	6	18	17
chr12:87432120-87433534	chr12	87432120	87433534	87432656	1	1	0	0	1	1	Ift43	1	0	0	0	0	ns	9146	Intron (Ift43/Ift43, intron 2 of 8)	354	86	17	26	23	37	465	539	185	226	141	126	23	53	18	16	32	20	28	18	27	47
chr12:87444635-87445976	chr12	87444635	87445976	87445326	1	1	0	0	1	1	Ift43	1	0	0	0	0	ns	21816	Intron (Ift43/Ift43, intron 2 of 8)	178	34	22	23	13	23	215	253	129	113	63	46	16	9	44	0	23	22	16	10	28	18
chr12:87582214-87583007	chr12	87582214	87583007	87582719	1	0	0	0	1	1	Gpatch2l	1	1	1	1	0	UP	-108	Promoter (<=1kb)	26	10	6	12	17	17	28	29	26	17	19	5	7	6	11	0	13	11	20	14	12	22
chr12:88067032-88067803	chr12	88067032	88067803	88067441	1	0	0	0	1	1	Angel1	1	0	0	0	0	UP	-31	Promoter (<=1kb)	29	15	0	9	1	7	29	25	32	29	9	18	8	21	0	0	7	11	2	0	8	6
chr12:88126880-88128192	chr12	88126880	88128192	88127507	1	0	0	0	1	1	Gm6772	0	0	0	0	0	ns	52189	Distal Intergenic	116	47	6	29	16	13	176	226	43	19	88	86	8	3	9	3	22	35	16	16	21	5
chr12:88141668-88142805	chr12	88141668	88142805	88142291	1	0	0	0	1	1	Gm6772	0	0	0	0	0	ns	66973	Distal Intergenic	60	32	16	17	12	24	60	69	68	40	34	19	24	50	18	13	19	14	18	5	12	35
chr12:88174238-88175587	chr12	88174238	88175587	88174816	1	0	0	0	1	1	Irf2bpl	1	0	0	0	0	DOWN	50948	Distal Intergenic	159	102	12	29	18	15	164	226	127	118	166	95	60	86	11	13	32	26	18	18	19	10
chr12:88228701-88229930	chr12	88228701	88229930	88229256	1	0	0	0	0	1	Irf2bpl	1	0	0	0	0	DOWN	-3492	Distal Intergenic	171	80	11	18	12	10	209	286	110	77	132	82	38	68	18	3	17	19	22	2	5	15
chr12:88289272-88290359	chr12	88289272	88290359	88289818	1	1	0	0	1	1	2310044G17Rik	1	0	0	0	1	UP	1826	Promoter (1-2kb)	67	30	7	12	13	6	91	96	49	29	38	34	17	30	7	7	12	11	7	18	9	3
chr12:88782902-88783809	chr12	88782902	88783809	88783476	1	0	0	0	1	0	Alkbh1	1	0	0	0	1	UP	1313	Promoter (1-2kb)	35	33	9	12	12	12	36	38	34	30	19	48	35	27	11	7	15	9	10	14	14	10
chr12:89705493-89706627	chr12	89705493	89706627	89706094	1	0	0	0	1	1	3200001D21Rik	1	0	0	0	0	DOWN	-90327	Distal Intergenic	100	71	19	26	19	14	120	172	67	40	81	74	52	74	7	30	38	14	27	10	9	19
chr12:90934049-90935181	chr12	90934049	90935181	90934551	1	0	0	0	0	1	Nrxn3	1	0	0	0	0	ns	901604	Intron (Nrxn3/Nrxn3, intron 14 of 19)	40	18	11	8	15	21	44	52	34	30	13	18	17	21	22	0	7	9	22	7	19	22
chrX:7103340-7103731	chrX	7103340	7103731	7103359	0	0	1	0	0	0	Ppp1r3fos	1	0	0	0	0	DOWN	-47366	Distal Intergenic	10	7	2	25	18	9	7	6	7	18	9	5	6	6	4	0	17	32	21	15	4	14
chr12:93087427-93088155	chr12	93087427	93088155	93087634	1	0	0	0	0	1	Sel1l	1	0	0	0	0	ns	-37	Promoter (<=1kb)	26	22	6	4	4	8	19	27	33	25	25	36	3	21	4	7	5	2	4	4	15	0
chr12:94324103-94324524	chr12	94324103	94324524	94324302	1	0	0	0	0	0	Sel1l	1	0	0	0	0	ns	-1236705	Distal Intergenic	10	10	0	7	3	3	6	8	9	14	9	23	8	0	0	0	7	7	4	2	5	0
chr12:98299103-98300531	chr12	98299103	98300531	98299861	1	1	0	0	0	1	1700019M22Rik	0	0	0	0	0	ns	-1014429	Distal Intergenic	307	165	89	66	34	75	273	299	385	268	172	123	149	213	66	112	54	77	36	31	69	81
chr12:99507626-99508655	chr12	99507626	99508655	99508127	1	1	0	0	0	1	Gpr65	0	0	0	0	0	ns	1283	Promoter (1-2kb)	49	11	12	14	13	11	48	63	50	32	0	14	9	21	4	20	22	5	4	21	9	13
chr13:10006300-10006551	chr13	10006300	10006551	10006417	1	0	0	0	1	0	Zmynd11	1	0	0	0	0	DOWN	-241857	Intron (Chrm3/Chrm3, intron 1 of 4)	6	11	0	3	4	6	2	8	6	6	3	15	10	15	0	0	5	0	3	4	2	9
chr13:103748231-103749236	chr13	103748231	103749236	103748789	1	0	0	0	0	1	Cd180	0	0	0	0	0	ns	265152	Intron (Mast4/Mast4, intron 25 of 28)	53	49	2	6	5	9	54	63	53	41	60	70	22	44	4	0	5	7	2	8	9	9
chr13:103899797-103900582	chr13	103899797	103900582	103900148	1	0	0	0	1	1	Mast4	1	0	0	0	0	UP	224424	Intron (Mast4/Mast4, intron 26 of 28)	34	19	4	6	8	3	33	21	53	27	9	27	25	15	7	0	10	2	7	8	2	3
chr13:104708218-104709111	chr13	104708218	104709111	104708689	1	0	0	0	1	1	Erbb2ip	1	0	0	0	1	DOWN	1977	Promoter (1-2kb)	36	47	4	6	4	2	28	40	35	41	53	36	33	62	0	7	10	2	4	4	0	3
chr13:105257869-105258978	chr13	105257869	105258978	105258371	1	1	0	0	0	1	Adamts6	1	0	0	0	1	UP	180419	Intron (Adamts6/Adamts6, intron 21 of 24)	91	41	19	10	12	10	119	132	62	50	56	42	16	50	7	30	0	19	11	12	2	17
chr13:105332576-105333844	chr13	105332576	105333844	105333311	1	0	0	0	0	1	Adamts6	1	0	0	0	1	UP	255359	Distal Intergenic	54	48	8	14	7	6	79	80	34	19	81	72	23	12	9	7	10	18	9	4	9	3
chr13:107481567-107482606	chr13	107481567	107482606	107482067	1	1	0	0	1	1	Ipo11	1	0	0	0	1	DOWN	244928	Distal Intergenic	47	9	11	12	7	5	44	34	67	40	6	15	10	3	9	13	15	9	4	10	5	5
chr13:108679813-108681103	chr13	108679813	108681103	108680348	1	1	0	0	1	1	Zswim6	1	1	1	0	0	UP	-90	Promoter (<=1kb)	1665	696	4	12	7	2	1353	1694	1794	1815	655	567	325	1235	0	7	15	9	9	4	0	3
chr13:110505096-110506243	chr13	110505096	110506243	110505728	1	0	0	0	0	1	Mir1904	0	0	0	0	0	ns	-188288	Intron (Pde4d/Pde4d, intron 3 of 16)	40	37	7	6	7	8	62	44	34	19	53	55	28	12	4	10	5	7	4	10	5	10
chr13:111719214-111720444	chr13	111719214	111720444	111719935	1	1	0	0	1	1	3110015C05Rik	1	0	0	0	0	ns	299704	Distal Intergenic	337	141	14	22	10	12	367	410	297	271	185	148	89	139	11	16	29	14	9	10	8	15
chr13:113206577-113208069	chr13	113206577	113208069	113207159	1	1	0	0	0	1	Il6st	1	0	0	0	1	DOWN	-47118	Distal Intergenic	130	41	15	10	12	9	155	205	88	71	72	56	24	12	20	10	5	14	11	12	5	13
chr13:113473089-113474426	chr13	113473089	113474426	113473701	1	0	0	0	1	1	Slc38a9	1	0	0	0	0	DOWN	22728	Intron (Slc38a9/Slc38a9, intron 2 of 14)	67	40	4	9	10	13	84	132	27	23	56	53	24	24	4	3	7	10	8	11	12	13
chr13:113486477-113487852	chr13	113486477	113487852	113487138	1	0	0	0	1	1	Slc38a9	1	0	0	0	0	DOWN	36165	Intron (Slc38a9/Slc38a9, intron 7 of 14)	74	65	10	7	13	16	129	111	22	34	132	95	18	12	9	10	11	3	4	22	18	13
chr13:113562903-113564191	chr13	113562903	113564191	113563637	1	0	0	0	1	1	Ppap2a	1	0	0	0	1	UP	-27347	Distal Intergenic	95	47	13	14	7	8	146	157	40	34	56	61	23	44	16	10	13	14	9	5	13	3
chr13:113968004-113968807	chr13	113968004	113968807	113968494	1	0	0	0	1	1	Gzmk	0	0	0	0	0	ns	2611	Intron (Gzmk/Gzmk, intron 3 of 4)	48	158	4	14	12	4	69	63	36	24	257	218	60	95	7	0	13	14	13	10	7	0
chr13:115252395-115253485	chr13	115252395	115253485	115252932	1	0	0	0	0	1	Fst	1	0	0	0	0	UP	-3994	Distal Intergenic	41	30	10	9	13	8	37	38	45	41	38	22	19	38	9	10	12	6	18	8	6	9
chr13:115409235-115410300	chr13	115409235	115410300	115409781	1	0	0	0	1	1	4930544M13Rik	1	0	0	0	0	ns	12346	Intron (4930544M13Rik/4930544M13Rik, intron 3 of 6)	44	26	10	17	10	14	43	61	41	29	28	33	19	21	9	10	15	18	13	6	7	20
chr13:115420243-115420504	chr13	115420243	115420504	115420476	1	0	0	0	0	0	4930544M13Rik	1	0	0	0	0	ns	23041	Intron (4930544M13Rik/4930544M13Rik, intron 3 of 6)	10	13	0	0	2	1	6	11	14	7	19	14	11	6	0	0	0	0	4	0	2	0
chr13:119642487-119643560	chr13	119642487	119643560	119642953	1	0	0	0	0	1	Fgf10	1	0	0	0	1	UP	139448	Distal Intergenic	57	38	11	10	7	6	73	75	43	35	47	66	9	27	9	13	15	5	8	5	9	3
chr13:12000412-12000732	chr13	12000412	12000732	12000722	1	0	0	0	0	0	Ryr2	1	0	0	0	0	ns	198490	Intron (Ryr2/Ryr2, intron 102 of 104)	8	5	0	2	7	3	8	8	15	1	0	6	14	0	0	0	2	2	2	12	2	3
chr13:120151826-120152852	chr13	120151826	120152852	120152304	1	0	0	0	1	1	Nnt	1	0	0	0	1	DOWN	45514	Intron (Nnt/Nnt, intron 5 of 16)	47	39	3	16	6	5	45	56	45	39	47	41	22	44	2	3	7	24	9	2	2	8
chr13:14047651-14048546	chr13	14047651	14048546	14047947	1	0	0	0	1	0	B3galnt2	1	0	0	0	0	UP	1007	Promoter (1-2kb)	67	70	10	9	12	5	76	73	60	57	75	88	38	77	9	10	7	11	9	14	2	8
chr13:15869517-15870484	chr13	15869517	15870484	15870024	1	0	0	0	1	1	4933412O06Rik	0	0	0	0	0	ns	24439	Distal Intergenic	29	16	3	13	8	14	35	25	29	24	6	18	14	24	2	3	15	11	7	8	9	19
chr13:15898145-15899485	chr13	15898145	15899485	15898849	1	1	0	0	0	1	A530046M15Rik	1	0	0	0	0	UP	-226	Promoter (<=1kb)	188	112	18	12	14	20	204	218	174	153	163	104	62	115	20	16	12	11	7	20	11	28
chr13:15992012-15993264	chr13	15992012	15993264	15992611	1	1	0	0	0	1	A530046M15Rik	1	0	0	0	0	UP	93536	Distal Intergenic	99	51	22	14	23	19	122	121	69	80	47	48	55	53	18	26	12	16	20	26	9	28
chr13:16852467-16854162	chr13	16852467	16854162	16853516	1	0	0	0	1	1	Inhba	1	1	1	0	0	UP	747209	Distal Intergenic	147	88	17	30	33	15	153	203	99	132	132	94	51	74	27	7	29	30	28	38	17	13
chr13:17384324-17384681	chr13	17384324	17384681	17384521	1	0	0	0	1	0	5033411D12Rik	1	0	0	0	0	DOWN	402078	Intron (5033411D12Rik/5033411D12Rik, intron 3 of 13)	7	27	1	1	3	3	14	8	1	2	38	20	14	36	2	0	2	0	2	4	5	1
chr13:19025046-19026344	chr13	19025046	19026344	19025406	1	0	0	0	1	0	Amph	1	0	0	0	0	DOWN	-14813	Distal Intergenic	40	43	6	17	12	15	36	29	41	50	47	43	48	33	11	0	24	9	14	10	14	15
chr13:19486880-19488362	chr13	19486880	19488362	19487744	1	0	0	0	1	1	Stard3nl	1	0	0	0	1	DOWN	-123	Promoter (<=1kb)	59	44	7	11	12	12	67	67	50	51	56	47	23	47	11	3	10	11	7	16	11	13
chr13:21499911-21501181	chr13	21499911	21501181	21500578	1	1	0	0	1	1	Zkscan3	1	0	0	0	0	DOWN	-5954	Distal Intergenic	131	66	36	26	16	12	100	138	158	126	60	57	33	110	13	59	27	24	16	16	19	5
chr13:21873616-21875601	chr13	21873616	21875601	21874280	1	1	0	0	1	1	Hist1h3i	1	0	0	0	1	DOWN	986	Promoter (<=1kb)	166	49	32	21	18	27	143	119	235	164	53	60	36	44	40	23	19	22	29	6	24	29
chr13:23647689-23649106	chr13	23647689	23649106	23648348	1	0	0	0	1	1	Hist1h1d	1	0	0	0	1	DOWN	1448	Promoter (1-2kb)	112	86	20	11	20	18	136	155	109	47	100	86	43	115	29	10	12	9	27	12	25	10
chr13:23837655-23839004	chr13	23837655	23839004	23838424	1	1	0	0	1	1	Hist1h2bb	1	0	0	0	0	DOWN	-178	Promoter (<=1kb)	274	166	17	23	12	21	299	318	269	209	200	164	98	201	13	20	26	20	16	8	14	27
chr13:23852722-23854506	chr13	23852722	23854506	23853471	1	0	0	0	1	1	Hist1h4a	1	0	0	0	0	DOWN	-445	Promoter (<=1kb)	69	38	16	20	22	17	69	69	65	70	47	38	24	41	9	23	24	16	22	22	14	20
chr13:24408557-24409625	chr13	24408557	24409625	24409404	1	0	0	0	1	1	Cmah	1	0	0	0	0	UP	-9868	Distal Intergenic	38	26	10	13	20	17	42	38	37	35	31	16	20	33	13	7	7	18	16	24	20	14
chr13:24892542-24893211	chr13	24892542	24893211	24892976	1	0	0	0	1	1	BC005537	1	1	0	0	0	DOWN	-549	Promoter (<=1kb)	27	13	4	8	8	7	26	29	31	21	6	16	7	21	0	7	5	11	8	8	0	13
chr13:26528568-26529573	chr13	26528568	26529573	26529157	1	0	0	0	0	0	1700092E19Rik	0	0	0	0	0	ns	-124882	Distal Intergenic	34	26	4	8	7	10	34	57	24	18	31	14	9	47	7	0	7	9	2	12	7	13
chr13:28093431-28094243	chr13	28093431	28094243	28093848	1	0	0	0	0	1	Prl4a1	0	0	0	0	0	ns	-14243	Distal Intergenic	46	30	4	5	4	14	20	46	59	56	25	18	35	38	7	0	7	2	2	6	15	12
chr13:28845531-28846687	chr13	28845531	28846687	28846160	1	1	0	0	1	1	Mir6368	0	0	0	0	0	ns	-43418	Intron (2610307P16Rik/2610307P16Rik, intron 5 of 7)	80	39	21	15	9	19	87	100	87	43	44	46	16	47	22	20	16	14	9	8	19	18
chr13:30503824-30504951	chr13	30503824	30504951	30504443	1	1	0	0	0	0	Agtr1a	1	0	0	0	0	ns	76219	Distal Intergenic	43	15	8	7	15	10	50	61	39	21	16	25	9	9	13	3	12	2	7	23	7	13
chr13:31559732-31560738	chr13	31559732	31560738	31560251	1	0	0	0	1	1	Foxq1	1	0	0	0	0	UP	-89787	Distal Intergenic	42	32	4	9	2	17	52	54	43	18	41	61	5	21	7	0	10	7	2	2	11	23
chr13:31897869-31898874	chr13	31897869	31898874	31898587	1	0	0	0	1	1	Foxc1	1	0	0	0	1	ns	73	Promoter (<=1kb)	49	29	7	7	4	8	65	59	35	34	44	33	11	24	13	0	12	2	8	0	0	15
chr13:32360557-32362691	chr13	32360557	32362691	32360961	1	0	0	0	1	1	Gmds	1	0	0	0	0	UP	69452	Intron (Gmds/Gmds, intron 10 of 10)	154	100	48	14	30	22	185	205	127	99	150	131	46	71	42	53	17	11	30	29	24	19
chr13:34787934-34789104	chr13	34787934	34789104	34788994	1	0	0	0	1	1	Fam50b	0	0	0	0	0	ns	-42516	Distal Intergenic	34	32	7	11	9	19	39	38	35	21	38	55	28	3	4	10	12	9	7	10	9	28
chr13:35851867-35852924	chr13	35851867	35852924	35852378	1	0	0	0	1	1	Cdyl	1	0	0	0	0	UP	100648	Intron (Cdyl/Cdyl, intron 3 of 9)	38	27	10	7	9	13	41	34	35	38	44	36	14	12	20	0	7	7	16	2	7	18
chr13:37103702-37104769	chr13	37103702	37104769	37104159	1	0	0	0	0	1	F13a1	1	0	0	0	0	DOWN	37954	Intron (F13a1/F13a1, intron 12 of 14)	36	29	8	9	16	4	53	42	32	14	38	47	12	18	13	3	9	9	19	12	2	5
chr13:37600531-37601310	chr13	37600531	37601310	37601093	1	0	0	0	1	1	Ly86	1	0	0	0	0	ns	163880	Distal Intergenic	32	16	7	6	8	12	49	40	10	25	6	38	15	3	11	3	2	9	11	4	13	10
chr13:38411786-38412926	chr13	38411786	38412926	38412478	1	0	0	0	0	1	Bmp6	1	0	0	0	0	DOWN	-25106	Distal Intergenic	33	18	9	7	11	12	34	34	40	22	19	23	15	12	4	13	7	7	9	12	14	10
chr13:40954405-40955673	chr13	40954405	40955673	40955035	1	1	0	0	1	1	Gcnt2	1	1	1	1	0	UP	-101	Promoter (<=1kb)	178	50	18	21	8	16	179	192	202	138	85	72	18	24	20	16	18	24	13	2	13	19
chr13:41738674-41739834	chr13	41738674	41739834	41739274	1	0	0	0	1	1	Gm5082	1	0	0	0	0	ns	-5537	Distal Intergenic	86	57	23	21	15	21	81	142	64	56	66	95	26	38	35	10	29	13	18	12	21	20
chr13:41804693-41805189	chr13	41804693	41805189	41804916	1	0	0	0	1	1	Gm5082	1	0	0	0	0	ns	60105	Distal Intergenic	25	27	6	7	1	0	26	15	23	34	31	24	16	36	4	7	10	3	2	0	0	0
chr6:145518184-145518559	chr6	145518184	145518559	145518470	0	0	1	0	1	0	Tuba3b	0	0	0	0	0	ns	-46012	Distal Intergenic	12	11	11	18	24	40	10	10	11	14	6	15	7	15	18	3	16	20	14	33	41	38
chr13:42146536-42147260	chr13	42146536	42147260	42146984	1	1	0	0	1	1	Hivep1	1	1	1	1	0	UP	-405	Promoter (<=1kb)	25	5	1	6	5	7	36	11	25	25	6	1	1	9	2	0	6	5	2	8	9	5
chr13:42423442-42424483	chr13	42423442	42424483	42424001	1	1	0	0	1	1	Edn1	1	0	0	0	0	UP	27363	Distal Intergenic	73	28	9	19	20	19	66	94	74	57	56	27	17	9	4	13	22	16	20	20	19	19
chr13:42643943-42644934	chr13	42643943	42644934	42644570	1	0	0	0	1	1	Phactr1	1	0	0	0	0	UP	-131421	Distal Intergenic	33	35	4	14	11	11	53	44	19	15	78	48	12	0	4	3	19	9	7	14	13	8
chr13:45779937-45781004	chr13	45779937	45781004	45780457	1	1	0	0	0	1	Gmpr	1	1	1	1	0	UP	177620	Intron (Atxn1/Atxn1, intron 2 of 7)	189	70	8	17	17	25	211	263	180	102	94	96	45	44	13	3	17	17	29	4	24	26
chr13:46596891-46597911	chr13	46596891	46597911	46597451	1	1	0	0	1	0	Cap2	1	0	0	0	0	UP	180	Promoter (<=1kb)	42	3	5	13	9	15	41	46	48	30	3	4	1	0	2	7	15	11	13	5	19	10
chr13:46666967-46668080	chr13	46666967	46668080	46667604	1	1	0	0	1	1	Cap2	1	0	0	0	0	UP	70333	Intron (Cap2/Cap2, intron 4 of 12)	78	25	21	8	9	7	94	128	39	50	44	29	8	18	18	23	12	3	2	16	9	5
chr13:4711542-4712459	chr13	4711542	4712459	4711968	1	0	0	0	1	1	Akr1e1	1	0	0	0	1	DOWN	-103558	Distal Intergenic	36	18	6	11	5	9	36	33	26	46	16	14	27	12	9	3	10	11	7	2	13	5
chr13:4770576-4771613	chr13	4770576	4771613	4771150	1	1	0	0	1	1	Akr1e1	1	0	0	0	1	DOWN	-162740	Distal Intergenic	57	19	15	16	7	13	44	52	66	63	28	25	18	3	13	16	7	25	11	2	11	14
chr13:48082395-48083595	chr13	48082395	48083595	48083004	1	0	0	0	1	0	4931429P17Rik	0	0	0	0	0	ns	30973	Intron (4931429P17Rik/4931429P17Rik, intron 6 of 7)	130	94	31	17	16	18	119	134	137	128	150	127	18	80	42	20	19	14	13	19	15	20
chr13:49395870-49396904	chr13	49395870	49396904	49396337	1	0	0	0	1	1	Fgd3	1	0	0	0	1	UP	8240	Intron (Fgd3/Fgd3, intron 17 of 17)	92	68	8	18	12	9	111	100	74	82	88	74	52	56	13	3	21	14	20	3	13	5
chr13:49495359-49496336	chr13	49495359	49496336	49495757	1	1	0	0	1	1	Ippk	1	1	1	1	0	UP	-20834	Distal Intergenic	48	21	13	12	8	22	54	57	47	33	31	16	17	18	18	7	11	13	4	12	19	24
chr13:49641277-49642238	chr13	49641277	49642238	49641747	1	0	0	0	1	1	Aspn	1	0	0	0	0	UP	1936	Promoter (1-2kb)	34	29	4	16	13	10	31	33	37	35	34	24	23	33	4	3	17	14	14	12	12	8
chr13:49738789-49739754	chr13	49738789	49739754	49739197	1	0	0	0	1	1	Cenpp	1	0	0	0	0	UP	8903	Intron (Cenpp/Cenpp, intron 5 of 7)	99	69	10	9	8	7	116	161	61	55	94	100	28	53	9	10	5	13	11	4	8	5
chr13:51463764-51464673	chr13	51463764	51464673	51464396	1	1	0	0	1	0	S1pr3	1	0	0	0	1	DOWN	-39590	Distal Intergenic	50	16	6	17	9	15	29	25	59	85	19	1	11	30	11	0	17	16	8	9	15	14
chr13:51941280-51942346	chr13	51941280	51942346	51941761	1	1	0	0	1	1	Gadd45g	1	0	0	0	0	UP	-282	Promoter (<=1kb)	91	38	15	9	6	6	91	96	90	85	31	48	18	53	4	26	12	6	7	4	11	1
chr13:51948558-51949395	chr13	51948558	51949395	51948836	1	0	0	0	1	1	Gadd45g	1	0	0	0	0	UP	6793	Distal Intergenic	52	25	5	11	10	13	48	67	45	46	31	41	10	18	9	0	11	11	16	4	12	13
chr13:53076890-53078083	chr13	53076890	53078083	53077466	1	1	0	0	1	1	Nfil3	1	1	0	0	0	UP	-1058	Promoter (1-2kb)	169	79	22	18	16	18	142	148	209	177	69	74	48	121	20	23	19	16	7	24	20	15
chr13:53353800-53355008	chr13	53353800	53355008	53354519	1	1	0	0	0	1	Ror2	1	0	0	0	0	UP	26959	Intron (Ror2/Ror2, intron 8 of 8)	162	65	15	16	14	12	136	169	188	153	97	76	28	56	27	3	17	14	19	9	13	10
chr13:53403826-53405516	chr13	53403826	53405516	53405008	1	0	0	0	0	1	Ror2	1	0	0	0	0	UP	-23530	Distal Intergenic	54	27	16	18	11	31	65	75	47	29	31	27	25	24	11	20	15	20	16	6	25	36
chr13:53609874-53610796	chr13	53609874	53610796	53610205	1	0	0	0	0	1	Msx2	1	0	0	0	0	UP	-42056	Distal Intergenic	79	53	7	9	8	14	68	96	79	71	85	62	16	47	7	7	7	10	13	2	13	15
chr13:53910373-53910812	chr13	53910373	53910812	53910579	1	0	0	0	1	0	Drd1a	0	0	0	0	0	ns	240448	Distal Intergenic	27	13	0	2	4	5	22	11	45	27	19	13	8	9	0	0	2	2	0	8	5	5
chr13:54326444-54328009	chr13	54326444	54328009	54327402	1	1	0	0	1	1	Hrh2	0	0	0	0	0	ns	39905	Distal Intergenic	92	29	18	21	22	27	112	163	44	48	22	53	24	15	9	26	15	27	33	11	30	23
chr13:55545253-55546954	chr13	55545253	55546954	55545941	1	1	0	0	1	1	Grk6	1	0	0	0	0	UP	-491	Promoter (<=1kb)	209	77	12	26	34	20	193	249	233	161	69	93	41	104	20	3	22	30	29	39	12	28
chr13:55611740-55613589	chr13	55611740	55613589	55612975	1	0	0	0	1	1	Pdlim7	1	0	0	0	0	UP	1832	Promoter (1-2kb)	121	77	37	30	36	28	147	163	112	61	122	89	25	68	18	56	34	25	51	20	32	23
chr13:55613614-55615359	chr13	55613614	55615359	55614184	1	0	0	0	1	1	Pdlim7	1	0	0	0	0	UP	623	Promoter (<=1kb)	129	66	24	31	36	28	138	209	84	83	94	62	34	71	38	10	27	34	33	38	17	38
chr13:56623236-56624297	chr13	56623236	56624297	56623779	1	1	0	0	1	1	Fbxl21	1	0	0	0	0	UP	-89	Promoter (<=1kb)	39	6	11	22	7	15	26	42	43	43	3	6	8	6	11	10	28	16	7	6	14	15
chr13:56708255-56709297	chr13	56708255	56709297	56708668	1	0	0	0	1	1	Tgfbi	1	0	0	0	0	DOWN	-2295	Distal Intergenic	69	48	14	10	17	8	78	84	57	55	81	58	14	36	24	3	12	8	21	12	8	8
chr13:56759042-56760509	chr13	56759042	56760509	56759745	1	1	0	0	1	1	Smad5	1	0	0	0	0	DOWN	-44625	Distal Intergenic	335	82	24	22	26	28	287	349	383	319	78	61	74	113	24	23	18	26	31	20	32	23
chr2:174541351-174541590	chr2	174541351	174541590	174541566	0	0	1	0	0	0	Edn3	0	0	0	0	0	ns	-44692	Distal Intergenic	7	4	2	9	13	17	5	21	0	0	9	1	3	0	4	0	7	11	4	21	12	22
chr13:58384434-58385447	chr13	58384434	58385447	58384918	1	0	0	0	1	0	Gkap1	1	0	0	0	1	ns	-9369	Distal Intergenic	30	18	7	8	7	13	34	36	29	21	31	18	1	18	7	7	2	14	11	2	9	17
chr13:58568068-58569347	chr13	58568068	58569347	58568721	1	0	0	0	1	1	Hnrnpk	1	1	0	0	0	ns	-64844	Distal Intergenic	201	103	30	17	10	16	320	326	75	82	150	146	37	77	24	36	19	14	18	1	12	20
chr13:5862260-5863970	chr13	5862260	5863970	5862670	1	1	0	0	1	1	Klf6	1	1	0	0	0	UP	1936	Promoter (1-2kb)	186	110	14	16	13	26	146	209	213	174	113	108	67	151	11	16	15	16	14	12	12	40
chr13:5868667-5869773	chr13	5868667	5869773	5869181	1	0	0	0	1	1	Klf6	1	1	0	0	0	UP	8447	3' UTR	39	31	5	6	12	5	54	48	34	18	53	48	7	15	2	7	5	7	9	14	5	5
chr13:5870428-5871473	chr13	5870428	5871473	5870955	1	0	0	0	1	1	Klf6	1	1	0	0	0	UP	10221	Distal Intergenic	77	74	7	7	14	14	101	138	44	23	110	110	25	50	7	7	9	5	7	20	14	13
chr13:59976808-59977835	chr13	59976808	59977835	59977309	1	1	0	0	1	1	Zcchc6	1	1	1	1	0	DOWN	-52801	Distal Intergenic	75	36	15	21	21	10	65	75	106	53	28	58	22	33	22	7	27	15	13	28	11	8
chr13:60108727-60109897	chr13	60108727	60109897	60109263	1	1	0	0	1	1	A530065N20Rik	1	0	0	0	0	DOWN	-21808	Distal Intergenic	146	35	25	16	11	35	193	211	91	88	60	28	18	33	42	7	15	16	7	14	38	31
chr13:60368578-60369480	chr13	60368578	60369480	60369109	1	0	0	0	1	1	Gm5084	0	0	0	0	0	ns	62278	Distal Intergenic	68	23	5	12	16	12	101	121	34	16	31	34	14	9	9	0	10	14	20	12	8	15
chr13:63207623-63208490	chr13	63207623	63208490	63208165	1	1	0	0	1	1	2010111I01Rik	1	0	0	0	1	UP	91872	Intron (2010111I01Rik/2010111I01Rik, intron 4 of 14)	56	8	3	10	6	11	54	46	77	45	9	8	7	6	2	3	10	9	2	10	2	19
chr13:63332740-63333916	chr13	63332740	63333916	63333254	1	0	0	0	1	1	Gm16907	1	0	0	0	1	UP	65201	Intron (2010111I01Rik/2010111I01Rik, intron 10 of 14)	81	47	13	19	25	18	92	130	45	54	38	67	15	65	13	13	23	14	22	27	9	27
chr13:63379627-63380608	chr13	63379627	63380608	63379997	1	0	0	0	1	1	Gm16907	1	0	0	0	1	UP	18458	Intron (2010111I01Rik/2010111I01Rik, intron 12 of 14)	32	44	6	8	3	19	49	57	15	6	66	58	20	30	9	3	6	9	4	2	14	24
chr13:63665662-63666622	chr13	63665662	63666622	63666248	1	0	0	0	1	1	Ptch1	1	0	0	0	1	ns	580	Promoter (<=1kb)	50	29	10	8	10	9	71	54	39	33	28	37	12	38	20	0	6	9	16	3	13	5
chr13:64313149-64313651	chr13	64313149	64313651	64313448	1	0	0	0	1	1	1810034E14Rik	1	0	0	0	0	UP	-36559	Intron (Cdc14b/Cdc14b, intron 5 of 13)	12	15	0	4	9	3	22	4	9	10	22	15	15	6	0	0	2	5	13	4	5	0
chr13:65818809-65820596	chr13	65818809	65820596	65820286	1	0	0	0	0	0	Gm10324	0	0	0	0	0	ns	-394102	Distal Intergenic	58	49	15	19	17	24	58	56	56	59	38	49	52	53	16	13	22	16	19	14	24	23
chr13:74488534-74489179	chr13	74488534	74489179	74488701	1	0	0	0	1	0	Ccdc127	1	0	0	0	0	DOWN	937	Promoter (<=1kb)	21	13	4	4	6	11	14	31	24	13	19	23	3	6	4	3	2	5	2	10	0	22
chr13:74777553-74778620	chr13	74777553	74778620	74778068	1	1	0	0	1	1	Erap1	1	0	0	0	0	DOWN	749	Promoter (<=1kb)	42	18	7	15	6	19	37	44	52	31	19	14	18	18	11	3	15	15	3	9	12	26
chr13:76081225-76082202	chr13	76081225	76082202	76081688	1	0	0	0	1	1	Rhobtb3	1	0	0	0	1	UP	-416	Promoter (<=1kb)	65	52	11	3	3	3	107	92	35	24	103	65	16	24	22	0	5	0	0	6	0	5
chr13:76137514-76138767	chr13	76137514	76138767	76138074	1	1	0	0	1	0	Rfesd	1	0	0	0	1	ns	18086	Distal Intergenic	56	12	15	25	21	20	32	57	85	48	25	10	3	9	22	7	30	19	13	29	8	31
chr13:78339238-78340334	chr13	78339238	78340334	78339757	1	1	1	1	1	1	Nr2f1	1	0	0	0	1	DOWN	-1514	Promoter (1-2kb)	71	34	1	11	13	7	90	94	52	45	38	44	16	38	2	0	5	16	9	16	5	8
chr13:80674380-80675417	chr13	80674380	80675417	80674863	1	0	0	0	0	1	Arrdc3	1	1	0	0	0	DOWN	-347819	Distal Intergenic	77	69	23	11	9	14	86	61	86	71	100	104	15	56	35	10	12	9	11	6	9	18
chr13:80787106-80788500	chr13	80787106	80788500	80787600	1	0	1	1	1	0	Arrdc3	1	1	0	0	0	DOWN	-235082	Distal Intergenic	69	45	2	10	14	16	61	56	93	62	63	46	40	27	0	3	6	13	24	4	9	23
chr13:81796414-81797480	chr13	81796414	81797480	81796974	1	1	0	0	1	1	Lysmd3	1	1	1	0	0	UP	170	Promoter (<=1kb)	33	8	5	10	8	10	36	42	40	13	0	3	16	9	9	0	9	11	16	0	9	10
chr13:83600359-83601602	chr13	83600359	83601602	83600944	1	0	0	0	0	1	Mef2c	1	0	0	0	1	DOWN	-42088	Distal Intergenic	119	62	6	13	17	9	180	197	48	48	85	105	29	27	11	0	5	20	17	16	9	8
chr13:84486549-84488210	chr13	84486549	84488210	84487573	1	1	0	0	1	1	Tmem161b	1	0	0	0	1	DOWN	125673	Distal Intergenic	101	17	14	34	18	22	129	144	85	45	22	6	26	12	20	7	29	39	22	14	19	24
chr13:85265979-85267371	chr13	85265979	85267371	85266852	1	0	0	0	0	1	Ccnh	1	1	0	0	0	DOWN	-62229	Distal Intergenic	62	46	21	17	16	29	48	67	75	54	66	48	28	41	29	13	16	18	16	16	34	24
chr13:87629883-87631328	chr13	87629883	87631328	87631321	1	0	0	0	0	0	Edil3	1	0	0	0	0	DOWN	-1329755	Distal Intergenic	31	28	7	13	10	12	50	23	26	21	9	20	35	47	4	10	19	7	18	2	13	10
chr13:9190095-9191264	chr13	9190095	9191264	9190665	1	1	1	1	1	1	Dip2c	1	0	0	0	0	ns	-85105	Distal Intergenic	166	12	8	47	20	27	151	159	182	172	16	22	7	0	13	3	46	48	11	28	34	19
chr13:91947171-91947583	chr13	91947171	91947583	91947311	1	0	1	1	0	1	Zcchc9	1	0	0	0	0	UP	-10	Promoter (<=1kb)	23	11	2	24	14	11	8	19	31	31	3	19	7	12	4	0	30	18	17	11	12	9
chr13:93123939-93125526	chr13	93123939	93125526	93124460	1	1	0	0	1	1	Dhfr	1	1	1	0	0	DOWN	-277	Promoter (<=1kb)	183	20	22	44	17	19	152	184	175	221	25	19	11	24	18	26	52	35	18	16	14	23
chr13:94072982-94074137	chr13	94072982	94074137	94073592	1	1	1	1	1	1	Homer1	1	1	1	1	0	DOWN	-857	Promoter (<=1kb)	1317	79	11	43	40	29	1054	1296	1555	1363	81	88	54	89	18	3	34	51	36	43	13	44
chr13:96404398-96404809	chr13	96404398	96404809	96404579	1	0	0	0	0	1	F2r	1	1	1	0	0	UP	-16191	Intron (Iqgap2/Iqgap2, intron 4 of 35)	17	14	1	4	4	0	18	10	17	21	16	27	1	9	2	0	0	7	7	0	0	0
chr13:97201251-97202294	chr13	97201251	97202294	97201784	1	0	0	0	1	1	Ankdd1b	1	0	0	0	0	ns	39331	Intron (Ankdd1b/Ankdd1b, intron 5 of 13)	85	78	23	5	15	3	110	71	64	93	113	62	43	92	16	30	2	7	20	10	0	5
chr6:17193602-17193951	chr6	17193602	17193951	17193754	0	0	1	0	1	0	Cav2	1	0	0	0	1	DOWN	-37430	Distal Intergenic	9	7	2	15	22	18	7	8	11	8	9	11	0	6	4	0	13	16	26	18	26	9
chr13:99258732-99259829	chr13	99258732	99259829	99259315	1	1	0	0	1	1	2310005E17Rik	1	0	0	0	0	ns	-54295	Distal Intergenic	70	24	14	19	12	13	92	119	28	39	34	24	14	21	11	16	22	16	4	20	8	18
chr13:99355596-99356772	chr13	99355596	99356772	99356200	1	0	0	0	1	0	Tmem174	0	0	0	0	0	ns	51165	Distal Intergenic	91	61	21	18	16	29	81	65	112	103	53	53	37	98	22	20	15	20	9	22	36	22
chr14:100879389-100880406	chr14	100879389	100880406	100879976	1	1	0	0	1	0	Klf12	1	0	0	0	0	DOWN	-330961	Distal Intergenic	48	20	10	14	12	13	46	48	39	56	9	25	25	21	20	0	12	16	16	8	11	15
chr14:102145545-102146661	chr14	102145545	102146661	102146016	1	0	0	0	1	1	Lmo7	1	0	0	0	1	DOWN	16872	Intron (Lmo7/Lmo7, intron 1 of 30)	109	36	5	17	13	17	174	169	57	34	44	60	19	18	7	3	17	16	11	14	12	22
chr14:104860647-104860921	chr14	104860647	104860921	104860784	1	0	0	0	1	0	Pou4f1	0	0	0	0	0	ns	6432	Distal Intergenic	16	10	2	5	2	4	11	19	15	18	13	13	5	6	4	0	5	5	3	0	4	4
chr14:10998883-10999920	chr14	10998883	10999920	10999687	1	0	0	0	1	1	Mnd1-ps	1	0	0	0	0	ns	283079	Intron (Fhit/Fhit, intron 5 of 8)	20	24	4	10	4	8	17	29	18	14	19	28	36	9	7	0	12	7	4	4	2	13
chr14:111739868-111740757	chr14	111739868	111740757	111740345	1	0	0	0	0	0	Slitrk5	1	0	0	0	0	UP	-333991	Distal Intergenic	32	45	12	12	13	18	31	23	36	38	44	49	48	36	16	7	10	13	4	21	17	18
chr14:119105456-119106374	chr14	119105456	119106374	119105774	1	1	0	0	0	1	Abcc4	1	0	0	0	0	DOWN	-333	Promoter (<=1kb)	45	18	12	12	6	11	49	52	36	41	28	16	7	21	4	20	19	5	11	0	12	9
chr14:120687591-120688426	chr14	120687591	120688426	120687897	1	1	0	0	0	1	Mbnl2	1	0	0	0	1	ns	13007	Intron (Mbnl2/Mbnl2, intron 1 of 8)	205	64	10	10	5	11	214	303	178	122	75	57	41	83	20	0	10	9	0	10	9	13
chr14:120875873-120877593	chr14	120875873	120877593	120877046	1	1	0	0	0	1	Rap2a	1	0	0	0	1	DOWN	-636	Promoter (<=1kb)	61	30	12	28	25	15	65	50	60	65	25	28	22	41	16	7	32	23	32	18	9	20
chr14:121104199-121105396	chr14	121104199	121105396	121104789	1	1	0	0	0	1	Ipo5	1	1	0	0	0	UP	-205626	Distal Intergenic	42	11	9	17	3	12	52	50	28	38	13	8	16	3	2	16	15	18	0	6	5	18
chr14:121757807-121758822	chr14	121757807	121758822	121758324	1	0	1	1	0	1	Stk24	1	1	1	0	0	ns	20128	Intron (Stk24/Stk24, intron 10 of 10)	110	67	6	16	19	20	104	151	94	88	88	80	43	56	4	7	15	16	20	18	17	22
chr14:122224560-122226026	chr14	122224560	122226026	122225233	1	1	1	1	0	1	Dock9	1	0	0	0	0	DOWN	-28277	Distal Intergenic	204	99	8	26	24	22	230	274	169	140	122	132	54	86	13	3	26	25	11	36	21	22
chr11:35830540-35831057	chr11	35830540	35831057	35830657	0	0	1	0	1	0	Wwc1	1	0	0	0	1	UP	-37066	Intron (Tenm2/Tenm2, intron 2 of 28)	5	3	6	28	10	42	2	2	6	8	0	4	2	3	4	7	29	26	14	6	51	33
chr14:122871609-122872374	chr14	122871609	122872374	122871920	1	0	0	0	1	0	2610035F20Rik	0	0	0	0	0	ns	2501	Intron (2610035F20Rik/2610035F20Rik, intron 2 of 4)	26	35	5	5	5	5	22	33	25	21	38	37	28	33	7	3	7	2	9	0	2	8
chr14:122932852-122933982	chr14	122932852	122933982	122933475	1	0	0	0	0	1	Pcca	1	0	0	0	0	UP	-74	Promoter (<=1kb)	45	25	14	22	11	21	48	48	50	33	38	34	11	15	18	10	21	23	7	14	26	15
chr14:123302875-123304035	chr14	123302875	123304035	123303510	1	0	0	0	1	1	Ggact	1	0	0	0	0	DOWN	8877	Intron (Ggact/Ggact, intron 2 of 2)	36	22	10	9	12	11	43	44	32	21	41	32	5	6	20	0	7	11	7	16	9	13
chr14:123600960-123602082	chr14	123600960	123602082	123601380	1	0	0	0	0	1	AA536875	0	0	0	0	0	ns	33656	Distal Intergenic	33	18	8	7	5	16	48	36	31	16	13	22	12	21	2	13	9	5	2	8	17	15
chr2:172040541-172040749	chr2	172040541	172040749	172040678	0	0	1	0	1	0	Mc3r	0	0	0	0	0	ns	-33313	Distal Intergenic	5	7	2	16	7	17	1	15	0	1	6	10	0	9	0	3	23	8	12	2	21	13
chr14:15871695-15872501	chr14	15871695	15872501	15872296	1	0	0	0	0	0	Nek10	1	0	0	0	0	UP	218968	Distal Intergenic	22	16	4	10	8	6	28	10	18	29	16	9	22	15	4	3	1	18	4	11	2	10
chr14:20404219-20405344	chr14	20404219	20405344	20404757	1	1	0	0	0	1	Gm5458	0	0	0	0	0	ns	17052	Distal Intergenic	206	86	13	28	28	18	179	207	256	182	122	51	53	115	16	10	35	20	23	32	21	15
chr14:20484654-20485784	chr14	20484654	20485784	20485188	1	0	0	0	1	1	Gm5458	0	0	0	0	0	ns	-63379	Distal Intergenic	54	29	13	7	20	20	75	59	36	46	31	38	25	18	16	10	6	7	29	11	20	19
chr16:92413998-92415225	chr16	92413998	92415225	92414089	0	0	1	0	1	0	LOC101056236	0	0	0	0	0	ns	-31161	Intron (Rcan1/Rcan1, intron 3 of 3)	24	29	12	47	35	46	17	40	18	18	13	44	25	30	11	13	54	39	60	10	49	42
chr14:21297639-21298923	chr14	21297639	21298923	21298294	1	1	0	0	0	1	Anxa7	1	1	1	1	0	UP	1061	Promoter (1-2kb)	306	11	19	11	24	18	163	224	465	371	9	15	17	3	27	10	10	11	32	15	18	18
chr14:21587377-21588605	chr14	21587377	21588605	21587905	1	0	0	0	1	1	Camk2g	1	0	0	0	1	UP	25405	Intron (Camk2g/Camk2g, intron 16 of 20)	259	164	14	13	14	24	414	445	90	85	282	214	50	110	20	7	10	16	18	10	25	23
chr14:21710699-21712007	chr14	21710699	21712007	21711305	1	1	0	0	1	1	Vcl	1	0	0	0	0	UP	-37349	Distal Intergenic	616	309	27	13	22	33	665	862	504	430	382	316	179	358	27	26	12	14	14	30	14	52
chr14:21712639-21714421	chr14	21712639	21714421	21713115	1	0	0	0	1	1	Vcl	1	0	0	0	0	UP	-35539	Distal Intergenic	107	80	8	11	14	15	111	178	83	53	106	76	61	74	9	7	10	11	18	10	14	15
chr14:21747619-21749456	chr14	21747619	21749456	21748375	1	1	0	0	0	1	Vcl	1	0	0	0	0	UP	-279	Promoter (<=1kb)	405	158	58	50	43	14	363	487	363	404	185	129	85	231	44	72	55	44	61	24	9	18
chr14:22632660-22633822	chr14	22632660	22633822	22633270	1	0	0	0	1	1	Vdac2	1	0	0	0	1	UP	-17512	Distal Intergenic	114	78	9	16	15	19	98	123	146	88	97	115	28	71	11	7	16	16	7	22	15	23
chr14:22649563-22650671	chr14	22649563	22650671	22650156	1	1	0	0	1	1	Vdac2	1	0	0	0	1	UP	-626	Promoter (<=1kb)	305	153	15	32	31	27	248	351	349	269	194	154	74	187	13	16	29	35	27	34	25	29
chr14:23631622-23632707	chr14	23631622	23632707	23632194	1	1	0	0	1	1	4930405A10Rik	1	0	0	0	0	ns	-270174	Intron (1700112E06Rik/1700112E06Rik, intron 5 of 6)	86	40	26	15	16	22	117	75	83	69	41	36	38	41	29	23	19	11	20	12	21	23
chr14:23783729-23784834	chr14	23783729	23784834	23784204	1	0	1	1	1	1	Gm10248	1	0	0	0	0	ns	129589	Intron (1700112E06Rik/1700112E06Rik, intron 6 of 6)	46	28	1	15	13	13	74	50	39	21	44	28	24	15	2	0	17	13	9	16	2	23
chr6:5306559-5307277	chr6	5306559	5307277	5307099	0	0	1	0	0	0	Asb4	1	0	0	0	0	DOWN	-26286	Distal Intergenic	14	20	12	43	33	43	10	10	23	11	22	11	20	24	20	3	51	34	39	26	45	40
chr14:25960636-25961758	chr14	25960636	25961758	25961080	1	0	0	0	1	1	4930572O13Rik	0	0	0	0	0	ns	1647	Promoter (1-2kb)	47	32	7	19	10	11	50	59	36	42	44	39	15	27	11	3	24	13	11	9	7	14
chr14:26045275-26046490	chr14	26045275	26046490	26045920	1	0	0	0	1	1	4930572O13Rik	0	0	0	0	0	ns	-83193	Distal Intergenic	55	51	7	22	12	24	71	96	33	16	97	63	20	21	11	3	21	23	10	14	30	18
chr14:26530195-26531402	chr14	26530195	26531402	26530800	1	1	0	0	1	0	Ppifos	1	0	0	0	0	DOWN	-10032	Distal Intergenic	108	31	18	28	18	21	164	171	58	37	44	48	7	24	16	20	38	18	13	23	22	19
chr14:26798142-26799711	chr14	26798142	26799711	26799135	1	1	0	0	0	0	Tmem254a	1	0	0	0	0	DOWN	-51977	Distal Intergenic	51	19	15	12	7	10	74	52	50	27	34	19	16	6	16	13	5	18	7	6	9	10
chr14:27078030-27079060	chr14	27078030	27079060	27078497	1	1	0	0	0	0	Duxbl1	0	0	0	0	0	ns	-3246	Distal Intergenic	40	13	5	6	4	4	52	40	42	25	13	16	6	15	7	3	2	9	3	4	4	3
chr14:27260510-27261816	chr14	27260510	27261816	27261244	1	0	0	0	1	1	4933413J09Rik	1	1	1	1	0	UP	84212	Intron (Slmap/Slmap, intron 10 of 22)	226	141	11	5	5	16	255	299	196	154	182	161	63	154	9	13	7	2	9	0	17	15
chr14:27489089-27489661	chr14	27489089	27489661	27489447	1	0	0	0	1	1	Pde12	1	1	0	0	0	ns	-115	Promoter (<=1kb)	30	17	7	22	13	11	12	29	44	31	22	10	15	21	11	3	17	27	13	12	14	8
chr14:28636548-28637716	chr14	28636548	28637716	28637182	1	1	0	0	1	1	Erc2	1	0	0	0	0	ns	201555	Intron (Erc2/Erc2, intron 3 of 15)	108	39	7	11	7	15	121	148	91	71	34	57	19	44	11	3	15	7	14	0	15	14
chr14:28768912-28770050	chr14	28768912	28770050	28769934	1	0	0	0	0	1	Erc2	1	0	0	0	0	ns	334307	Intron (Erc2/Erc2, intron 6 of 15)	30	23	2	6	15	10	27	36	28	25	41	34	15	0	0	3	7	5	16	14	9	10
chr14:29229784-29230975	chr14	29229784	29230975	29230379	1	0	0	0	0	0	Wnt5a	1	0	0	0	1	ns	-88279	Intron (Erc2/Erc2, intron 15 of 15)	80	46	21	17	21	5	79	126	73	40	66	43	37	36	16	26	15	19	31	10	7	3
chr14:29621327-29621875	chr14	29621327	29621875	29621593	1	0	0	0	0	1	Lrtm1	1	0	0	0	0	DOWN	-209800	Distal Intergenic	19	13	4	6	9	4	24	6	22	24	0	23	7	21	4	3	10	2	9	8	5	3
chr14:29717057-29717989	chr14	29717057	29717989	29717618	1	0	0	0	0	0	Lrtm1	1	0	0	0	0	DOWN	-113775	Distal Intergenic	25	14	5	11	16	10	26	29	34	7	9	28	10	6	7	3	16	5	27	4	0	20
chr14:29830647-29831608	chr14	29830647	29831608	29831036	1	0	1	1	1	1	Lrtm1	1	0	0	0	0	DOWN	-357	Promoter (<=1kb)	31	14	2	9	16	18	43	54	9	14	25	13	11	6	0	3	7	11	20	12	18	17
chr14:29841874-29842954	chr14	29841874	29842954	29842368	1	0	0	0	1	1	Lrtm1	1	0	0	0	0	DOWN	10975	3' UTR	40	22	12	11	12	12	43	57	36	24	19	38	11	18	20	3	12	9	4	20	15	8
chr14:30678208-30679356	chr14	30678208	30679356	30678741	1	1	1	1	1	1	Selk	1	1	1	0	0	DOWN	-102824	Distal Intergenic	80	29	2	19	4	16	84	105	66	63	31	43	27	12	0	3	24	13	8	0	14	18
chr14:32030638-32031498	chr14	32030638	32031498	32031060	1	0	1	1	1	1	Sema3g	1	0	0	0	0	ns	2	Promoter (<=1kb)	43	26	6	24	19	19	45	50	40	34	22	29	22	27	9	3	32	16	14	24	17	20
chr14:32472529-32473483	chr14	32472529	32473483	32473140	1	0	0	0	1	1	Btd	1	0	0	0	0	DOWN	18898	Intron (Btd/Btd, intron 1 of 3)	50	31	12	13	14	21	64	61	28	43	50	27	18	27	11	13	17	9	17	10	17	24
chr14:34123572-34124640	chr14	34123572	34124640	34124004	1	1	0	0	1	1	Arhgap22	1	1	1	0	0	DOWN	93996	Intron (Arhgap22/Arhgap22, intron 4 of 10)	287	93	10	25	17	23	209	286	381	269	157	105	31	77	13	7	27	23	16	18	21	24
chr14:35258083-35259097	chr14	35258083	35259097	35258681	1	0	0	0	1	1	Bmpr1a	1	0	0	0	1	UP	57051	Intron (Bmpr1a/Bmpr1a, intron 10 of 12)	176	120	9	5	6	11	257	309	87	48	204	166	59	50	11	7	2	7	9	3	7	14
chr14:39719626-39720767	chr14	39719626	39720767	39719841	1	0	0	0	1	0	Nrg3os	0	0	0	0	0	ns	8252	Intron (Nrg3os/Nrg3os, intron 2 of 4)	27	20	6	8	15	13	19	34	28	24	16	28	10	24	9	3	10	5	13	17	17	8
chr14:44688719-44689923	chr14	44688719	44689923	44689301	1	1	0	0	0	0	Ear12	0	0	0	0	0	ns	8750	Distal Intergenic	73	25	17	14	11	10	79	119	64	30	28	27	20	24	20	13	17	11	9	12	7	13
chr14:46083537-46084504	chr14	46083537	46084504	46083936	1	0	0	0	1	1	Fermt2	1	0	0	0	0	UP	65804	Intron (Fermt2/Fermt2, intron 3 of 14)	28	16	2	10	5	5	26	34	33	18	19	15	5	24	4	0	15	5	10	0	7	3
chr14:46149520-46150517	chr14	46149520	46150517	46149982	1	0	0	0	1	1	Fermt2	1	0	0	0	0	UP	-242	Promoter (<=1kb)	32	14	1	12	9	0	46	33	22	26	22	11	0	21	2	0	17	7	6	12	0	0
chr14:46628117-46629196	chr14	46628117	46629196	46628614	1	0	0	0	1	0	Gm1821	1	0	0	0	0	ns	-75087	Distal Intergenic	42	30	9	10	9	7	67	57	20	23	56	30	19	12	7	10	5	14	16	2	9	5
chr14:46843606-46844768	chr14	46843606	46844768	46844130	1	1	0	0	0	0	Gm1821	1	0	0	0	0	ns	140429	Distal Intergenic	56	26	17	11	15	14	66	75	47	32	31	39	5	27	24	10	2	19	10	20	5	22
chr14:46926002-46927152	chr14	46926002	46927152	46926548	1	0	0	0	0	0	Gm15217	1	0	0	0	1	UP	-72650	Distal Intergenic	62	78	15	19	6	9	67	94	44	42	147	118	14	30	9	20	22	15	7	4	7	10
chr14:47095000-47096202	chr14	47095000	47096202	47095564	1	0	0	0	0	1	Bmp4	1	0	0	0	1	UP	-85290	Distal Intergenic	140	121	16	37	22	25	235	211	73	41	210	169	35	68	2	30	41	33	31	12	30	19
chr14:47967258-47968355	chr14	47967258	47968355	47967786	1	1	0	0	1	1	Lgals3	1	1	0	0	0	ns	-25748	Distal Intergenic	84	34	29	26	25	19	86	57	109	81	50	53	7	24	31	26	29	23	31	18	25	13
chr14:47989933-47991018	chr14	47989933	47991018	47990515	1	1	0	0	1	1	Lgals3	1	1	0	0	0	ns	-3019	Distal Intergenic	42	14	13	21	23	15	34	38	45	48	13	9	17	15	18	7	21	20	19	27	19	10
chr14:48808644-48809772	chr14	48808644	48809772	48809200	1	1	1	1	1	1	Gm6498	1	0	0	0	0	UP	-9190	Intron (Peli2/Peli2, intron 2 of 5)	127	55	5	18	25	11	92	94	178	141	53	36	49	80	2	7	24	11	31	18	7	15
chr14:51426676-51428102	chr14	51426676	51428102	51427089	1	1	1	1	1	1	Rpph1	1	0	0	0	0	ns	357	Promoter (<=1kb)	48	19	6	20	23	22	48	33	58	49	31	22	8	12	9	3	17	23	19	26	15	29
chr14:51550508-51551347	chr14	51550508	51551347	51551214	1	0	0	0	1	1	Tmem55b	1	0	0	0	0	ns	-690	Promoter (<=1kb)	32	18	5	7	7	10	27	33	40	27	19	14	23	15	9	0	5	9	9	4	12	8
chr14:52502802-52503764	chr14	52502802	52503764	52503283	1	0	0	0	1	1	Mettl17	1	0	0	0	1	ns	-1233	Promoter (1-2kb)	84	46	10	16	11	7	95	102	94	41	38	41	42	59	9	10	17	14	13	8	5	8
chr14:52898529-52899521	chr14	52898529	52899521	52899176	1	0	0	0	1	1	Rab2b	1	0	0	0	0	ns	-106	Promoter (<=1kb)	43	27	9	17	12	14	35	44	51	40	13	37	14	41	7	10	12	22	13	10	9	18
chr14:54651409-54652439	chr14	54651409	54652439	54652032	1	0	0	0	1	1	Dad1	1	1	1	1	0	ns	221572	Distal Intergenic	110	68	12	19	5	12	129	232	48	29	113	91	27	41	16	7	17	20	3	6	7	17
chr14:54785427-54786519	chr14	54785427	54786519	54785988	1	0	0	0	0	1	Dad1	1	1	1	1	0	ns	87616	Distal Intergenic	34	39	8	8	12	14	40	34	26	33	44	55	37	18	9	7	10	5	16	8	13	15
chr14:56299902-56301234	chr14	56299902	56301234	56300733	1	0	0	0	1	1	Tinf2	1	0	0	0	0	ns	-79	Promoter (<=1kb)	43	22	12	23	26	17	54	50	32	33	16	34	11	27	20	3	15	31	21	30	17	17
chr14:56459582-56460367	chr14	56459582	56460367	56459958	1	0	0	0	1	1	Nynrin	1	0	0	0	1	DOWN	-12993	Distal Intergenic	31	24	7	11	4	14	34	25	39	25	9	25	26	36	7	7	10	11	2	6	17	10
chr14:57935502-57936489	chr14	57935502	57936489	57936092	1	0	0	0	0	1	Cryl1	1	0	0	0	0	DOWN	81228	Intron (Cryl1/Cryl1, intron 5 of 7)	33	16	5	14	10	14	41	36	23	30	9	20	14	18	9	0	22	5	2	18	7	20
chr14:61921393-61921756	chr14	61921393	61921756	61921514	1	0	0	0	1	1	1700109G14Rik	0	0	0	0	0	ns	2657	Intron (1700109G14Rik/1700109G14Rik, intron 2 of 2)	22	20	4	10	8	13	25	21	23	16	13	22	6	36	0	7	10	10	10	5	8	17
chr14:62058744-62059493	chr14	62058744	62059493	62058818	1	1	0	0	1	1	Kpna3	1	0	0	0	0	ns	-34	Promoter (<=1kb)	30	9	7	12	10	3	39	25	24	30	3	13	7	12	7	7	10	14	4	16	2	3
chr14:6240345-6241355	chr14	6240345	6241355	6240834	1	1	0	0	0	1	LOC100861615	1	0	0	0	1	UP	-197	Promoter (<=1kb)	234	111	13	33	16	20	191	266	261	214	150	89	70	133	18	7	35	30	12	20	17	22
chr14:62639796-62641226	chr14	62639796	62641226	62640663	1	0	0	0	1	0	Dleu7	0	0	0	0	0	ns	271153	Distal Intergenic	64	39	20	24	18	22	71	59	78	46	53	52	29	21	24	16	17	31	26	10	17	26
chr14:63383771-63384927	chr14	63383771	63384927	63384364	1	0	0	0	1	1	Ints6	1	1	0	0	0	ns	-4415	Intron (4931440J10Rik/4931440J10Rik, intron 1 of 6)	64	50	6	13	14	16	65	67	78	46	60	53	26	59	2	10	10	16	7	21	19	13
chr14:63784725-63785843	chr14	63784725	63785843	63785155	1	1	0	0	1	0	Fdft1	1	1	0	0	0	UP	11475	Intron (Fdft1/Fdft1, intron 7 of 7)	58	25	10	12	10	10	36	52	76	66	28	25	23	21	20	0	17	7	14	6	12	8
chr14:64874557-64875485	chr14	64874557	64875485	64875110	1	1	0	0	0	1	Prss52	1	0	0	0	0	ns	151951	Intron (Msra/Msra, intron 3 of 10)	37	14	7	10	8	7	27	33	50	38	9	23	7	15	4	10	2	18	13	2	0	13
chr14:65716874-65717425	chr14	65716874	65717425	65717076	1	0	0	0	1	1	Extl3	1	0	0	0	0	UP	-133	Promoter (<=1kb)	21	10	1	9	5	14	20	19	18	23	6	5	6	21	2	0	12	6	9	0	5	23
chr14:66452333-66453396	chr14	66452333	66453396	66452866	1	1	0	0	1	1	Esco2	1	1	0	0	0	DOWN	-60	Promoter (<=1kb)	31	11	5	12	13	7	29	33	33	26	13	19	2	9	7	3	16	7	22	4	9	5
chr14:67627527-67628068	chr14	67627527	67628068	67627840	1	0	0	0	1	1	Bnip3l	1	0	0	0	0	DOWN	-126	Promoter (<=1kb)	26	9	5	12	9	5	32	17	29	22	6	6	11	12	0	10	12	11	14	4	0	10
chr14:67852879-67853896	chr14	67852879	67853896	67853378	1	1	0	0	1	1	Ebf2	1	0	0	0	0	UP	1250	Promoter (1-2kb)	68	28	23	14	10	10	70	56	73	71	25	23	17	47	33	13	16	11	10	10	12	8
chr14:68558692-68559972	chr14	68558692	68559972	68559309	1	1	1	1	1	1	Dock5	1	0	0	0	0	UP	-7680	Distal Intergenic	251	66	16	46	39	37	253	278	264	208	94	94	43	30	11	20	49	42	37	40	25	49
chr14:69854913-69856054	chr14	69854913	69856054	69855425	1	0	0	0	1	0	Nkx3-1	0	0	0	0	0	ns	46677	Distal Intergenic	42	30	4	10	15	11	59	59	24	23	53	46	16	3	4	3	12	8	18	12	12	10
chr14:70085725-70086862	chr14	70085725	70086862	70086309	1	0	0	0	1	1	Mir6950	1	0	0	0	0	UP	-5745	Intron (Loxl2/Loxl2, intron 10 of 13)	39	19	6	17	12	11	28	48	37	40	16	19	11	27	11	0	17	17	18	6	7	14
chr14:70473958-70475329	chr14	70473958	70475329	70474773	1	1	0	0	1	1	Egr3	1	1	1	1	0	DOWN	-2478	Distal Intergenic	1008	55	13	42	20	20	913	1098	999	1018	72	51	19	74	18	7	51	32	29	10	20	20
chr14:70475994-70477235	chr14	70475994	70477235	70476623	1	1	1	1	1	1	Egr3	1	1	1	1	0	DOWN	-628	Promoter (<=1kb)	347	109	4	47	29	12	279	257	491	361	113	66	83	172	4	3	29	65	29	28	5	19
chr14:70870625-70871758	chr14	70870625	70871758	70871127	1	1	0	0	1	1	Phyhip	1	0	0	0	0	ns	13804	Distal Intergenic	95	11	18	30	19	19	84	140	86	69	19	6	12	3	16	20	45	14	16	21	13	24
chr14:73398972-73399785	chr14	73398972	73399785	73399229	1	1	0	0	1	0	Gm9199	1	0	0	0	0	ns	-26180	Distal Intergenic	47	10	9	14	8	16	27	57	56	47	9	10	11	9	2	16	17	11	12	4	17	15
chr14:73783476-73784580	chr14	73783476	73784580	73784074	1	0	0	0	1	1	Itm2b	1	0	0	0	1	DOWN	1004	Promoter (1-2kb)	53	26	6	12	15	4	66	36	67	43	31	24	20	27	9	3	17	7	12	18	7	0
chr14:74447733-74448866	chr14	74447733	74448866	74448372	1	0	0	0	1	1	4933402J15Rik	0	0	0	0	0	ns	-306961	Distal Intergenic	46	33	7	17	4	14	50	57	41	34	28	39	25	36	11	3	24	9	6	2	15	13
chr14:75222304-75223115	chr14	75222304	75223115	75222719	1	0	0	0	1	1	Esd	1	0	0	0	0	UP	90616	Intron (Lrch1/Lrch1, intron 15 of 18)	29	12	6	6	7	7	27	13	44	31	0	30	15	3	2	10	2	9	11	2	8	6
chr14:75312957-75314163	chr14	75312957	75314163	75313544	1	0	0	0	1	1	Lrch1	1	0	0	0	1	UP	34140	Intron (Lrch1/Lrch1, intron 18 of 18)	143	103	8	11	23	20	222	255	54	38	163	157	35	56	13	3	10	11	22	24	17	22
chr14:7589378-7590419	chr14	7589378	7590419	7589873	1	1	0	0	0	0	Gm10406	1	0	0	0	1	ns	270090	Distal Intergenic	216	73	14	29	18	17	194	220	231	216	100	57	42	89	11	16	30	27	22	14	18	15
chr14:76717894-76719093	chr14	76717894	76719093	76718463	1	0	0	0	0	1	Tsc22d1	1	0	0	0	0	DOWN	-97164	Distal Intergenic	34	38	5	17	10	13	45	36	25	27	41	52	25	33	7	3	22	11	9	10	17	8
chr14:20819256-20820201	chr14	20819256	20820201	20819822	0	0	1	0	1	0	Gng2	1	0	0	0	0	DOWN	-23351	Distal Intergenic	22	11	13	32	56	46	32	2	26	26	25	10	1	6	22	3	34	30	66	45	64	27
chr14:77022073-77023194	chr14	77022073	77023194	77022624	1	0	0	0	1	1	1700108F19Rik	0	0	0	0	0	ns	-54750	Distal Intergenic	60	41	20	23	22	13	75	67	49	48	47	38	28	47	13	26	17	28	33	10	8	17
chr14:77186896-77187973	chr14	77186896	77187973	77187506	1	1	0	0	1	1	1700108F19Rik	0	0	0	0	0	ns	110132	Distal Intergenic	83	12	13	18	11	15	118	117	64	31	16	4	17	9	16	10	26	10	16	6	17	13
chr14:79132471-79133387	chr14	79132471	79133387	79132707	1	1	0	0	1	1	Dgkh	1	0	0	0	0	ns	-7811	Distal Intergenic	150	69	17	19	15	16	176	184	133	104	78	51	20	124	7	26	22	16	24	6	5	26
chr14:7937660-7938809	chr14	7937660	7938809	7938197	1	1	0	0	0	0	Gm3696	1	0	0	0	0	UP	-226	Promoter (<=1kb)	113	57	12	12	11	8	108	138	109	97	66	60	28	74	11	13	12	11	10	12	2	13
chr14:79534418-79535588	chr14	79534418	79535588	79534995	1	0	0	0	1	1	Zfp957	1	0	0	0	0	ns	112179	Intron (Vwa8/Vwa8, intron 37 of 44)	46	37	6	9	12	9	70	65	28	17	66	58	18	6	11	0	7	11	9	14	9	8
chr14:79951548-79952507	chr14	79951548	79952507	79951982	1	1	0	0	1	1	Sugt1	1	1	1	0	0	ns	-35515	Intron (Elf1/Elf1, intron 2 of 8)	105	31	2	9	6	17	132	155	67	62	41	25	24	33	4	0	11	7	7	4	20	13
chr14:8006787-8007976	chr14	8006787	8007976	8007382	1	1	0	0	0	0	Gm3696	1	0	0	0	0	UP	-69411	Distal Intergenic	109	50	33	25	13	8	110	138	102	83	53	48	31	65	22	43	26	23	18	8	5	10
chr14:8076968-8078055	chr14	8076968	8078055	8077499	1	1	0	0	0	0	Gm5797	0	0	0	0	0	ns	87410	Distal Intergenic	38	11	11	15	9	6	44	42	36	29	6	13	12	12	9	13	17	13	7	10	2	10
chr14:8490929-8492002	chr14	8490929	8492002	8491453	1	1	0	0	0	0	Gm3558	1	0	0	0	0	UP	-90373	Distal Intergenic	45	20	9	10	11	8	40	40	51	46	19	18	16	24	2	16	12	8	13	8	7	8
chr14:8641850-8642844	chr14	8641850	8642844	8642319	1	0	0	0	1	1	Flnb	1	0	0	0	1	UP	-8151	Distal Intergenic	47	36	6	5	10	9	57	46	44	40	47	55	16	24	11	0	5	5	16	4	5	12
chr14:93938676-93939411	chr14	93938676	93939411	93938918	1	0	0	0	0	1	Pcdh9	1	0	0	0	0	DOWN	350970	Intron (Pcdh9/Pcdh9, intron 2 of 3)	20	13	1	8	5	5	26	27	14	11	6	22	14	9	2	0	10	5	4	6	2	8
chr14:94942611-94943139	chr14	94942611	94943139	94942783	1	0	0	0	1	0	Pcdh9	1	0	0	0	0	DOWN	-652895	Distal Intergenic	13	13	1	7	1	3	16	11	11	10	16	8	7	18	2	0	9	5	0	2	2	3
chr14:98231836-98232989	chr14	98231836	98232989	98232532	1	0	0	0	0	1	Dach1	1	0	0	0	0	UP	336452	Intron (Dach1/Dach1, intron 4 of 11)	38	39	10	15	8	14	43	52	22	32	44	49	25	36	9	10	19	11	14	2	15	12
chr15:100381844-100382778	chr15	100381844	100382778	100382119	1	0	0	0	1	1	Tfcp2	1	0	0	0	0	DOWN	320	Promoter (<=1kb)	35	21	7	40	15	19	35	27	44	31	25	28	10	18	13	0	33	47	13	16	22	15
chr15:100444937-100445981	chr15	100444937	100445981	100445714	1	0	0	0	1	1	C330013E15Rik	1	0	0	0	0	ns	-173	Promoter (<=1kb)	37	18	9	4	12	11	44	25	45	30	13	20	17	18	11	7	5	2	13	10	2	20
chr15:101096479-101097805	chr15	101096479	101097805	101097274	1	1	0	0	1	1	Nr4a1	1	1	1	0	0	UP	-2	Promoter (<=1kb)	208	25	20	29	20	28	155	186	269	220	25	22	14	36	29	10	22	36	22	18	32	23
chr15:102235557-102237069	chr15	102235557	102237069	102236162	1	0	0	0	1	1	Sp1	1	1	0	0	0	DOWN	-584	Promoter (<=1kb)	97	59	22	14	11	13	85	98	121	81	72	71	32	59	31	13	10	17	7	14	5	20
chr15:102347869-102349408	chr15	102347869	102349408	102348508	1	1	0	0	1	1	Tarbp2	1	1	1	1	0	ns	-114	Promoter (<=1kb)	86	31	22	22	23	19	91	88	99	62	19	42	20	41	20	23	23	20	24	22	15	23
chr15:102843862-102844953	chr15	102843862	102844953	102844376	1	0	0	0	1	1	Hoxc5	1	0	0	0	0	UP	-62	Promoter (<=1kb)	77	72	10	6	10	7	74	84	84	66	78	82	41	86	13	7	7	5	10	10	0	13
chr15:103102425-103103662	chr15	103102425	103103662	103103214	1	1	0	0	0	1	Copz1	1	0	0	0	0	ns	-134	Promoter (<=1kb)	34	13	9	22	15	18	34	48	31	22	19	13	7	12	7	10	19	25	21	8	7	28
chr15:11328966-11330357	chr15	11328966	11330357	11329691	1	1	0	0	1	1	Tars	1	1	1	0	0	UP	-278	Promoter (<=1kb)	229	18	25	35	24	23	222	266	229	196	22	20	12	15	27	23	35	35	31	16	28	18
chr15:12040597-12041880	chr15	12040597	12041880	12041083	1	0	0	0	1	1	Zfr	1	0	0	0	0	UP	-6522	Distal Intergenic	71	59	18	27	19	28	87	107	41	48	85	95	8	47	16	20	23	30	10	28	17	38
chr15:12646325-12647502	chr15	12646325	12647502	12646901	1	1	0	0	1	1	6030458C11Rik	1	0	0	0	1	DOWN	107511	Distal Intergenic	54	12	13	11	8	14	68	67	43	35	22	11	9	3	18	7	15	6	9	6	12	15
chr15:15156969-15159186	chr15	15156969	15159186	15157942	1	0	1	1	0	0	Cdh9	1	0	0	0	0	ns	-1549913	Distal Intergenic	45	41	8	20	26	23	26	52	50	49	41	32	55	33	9	7	15	25	27	24	28	18
chr15:20244013-20246278	chr15	20244013	20246278	20245810	1	0	0	0	0	0	Acot10	1	0	0	0	0	UP	350695	Distal Intergenic	50	41	15	27	21	33	66	42	56	33	31	63	36	33	13	16	24	30	29	12	24	41
chr15:24850578-24851643	chr15	24850578	24851643	24851081	1	0	0	0	1	1	Basp1	1	0	0	0	0	UP	492438	Distal Intergenic	62	42	4	7	12	7	69	94	54	27	53	53	29	30	7	0	6	7	9	14	4	10
chr15:26647841-26649141	chr15	26647841	26649141	26648431	1	0	0	0	0	1	Fbxl7	1	0	0	0	0	UP	176888	Intron (Fbxl7/Fbxl7, intron 2 of 3)	107	64	12	11	17	22	135	171	65	55	94	75	23	62	11	13	16	5	17	16	11	33
chr15:27270814-27272199	chr15	27270814	27272199	27271690	1	1	0	0	1	1	Mir297-1	1	0	0	0	0	ns	95814	Distal Intergenic	113	30	21	28	19	21	82	86	171	112	22	37	27	33	38	3	24	32	28	10	22	20
chr15:27466079-27467282	chr15	27466079	27467282	27466628	1	1	1	1	1	1	Mir7117	1	0	0	0	0	ns	-34620	Intron (Ank/Ank, intron 1 of 11)	69	19	4	15	22	15	76	63	79	57	28	14	16	18	0	7	15	14	24	20	19	10
chr15:27921400-27922674	chr15	27921400	27922674	27922073	1	0	0	0	1	1	Trio	1	0	0	0	0	DOWN	33530	Intron (Trio/Trio, intron 56 of 56)	124	55	7	17	14	14	231	180	43	38	63	103	19	33	7	7	15	18	11	16	13	15
chr15:27955553-27956267	chr15	27955553	27956267	27955771	1	0	0	0	1	1	Trio	1	0	0	0	0	DOWN	-168	Promoter (<=1kb)	23	14	2	10	9	9	27	21	25	17	13	16	8	18	4	0	12	7	18	0	7	10
chr15:28062703-28063857	chr15	28062703	28063857	28063231	1	0	0	0	1	1	Dnah5	1	0	0	0	0	ns	-70289	Distal Intergenic	52	35	7	13	5	9	58	73	49	24	53	34	19	30	13	0	15	10	6	4	9	9
chr15:32362251-32363436	chr15	32362251	32363436	32362764	1	0	0	0	1	1	Sema5a	1	0	0	0	0	DOWN	188197	Intron (Sema5a/Sema5a, intron 3 of 22)	98	59	13	11	10	10	95	138	84	74	66	67	52	47	22	3	10	11	9	10	5	14
chr15:33179258-33181243	chr15	33179258	33181243	33180099	1	0	0	0	1	1	1700084J12Rik	1	0	0	0	0	ns	155595	Intron (Cpq/Cpq, intron 3 of 7)	66	43	16	9	21	17	76	113	36	37	53	75	20	21	18	13	7	11	18	24	14	20
chr15:33264962-33265979	chr15	33264962	33265979	33265519	1	0	0	0	1	1	1700084J12Rik	1	0	0	0	0	ns	70175	Intron (Cpq/Cpq, intron 4 of 7)	32	27	5	9	9	14	48	46	10	24	47	41	8	12	7	3	9	9	13	5	14	13
chr15:34422289-34423855	chr15	34422289	34423855	34423190	1	1	0	0	1	1	Hrsp12	1	0	0	0	1	DOWN	1811	Promoter (1-2kb)	89	16	10	10	25	10	86	84	108	78	6	25	29	0	13	7	12	8	28	22	11	9
chr15:35013139-35014252	chr15	35013139	35014252	35013650	1	0	0	0	1	1	Stk3	1	0	0	0	0	DOWN	71911	Intron (Stk3/Stk3, intron 7 of 10)	57	32	11	12	16	12	85	77	44	21	41	38	18	27	11	10	17	7	13	18	5	19
chr15:35844818-35845910	chr15	35844818	35845910	35845318	1	1	0	0	1	1	Cox6c	1	0	0	0	0	DOWN	22683	Intron (Vps13b/Vps13b, intron 57 of 61)	104	29	12	18	11	15	130	138	75	72	38	25	22	30	20	3	13	23	16	6	12	17
chr15:36211585-36212456	chr15	36211585	36212456	36212021	1	1	0	0	1	1	Rnf19a	1	1	1	1	0	UP	881	Promoter (<=1kb)	41	16	12	8	8	5	62	48	37	16	22	23	11	6	7	16	10	5	12	4	5	5
chr15:3945185-3946380	chr15	3945185	3946380	3945859	1	1	0	0	1	1	AW549877	1	0	0	0	0	DOWN	-107	Promoter (<=1kb)	80	21	20	15	13	7	81	105	68	64	16	24	19	24	13	26	22	8	16	10	4	10
chr15:39671866-39672867	chr15	39671866	39672867	39672317	1	0	0	0	1	1	Dpys	1	0	0	0	0	ns	16699	Intron (Dpys/Dpys, intron 6 of 9)	43	27	9	8	8	10	35	42	59	33	31	24	34	15	7	10	12	3	11	4	12	8
chr15:3976872-3978061	chr15	3976872	3978061	3977441	1	0	0	0	1	1	BC037032	1	0	0	0	0	DOWN	-35	Promoter (<=1kb)	83	48	26	19	17	18	81	90	87	72	47	58	28	56	16	36	17	20	18	16	26	10
chr15:41662277-41662628	chr15	41662277	41662628	41662330	1	0	0	0	1	1	Abra	1	0	0	0	0	UP	38936	Intron (Oxr1/Oxr1, intron 11 of 16)	13	13	0	3	1	5	20	8	15	8	9	15	8	18	0	0	0	5	2	0	0	10
chr15:43552015-43553198	chr15	43552015	43553198	43552632	1	1	0	0	1	1	Tmem74	1	0	0	0	0	ns	148943	Distal Intergenic	340	142	16	9	10	25	254	289	449	365	175	143	69	181	22	10	7	11	9	10	20	29
chr15:44007248-44008349	chr15	44007248	44008349	44007777	1	0	0	0	0	1	Trhr	1	0	0	0	0	ns	-19903	Distal Intergenic	46	30	4	4	13	11	51	61	31	39	50	32	20	18	7	0	7	0	9	16	12	10
chr15:46911590-46912633	chr15	46911590	46912633	46912304	1	0	0	0	0	0	4930548G14Rik	0	0	0	0	0	ns	457454	Distal Intergenic	22	30	2	5	4	9	29	4	36	17	31	38	22	27	4	0	7	3	4	4	5	13
chr15:48491890-48493137	chr15	48491890	48493137	48492943	1	0	0	0	0	0	Csmd3	1	0	0	0	0	UP	130592	Intron (Csmd3/Csmd3, intron 69 of 70)	30	24	6	16	7	24	36	17	33	31	25	18	38	12	11	0	24	7	9	4	20	28
chr15:50311061-50312301	chr15	50311061	50312301	50311687	1	0	0	0	1	1	Mir1907	1	0	0	0	0	ns	408973	Distal Intergenic	88	62	10	6	15	19	105	102	88	53	81	71	31	65	4	16	7	5	16	13	22	15
chr15:51697498-51698714	chr15	51697498	51698714	51698155	1	0	0	0	1	0	Eif3h	1	1	1	0	0	UP	-1148	Promoter (1-2kb)	104	54	20	17	32	14	65	84	143	121	85	65	20	44	20	20	24	9	24	40	17	10
chr15:51720804-51721193	chr15	51720804	51721193	51720976	1	0	0	0	1	0	Utp23	1	0	0	0	0	UP	11990	Distal Intergenic	16	22	2	6	10	8	16	17	19	9	25	36	6	18	4	0	6	5	7	13	7	8
chr15:5193855-5195370	chr15	5193855	5195370	5194742	1	1	0	0	1	1	Ptger4	1	0	0	0	0	UP	-555	Promoter (<=1kb)	119	46	22	21	19	17	115	144	99	114	56	41	25	59	44	0	19	22	26	12	12	22
chr15:53055781-53056683	chr15	53055781	53056683	53056089	1	0	0	0	1	0	Ext1	1	0	0	0	0	UP	121649	Intron (Ext1/Ext1, intron 10 of 10)	33	44	9	12	19	13	29	33	37	30	63	47	15	50	7	10	15	9	36	2	11	15
chr15:54166516-54167488	chr15	54166516	54167488	54167056	1	0	0	0	1	1	Tnfrsf11b	1	0	0	0	1	UP	-57017	Distal Intergenic	38	32	8	12	10	14	41	34	34	39	53	29	17	27	9	7	10	14	14	6	18	10
chr15:54685262-54686623	chr15	54685262	54686623	54686072	1	0	0	0	0	1	Enpp2	1	0	0	0	0	DOWN	65629	Intron (Enpp2/Enpp2, intron 6 of 25)	66	34	17	24	22	32	84	80	64	35	44	42	20	27	18	16	24	23	18	26	26	37
chr15:55688320-55689424	chr15	55688320	55689424	55688767	1	0	0	0	0	0	Sntb1	1	0	0	0	0	DOWN	49737	Intron (Sntb1/Sntb1, intron 6 of 6)	46	26	10	14	22	14	46	50	54	34	34	28	31	9	9	10	13	14	7	37	7	20
chr15:56573168-56574245	chr15	56573168	56574245	56573687	1	0	0	0	0	1	Has2	1	1	0	0	0	UP	-47586	Distal Intergenic	34	41	9	18	7	15	52	44	14	23	56	53	18	33	7	10	15	20	4	10	15	15
chr15:56672720-56673638	chr15	56672720	56673638	56673129	1	0	0	0	0	1	Has2	1	1	0	0	0	UP	-147028	Distal Intergenic	28	14	4	9	6	15	35	38	29	6	28	19	3	3	7	0	10	7	7	4	12	17
chr15:57589053-57590037	chr15	57589053	57590037	57589565	1	0	0	0	1	1	Zhx2	1	1	0	0	0	DOWN	63344	Intron (Zhx2/Zhx2, intron 1 of 3)	59	43	20	13	10	9	76	56	47	55	47	53	24	47	9	30	10	16	10	9	15	3
chr15:57907635-57908850	chr15	57907635	57908850	57908183	1	1	0	0	1	1	Zhx1	1	0	0	0	0	DOWN	-120	Promoter (<=1kb)	83	29	26	13	13	11	85	65	88	91	28	33	18	36	16	36	15	11	9	16	14	8
chr15:58210154-58211334	chr15	58210154	58211334	58210802	1	1	0	0	1	1	Anxa13	1	0	0	0	0	ns	10027	Intron (Anxa13/Anxa13, intron 8 of 8)	265	50	28	21	22	12	230	297	310	222	56	60	19	65	20	36	22	20	26	18	9	15
chr15:59590628-59592039	chr15	59590628	59592039	59591357	1	1	1	1	1	1	Gm19510	1	1	1	0	0	UP	35157	Distal Intergenic	539	193	16	45	57	34	562	615	557	420	251	188	104	228	31	0	43	47	67	46	31	36
chr15:59965831-59967096	chr15	59965831	59967096	59966492	1	0	0	0	0	1	4933412E24Rik	0	0	0	0	0	ns	-118319	Distal Intergenic	59	32	8	11	13	12	83	67	44	39	44	52	3	27	2	13	12	9	10	16	9	14
chr15:60523828-60524893	chr15	60523828	60524893	60524459	1	0	0	0	1	1	9930014A18Rik	1	0	0	0	1	UP	-130060	Distal Intergenic	61	44	17	13	9	5	84	79	45	35	53	75	18	30	11	23	12	13	13	5	5	5
chr15:61625853-61626843	chr15	61625853	61626843	61626584	1	0	0	0	0	0	D030024E09Rik	1	0	0	0	0	ns	-20578	Distal Intergenic	32	21	8	18	16	10	28	38	34	25	31	11	16	24	13	3	12	23	9	22	9	10
chr15:62092668-62093782	chr15	62092668	62093782	62093286	1	1	0	0	1	1	H2afy3	1	0	0	0	0	DOWN	-42280	Distal Intergenic	94	47	26	12	14	8	93	98	103	81	56	48	25	56	35	16	12	11	16	12	2	13
chr15:62228382-62229336	chr15	62228382	62229336	62228896	1	1	0	0	0	1	H2afy3	1	0	0	0	0	DOWN	-177890	Distal Intergenic	84	10	13	13	7	18	111	84	68	69	6	14	11	6	13	13	17	9	4	10	33	3
chr15:62415161-62416281	chr15	62415161	62416281	62415716	1	0	0	0	1	1	H2afy3	1	0	0	0	0	DOWN	-364710	Distal Intergenic	115	68	17	5	10	18	122	132	134	70	94	66	31	80	20	13	1	9	7	12	22	14
chr15:62751920-62753102	chr15	62751920	62753102	62752488	1	0	0	0	1	1	Gm20740	1	0	0	0	0	ns	558675	Distal Intergenic	54	51	16	22	8	8	66	56	36	57	50	60	31	62	11	20	19	25	7	8	11	5
chr15:63348511-63349761	chr15	63348511	63349761	63349111	1	1	0	0	1	1	Gm20740	1	0	0	0	0	ns	-37948	Distal Intergenic	85	31	6	16	14	16	110	136	44	47	50	39	17	15	4	7	17	15	18	10	12	19
chr15:63384747-63386071	chr15	63384747	63386071	63385414	1	0	0	0	1	1	Gm20740	1	0	0	0	0	ns	-74251	Distal Intergenic	155	164	42	20	10	9	167	188	155	109	207	193	57	198	40	43	21	18	7	12	2	15
chr15:64453178-64454036	chr15	64453178	64454036	64453482	1	1	0	0	1	1	Asap1	1	0	0	0	0	DOWN	-239001	Distal Intergenic	38	8	8	17	17	16	29	31	57	32	6	11	11	3	9	7	22	11	18	16	12	19
chr15:65699418-65700596	chr15	65699418	65700596	65699875	1	0	1	1	0	1	Oc90	1	1	0	0	0	ns	43974	Intron (Efr3a/Efr3a, intron 22 of 22)	50	29	4	19	16	16	81	67	27	23	34	43	16	21	7	0	12	25	13	18	12	19
chr15:67299165-67300418	chr15	67299165	67300418	67299736	1	1	0	0	1	1	1700012I11Rik	1	0	0	0	0	ns	241406	Distal Intergenic	169	76	19	16	12	19	178	249	135	113	116	82	32	74	11	26	22	10	11	12	18	20
chr15:68757796-68758849	chr15	68757796	68758849	68758241	1	1	0	0	0	1	Khdrbs3	1	0	0	0	0	UP	-608	Promoter (<=1kb)	49	21	9	13	9	10	43	54	54	41	13	20	20	27	11	7	7	18	13	4	15	5
chr15:73009050-73010125	chr15	73009050	73010125	73009567	1	1	0	0	1	1	Ago2	1	1	1	0	0	UP	5810	Intron (Ago2/Ago2, intron 18 of 18)	59	27	7	18	21	11	57	56	59	61	28	22	16	41	7	7	10	26	24	18	13	9
chr15:73493900-73494994	chr15	73493900	73494994	73494480	1	1	0	0	1	1	Slc45a4	1	1	1	1	0	UP	-39306	Distal Intergenic	257	86	12	15	25	19	274	243	288	220	119	122	42	59	11	13	12	17	29	20	15	22
chr15:74503197-74504528	chr15	74503197	74504528	74503939	1	1	1	1	1	1	Arc	1	1	1	1	0	UP	-939	Promoter (<=1kb)	468	165	23	57	66	36	408	408	572	484	210	169	85	195	22	23	54	59	50	81	44	27
chr15:74508986-74510325	chr15	74508986	74510325	74509699	1	1	1	1	1	1	Arc	1	1	1	1	0	UP	-6699	Distal Intergenic	224	48	20	44	37	31	170	222	267	237	56	67	15	53	13	26	47	40	49	25	27	35
chr15:74753487-74754448	chr15	74753487	74754448	74754053	1	0	0	0	1	1	Ly6e	1	0	0	0	0	DOWN	-31427	Distal Intergenic	37	41	9	24	15	16	45	31	42	29	38	65	19	38	7	10	12	36	20	10	7	24
chr15:74799739-74800698	chr15	74799739	74800698	74800282	1	0	0	0	1	0	Ly6i	0	0	0	0	0	ns	13578	Distal Intergenic	40	18	12	7	11	10	33	38	43	42	19	18	5	27	13	10	7	7	13	8	7	12
chr15:75022937-75023985	chr15	75022937	75023985	75023515	1	0	0	0	1	0	Ly6f	0	0	0	0	0	ns	-75335	Distal Intergenic	42	30	12	15	16	11	43	67	31	27	50	34	15	21	4	20	15	14	21	10	12	10
chr15:75051811-75052930	chr15	75051811	75052930	75052362	1	0	0	0	0	0	Ly6f	0	0	0	0	0	ns	-46488	Distal Intergenic	35	23	8	13	5	8	50	40	22	27	34	30	8	18	16	0	10	16	9	0	7	8
chr15:75648588-75649701	chr15	75648588	75649701	75649129	1	1	0	0	1	1	Zc3h3	1	0	0	0	0	ns	23209	Intron (Zc3h3/Zc3h3, intron 9 of 11)	40	16	9	10	22	15	43	59	27	29	16	27	8	9	7	10	10	9	26	17	12	17
chr15:76469985-76470960	chr15	76469985	76470960	76470482	1	0	0	0	1	1	Tonsl	1	0	0	0	0	DOWN	-123	Promoter (<=1kb)	39	20	12	23	17	7	48	29	35	41	19	36	9	15	16	7	27	18	11	22	2	12
chr15:76867106-76868675	chr15	76867106	76868675	76867992	1	1	1	1	1	1	Apol6	1	1	1	0	0	UP	-7713	Intron (Mb/Mb, intron 3 of 3)	87	35	10	29	38	23	109	94	70	71	34	34	19	53	16	3	35	23	38	38	14	31
chr15:77044444-77045622	chr15	77044444	77045622	77045061	1	0	0	0	1	1	Rbfox2	1	0	0	0	0	ns	92422	Intron (Rbfox2/Rbfox2, intron 12 of 13)	50	29	8	13	10	11	65	56	43	34	34	57	9	12	9	7	18	7	8	11	7	15
chr15:77087499-77088849	chr15	77087499	77088849	77088234	1	0	0	0	1	1	Rbfox2	1	0	0	0	0	ns	49249	Intron (Rbfox2/Rbfox2, intron 13 of 13)	222	106	20	18	22	22	328	337	126	95	163	136	34	89	13	26	22	13	20	24	27	17
chr15:77628693-77630038	chr15	77628693	77630038	77629336	1	1	0	0	1	1	Myh9	1	0	0	0	1	UP	43269	Intron (Myh9/Myh9, intron 38 of 40)	344	118	23	24	16	22	452	473	256	194	179	157	46	89	20	26	15	33	19	13	17	26
chr15:77630526-77631808	chr15	77630526	77631808	77631127	1	1	0	0	1	1	Myh9	1	0	0	0	1	UP	41478	Intron (Myh9/Myh9, intron 38 of 40)	240	89	47	24	56	35	196	261	267	233	97	113	37	107	31	62	18	30	37	74	38	32
chr15:77645877-77647252	chr15	77645877	77647252	77646599	1	0	0	0	1	1	Myh9	1	0	0	0	1	UP	26006	Intron (Myh9/Myh9, intron 40 of 40)	254	186	48	20	34	24	340	422	135	119	285	235	77	145	24	72	15	25	20	47	18	29
chr15:77672133-77673884	chr15	77672133	77673884	77673091	1	1	0	0	1	1	Myh9	1	0	0	0	1	UP	-486	Promoter (<=1kb)	422	169	60	19	18	15	416	506	402	363	194	183	122	175	60	59	24	14	11	24	12	18
chr15:77734990-77736482	chr15	77734990	77736482	77735916	1	1	0	0	1	1	Txn2	1	0	0	0	0	UP	23508	Distal Intergenic	333	154	31	39	48	30	387	406	295	242	197	189	72	157	18	43	29	49	36	59	22	37
chr15:78636927-78638014	chr15	78636927	78638014	78637434	1	1	0	0	1	1	Card10	1	0	0	0	1	DOWN	-3962	Distal Intergenic	49	14	11	14	15	19	52	42	50	49	16	22	9	6	9	13	7	20	24	6	5	33
chr15:78706661-78708021	chr15	78706661	78708021	78707592	1	1	0	0	1	1	Gga1	1	1	1	0	0	UP	-27	Promoter (<=1kb)	517	258	8	24	14	10	438	458	641	529	207	278	166	379	13	3	17	30	16	12	7	13
chr15:79158425-79158927	chr15	79158425	79158927	79158726	1	0	1	1	1	1	Pla2g6	1	1	1	1	0	UP	75	Promoter (<=1kb)	20	12	0	8	12	8	12	19	28	18	6	11	1	27	0	0	7	9	3	21	12	4
chr15:79571211-79572388	chr15	79571211	79572388	79571833	1	0	0	0	1	1	Sun2	1	1	1	1	0	UP	1133	Promoter (1-2kb)	77	50	14	32	28	22	96	80	76	55	78	53	19	47	11	16	32	31	26	30	33	10
chr15:79913316-79914355	chr15	79913316	79914355	79913898	1	0	0	0	1	1	Rpl3	1	1	1	0	0	UP	-62	Promoter (<=1kb)	31	15	6	23	7	12	24	38	35	26	16	18	12	12	9	3	22	23	11	2	5	18
chr15:80085081-80087030	chr15	80085081	80087030	80086507	1	1	0	0	1	1	Atf4	1	1	1	1	0	UP	894	Promoter (<=1kb)	57	23	19	45	27	24	62	75	54	35	19	37	15	21	31	7	51	39	27	26	27	20
chr15:80464805-80465680	chr15	80464805	80465680	80465186	1	1	0	0	1	1	Mir6957	0	0	0	0	0	ns	-11316	Intron (Grap2/Grap2, intron 3 of 7)	42	12	6	9	8	10	37	44	54	32	6	18	8	15	11	0	7	11	7	8	7	13
chr15:80540752-80541957	chr15	80540752	80541957	80541123	1	0	0	0	1	1	Tnrc6b	1	0	0	0	1	DOWN	-619	Promoter (<=1kb)	37	24	5	12	15	8	49	36	45	14	22	32	7	33	9	0	10	14	22	8	9	6
chr15:81020792-81021866	chr15	81020792	81021866	81021866	1	1	0	0	1	1	4930483J18Rik	0	0	0	0	0	ns	584	Promoter (<=1kb)	41	15	8	9	10	9	35	40	48	39	13	23	3	21	16	0	7	11	10	10	13	5
chr15:81354187-81354975	chr15	81354187	81354975	81354492	1	1	0	0	1	1	Rbx1	1	0	0	0	0	ns	57747	Distal Intergenic	66	24	17	4	7	9	86	73	58	45	28	38	15	15	11	23	2	5	11	2	9	8
chr15:83045755-83046932	chr15	83045755	83046932	83046435	1	0	0	0	1	1	A4galt	1	0	0	0	0	DOWN	35769	Distal Intergenic	32	14	8	17	16	18	36	36	29	27	9	13	10	21	9	7	13	20	13	19	22	13
chr15:83365717-83366662	chr15	83365717	83366662	83366140	1	0	0	0	1	0	Bik	1	0	0	0	0	ns	8849	Intron (Bik/Bik, intron 1 of 4)	32	15	8	16	20	10	35	29	32	32	13	19	6	21	13	3	18	14	21	18	7	13
chr15:84872473-84873878	chr15	84872473	84873878	84873147	1	0	1	1	1	1	Fam118a	1	0	0	0	1	UP	5656	Intron (Fam118a/Fam118a, intron 1 of 8)	418	296	18	51	33	36	423	498	427	321	366	303	140	373	13	23	47	55	29	36	39	32
chr15:85471685-85472763	chr15	85471685	85472763	85472154	1	1	0	0	1	1	Wnt7b	1	1	1	0	0	ns	-59903	Distal Intergenic	85	30	25	13	19	18	98	92	82	66	28	34	23	33	24	26	17	9	24	13	7	28
chr15:91307750-91308574	chr15	91307750	91308574	91308413	1	0	0	0	1	1	Slc2a13	1	0	0	0	0	ns	95279	Intron (Slc2a13/Slc2a13, intron 7 of 9)	20	15	4	11	15	12	17	23	22	18	19	29	11	0	4	3	12	9	7	22	9	14
chr15:93167484-93168607	chr15	93167484	93168607	93168087	1	1	0	0	1	1	Yaf2	1	0	0	0	0	ns	-721	Promoter (<=1kb)	254	121	27	23	15	16	222	263	296	233	138	105	83	157	18	36	23	23	9	20	13	19
chr15:95200650-95201834	chr15	95200650	95201834	95201315	1	1	0	0	0	0	Nell2	1	0	0	0	0	UP	157822	Intron (Nell2/Nell2, intron 8 of 20)	121	44	19	26	10	22	174	172	74	64	60	62	14	38	27	10	22	30	9	10	18	26
chr15:96932927-96934027	chr15	96932927	96934027	96933488	1	1	0	0	1	1	Slc38a4	1	0	0	0	1	DOWN	-47101	Distal Intergenic	68	16	19	13	16	12	65	79	67	61	22	22	9	9	7	30	22	3	13	19	9	14
chr15:97077966-97078837	chr15	97077966	97078837	97078342	1	1	0	0	1	1	Amigo2	1	0	0	0	0	ns	-624	Promoter (<=1kb)	27	2	4	13	9	15	34	25	23	25	0	4	1	3	0	7	12	14	11	6	5	24
chr15:98860045-98861246	chr15	98860045	98861246	98860661	1	1	0	0	1	1	Tuba1c	1	1	1	0	0	UP	340	Promoter (<=1kb)	56	22	19	36	8	18	46	69	58	47	13	23	14	38	38	0	45	27	12	4	17	18
chr15:99163047-99164035	chr15	99163047	99164035	99163598	1	0	0	0	1	1	Fmnl3	1	1	1	0	0	DOWN	37299	Intron (Fmnl3/Fmnl3, intron 23 of 26)	36	19	8	17	15	18	25	27	62	30	22	24	16	12	13	3	22	11	13	16	13	23
chr15:99164442-99165944	chr15	99164442	99165944	99165232	1	1	0	0	1	1	Fmnl3	1	1	1	0	0	DOWN	35665	Intron (Fmnl3/Fmnl3, intron 23 of 26)	526	34	14	33	24	22	407	443	652	602	38	47	29	21	7	20	22	43	20	27	12	31
chr15:99649929-99651279	chr15	99649929	99651279	99650617	1	1	0	0	0	1	Cers5	1	1	1	0	0	UP	-47671	Intron (Lima1/Lima1, intron 8 of 10)	382	127	37	35	33	30	299	360	434	431	157	131	53	166	24	49	29	41	27	38	33	26
chr15:99676742-99678428	chr15	99676742	99678428	99677838	1	0	0	0	1	1	Lima1	1	1	1	0	0	UP	28049	Intron (Lima1/Lima1, intron 10 of 10)	102	80	26	17	9	16	129	142	60	74	122	96	44	56	29	23	29	5	7	10	9	23
chr15:99852927-99854076	chr15	99852927	99854076	99853449	1	1	0	0	1	1	Dip2b	1	0	0	0	0	DOWN	-15645	Distal Intergenic	134	76	17	13	11	20	145	125	128	136	66	85	63	89	13	20	10	15	13	8	20	19
chr15:99855435-99856715	chr15	99855435	99856715	99856076	1	0	1	1	1	1	Dip2b	1	0	0	0	0	DOWN	-13018	Distal Intergenic	229	176	14	30	36	34	287	366	140	120	254	214	76	160	24	3	24	36	39	32	19	49
chr16:10432916-10433703	chr16	10432916	10433703	10433250	1	0	0	0	0	0	Tvp23a	1	0	0	0	0	DOWN	14193	Intron (Tvp23a/Tvp23a, intron 6 of 6)	29	11	7	16	14	10	19	31	43	21	19	18	6	0	11	3	22	9	18	9	5	15
chr16:10465206-10465929	chr16	10465206	10465929	10465585	1	0	0	0	0	1	Ciita	1	0	0	0	0	UP	-14579	Distal Intergenic	29	29	5	10	10	11	31	34	26	21	53	14	2	44	7	3	10	9	12	8	13	8
chr16:10494699-10495897	chr16	10494699	10495897	10495307	1	0	0	0	0	0	Ciita	1	0	0	0	0	UP	15143	Intron (Ciita/Ciita, intron 1 of 18)	158	185	22	15	15	15	122	134	209	166	263	222	76	178	24	20	10	20	13	16	7	23
chr16:10785487-10786310	chr16	10785487	10786310	10785726	1	1	0	0	1	1	Socs1	1	0	0	0	0	ns	-97	Promoter (<=1kb)	48	9	7	9	10	9	54	73	31	30	16	9	2	6	4	10	0	17	20	0	9	8
chr16:10979131-10980243	chr16	10979131	10980243	10979824	1	0	0	0	1	1	Litaf	1	1	0	0	0	ns	13390	Intron (Litaf/Litaf, intron 3 of 3)	138	102	8	26	31	11	188	194	106	62	179	115	37	77	13	3	18	34	42	20	7	14
chr16:10993114-10993528	chr16	10993114	10993528	10993322	1	1	0	0	1	1	Litaf	1	1	0	0	0	ns	-108	Promoter (<=1kb)	23	6	4	1	4	4	19	19	25	26	3	10	0	9	4	3	0	2	7	0	5	3
chr16:11134533-11135479	chr16	11134533	11135479	11134995	1	1	0	0	1	1	Txndc11	1	1	1	1	0	UP	-370	Promoter (<=1kb)	71	15	10	37	15	15	85	107	52	38	16	20	10	12	16	3	55	19	21	8	24	6
chr16:11175269-11176279	chr16	11175269	11176279	11175816	1	1	0	0	0	1	Rsl1d1	1	1	1	0	0	UP	27569	Distal Intergenic	45	10	13	12	18	8	50	57	37	34	9	9	12	9	16	10	15	9	16	20	7	9
chr16:13240079-13241057	chr16	13240079	13241057	13240543	1	1	0	0	0	1	Mkl2	1	0	0	0	0	ns	-16030	Distal Intergenic	137	52	17	14	7	10	158	132	152	105	75	42	17	71	27	7	19	9	11	2	12	8
chr16:13589362-13590799	chr16	13589362	13590799	13589815	1	0	0	0	1	1	2310015D24Rik	0	0	0	0	0	ns	-69303	Intron (Parn/Parn, intron 3 of 23)	72	50	20	26	12	25	85	107	45	48	75	61	41	21	29	10	33	19	11	12	33	17
chr16:14272423-14273339	chr16	14272423	14273339	14272798	1	0	0	0	1	1	Myh11	1	1	1	1	0	UP	18703	Intron (Myh11/Myh11, intron 39 of 40)	46	71	15	18	22	13	74	57	22	30	97	85	41	59	9	20	19	16	11	32	12	13
chr16:14705042-14706098	chr16	14705042	14706098	14705630	1	0	0	0	1	1	Snai2	1	0	0	0	1	DOWN	-321	Promoter (<=1kb)	61	30	19	17	16	14	78	75	58	31	44	30	17	27	35	3	12	22	11	21	17	10
chr16:14840362-14841699	chr16	14840362	14841699	14840891	1	0	0	0	0	1	Efcab1	1	0	0	0	0	ns	-65847	Distal Intergenic	50	42	15	14	10	16	62	63	42	30	72	47	14	33	16	13	10	18	11	8	17	14
chr16:14884361-14886055	chr16	14884361	14886055	14885511	1	1	1	1	1	1	Efcab1	1	0	0	0	0	ns	-21227	Distal Intergenic	54	21	10	29	27	34	54	61	51	46	31	16	9	24	13	7	39	18	14	40	21	47
chr16:15252368-15253545	chr16	15252368	15253545	15252905	1	1	0	0	1	1	Ube2v2	1	1	0	0	0	ns	341706	Distal Intergenic	99	35	19	13	14	18	99	117	108	72	47	33	36	21	11	26	16	9	16	12	15	20
chr16:20717187-20718311	chr16	20717187	20718311	20717830	1	1	0	0	1	1	Polr2h	1	0	0	0	0	ns	-68	Promoter (<=1kb)	71	29	25	22	20	12	60	84	64	73	25	46	15	27	20	30	24	20	17	23	19	5
chr16:22766357-22767760	chr16	22766357	22767760	22766850	1	0	0	0	0	1	Crygs	0	0	0	0	0	ns	44633	Distal Intergenic	62	31	13	20	27	10	46	102	57	41	31	37	15	38	22	3	22	18	30	24	5	15
chr16:24282032-24283049	chr16	24282032	24283049	24282458	1	0	0	0	1	1	Lpp	1	0	0	0	0	UP	-110977	Distal Intergenic	124	73	29	22	9	12	168	155	81	89	106	79	33	71	27	30	22	22	11	7	15	9
chr16:24394082-24395108	chr16	24394082	24395108	24394658	1	0	0	0	1	1	1110054M08Rik	1	0	0	0	0	ns	-917	Promoter (<=1kb)	49	27	5	5	12	11	40	25	69	61	25	27	37	18	9	0	2	7	16	8	8	13
chr16:24447439-24448531	chr16	24447439	24448531	24448010	1	1	0	0	1	1	1110054M08Rik	1	0	0	0	0	ns	-54269	Intron (Lpp/Lpp, intron 2 of 12)	74	30	12	15	14	11	78	73	79	65	38	23	14	44	20	3	12	18	9	18	7	15
chr16:24494265-24495366	chr16	24494265	24495366	24494796	1	1	0	0	1	1	A730098P11Rik	1	0	0	0	0	ns	-34603	Intron (Lpp/Lpp, intron 3 of 12)	437	223	13	11	12	18	515	575	340	317	304	247	112	225	18	7	7	15	13	11	19	17
chr16:24497448-24498992	chr16	24497448	24498992	24498294	1	1	0	0	1	1	A730098P11Rik	1	0	0	0	0	ns	-31105	Intron (Lpp/Lpp, intron 3 of 12)	154	53	36	17	22	19	219	201	102	94	78	80	24	27	16	56	18	16	24	20	14	23
chr16:25941957-25943128	chr16	25941957	25943128	25942513	1	1	0	0	0	1	Leprel1	1	0	0	0	0	ns	163357	Distal Intergenic	68	19	13	17	7	13	87	86	70	26	9	27	16	21	22	3	11	22	11	2	7	19
chr16:26447369-26448607	chr16	26447369	26448607	26447876	1	0	0	0	1	1	Cldn16	0	0	0	0	0	ns	-15344	Distal Intergenic	43	22	12	15	23	12	45	56	48	19	13	30	29	15	11	13	12	17	23	22	14	10
chr16:26727868-26729018	chr16	26727868	26729018	26728408	1	0	0	0	0	1	Gm20319	1	0	0	0	0	UP	27180	Intron (Gm20319/Gm20319, intron 1 of 2)	161	99	17	16	11	11	162	140	162	178	166	89	70	68	13	20	17	15	11	10	7	14
chr16:30510101-30511843	chr16	30510101	30511843	30510838	1	1	1	1	1	1	Tmem44	1	0	0	0	0	UP	39826	Distal Intergenic	434	61	16	50	38	23	356	393	564	421	69	75	26	71	22	10	41	59	40	35	26	20
chr16:30527958-30529022	chr16	30527958	30529022	30528559	1	1	0	0	1	1	Tmem44	1	0	0	0	0	UP	22105	Intron (Tmem44/Tmem44, intron 1 of 9)	193	80	30	18	21	18	197	192	225	154	94	66	50	110	47	13	22	14	34	8	19	17
chr16:30869187-30870278	chr16	30869187	30870278	30869817	1	0	0	0	1	1	Xxylt1	1	0	0	0	0	DOWN	211701	Distal Intergenic	56	30	13	9	15	13	60	59	52	51	41	27	24	27	18	7	11	7	13	16	12	14
chr16:33217310-33218512	chr16	33217310	33218512	33217917	1	0	0	0	1	0	Osbpl11	1	1	0	0	0	UP	32761	Intron (Osbpl11/Osbpl11, intron 7 of 12)	86	133	11	19	19	19	67	121	71	83	188	141	66	133	11	10	15	23	27	10	14	23
chr16:34930651-34931615	chr16	34930651	34931615	34931090	1	0	0	0	1	1	1700119H24Rik	1	0	0	0	0	DOWN	8325	Intron (Mylk/Mylk, intron 17 of 31)	49	38	8	18	12	12	42	54	54	46	53	24	33	38	2	13	21	14	9	14	13	10
chr16:34962386-34963481	chr16	34962386	34963481	34963031	1	0	0	0	1	1	E130310I04Rik	1	0	0	0	0	ns	-3951	Intron (Mylk/Mylk, intron 21 of 31)	48	35	12	10	9	16	48	44	52	48	47	39	23	30	11	13	11	9	6	12	12	20
chr16:34995720-34996847	chr16	34995720	34996847	34996397	1	0	0	0	1	1	Ptplb	1	0	0	0	0	ns	-26109	Intron (Mylk/Mylk, intron 30 of 31)	32	25	8	21	13	14	28	34	45	19	31	24	29	15	2	13	18	23	12	14	15	13
chr16:35109648-35111303	chr16	35109648	35111303	35110267	1	0	0	0	1	1	Adcy5	1	1	1	0	0	UP	-45454	Distal Intergenic	65	49	18	22	22	16	69	65	65	59	66	77	20	30	9	26	12	32	18	26	18	13
chr16:35318972-35320274	chr16	35318972	35320274	35319615	1	1	0	0	1	1	Sec22a	1	0	0	0	0	ns	44389	Intron (Sec22a/Sec22a, intron 2 of 6)	177	42	17	30	19	27	150	180	201	176	38	65	20	44	11	23	34	25	20	18	17	36
chr3:131205050-131205339	chr3	131205050	131205339	131205076	0	0	1	0	1	0	Papss1	1	0	0	0	1	ns	-22655	Distal Intergenic	4	3	2	21	20	16	0	2	9	2	3	4	0	3	4	0	9	33	21	18	12	19
chr16:36874555-36875442	chr16	36874555	36875442	36874576	1	0	1	1	1	1	Eaf2	1	0	0	0	0	ns	336	Promoter (<=1kb)	37	18	1	9	12	11	35	33	39	38	22	11	26	12	2	0	10	7	7	16	7	14
chr16:37777043-37778027	chr16	37777043	37778027	37777592	1	0	0	0	1	1	Fstl1	1	0	0	0	1	UP	452	Promoter (<=1kb)	34	23	7	10	12	12	28	34	47	27	22	22	10	38	11	3	10	10	14	10	15	8
chr16:37789548-37790932	chr16	37789548	37790932	37790226	1	1	0	0	1	1	Fstl1	1	0	0	0	1	UP	13086	Intron (Fstl1/Fstl1, intron 2 of 10)	220	82	39	31	32	26	242	272	201	165	128	124	35	41	35	43	22	39	18	46	14	38
chr16:38088405-38089599	chr16	38088405	38089599	38088937	1	0	0	0	1	1	Gsk3b	1	0	0	0	0	ns	-149	Promoter (<=1kb)	39	19	7	18	10	8	33	29	48	43	28	25	7	15	13	0	17	18	9	10	5	10
chr16:38522149-38523621	chr16	38522149	38523621	38522765	1	1	1	1	1	1	Timmdc1	1	1	1	1	0	ns	-18	Promoter (<=1kb)	95	24	15	41	30	31	111	149	75	45	19	28	19	27	13	16	39	43	29	30	18	44
chr16:38694989-38696030	chr16	38694989	38696030	38695465	1	1	0	0	0	1	Arhgap31	1	0	0	0	0	ns	17683	Intron (Arhgap31/Arhgap31, intron 11 of 11)	89	26	18	20	13	21	83	71	128	74	28	23	26	24	13	23	19	20	12	14	12	29
chr16:4077191-4078265	chr16	4077191	4078265	4077701	1	0	0	0	1	1	Trap1	1	0	0	0	0	ns	109	Promoter (<=1kb)	31	14	6	10	18	8	27	44	35	16	9	10	15	21	9	3	12	7	23	12	2	13
chr16:41959193-41959483	chr16	41959193	41959483	41959341	1	0	0	0	1	0	Mir6540	0	0	0	0	0	ns	344241	Intron (Lsamp/Lsamp, intron 3 of 5)	9	10	0	4	1	0	15	4	12	1	3	11	11	12	0	0	5	2	2	0	0	0
chr16:42633629-42634244	chr16	42633629	42634244	42634009	1	0	0	0	0	0	4932412D23Rik	1	0	0	0	0	ns	241691	Distal Intergenic	24	14	2	10	2	9	23	13	23	34	9	6	19	18	4	0	12	7	2	2	13	5
chr16:42874108-42876154	chr16	42874108	42876154	42874664	1	0	0	0	1	1	4932412D23Rik	1	0	0	0	0	ns	1036	Promoter (1-2kb)	97	65	17	14	13	15	134	102	95	56	72	86	37	62	18	16	17	11	18	8	19	10
chr16:43441475-43441985	chr16	43441475	43441985	43441772	1	0	0	0	1	0	Gm15713	1	0	0	0	0	ns	-21463	Intron (Zbtb20/Zbtb20, intron 4 of 10)	15	28	5	8	12	6	11	23	16	9	25	36	25	24	2	7	7	9	11	12	8	3
chr16:44522040-44522699	chr16	44522040	44522699	44522436	1	0	1	1	1	0	Mir3081	0	0	0	0	0	ns	35806	Intron (Boc/Boc, intron 18 of 18)	25	19	2	10	9	16	20	25	29	22	19	28	22	6	4	0	5	14	9	9	17	15
chr16:45743422-45744657	chr16	45743422	45744657	45744026	1	1	0	0	1	1	Abhd10	1	1	0	0	0	UP	-958	Promoter (<=1kb)	149	35	9	18	10	24	91	140	204	158	38	34	25	41	4	13	15	20	11	8	24	23
chr16:45928634-45929873	chr16	45928634	45929873	45929290	1	0	0	0	1	1	Plcxd2	1	0	0	0	1	UP	81236	Distal Intergenic	60	43	13	15	19	27	81	65	57	37	63	60	9	38	13	13	22	7	20	18	33	20
chr16:46497112-46498209	chr16	46497112	46498209	46497612	1	0	0	0	1	1	Pvrl3	1	0	0	0	0	UP	-532	Promoter (<=1kb)	64	49	10	6	7	8	74	73	53	54	50	46	26	71	16	3	5	7	7	6	7	8
chr16:48744730-48745960	chr16	48744730	48745960	48745347	1	1	1	1	0	1	Trat1	1	0	0	0	0	ns	26722	Intron (Trat1/Trat1, intron 3 of 5)	45	17	1	19	11	9	65	65	39	11	9	25	15	18	2	0	17	20	18	4	7	10
chr16:4879715-4881038	chr16	4879715	4881038	4880473	1	1	0	0	1	1	Ubald1	1	0	0	0	1	ns	-622	Promoter (<=1kb)	349	118	15	25	27	22	303	397	385	309	147	108	62	151	22	7	16	34	33	20	15	28
chr16:51985390-51986191	chr16	51985390	51986191	51985688	1	0	0	0	0	1	Cblb	1	0	0	0	0	ns	-45973	Distal Intergenic	32	20	8	8	15	12	24	25	44	31	19	27	16	18	2	13	11	5	23	6	8	15
chr16:52031097-52031823	chr16	52031097	52031823	52031680	1	0	0	0	0	1	Cblb	1	0	0	0	0	ns	19	Promoter (<=1kb)	30	20	6	8	11	9	26	21	39	30	16	24	16	24	11	0	7	9	18	4	7	10
chr16:55754149-55755232	chr16	55754149	55755232	55754666	1	1	1	1	1	1	Nfkbiz	1	1	1	1	0	DOWN	84088	Distal Intergenic	301	36	2	17	13	20	272	240	391	301	28	29	40	44	4	0	22	11	11	14	11	28
chr16:55965928-55966881	chr16	55965928	55966881	55966528	1	0	0	0	1	1	Rpl24	1	0	0	0	0	ns	141	Promoter (<=1kb)	52	26	8	11	8	22	32	65	60	50	38	30	11	24	13	3	12	9	11	4	22	22
chr16:56486241-56487349	chr16	56486241	56487349	56486786	1	0	0	0	1	1	Abi3bp	1	0	0	0	0	UP	8828	Intron (Abi3bp/Abi3bp, intron 1 of 34)	53	38	4	8	12	12	70	92	26	24	56	63	14	18	4	3	5	11	9	15	17	6
chr16:56521580-56522765	chr16	56521580	56522765	56522213	1	0	0	0	0	1	Abi3bp	1	0	0	0	0	UP	44255	Intron (Abi3bp/Abi3bp, intron 1 of 34)	46	26	13	12	17	4	73	50	36	23	19	38	16	30	9	16	7	16	21	12	2	5
chr16:57401581-57402622	chr16	57401581	57402622	57402042	1	0	0	0	1	1	Tmem30c	1	1	1	0	0	ns	-109078	Distal Intergenic	59	41	10	18	10	22	70	67	61	34	31	65	31	36	16	3	17	18	8	11	17	26
chr16:57528101-57529165	chr16	57528101	57529165	57528604	1	0	0	0	1	1	Col8a1	1	1	0	0	0	UP	226246	Distal Intergenic	49	44	12	23	18	15	58	57	50	30	56	46	18	53	20	3	28	18	13	22	12	17
chr16:57548467-57549754	chr16	57548467	57549754	57549251	1	1	0	0	0	1	Col8a1	1	1	0	0	0	UP	205599	Distal Intergenic	109	52	2	11	11	13	87	138	104	105	53	49	23	80	4	0	17	5	9	12	15	10
chr16:57954272-57955439	chr16	57954272	57955439	57954800	1	0	0	0	1	0	Col8a1	1	1	0	0	0	UP	-199950	Distal Intergenic	37	24	10	9	5	6	39	59	32	16	41	33	12	9	9	10	7	11	1	9	7	5
chr16:57957324-57958391	chr16	57957324	57958391	57957845	1	0	0	0	1	1	Col8a1	1	1	0	0	0	UP	-202995	Distal Intergenic	44	43	13	11	6	12	56	44	47	27	69	51	19	33	16	10	12	9	2	10	9	15
chr16:62846622-62847478	chr16	62846622	62847478	62846955	1	0	0	0	0	1	Arl13b	1	1	1	0	0	UP	-89	Promoter (<=1kb)	30	15	6	16	9	10	33	21	27	39	13	10	16	18	2	10	24	7	17	1	2	18
chr16:63270797-63272130	chr16	63270797	63272130	63271432	1	1	0	0	1	1	Pros1	1	1	1	0	0	DOWN	417273	Distal Intergenic	248	97	11	15	12	13	312	402	168	109	153	151	31	50	11	10	11	18	18	6	12	13
chr16:63707188-63708267	chr16	63707188	63708267	63707719	1	0	0	0	0	0	Epha3	1	0	0	0	0	DOWN	156264	Intron (Epha3/Epha3, intron 14 of 16)	29	26	3	8	10	6	45	44	6	17	31	27	8	36	2	3	5	11	9	11	12	0
chr16:64883688-64884919	chr16	64883688	64884919	64884458	1	0	0	0	1	1	Cggbp1	1	0	0	0	0	UP	32548	Distal Intergenic	277	182	26	25	30	32	239	257	302	308	263	193	89	181	38	13	19	31	34	25	15	49
chr16:65867797-65868922	chr16	65867797	65868922	65868340	1	0	0	0	0	1	Vgll3	1	0	0	0	1	UP	52463	Distal Intergenic	86	67	34	17	22	10	86	128	79	51	113	74	26	53	22	46	16	18	14	30	2	18
chr16:65999189-66000434	chr16	65999189	66000434	65999757	1	0	0	0	1	1	Vgll3	1	0	0	0	1	UP	183880	Distal Intergenic	252	190	5	17	14	14	288	322	222	176	244	179	136	198	9	0	24	9	16	12	9	19
chr16:72503737-72504639	chr16	72503737	72504639	72504168	1	0	0	0	0	1	Robo1	1	0	0	0	0	DOWN	-159225	Distal Intergenic	58	44	10	9	10	5	86	71	37	34	60	49	25	38	13	7	12	5	13	6	7	3
chr16:72996067-72997002	chr16	72996067	72997002	72996570	1	0	0	0	1	1	Robo1	1	0	0	0	0	DOWN	333177	Intron (Robo1/Robo1, intron 19 of 28)	29	16	7	19	7	10	41	34	25	13	25	28	7	3	7	7	27	11	11	2	11	9
chr18:24848439-24848696	chr18	24848439	24848696	24848569	0	0	1	0	0	0	Fhod3	1	0	0	0	0	UP	-18554	Intron (Mocos/Mocos, intron 11 of 14)	3	6	0	4	15	10	7	0	2	2	9	9	1	3	0	0	5	3	10	19	14	5
chr17:28891427-28891746	chr17	28891427	28891746	28891724	0	0	1	0	1	0	Mapk13	1	0	0	0	0	DOWN	-14537	Distal Intergenic	8	9	2	13	13	8	5	4	11	10	13	3	8	12	0	3	7	18	10	16	7	8
chr16:76610788-76611546	chr16	76610788	76611546	76611121	1	0	0	0	1	0	Nrip1	1	0	0	0	1	UP	-237827	Distal Intergenic	77	43	13	8	3	17	105	119	45	38	66	51	25	27	9	16	10	5	4	2	22	12
chr16:85393693-85394555	chr16	85393693	85394555	85393984	1	0	0	0	0	0	Cyyr1	1	0	0	0	0	UP	156634	Distal Intergenic	34	26	8	18	24	13	42	23	48	21	38	22	14	30	9	7	22	14	29	18	13	13
chr16:85925856-85927001	chr16	85925856	85927001	85926555	1	1	0	0	0	1	Adamts5	1	0	0	0	1	UP	-25185	Distal Intergenic	59	20	9	9	13	9	90	94	24	27	22	16	25	15	11	7	10	7	7	18	9	8
chr16:87103594-87104511	chr16	87103594	87104511	87103975	1	0	0	0	0	1	N6amt1	1	0	0	0	0	ns	-250454	Distal Intergenic	32	18	5	7	6	6	25	44	31	26	22	11	16	21	7	3	5	9	7	4	7	5
chr16:87432405-87433179	chr16	87432405	87433179	87432866	1	0	1	1	1	1	Ltn1	1	0	0	0	0	ns	-15	Promoter (<=1kb)	23	19	2	30	18	15	33	15	17	26	13	14	10	36	4	0	30	30	22	14	25	5
chr16:87495930-87496714	chr16	87495930	87496714	87496183	1	0	0	0	1	1	Cct8	1	1	1	1	0	UP	-69	Promoter (<=1kb)	27	11	6	16	11	20	35	6	36	29	0	14	15	15	4	7	17	14	13	8	20	19
chr16:8830928-8831853	chr16	8830928	8831853	8831290	1	1	0	0	0	1	1810013L24Rik	1	0	0	0	0	UP	1098	Promoter (1-2kb)	35	5	6	19	17	15	44	27	42	23	0	5	7	6	11	0	22	15	13	20	12	17
chr16:8849373-8850999	chr16	8849373	8850999	8850508	1	0	1	1	1	1	1810013L24Rik	1	0	0	0	0	UP	20316	Intron (1810013L24Rik/1810013L24Rik, intron 3 of 3)	46	20	0	19	12	16	82	56	23	22	50	18	3	6	0	0	12	25	13	10	24	8
chr16:8857206-8858377	chr16	8857206	8858377	8857824	1	0	0	0	1	0	1810013L24Rik	1	0	0	0	0	UP	27632	3' UTR	74	48	13	20	11	4	113	117	27	37	69	71	20	30	9	16	30	9	11	10	2	5
chr16:90143701-90145065	chr16	90143701	90145065	90144613	1	0	0	0	0	1	Gm10789	1	0	0	0	0	ns	2132	5' UTR	38	18	9	18	13	30	46	36	42	26	6	20	17	27	11	7	15	20	11	14	30	29
chr16:90885677-90886900	chr16	90885677	90886900	90886169	1	0	0	0	1	1	1110004E09Rik	1	0	0	0	0	ns	48925	Intron (Eva1c/Eva1c, intron 4 of 7)	48	29	13	11	14	15	41	63	48	40	41	25	27	21	18	7	10	11	24	3	15	15
chr16:91612355-91613504	chr16	91612355	91613504	91612938	1	1	0	0	1	1	Dnajc28	1	0	0	0	1	DOWN	6306	Distal Intergenic	110	14	23	23	16	24	81	77	159	121	13	11	18	12	38	7	27	18	11	20	19	29
chr16:91728511-91729830	chr16	91728511	91729830	91729517	1	1	0	0	1	1	Itsn1	1	0	0	0	0	UP	-98	Promoter (<=1kb)	103	47	34	14	9	12	112	109	85	105	44	65	18	59	38	30	16	11	17	0	9	15
chr16:91876314-91877628	chr16	91876314	91877628	91876867	1	0	0	0	1	0	Atp5o	1	0	0	0	1	ns	55008	Intron (Itsn1/Itsn1, intron 28 of 38)	63	43	11	21	11	18	58	96	58	37	72	39	17	41	18	3	28	14	11	10	25	10
chr16:92412428-92413388	chr16	92412428	92413388	92412913	1	1	0	0	1	0	LOC101056236	0	0	0	0	0	ns	-29985	Intron (Rcan1/Rcan1, intron 3 of 3)	90	24	17	20	15	11	60	71	118	108	13	29	20	33	27	7	17	23	21	9	13	8
chr13:97683333-97684302	chr13	97683333	97684302	97684177	0	0	1	0	0	0	Gcnt4	1	1	1	0	0	DOWN	-10466	Distal Intergenic	20	16	5	32	14	30	22	29	18	9	3	5	18	38	7	3	37	26	20	8	37	22
chr16:92428427-92429313	chr16	92428427	92429313	92428899	1	1	0	0	1	1	Rcan1	1	0	0	0	0	UP	37515	Intron (Rcan1/Rcan1, intron 3 of 3)	55	8	16	16	10	10	60	52	48	57	6	10	10	6	11	20	10	22	13	6	7	12
chr16:92544365-92544913	chr16	92544365	92544913	92544655	1	0	1	1	1	1	Clic6	1	0	0	0	0	ns	46264	Distal Intergenic	18	17	0	10	7	18	18	17	22	14	19	6	11	30	0	0	9	11	9	4	19	17
chr16:92828068-92829188	chr16	92828068	92829188	92828567	1	0	0	0	1	1	Runx1	1	0	0	0	0	DOWN	-2248	Distal Intergenic	40	20	9	22	14	19	50	65	23	19	28	34	5	12	11	7	17	27	16	12	20	18
chr16:93831961-93832706	chr16	93831961	93832706	93832392	1	0	0	0	1	1	Morc3	1	0	0	0	0	ns	27	Promoter (<=1kb)	29	14	4	9	8	8	26	33	29	25	22	11	8	12	7	0	9	9	8	8	11	5
chr16:94038967-94039777	chr16	94038967	94039777	94039245	1	0	1	1	1	0	Cldn14	1	0	0	0	0	DOWN	-30163	Distal Intergenic	27	17	4	24	20	21	33	11	32	32	9	18	19	18	4	3	28	19	16	24	14	27
chr16:94431881-94433009	chr16	94431881	94433009	94432439	1	1	0	0	1	0	Hlcs	1	0	0	0	0	DOWN	77024	Intron (Hlcs/Hlcs, intron 5 of 9)	53	15	4	11	6	10	58	88	34	31	16	18	15	9	7	0	15	7	4	7	9	10
chr16:94748767-94749701	chr16	94748767	94749701	94749266	1	0	0	0	1	0	Dscr3	1	0	0	0	0	DOWN	-1030	Promoter (1-2kb)	38	18	6	16	12	9	36	48	35	30	16	15	22	15	9	3	17	14	13	10	8	10
chr16:94945485-94946934	chr16	94945485	94946934	94946041	1	1	0	0	1	1	Dyrk1a	1	1	1	1	0	DOWN	154229	Distal Intergenic	104	55	33	21	14	27	130	96	115	75	56	88	23	53	27	39	24	18	20	8	26	27
chr16:95606572-95607512	chr16	95606572	95607512	95607079	1	0	0	0	1	1	Kcnj15	1	0	0	0	1	DOWN	127915	Intron (Erg/Erg, intron 7 of 10)	36	22	8	16	5	13	31	34	44	31	16	28	24	18	9	7	17	14	4	6	9	17
chr16:95661521-95662863	chr16	95661521	95662863	95662083	1	1	0	0	1	1	Erg	1	0	0	0	0	UP	89889	Intron (Erg/Erg, intron 9 of 10)	43	15	9	19	16	11	57	38	45	30	13	16	16	12	11	7	13	25	16	16	9	13
chr16:95950182-95951420	chr16	95950182	95951420	95950659	1	1	0	0	1	1	Ets2	1	1	1	1	0	DOWN	26646	Distal Intergenic	327	74	9	18	13	21	236	278	428	366	75	60	62	95	18	0	15	20	11	14	19	22
chr16:97122363-97123633	chr16	97122363	97123633	97123022	1	1	0	0	1	1	Dscam	1	0	0	0	0	DOWN	269320	Intron (Dscam/Dscam, intron 30 of 32)	171	69	15	17	14	8	194	213	133	141	119	88	24	41	27	3	15	18	22	6	9	6
chr16:97191017-97192069	chr16	97191017	97192069	97191506	1	0	0	0	0	0	Dscam	1	0	0	0	0	DOWN	200836	Intron (Dscam/Dscam, intron 30 of 32)	43	22	8	12	18	14	48	61	36	26	28	8	28	21	9	7	12	11	19	16	12	15
chr17:12311460-12312645	chr17	12311460	12312645	12312128	1	0	0	0	0	1	Agpat4	1	1	1	0	0	UP	-21	Promoter (<=1kb)	94	62	4	18	7	9	105	134	77	57	66	86	19	74	7	0	22	14	7	6	5	13
chr17:13422536-13427121	chr17	13422536	13427121	13422801	1	1	0	0	1	0	Smok2b	0	0	0	0	0	ns	-327	Promoter (<=1kb)	166	54	40	66	59	64	163	146	172	181	53	56	71	33	49	30	58	73	76	41	67	60
chr17:13513545-13514601	chr17	13513545	13514601	13513729	1	1	0	0	0	0	Tcp10c	0	0	0	0	0	ns	-33708	Distal Intergenic	32	9	7	21	11	10	33	19	35	39	3	10	11	9	13	0	23	18	20	2	14	5
chr17:14474528-14475883	chr17	14474528	14475883	14475235	1	0	0	0	0	1	Smoc2	1	0	0	0	1	UP	58723	Intron (Smoc2/Smoc2, intron 4 of 12)	89	51	13	23	14	23	117	117	64	56	72	69	24	38	13	13	12	34	9	18	14	31
chr17:14696580-14697570	chr17	14696580	14697570	14697134	1	0	1	1	0	1	Thbs2	1	0	0	0	1	UP	134135	Distal Intergenic	54	23	1	16	14	15	70	113	22	9	47	23	8	12	2	0	15	16	11	16	7	23
chr17:15700917-15702316	chr17	15700917	15702316	15701706	1	1	0	0	0	1	Prdm9	1	0	0	0	0	DOWN	-1419	Promoter (1-2kb)	123	20	24	35	27	33	95	130	168	96	6	38	19	15	31	16	35	34	36	18	22	44
chr17:15857313-15858384	chr17	15857313	15858384	15857847	1	0	0	0	1	0	Chd1	1	1	1	1	0	ns	15917	Intron (Chd1/Chd1, intron 2 of 35)	44	27	12	9	6	5	39	36	43	56	25	25	38	18	13	10	13	5	11	0	5	5
chr17:16141361-16142439	chr17	16141361	16142439	16141878	1	0	0	0	1	1	Rgmb	1	0	0	0	1	DOWN	-178328	Distal Intergenic	47	39	14	11	8	11	52	73	37	25	53	47	17	36	11	16	12	9	12	4	9	12
chr17:16355329-16356454	chr17	16355329	16356454	16355859	1	1	0	0	0	1	Rgmb	1	0	0	0	1	DOWN	-392309	Distal Intergenic	134	42	13	17	11	13	150	167	126	90	60	49	31	27	16	10	15	18	14	8	5	20
chr17:17510925-17511710	chr17	17510925	17511710	17510958	1	0	1	1	1	1	Riok2	1	1	0	0	0	UP	-337	Promoter (<=1kb)	24	15	3	22	9	17	19	29	22	24	9	22	6	21	2	3	19	25	0	18	22	12
chr17:17762967-17763900	chr17	17762967	17763900	17763463	1	0	0	0	1	1	Lnpep	1	0	0	0	0	UP	-2010	Distal Intergenic	29	23	4	6	10	12	35	40	29	11	47	25	11	9	4	3	7	5	7	12	12	12
chr17:21081646-21082720	chr17	21081646	21082720	21082322	1	0	0	0	1	1	Ppp2r1a	1	1	0	0	0	ns	-95	Promoter (<=1kb)	34	22	3	16	9	11	27	27	47	35	22	25	16	21	2	3	15	16	13	4	13	8
chr17:21146255-21147224	chr17	21146255	21147224	21146759	1	0	0	0	1	1	Zfp160	1	0	0	0	1	UP	855	Promoter (<=1kb)	66	31	5	13	11	15	109	75	44	35	41	57	10	15	7	3	7	18	9	12	12	18
chr17:21843936-21845237	chr17	21843936	21845237	21844614	1	1	0	0	1	1	Zfp760	1	0	0	0	0	ns	-93	Promoter (<=1kb)	74	24	24	24	14	18	73	98	70	53	34	24	22	15	18	30	24	23	16	11	9	27
chr17:24171601-24172779	chr17	24171601	24172779	24172166	1	1	0	0	1	1	Prss27	1	1	0	0	0	ns	-3043	Distal Intergenic	117	64	21	20	10	9	153	157	88	67	72	89	48	44	29	13	11	28	6	14	7	10
chr17:24615243-24616445	chr17	24615243	24616445	24615268	1	0	0	0	1	1	Mlst8	1	0	0	0	0	DOWN	755	Promoter (<=1kb)	42	34	13	20	15	18	34	42	51	38	19	37	36	41	22	3	5	35	11	19	18	17
chr17:24686287-24687193	chr17	24686287	24687193	24686922	1	1	0	0	1	1	Pkd1	1	0	0	0	1	UP	28	Promoter (<=1kb)	58	18	12	17	7	6	51	57	62	62	22	15	19	15	16	7	18	15	11	2	2	9
chr17:24687387-24688238	chr17	24687387	24688238	24687693	1	1	0	0	1	1	Pkd1	1	0	0	0	1	UP	799	Promoter (<=1kb)	67	26	8	14	9	10	103	82	31	51	25	43	6	30	0	16	19	8	13	4	12	8
chr17:24936190-24937618	chr17	24936190	24937618	24936565	1	0	0	0	0	1	Meiob	1	0	0	0	0	ns	-4761	Distal Intergenic	59	31	13	18	18	16	45	56	82	51	28	25	18	50	18	7	16	20	24	12	17	15
chr17:25073461-25074570	chr17	25073461	25074570	25073999	1	1	0	0	1	1	Mapk8ip3	1	0	0	0	0	UP	-77	Promoter (<=1kb)	62	12	12	14	19	16	70	48	66	63	9	11	15	12	0	23	12	16	20	18	13	18
chr17:25218704-25219970	chr17	25218704	25219970	25219326	1	0	0	0	1	1	Tmem204	1	0	0	0	0	DOWN	-1267	Promoter (1-2kb)	153	66	12	20	29	31	191	247	108	63	119	71	29	44	7	16	21	19	36	22	39	22
chr17:25715873-25716421	chr17	25715873	25716421	25716008	1	0	0	0	1	1	Lmf1	1	0	0	0	0	ns	-110	Promoter (<=1kb)	25	16	2	11	6	4	16	11	35	34	13	9	16	24	4	0	5	17	7	4	7	0
chr17:25969555-25970666	chr17	25969555	25970666	25969963	1	0	0	0	1	1	Stub1	1	0	0	0	0	ns	343	Promoter (<=1kb)	47	23	15	17	17	8	42	34	49	61	31	13	16	30	22	7	19	14	21	13	8	8
chr17:26056613-26057706	chr17	26056613	26057706	26057033	1	0	0	0	1	1	Rab40c	1	0	0	0	0	UP	-374	Promoter (<=1kb)	57	37	7	23	19	13	52	50	76	50	28	38	20	59	11	3	15	30	24	14	12	13
chr17:26670222-26671420	chr17	26670222	26671420	26670837	1	1	0	0	1	1	Dusp1	1	1	0	0	0	UP	-25420	Distal Intergenic	83	42	18	15	12	14	78	92	79	80	41	53	22	50	13	23	11	18	12	12	13	14
chr17:26748049-26749334	chr17	26748049	26749334	26748757	1	0	0	0	1	1	Ergic1	1	0	0	0	1	UP	50301	Intron (Ergic1/Ergic1, intron 2 of 9)	61	30	13	23	21	15	87	88	22	43	47	48	10	12	18	7	23	22	20	22	7	23
chr17:27075984-27077040	chr17	27075984	27077040	27076495	1	0	0	0	1	1	Cuta	1	0	0	0	0	ns	-12	Promoter (<=1kb)	40	21	9	16	4	8	41	40	56	21	25	25	7	24	4	13	17	14	4	4	11	5
chr17:27760468-27761443	chr17	27760468	27761443	27760819	1	0	1	1	1	1	Nudt3	1	0	0	0	1	UP	-422	Promoter (<=1kb)	32	15	2	12	15	13	48	54	14	10	13	24	8	12	4	0	12	11	7	22	7	19
chr6:145393062-145393521	chr6	145393062	145393521	145393310	0	0	1	0	1	0	Ifltd1	1	0	0	0	0	ns	-9865	Distal Intergenic	14	4	6	27	25	21	5	11	8	31	9	1	5	0	11	0	26	28	41	8	18	23
chr17:28144107-28144975	chr17	28144107	28144975	28144517	1	0	0	0	1	1	Tcp11	1	0	0	0	0	ns	73012	Intron (Anks1/Anks1, intron 11 of 24)	35	25	8	7	12	7	48	54	18	18	34	32	10	24	9	7	7	7	11	12	11	3
chr17:28464807-28465904	chr17	28464807	28465904	28465193	1	0	0	0	1	1	Rpl10a	1	1	0	0	0	UP	-222	Promoter (<=1kb)	103	86	10	22	17	16	142	115	79	73	103	81	42	118	7	13	10	34	14	20	17	14
chr17:28480728-28481997	chr17	28480728	28481997	28481325	1	1	0	0	1	1	Tead3	1	0	0	0	1	DOWN	6425	Intron (Tead3/Tead3, intron 12 of 12)	182	52	26	29	20	29	209	278	117	120	60	91	18	38	31	20	24	34	22	18	25	33
chr17:28827719-28828742	chr17	28827719	28828742	28828290	1	0	1	1	1	1	Mapk14	1	0	0	0	1	UP	4	Promoter (<=1kb)	62	38	1	10	9	12	91	75	49	31	50	52	9	41	2	0	12	7	4	13	12	12
chr6:34275454-34275711	chr6	34275454	34275711	34275579	0	0	1	0	1	0	Akr1b3	1	0	0	0	1	ns	-8090	Distal Intergenic	8	5	3	12	19	11	11	15	2	1	0	0	9	9	2	3	15	9	20	18	15	6
chr17:29238447-29245986	chr17	29238447	29245986	29240895	1	1	0	0	1	0	Cdkn1a	1	1	1	0	0	UP	12965	Distal Intergenic	332	34	54	82	47	59	322	280	343	382	28	43	48	15	42	66	90	73	62	32	40	77
chr17:30787201-30787611	chr17	30787201	30787611	30787473	1	0	1	1	0	0	Dnah8	1	0	0	0	0	UP	23593	Intron (Dnah8/Dnah8, intron 7 of 92)	3	11	0	15	20	26	2	0	6	2	6	5	6	24	0	0	17	13	13	27	34	18
chr17:3083619-3084641	chr17	3083619	3084641	3083881	1	1	0	0	0	1	Pisd	1	0	0	0	0	ns	302	Promoter (<=1kb)	218	132	88	119	110	105	217	213	245	196	163	124	68	169	78	98	127	111	126	94	108	102
chr17:31993248-31994281	chr17	31993248	31994281	31993753	1	1	0	0	1	1	Sik1	1	1	1	0	0	UP	-1016	Promoter (1-2kb)	110	6	15	29	11	17	67	50	166	156	3	15	6	0	20	10	30	28	11	10	5	29
chr17:32067709-32068910	chr17	32067709	32068910	32068293	1	1	0	0	0	1	Sik1	1	1	1	0	0	UP	-75556	Distal Intergenic	99	11	18	23	18	14	134	136	76	50	13	10	14	6	16	20	18	27	21	14	15	13
chr17:32075494-32076614	chr17	32075494	32076614	32075582	1	1	1	1	1	1	Sik1	1	1	1	0	0	UP	-82845	Distal Intergenic	47	18	14	43	46	35	35	77	35	40	16	16	14	24	24	3	54	32	42	50	34	35
chr17:32457415-32458729	chr17	32457415	32458729	32457733	1	0	0	0	0	1	Akap8	1	0	0	0	1	DOWN	365	Promoter (<=1kb)	46	27	13	25	16	17	58	38	44	43	31	28	23	24	13	13	26	23	16	16	11	22
chr17:32924520-32925786	chr17	32924520	32925786	32925202	1	1	0	0	1	1	Zfp871	1	0	0	0	0	ns	30	Promoter (<=1kb)	143	32	15	22	18	25	155	178	125	111	50	27	35	15	13	16	28	15	18	18	27	23
chr17:33391427-33392653	chr17	33391427	33392653	33392113	1	1	1	1	0	0	Zfp955a	1	0	0	0	1	ns	-23	Promoter (<=1kb)	135	50	12	35	27	25	132	182	106	119	56	46	31	65	13	10	38	32	31	22	19	31
chr17:33425970-33427157	chr17	33425970	33427157	33426492	1	1	0	0	0	0	Zfp955b	1	0	0	0	1	ns	4	Promoter (<=1kb)	120	53	14	36	21	29	134	165	100	80	63	53	29	65	20	7	32	39	11	30	31	26
chr17:33662871-33664070	chr17	33662871	33664070	33663141	1	0	0	0	1	1	Adamts10	1	0	0	0	0	UP	2001	Intron (Adamts10/Adamts10, intron 1 of 24)	72	45	3	12	11	7	71	69	76	69	66	38	16	59	2	3	7	16	8	14	5	9
chr17:33820982-33821925	chr17	33820982	33821925	33821443	1	0	0	0	1	1	Hnrnpm	1	1	0	0	0	DOWN	960	Promoter (<=1kb)	37	24	3	16	11	9	25	31	37	53	19	24	5	47	2	3	24	8	12	10	2	15
chr17:33896850-33898275	chr17	33896850	33898275	33897710	1	1	0	0	1	1	Rab11b	1	1	1	1	0	ns	-279	Promoter (<=1kb)	182	18	19	43	18	35	130	184	204	210	22	22	10	15	24	13	47	38	27	8	43	27
chr17:34740266-34741761	chr17	34740266	34741761	34741127	1	1	0	0	1	1	Rnf5	1	0	0	0	0	ns	-621	Promoter (<=1kb)	169	52	17	29	17	17	200	238	143	95	56	44	31	74	24	10	17	41	22	12	14	19
chr17:34817877-34819208	chr17	34817877	34819208	34818730	1	0	0	0	1	1	Tnxb	1	0	0	0	0	UP	11251	Intron (Tnxb/Tnxb, intron 5 of 32)	37	24	6	11	13	24	37	38	39	31	31	18	26	18	9	3	17	5	18	8	30	18
chr17:27778392-27778920	chr17	27778392	27778920	27778752	0	0	1	0	1	0	Rps10	1	0	0	0	0	ns	-6565	Distal Intergenic	15	11	7	17	30	18	7	11	20	19	9	13	7	15	11	3	12	22	28	31	13	22
chr17:35187946-35189252	chr17	35187946	35189252	35188934	1	0	1	1	1	1	Clic1	1	1	0	0	0	UP	1747	Promoter (1-2kb)	38	18	4	19	26	31	27	36	57	31	19	32	12	6	4	3	16	22	36	15	21	40
chr17:35378899-35379699	chr17	35378899	35379699	35379244	1	0	0	0	1	1	Ddx39b	1	0	0	0	0	DOWN	554	Promoter (<=1kb)	57	33	10	7	9	10	62	80	44	39	34	39	22	33	7	13	5	9	2	16	9	10
chr17:35653341-35654382	chr17	35653341	35654382	35653789	1	0	0	0	1	1	Tcf19	1	0	0	0	1	DOWN	-20	Promoter (<=1kb)	39	22	11	16	14	14	31	56	37	29	25	18	10	33	9	13	17	14	18	10	9	18
chr17:36007125-36008328	chr17	36007125	36008328	36007811	1	1	0	0	1	1	Ppp1r18	1	1	1	1	0	UP	5272	Intron (Ppp1r18/Ppp1r18, intron 2 of 3)	140	62	14	20	14	16	161	169	96	133	63	67	35	80	18	10	24	16	16	12	17	15
chr17:36040069-36041231	chr17	36040069	36041231	36040438	1	0	0	0	1	1	2310061I04Rik	1	0	0	0	0	ns	-6115	Intron (Atat1/Atat1, intron 5 of 12)	33	32	8	17	8	11	31	54	27	16	44	42	20	21	13	3	19	15	10	6	9	13
chr17:36106330-36107333	chr17	36106330	36107333	36106757	1	1	0	0	1	1	Abcf1	1	1	1	1	0	ns	-62	Promoter (<=1kb)	42	16	11	17	16	17	41	48	34	43	6	15	17	24	18	3	17	16	22	10	15	18
chr17:36179501-36180323	chr17	36179501	36180323	36179753	1	0	0	0	1	1	H2-T22	1	0	0	0	0	DOWN	-106	Promoter (<=1kb)	28	16	6	7	15	7	32	13	40	23	6	27	9	21	11	0	7	7	16	14	9	4
chr17:36819171-36820374	chr17	36819171	36820374	36819906	1	0	0	0	0	0	H2-M1	0	0	0	0	0	ns	-10764	Distal Intergenic	33	28	5	18	6	19	42	31	26	29	25	38	16	30	2	7	19	16	6	6	17	20
chr17:38540874-38541176	chr17	38540874	38541176	38541022	1	0	0	0	0	0	Esp36	0	0	0	0	0	ns	16108	Distal Intergenic	7	12	0	1	2	7	6	0	8	13	3	18	17	6	0	0	0	2	2	2	5	9
chr17:38661569-38662188	chr17	38661569	38662188	38661909	1	0	0	0	0	0	Esp34	0	0	0	0	0	ns	-29227	Distal Intergenic	7	33	7	16	11	13	9	4	6	6	44	43	17	27	13	0	12	20	10	12	7	19
chr17:42641898-42643047	chr17	42641898	42643047	42642467	1	1	0	0	1	1	Opn5	1	0	0	0	0	ns	105795	3' UTR	84	20	14	14	13	15	82	57	121	72	16	19	20	21	20	7	17	11	16	10	5	24
chr17:42880128-42880355	chr17	42880128	42880355	42880197	0	0	1	0	1	0	Gpr111	1	0	0	0	0	DOWN	-1069	Promoter (1-2kb)	3	5	6	21	26	15	0	8	1	1	3	0	11	3	9	3	19	22	14	38	17	12
chr17:43983356-43984497	chr17	43983356	43984497	43983929	1	1	0	0	1	1	Rcan2	1	0	0	0	0	UP	45130	Intron (Rcan2/Rcan2, intron 2 of 4)	50	13	15	12	8	10	60	52	45	43	13	15	9	12	13	16	13	11	7	9	2	18
chr17:44126821-44127845	chr17	44126821	44127845	44127283	1	0	0	0	1	0	Enpp5	1	0	0	0	0	DOWN	-88511	Intron (Rcan2/Rcan2, intron 2 of 4)	45	24	11	11	9	7	42	31	58	48	25	20	11	38	11	10	22	0	7	10	5	8
chr17:45709131-45710644	chr17	45709131	45710644	45709772	1	1	1	1	1	1	Hsp90ab1	1	1	1	0	0	UP	438	Promoter (<=1kb)	74	24	11	44	17	31	98	52	81	64	13	22	16	44	18	3	55	32	20	14	27	35
chr17:46692682-46693944	chr17	46692682	46693944	46693259	1	1	0	0	1	1	Srf	1	0	0	0	1	DOWN	-148	Promoter (<=1kb)	353	134	6	18	18	16	390	391	349	281	182	113	68	169	2	10	5	31	17	18	12	19
chr17:47147035-47148033	chr17	47147035	47148033	47147568	1	0	0	0	1	1	Ubr2	1	0	0	0	1	ns	-87	Promoter (<=1kb)	88	62	11	6	9	18	76	88	106	81	66	55	49	74	2	20	5	7	7	10	12	24
chr17:47301766-47302923	chr17	47301766	47302923	47302304	1	1	0	0	1	1	Trerf1	1	0	0	0	0	DOWN	24414	Intron (Trerf1/Trerf1, intron 3 of 18)	201	48	36	24	20	20	218	263	177	143	60	47	23	59	35	36	24	23	24	16	12	28
chr17:48548549-48549884	chr17	48548549	48549884	48549205	1	0	0	0	1	1	Nfya	1	1	1	1	0	DOWN	-60	Promoter (<=1kb)	54	32	13	26	19	30	36	57	68	51	19	34	20	53	13	13	34	18	19	18	22	37
chr17:53617964-53618849	chr17	53617964	53618849	53618537	1	0	0	0	1	1	Rab5a	1	1	1	1	0	ns	-21	Promoter (<=1kb)	45	38	4	17	10	11	45	59	47	27	56	28	25	41	0	7	17	16	4	16	7	15
chr17:53832991-53833992	chr17	53832991	53833992	53833467	1	0	0	0	1	1	Sgol1	1	1	1	0	0	DOWN	-4827	Distal Intergenic	28	29	6	11	12	13	43	33	16	18	34	27	23	30	2	10	7	15	18	6	12	13
chr17:55848957-55850066	chr17	55848957	55850066	55849533	1	0	0	0	1	0	Pot1b	1	0	0	0	1	ns	2393	Intron (Pot1b/Pot1b, intron 15 of 16)	45	67	9	23	15	16	18	63	56	39	81	66	26	92	7	10	21	25	20	10	19	13
chr17:56165453-56166541	chr17	56165453	56166541	56166041	1	0	0	0	1	1	Sh3gl1	1	1	1	0	0	UP	10019	Intron (Sh3gl1/Sh3gl1, intron 9 of 9)	56	29	12	22	19	12	96	52	51	25	44	48	9	12	13	10	19	25	20	18	12	12
chr17:56217995-56219289	chr17	56217995	56219289	56218567	1	1	0	0	1	1	Hdgfrp2	1	1	1	1	0	ns	-512	Promoter (<=1kb)	222	61	44	28	21	6	287	272	189	137	72	77	40	53	44	43	35	20	22	20	7	5
chr17:5624987-5625343	chr17	5624987	5625343	5625251	1	0	0	0	1	0	Zdhhc14	1	0	0	0	0	UP	132652	Intron (Zdhhc14/Zdhhc14, intron 1 of 8)	7	12	0	6	3	7	7	4	11	3	6	4	12	24	0	0	5	6	4	2	0	13
chr17:56301525-56302050	chr17	56301525	56302050	56301894	1	1	0	0	1	1	Tnfaip8l1	1	1	1	1	0	DOWN	-19	Promoter (<=1kb)	23	5	3	3	2	6	23	17	27	22	3	13	2	0	2	3	5	1	4	0	11	0
chr17:56322755-56323697	chr17	56322755	56323697	56323424	1	0	1	1	1	1	D17Wsu104e	1	1	0	0	0	DOWN	-81	Promoter (<=1kb)	31	27	6	21	21	23	43	13	35	32	38	19	8	41	4	7	12	30	22	20	26	20
chr17:56490040-56490715	chr17	56490040	56490715	56490375	1	0	0	0	1	1	Kdm4b	1	1	0	0	0	ns	24903	Intron (Kdm4b/Kdm4b, intron 1 of 22)	27	20	6	10	10	17	26	27	24	27	22	29	15	12	4	7	6	14	4	15	17	17
chr17:56601164-56602582	chr17	56601164	56602582	56601672	1	0	0	0	1	1	Ptprs	1	0	0	0	0	DOWN	14231	Intron (Ptprs/Ptprs, intron 32 of 32)	85	48	24	27	16	16	88	71	94	85	56	33	25	74	24	23	40	14	13	18	14	18
chr17:56748703-56750047	chr17	56748703	56750047	56749336	1	1	1	1	1	1	2410015M20Rik	1	0	0	0	0	ns	-142	Promoter (<=1kb)	223	31	17	37	42	27	208	266	265	152	22	23	36	41	27	7	40	34	40	44	26	28
chr17:56766204-56766981	chr17	56766204	56766981	56766415	1	0	0	0	1	1	Lonp1	1	1	0	0	0	ns	-89	Promoter (<=1kb)	42	25	13	16	7	7	27	34	52	54	31	20	10	38	16	10	17	14	13	1	1	13
chr17:56812130-56812965	chr17	56812130	56812965	56812617	1	1	0	0	1	1	Ranbp3	1	0	0	0	0	ns	-30	Promoter (<=1kb)	49	21	13	12	4	12	39	54	51	48	25	19	18	21	16	10	15	9	4	3	14	10
chr17:57388220-57389221	chr17	57388220	57389221	57388865	1	1	0	0	1	1	Trip10	1	0	0	0	0	UP	-8	Promoter (<=1kb)	39	16	9	16	11	11	39	40	52	24	16	23	5	18	7	10	16	16	18	4	7	15
chr17:5769852-5771084	chr17	5769852	5771084	5770475	1	0	0	0	1	1	3300005D01Rik	1	0	0	0	0	ns	-28181	Distal Intergenic	111	103	6	23	10	14	172	171	58	39	157	118	48	86	4	7	32	14	13	6	7	20
chr17:5822190-5823015	chr17	5822190	5823015	5822675	1	1	0	0	0	1	Snx9	1	0	0	0	0	DOWN	-18704	Distal Intergenic	42	6	2	7	9	3	43	33	50	40	6	11	5	0	4	0	12	2	4	14	5	0
chr17:59500159-59501278	chr17	59500159	59501278	59500762	1	0	0	0	1	0	Nudt12	1	0	0	0	1	ns	-348017	Distal Intergenic	47	23	13	12	14	15	59	27	67	35	16	24	32	18	16	10	15	9	22	6	12	18
chr17:6020397-6022196	chr17	6020397	6022196	6021574	1	1	0	0	1	1	Synj2	1	0	0	0	0	UP	45989	Intron (Synj2/Synj2, intron 14 of 25)	115	35	26	23	31	18	164	176	64	54	41	55	27	15	29	23	22	23	22	39	20	15
chr17:64009823-64010870	chr17	64009823	64010870	64010518	1	1	0	0	1	1	Fbxl17	1	0	0	0	0	DOWN	-160589	Distal Intergenic	52	18	9	10	10	20	49	63	51	42	16	18	20	18	11	7	17	3	13	6	18	22
chr17:64062079-64062931	chr17	64062079	64062931	64062638	1	1	1	1	1	1	Fert2	1	0	0	0	0	DOWN	-150691	Distal Intergenic	32	10	0	13	4	14	32	31	39	23	13	10	12	3	0	0	7	18	0	7	5	22
chr17:64212664-64213648	chr17	64212664	64213648	64213157	1	0	0	0	1	1	Fert2	1	0	0	0	0	DOWN	-172	Promoter (<=1kb)	27	11	5	15	7	7	42	15	20	27	13	5	5	18	2	7	10	19	10	4	9	5
chr17:64681026-64682162	chr17	64681026	64682162	64681568	1	0	0	0	0	1	Pja2	1	0	0	0	1	UP	-345	Promoter (<=1kb)	65	43	8	17	7	6	70	73	48	65	47	56	12	56	2	13	17	16	7	6	7	5
chr17:64949033-64950045	chr17	64949033	64950045	64949735	1	0	0	0	1	1	Man2a1	1	0	0	0	0	DOWN	-1253	Promoter (1-2kb)	25	14	4	14	14	9	36	27	25	8	3	13	17	21	7	0	12	16	12	16	12	5
chr17:66450603-66451425	chr17	66450603	66451425	66451077	1	1	0	0	1	1	Ndufv2	1	0	0	0	1	ns	-178	Promoter (<=1kb)	35	14	8	5	1	1	39	42	34	23	19	14	12	9	2	13	5	5	2	0	0	1
chr17:68016955-68018004	chr17	68016955	68018004	68017124	1	0	0	0	1	1	Lama1	1	0	0	0	0	UP	-29480	Distal Intergenic	36	28	6	14	18	15	46	54	18	24	38	22	31	18	9	3	12	16	13	22	24	6
chr17:68353439-68353758	chr17	68353439	68353758	68353561	1	0	0	0	0	1	Arhgap28	1	0	0	0	1	DOWN	-113	Promoter (<=1kb)	15	12	0	5	4	2	10	11	20	16	16	11	15	3	0	0	5	5	7	0	0	3
chr17:68394864-68396087	chr17	68394864	68396087	68395448	1	1	0	0	1	1	Arhgap28	1	0	0	0	1	DOWN	-42000	Distal Intergenic	56	23	11	11	6	11	74	82	31	37	19	22	29	18	11	10	12	10	6	5	9	13
chr17:7102045-7103333	chr17	7102045	7103333	7102760	1	1	0	0	0	0	Mir692-1	1	0	0	0	0	UP	-3074	Distal Intergenic	149	50	20	22	26	30	144	119	171	160	69	65	12	53	7	33	19	24	18	33	32	27
chr17:71077798-71078942	chr17	71077798	71078942	71078407	1	1	0	0	1	1	Tgif1	1	1	0	0	0	ns	124465	Intron (Dlgap1/Dlgap1, intron 6 of 11)	86	21	15	12	8	22	50	65	141	87	22	28	20	12	9	20	10	14	9	6	25	19
chr17:71197126-71198874	chr17	71197126	71198874	71198491	1	0	0	0	1	1	Tgif1	1	1	0	0	0	ns	4381	Intron (Tgif1/Tgif1, intron 2 of 2)	105	65	26	21	16	20	127	146	79	67	116	104	15	24	42	10	22	20	27	5	12	27
chr17:71351448-71352482	chr17	71351448	71352482	71351863	1	1	0	0	1	1	Myl12a	1	0	0	0	0	UP	10	Promoter (<=1kb)	177	79	4	22	8	12	236	215	116	138	94	71	19	130	7	0	27	17	16	0	14	10
chr17:71947518-71948644	chr17	71947518	71948644	71948132	1	0	1	1	0	1	Trmt61b	1	1	1	0	0	DOWN	-31	Promoter (<=1kb)	46	39	2	11	20	12	18	57	59	49	47	38	23	44	4	0	15	7	22	18	9	15
chr17:73319626-73320829	chr17	73319626	73320829	73320195	1	0	0	0	1	1	Lbh	1	1	1	0	0	UP	52551	Distal Intergenic	48	23	9	27	10	10	60	46	49	34	28	30	20	12	11	7	29	25	9	10	12	8
chr11:26101397-26101848	chr11	26101397	26101848	26101771	0	0	1	0	1	0	Mir6372	0	0	0	0	0	ns	-468	Promoter (<=1kb)	9	6	4	24	27	33	14	2	7	10	9	5	0	9	7	0	23	24	16	37	39	26
chr17:7438648-7439266	chr17	7438648	7439266	7439010	1	0	0	0	0	0	Rps6ka2	1	0	0	0	0	UP	64547	Intron (Rps6ka2/Rps6ka2, intron 2 of 20)	16	24	2	2	3	4	24	17	6	16	41	33	14	6	4	0	2	2	2	4	8	0
chr17:74926966-74928290	chr17	74926966	74928290	74927591	1	1	1	1	1	1	Birc6	1	1	1	0	0	ns	-43	Promoter (<=1kb)	181	34	4	31	26	16	194	232	154	144	38	34	17	47	7	0	24	38	39	12	5	27
chr17:75509544-75510144	chr17	75509544	75510144	75509684	1	1	1	1	1	1	Ltbp1	1	0	0	0	0	UP	104816	Intron (Ltbp1/Ltbp1, intron 3 of 33)	30	11	0	5	8	6	16	21	43	38	6	18	7	12	0	0	5	5	3	12	2	10
chr17:75649894-75651419	chr17	75649894	75651419	75650585	1	1	0	0	1	1	Rasgrp3	1	0	0	0	1	UP	-184659	Intron (Ltbp1/Ltbp1, intron 8 of 33)	185	103	18	14	21	23	166	180	195	198	150	136	35	89	13	23	12	16	24	18	30	15
chr17:7580073-7580315	chr17	7580073	7580315	7580120	1	0	0	0	0	0	Gm9992	0	0	0	0	0	ns	9534	Intron (Gm9992/Gm9992, intron 5 of 9)	17	9	1	4	2	1	14	15	14	21	9	13	5	6	2	0	0	7	2	1	2	0
chr17:76128568-76129582	chr17	76128568	76129582	76129268	1	0	1	1	0	0	Gm4710	0	0	0	0	0	ns	-131094	Distal Intergenic	28	21	2	10	12	12	23	29	32	25	16	24	20	24	0	3	12	7	7	16	18	5
chr17:78597271-78597753	chr17	78597271	78597753	78597511	1	0	0	0	1	1	Crim1	1	0	0	0	1	UP	-2076	Distal Intergenic	17	17	0	2	6	5	23	15	23	5	28	30	8	0	0	0	0	3	4	8	0	10
chr17:78720798-78722528	chr17	78720798	78722528	78721383	1	0	0	0	1	1	Fez2	1	0	0	0	1	UP	96109	Intron (Crim1/Crim1, intron 7 of 16)	104	68	10	17	12	14	135	157	65	58	110	62	52	47	13	7	17	16	18	6	7	20
chr17:78727172-78728438	chr17	78727172	78728438	78727543	1	0	1	1	1	1	Fez2	1	0	0	0	1	UP	89949	Intron (Crim1/Crim1, intron 7 of 16)	29	63	1	14	9	10	49	40	16	10	125	94	9	21	2	0	11	16	14	4	11	8
chr17:78791333-78792756	chr17	78791333	78792756	78791910	1	0	0	0	1	1	Fez2	1	0	0	0	1	UP	25582	Intron (Fez2/Fez2, intron 3 of 7)	97	56	18	14	19	18	105	100	106	73	85	61	31	47	22	13	17	11	11	26	17	18
chr17:79574647-79575405	chr17	79574647	79575405	79574998	1	0	1	1	1	1	Qpct	1	0	0	0	1	ns	123753	Distal Intergenic	26	18	2	11	8	15	29	19	19	35	28	16	22	6	0	3	12	10	7	9	19	10
chr17:79871230-79872231	chr17	79871230	79872231	79871806	1	0	0	0	1	1	4930429F11Rik	0	0	0	0	0	ns	5419	Distal Intergenic	38	50	9	14	23	13	49	50	24	26	60	75	26	36	4	13	19	9	21	25	20	5
chr17:80099971-80101066	chr17	80099971	80101066	80100512	1	1	0	0	1	1	Cyp1b1	1	0	0	0	1	ns	13869	Distal Intergenic	78	25	17	11	7	12	125	90	37	56	22	44	10	24	20	13	12	9	7	6	14	10
chr17:81171741-81173031	chr17	81171741	81173031	81172404	1	1	1	1	1	1	Map4k3	1	0	0	0	1	DOWN	-44971	Distal Intergenic	140	64	5	20	20	18	138	107	175	137	72	69	34	80	7	3	24	16	28	12	22	14
chr17:81197173-81198154	chr17	81197173	81198154	81197732	1	0	0	0	1	1	Map4k3	1	0	0	0	1	DOWN	-70299	Distal Intergenic	74	51	17	9	11	21	69	67	85	73	69	42	23	68	7	26	0	18	16	6	12	29
chr17:81200703-81201701	chr17	81200703	81201701	81201202	1	0	0	0	1	1	Map4k3	1	0	0	0	1	DOWN	-73769	Distal Intergenic	103	62	12	13	10	4	105	138	88	77	88	75	33	50	20	3	17	9	19	0	0	8
chr17:8178028-8179228	chr17	8178028	8179228	8178599	1	1	0	0	0	0	Tagap	1	0	0	0	0	ns	59735	Distal Intergenic	170	76	15	28	15	20	147	136	189	204	91	96	32	83	16	13	22	34	20	10	22	18
chr17:81867748-81868935	chr17	81867748	81868935	81868319	1	0	0	0	0	1	Slc8a1	1	0	0	0	0	UP	269408	Intron (Slc8a1/Slc8a1, intron 9 of 10)	74	40	22	13	14	19	71	65	95	62	53	28	25	53	24	20	10	16	18	10	34	4
chr17:81985544-81986897	chr17	81985544	81986897	81986321	1	0	0	0	0	0	Slc8a1	1	0	0	0	0	UP	151406	Intron (Slc8a1/Slc8a1, intron 9 of 10)	64	33	16	24	14	12	74	71	50	58	41	39	17	33	11	20	37	11	9	18	14	10
chr17:82003855-82004987	chr17	82003855	82004987	82004397	1	0	0	0	0	1	Slc8a1	1	0	0	0	0	UP	133330	Intron (Slc8a1/Slc8a1, intron 9 of 10)	44	21	13	17	18	11	46	56	54	19	19	22	10	30	18	7	17	17	32	4	7	15
chr17:83303879-83305257	chr17	83303879	83305257	83304559	1	0	0	0	0	1	Gm19689	1	0	0	0	0	ns	173006	Distal Intergenic	114	71	10	18	16	18	168	188	54	45	122	104	22	33	9	10	22	13	11	20	19	17
chr17:8357493-8358483	chr17	8357493	8358483	8358067	1	0	0	0	0	1	Fgfr1op	1	0	0	0	0	ns	-315	Promoter (<=1kb)	34	22	9	8	6	12	37	33	33	30	13	28	19	24	18	0	5	11	7	4	11	13
chr17:8449707-8450282	chr17	8449707	8450282	8449999	1	0	1	1	1	1	Ccr6	0	0	0	0	0	ns	21092	Distal Intergenic	8	38	1	10	10	15	7	4	11	7	47	38	15	50	2	0	4	16	16	3	12	17
chr17:84909579-84910247	chr17	84909579	84910247	84909651	1	0	0	0	1	1	Plekhh2	1	0	0	0	1	DOWN	-1583	Promoter (1-2kb)	29	14	3	6	2	9	27	23	35	30	13	6	15	21	2	3	2	9	2	2	8	10
chr17:85356021-85357599	chr17	85356021	85357599	85357156	1	0	0	0	0	1	1110020A21Rik	1	0	0	0	0	DOWN	-393	Promoter (<=1kb)	103	66	8	18	17	8	129	103	90	90	75	65	33	89	16	0	19	16	13	20	5	10
chr17:85488169-85488995	chr17	85488169	85488995	85488620	1	0	0	0	1	1	Prepl	1	0	0	0	1	UP	987	Promoter (<=1kb)	26	14	6	8	7	8	33	29	25	17	16	15	3	18	9	3	7	9	9	5	9	6
chr17:86959428-86960595	chr17	86959428	86960595	86959985	1	0	0	0	0	0	Epas1	1	1	1	0	0	UP	-193218	Intron (Prkce/Prkce, intron 11 of 14)	67	108	8	9	10	12	69	50	78	69	128	141	48	113	16	0	10	7	13	6	5	18
chr17:88862692-88863626	chr17	88862692	88863626	88863228	1	0	0	0	1	0	Foxn2	1	1	1	1	0	UP	23177	Intron (Foxn2/Foxn2, intron 2 of 5)	25	46	6	9	11	23	33	29	24	13	81	42	16	41	9	3	7	11	9	12	25	20
chr17:89025245-89026444	chr17	89025245	89026444	89025868	1	0	0	0	1	1	Ston1	1	0	0	0	1	UP	-26	Promoter (<=1kb)	79	59	17	22	15	11	93	111	59	53	100	80	15	41	24	10	18	26	11	18	14	8
chr18:10181813-10182688	chr18	10181813	10182688	10182119	1	1	0	0	0	1	Rock1	1	1	1	1	0	ns	-329	Promoter (<=1kb)	89	13	6	22	11	16	98	96	75	86	6	19	5	21	9	3	28	16	11	10	18	14
chr18:11401483-11402553	chr18	11401483	11402553	11402018	1	0	1	1	0	1	1010001N08Rik	1	0	0	0	0	UP	-349453	Distal Intergenic	58	30	3	15	14	15	61	94	35	38	44	32	20	24	2	3	10	20	13	14	11	18
chr2:71226735-71227742	chr2	71226735	71227742	71227226	0	0	1	0	1	1	Hat1	1	1	1	1	0	DOWN	-90	Promoter (<=1kb)	24	17	6	23	12	23	15	40	10	30	16	25	7	18	11	0	19	27	7	16	31	14
chr18:21381994-21383691	chr18	21381994	21383691	21383134	1	1	0	0	1	1	Garem	1	0	0	0	0	DOWN	75506	Intron (Garem/Garem, intron 4 of 5)	74	36	17	32	23	24	65	56	87	86	25	34	34	50	27	7	40	24	27	18	14	33
chr18:21458447-21459577	chr18	21458447	21459577	21458953	1	1	0	0	1	1	Garem	1	0	0	0	0	DOWN	-313	Promoter (<=1kb)	93	31	29	18	11	9	101	86	111	73	44	27	24	27	38	20	15	20	11	10	9	8
chr19:10969438-10970210	chr19	10969438	10970210	10969811	0	0	1	0	1	1	Prpf19	1	0	0	0	1	DOWN	91	Promoter (<=1kb)	20	11	4	16	16	17	32	21	25	0	22	9	1	9	4	3	12	20	16	16	13	20
chr18:23613121-23614222	chr18	23613121	23614222	23614085	1	0	0	0	0	1	Dtna	1	0	0	0	0	UP	145565	Intron (Dtna/Dtna, intron 1 of 21)	30	26	7	9	9	14	29	40	25	22	31	30	12	27	4	10	10	8	4	14	13	14
chr18:24197457-24198699	chr18	24197457	24198699	24198043	1	0	0	0	1	1	Zfp191	1	0	0	0	0	ns	-18771	Distal Intergenic	92	71	25	14	13	13	98	80	120	70	72	67	78	65	20	30	12	16	11	14	6	19
chr7:24866442-24867266	chr7	24866442	24867266	24867091	0	0	1	0	1	1	Zfp180	1	0	0	0	1	DOWN	176	Promoter (<=1kb)	24	24	7	19	21	21	14	34	23	24	31	23	24	15	11	3	21	17	19	22	33	8
chr18:30788369-30789316	chr18	30788369	30789316	30788669	1	0	0	0	1	0	Pik3c3	1	0	0	0	1	DOWN	356120	Distal Intergenic	37	17	8	1	6	8	31	48	37	29	16	20	16	15	2	13	0	2	2	10	2	13
chr18:32161569-32161926	chr18	32161569	32161926	32161689	1	0	0	0	1	1	Myo7b	1	0	0	0	0	UP	34896	Intron (Myo7b/Myo7b, intron 38 of 46)	14	16	0	1	6	12	20	11	14	10	16	11	11	24	0	0	0	1	11	0	12	12
chr18:32226895-32228407	chr18	32226895	32228407	32227848	1	1	0	0	1	1	Iws1	1	1	1	1	0	ns	461	Promoter (<=1kb)	51	17	14	13	17	13	54	57	53	39	13	23	8	21	4	23	12	14	24	10	17	8
chr18:32332389-32333335	chr18	32332389	32333335	32332983	1	1	0	0	1	1	Map3k2	1	1	1	0	0	DOWN	10241	Intron (Map3k2/Map3k2, intron 1 of 16)	59	20	10	15	5	14	50	52	67	65	25	18	18	18	4	16	16	14	8	2	15	13
chr18:32607532-32608441	chr18	32607532	32608441	32607959	1	0	0	0	1	1	A830052D11Rik	1	1	1	1	0	ns	-70021	Distal Intergenic	26	26	3	9	4	16	43	33	20	7	44	46	5	9	2	3	15	2	2	5	19	13
chr18:32868012-32869190	chr18	32868012	32869190	32868580	1	0	0	0	1	1	Tslp	1	0	0	0	1	ns	-106456	Intron (4930455D15Rik/4930455D15Rik, intron 1 of 4)	70	71	12	14	5	8	104	111	35	27	132	93	19	38	20	3	7	20	2	8	2	13
chr18:32902460-32903684	chr18	32902460	32903684	32903091	1	0	0	0	0	1	Tslp	1	0	0	0	1	ns	-71945	Intron (4930455D15Rik/4930455D15Rik, intron 3 of 4)	63	47	11	6	12	19	74	94	33	49	75	61	19	30	11	10	12	0	9	14	19	19
chr18:33451985-33453232	chr18	33451985	33453232	33452617	1	0	0	0	1	1	Stard4	1	1	0	0	0	UP	-79147	Distal Intergenic	118	72	26	18	21	15	149	148	88	85	116	93	34	41	9	43	22	14	13	29	11	19
chr18:33623261-33624151	chr18	33623261	33624151	33623742	1	1	0	0	1	1	Nrep	1	0	0	0	1	DOWN	-59	Promoter (<=1kb)	43	17	6	7	1	4	60	54	28	29	13	11	3	38	9	3	7	7	0	2	5	3
chr18:33782044-33783056	chr18	33782044	33783056	33782538	1	1	0	0	1	1	Gm10549	1	0	0	0	0	DOWN	158722	Distal Intergenic	43	16	9	11	7	17	48	59	29	32	16	13	23	9	18	0	12	10	4	10	18	15
chr18:33834483-33835504	chr18	33834483	33835504	33835076	1	1	0	0	1	1	2410004N09Rik	1	0	0	0	0	ns	-119469	Distal Intergenic	36	15	6	12	12	8	39	36	37	30	22	15	7	12	4	7	11	13	16	8	11	5
chr18:35019811-35021552	chr18	35019811	35021552	35020751	1	1	1	1	1	1	Egr1	1	1	1	1	0	DOWN	-109	Promoter (<=1kb)	1437	460	22	110	47	58	1219	1357	1710	1462	454	310	297	776	33	10	89	130	62	31	66	50
chr18:35046340-35047906	chr18	35046340	35047906	35047226	1	1	1	1	1	1	Egr1	1	1	1	1	0	DOWN	26366	Distal Intergenic	247	39	4	33	19	23	310	218	189	270	38	34	25	56	4	3	35	30	22	16	9	37
chr18:35723854-35725006	chr18	35723854	35725006	35724440	1	0	1	1	1	1	Matr3	1	1	0	0	0	DOWN	2629	Intron (Matr3/Matr3, intron 1 of 14)	59	33	2	11	9	20	51	67	66	49	34	37	31	27	4	0	5	16	11	6	17	23
chr18:35826389-35827684	chr18	35826389	35827684	35827129	1	0	0	0	1	1	Spata24	1	0	0	0	0	DOWN	-5289	Distal Intergenic	114	59	10	18	17	21	156	186	61	50	103	88	23	18	13	7	19	17	23	11	22	20
chr18:36028312-36028986	chr18	36028312	36028986	36028494	1	1	0	0	1	0	Cxxc5	1	1	1	0	0	ns	39023	Distal Intergenic	25	4	6	13	5	9	29	29	24	17	3	5	7	0	11	0	17	9	7	2	12	5
chr18:36575694-36576906	chr18	36575694	36576906	36576321	1	1	0	0	1	1	Pfdn1	1	0	0	0	1	ns	37828	Intron (Pfdn1/Pfdn1, intron 1 of 3)	185	25	25	29	26	27	129	132	261	214	13	38	23	24	29	20	38	20	20	31	25	28
chr18:36673290-36674605	chr18	36673290	36674605	36673971	1	1	0	0	1	1	Hbegf	1	1	1	1	0	UP	1488	Promoter (1-2kb)	89	19	18	32	13	33	93	90	96	75	25	25	6	18	16	20	37	27	7	19	24	42
chr18:36868214-36869309	chr18	36868214	36869309	36868759	1	1	0	0	0	1	E230025N22Rik	1	0	0	0	0	ns	-13180	Distal Intergenic	40	15	7	10	11	16	40	40	40	37	19	16	10	12	7	7	12	7	7	14	14	18
chr18:40296155-40296659	chr18	40296155	40296659	40296465	1	0	0	0	1	1	Yipf5	1	0	0	0	0	ns	82588	Distal Intergenic	9	13	0	5	4	5	6	0	23	6	6	8	16	21	0	0	6	3	7	0	9	0
chr18:42670514-42671300	chr18	42670514	42671300	42670742	1	0	0	0	1	1	Tcerg1	1	0	0	0	0	DOWN	-398	Promoter (<=1kb)	32	30	1	4	6	12	25	34	42	23	34	27	15	41	2	0	2	6	9	2	21	3
chr18:43628617-43629733	chr18	43628617	43629733	43629209	1	1	0	0	1	1	Dpysl3	1	0	0	0	1	UP	-76224	Distal Intergenic	307	141	27	12	18	11	339	402	293	190	207	131	77	148	18	36	12	11	16	20	13	8
chr18:44913477-44914311	chr18	44913477	44914311	44913861	1	0	0	0	1	1	Mcc	1	0	0	0	0	DOWN	57975	Intron (Mcc/Mcc, intron 17 of 18)	40	44	11	9	8	4	33	63	36	26	50	70	26	27	11	10	12	5	12	4	2	5
chr18:4517492-4518688	chr18	4517492	4518688	4518080	1	1	0	0	0	1	9430020K01Rik	1	0	0	0	1	DOWN	-116846	Distal Intergenic	101	39	15	25	13	13	149	148	57	48	56	56	8	33	20	10	26	23	16	9	17	8
chr18:46623816-46624859	chr18	46623816	46624859	46624314	1	0	0	0	0	1	Mospd4	1	0	0	0	0	ns	1156	Promoter (1-2kb)	44	21	10	13	12	9	48	54	39	32	28	24	17	12	9	10	16	9	13	10	12	5
chr18:46834952-46836763	chr18	46834952	46836763	46835360	1	0	0	0	1	1	Cdo1	1	0	0	0	0	UP	52636	Distal Intergenic	39	62	11	26	8	32	52	56	18	29	91	95	26	36	18	3	30	22	16	0	22	42
chr18:4737295-4738414	chr18	4737295	4738414	4737852	1	0	0	0	1	1	Gm10556	0	0	0	0	0	ns	-74631	Distal Intergenic	34	19	8	9	18	19	41	42	26	25	28	29	6	9	13	3	7	10	20	16	18	19
chr18:4970741-4971810	chr18	4970741	4971810	4971312	1	0	0	0	1	1	Svil	1	0	0	0	0	ns	-75274	Distal Intergenic	32	36	6	17	12	11	39	25	41	22	50	36	22	33	4	7	19	14	13	10	7	14
chr18:50145731-50146967	chr18	50145731	50146967	50146385	1	1	0	0	0	1	Tnfaip8	1	0	0	0	1	DOWN	7305	Intron (Tnfaip8/Tnfaip8, intron 1 of 2)	213	73	38	14	17	28	240	368	137	106	135	77	17	62	20	56	13	14	13	20	27	28
chr18:5133358-5134968	chr18	5133358	5134968	5134312	1	1	0	0	1	1	Svil	1	0	0	0	0	ns	87726	Distal Intergenic	484	195	21	36	30	18	508	657	406	364	229	231	126	192	18	23	37	34	28	31	22	13
chr18:5186362-5187499	chr18	5186362	5187499	5186990	1	1	1	1	1	1	Svil	1	0	0	0	0	ns	140404	Distal Intergenic	85	35	4	20	18	16	102	94	87	57	50	37	20	30	7	0	19	20	22	13	13	19
chr18:51867173-51868480	chr18	51867173	51868480	51867916	1	0	0	0	0	1	Prr16	1	0	0	0	0	DOWN	590365	Distal Intergenic	37	34	9	9	15	12	52	44	27	24	38	49	15	33	11	7	7	11	11	18	7	17
chr18:52689457-52690688	chr18	52689457	52690688	52690042	1	0	0	0	1	1	Lox	1	0	0	0	0	UP	-521	Promoter (<=1kb)	102	61	17	7	6	19	139	119	92	58	97	55	20	71	18	16	7	7	7	4	25	13
chr18:52694463-52695711	chr18	52694463	52695711	52695040	1	0	0	0	1	1	Lox	1	0	0	0	0	UP	-5519	Distal Intergenic	43	28	8	19	16	8	71	54	26	17	41	33	26	12	9	7	15	23	9	23	9	6
chr18:5334727-5335141	chr18	5334727	5335141	5334909	1	0	0	0	1	1	Zfp438	1	0	0	0	1	ns	-472	Promoter (<=1kb)	21	13	2	1	5	3	17	19	20	26	9	8	16	15	4	0	2	0	7	2	2	3
chr18:53427277-53428626	chr18	53427277	53428626	53427801	1	1	0	0	0	1	Snx24	1	0	0	0	1	DOWN	22486	Intron (Snx24/Snx24, intron 1 of 6)	104	21	26	22	28	28	83	103	128	102	44	23	7	9	31	20	19	25	40	16	12	44
chr18:53767168-53768014	chr18	53767168	53768014	53767637	1	0	0	0	1	0	Gm19466	1	0	0	0	0	ns	-40167	Distal Intergenic	29	26	7	9	12	15	31	27	37	21	25	32	25	21	4	10	10	7	12	12	12	17
chr18:53976084-53977068	chr18	53976084	53977068	53976581	1	0	0	0	0	0	Csnk1g3	1	0	0	0	0	ns	-45185	Distal Intergenic	43	29	12	17	9	10	43	40	41	47	53	29	16	15	13	10	12	22	7	10	12	8
chr18:54414862-54416096	chr18	54414862	54416096	54415446	1	1	0	0	0	1	Redrum	0	0	0	0	0	ns	-166502	Distal Intergenic	108	16	11	15	18	20	117	128	120	64	16	20	10	15	22	0	16	14	18	18	13	26
chr18:55147309-55148364	chr18	55147309	55148364	55147824	1	0	0	0	0	1	Zfp608	1	0	0	0	1	DOWN	2010	Exon (Zfp608/Zfp608, exon 9 of 10)	31	21	7	12	12	13	41	42	26	14	31	27	20	3	4	10	15	9	16	8	8	18
chr18:55232428-55233367	chr18	55232428	55233367	55232856	1	1	0	0	1	1	Zfp608	1	0	0	0	1	DOWN	-83022	Distal Intergenic	31	8	7	8	10	11	37	40	19	25	3	3	22	3	13	0	5	10	4	16	12	10
chr18:5592687-5593913	chr18	5592687	5593913	5593293	1	0	0	0	1	1	Gm10125	1	0	0	0	0	DOWN	-858	Promoter (<=1kb)	85	50	9	14	12	12	101	144	44	47	88	51	24	36	18	0	10	18	11	12	5	18
chr18:56263182-56263604	chr18	56263182	56263604	56263385	1	0	0	0	0	0	Gramd3	1	0	0	0	1	UP	-328400	Distal Intergenic	21	15	1	6	6	2	16	13	37	15	16	10	10	24	2	0	5	7	9	2	0	3
chr18:58483533-58484788	chr18	58483533	58484788	58484172	1	1	0	0	1	1	Fbn2	1	0	0	0	0	DOWN	-114592	Distal Intergenic	77	17	11	12	6	13	122	88	64	34	31	19	9	9	11	10	12	11	8	4	14	12
chr18:59459795-59461227	chr18	59459795	59461227	59460712	1	0	0	0	0	1	Chsy3	1	0	0	0	0	UP	125719	Intron (Chsy3/Chsy3, intron 2 of 2)	43	60	9	12	14	9	65	50	31	24	72	75	28	62	11	7	10	14	7	20	9	9
chr2:84679726-84680802	chr2	84679726	84680802	84680208	0	0	1	0	1	1	Slc43a1	1	1	1	0	0	UP	644	Promoter (<=1kb)	45	14	18	44	31	37	40	44	48	46	19	14	5	15	16	20	44	43	34	27	31	42
chr18:60678809-60679834	chr18	60678809	60679834	60679299	1	0	0	0	1	1	Dctn4	1	1	1	0	0	UP	-6575	Distal Intergenic	57	33	12	15	12	19	39	38	74	74	38	36	18	38	13	10	15	14	7	16	12	26
chr18:60808300-60809340	chr18	60808300	60809340	60808842	1	1	0	0	1	1	G630071F17Rik	1	1	1	1	0	DOWN	-14221	Distal Intergenic	66	9	11	17	8	23	45	73	75	70	3	5	6	21	18	3	7	27	4	12	15	31
chr18:6135747-6136720	chr18	6135747	6136720	6136557	1	0	0	0	1	1	Arhgap12	1	0	0	0	1	ns	-461	Promoter (<=1kb)	38	19	10	10	19	14	31	54	37	27	16	25	18	15	13	7	9	11	16	21	14	13
chr18:61811595-61812686	chr18	61811595	61812686	61812129	1	0	0	0	1	0	Mir143	1	0	0	0	0	UP	-3217	Intron (Mir143hg/Mir143hg, intron 3 of 4)	72	59	14	25	14	19	61	84	68	73	60	63	20	89	27	0	24	25	21	6	27	10
chr18:61817320-61818496	chr18	61817320	61818496	61817904	1	0	0	0	1	1	Mir143hg	1	0	0	0	1	UP	7288	Intron (Mir143hg/Mir143hg, intron 4 of 4)	86	69	14	22	29	20	91	123	64	63	94	60	44	77	18	10	18	25	26	31	20	19
chr18:61824470-61826633	chr18	61824470	61826633	61825232	1	0	1	1	1	1	Mir143hg	1	0	0	0	1	UP	-40	Promoter (<=1kb)	430	217	9	29	44	39	629	696	241	153	348	250	61	207	2	16	32	25	49	38	37	41
chr18:61886201-61887353	chr18	61886201	61887353	61886831	1	0	0	0	1	0	1500015A07Rik	1	0	0	0	0	ns	788	Promoter (<=1kb)	72	47	22	17	6	11	69	63	86	67	34	62	50	41	33	10	17	16	4	8	12	10
chr18:6237429-6238846	chr18	6237429	6238846	6238074	1	1	0	0	1	1	Kif5b	1	0	0	0	0	UP	3448	Intron (Kif5b/Kif5b, intron 25 of 25)	180	106	12	16	14	13	234	207	144	133	153	109	49	110	20	3	7	25	17	10	7	19
chr18:63769748-63770693	chr18	63769748	63770693	63770233	1	0	0	0	0	0	Txnl1	1	1	0	0	0	UP	81780	Distal Intergenic	33	16	9	20	16	11	33	19	45	33	6	14	14	30	4	13	22	17	22	10	17	5
chr18:63851604-63852558	chr18	63851604	63852558	63852170	1	1	0	0	0	1	Txnl1	1	1	0	0	0	UP	-157	Promoter (<=1kb)	42	16	13	11	11	13	41	52	39	35	19	9	5	30	18	7	19	2	17	4	18	8
chr18:64804524-64806170	chr18	64804524	64806170	64805560	1	0	0	0	1	1	Atp8b1	1	0	0	0	0	UP	15094	Intron (Atp8b1/Atp8b1, intron 27 of 27)	189	150	22	39	34	27	228	218	158	150	182	143	76	195	18	26	35	43	43	24	22	32
chr18:65131404-65132610	chr18	65131404	65132610	65131901	1	1	0	0	1	1	Nedd4l	1	0	0	0	0	UP	84492	Intron (Nedd4l/Nedd4l, intron 1 of 30)	55	13	12	19	13	8	81	79	35	23	25	16	7	3	13	10	26	11	9	16	6	10
chr18:66490671-66491656	chr18	66490671	66491656	66491121	1	1	0	0	1	0	Ccbe1	1	0	0	0	0	DOWN	-39629	Distal Intergenic	44	11	11	2	8	10	54	52	34	35	13	14	10	6	18	3	2	2	13	3	14	6
chr18:66632283-66633645	chr18	66632283	66633645	66632927	1	1	0	0	0	1	Pmaip1	1	1	0	0	0	UP	14670	Distal Intergenic	219	85	19	18	19	24	218	238	228	189	94	76	42	127	24	13	19	16	27	10	24	24
chr18:67528668-67530095	chr18	67528668	67530095	67529462	1	1	0	0	1	1	Tubb6	1	1	1	0	0	UP	-20922	Distal Intergenic	94	44	24	21	26	26	94	134	85	61	44	32	55	44	35	13	23	19	33	18	28	23
chr18:67608616-67609444	chr18	67608616	67609444	67609245	1	0	0	0	1	1	Afg3l2	1	0	0	0	1	ns	-455	Promoter (<=1kb)	32	14	8	5	2	5	23	31	54	17	9	19	12	15	13	3	7	3	2	2	2	8
chr18:69243376-69245102	chr18	69243376	69245102	69244514	1	1	0	0	1	1	Mir145b	0	0	0	0	0	ns	-62587	Distal Intergenic	92	33	20	29	22	33	79	102	96	90	25	32	41	33	27	13	32	25	20	24	36	29
chr18:74830364-74830887	chr18	74830364	74830887	74830605	1	0	0	0	1	0	Scarna17	1	0	0	0	0	ns	107504	Intron (Myo5b/Myo5b, intron 14 of 38)	38	19	4	10	7	6	22	34	54	42	41	13	9	12	7	0	5	14	4	10	7	4
chr18:7501941-7502920	chr18	7501941	7502920	7502388	1	0	0	0	0	1	Mpp7	1	0	0	0	0	UP	124473	Intron (Mpp7/Mpp7, intron 14 of 16)	50	36	6	8	13	20	62	84	33	18	50	48	20	24	4	7	10	5	23	2	20	20
chr18:75330332-75331544	chr18	75330332	75331544	75330947	1	1	0	0	1	1	2010010A06Rik	1	0	0	0	0	DOWN	126024	Intron (Dym/Dym, intron 13 of 16)	152	64	22	26	9	15	138	171	184	113	72	79	34	68	11	33	29	23	11	6	15	15
chr18:75896693-75898154	chr18	75896693	75898154	75897297	1	1	0	0	1	1	Ctif	1	0	0	0	0	UP	-39947	Distal Intergenic	87	31	21	31	21	24	67	75	117	87	41	27	15	38	31	10	27	34	24	18	27	20
chr18:78433717-78434749	chr18	78433717	78434749	78434167	1	1	0	0	1	1	Slc14a1	1	0	0	0	0	DOWN	-95309	Intron (Slc14a2/Slc14a2, intron 19 of 21)	39	7	5	17	8	20	61	44	31	19	3	14	3	6	7	3	24	9	16	0	25	14
chr18:78750490-78751599	chr18	78750490	78751599	78751136	1	0	0	0	1	1	Slc14a2	1	0	0	0	0	DOWN	42553	Intron (Slc14a2/Slc14a2, intron 20 of 21)	33	25	6	3	11	8	41	44	16	30	47	28	19	3	4	7	5	0	8	14	7	8
chr18:79192625-79193603	chr18	79192625	79193603	79193119	1	0	0	0	0	1	Setbp1	1	0	0	0	0	DOWN	113011	Intron (Setbp1/Setbp1, intron 4 of 5)	50	53	6	11	7	6	50	44	58	45	56	75	24	53	11	0	11	11	11	2	12	0
chr18:79196668-79197705	chr18	79196668	79197705	79197135	1	1	0	0	0	1	Setbp1	1	0	0	0	0	DOWN	108995	Intron (Setbp1/Setbp1, intron 4 of 5)	45	18	10	15	13	14	48	63	42	25	9	19	23	18	9	10	7	22	13	12	14	13
chr2:26206275-26207151	chr2	26206275	26207151	26206681	0	0	1	0	1	1	Dnlz	1	0	0	0	0	UP	949	Promoter (<=1kb)	28	26	7	22	19	23	16	44	19	30	25	36	24	18	11	3	29	14	22	15	28	17
chr18:80337418-80338576	chr18	80337418	80338576	80337982	1	1	0	0	1	0	Adnp2	1	1	0	0	0	UP	10239	Intron (Adnp2/Adnp2, intron 2 of 3)	74	28	15	19	7	19	68	48	100	78	25	23	37	27	13	16	13	24	13	0	15	22
chr18:80449372-80450242	chr18	80449372	80450242	80449813	1	0	1	1	1	1	Pqlc1	1	1	1	0	0	UP	-2170	Distal Intergenic	49	30	2	11	15	13	54	46	37	56	34	36	22	27	0	3	15	6	9	21	13	13
chr18:80452422-80453314	chr18	80452422	80453314	80452967	1	0	1	1	1	1	Pqlc1	1	1	1	0	0	UP	984	Promoter (<=1kb)	30	20	2	15	10	10	28	33	34	22	13	27	7	30	0	3	15	15	7	12	0	19
chr18:80661186-80662281	chr18	80661186	80662281	80661776	1	0	0	0	1	1	Ctdp1	1	1	1	0	0	UP	4630	Intron (Ctdp1/Ctdp1, intron 12 of 12)	67	43	24	11	14	18	82	65	53	67	34	44	50	44	18	30	5	16	21	6	19	17
chr18:80666235-80667208	chr18	80666235	80667208	80666768	1	0	0	0	1	1	Ctdp1	1	1	1	0	0	UP	-362	Promoter (<=1kb)	33	15	7	19	22	11	31	42	24	34	13	15	24	6	7	7	27	11	24	19	11	10
chr18:9339373-9340333	chr18	9339373	9340333	9339907	1	0	0	0	0	0	Gjd4	0	0	0	0	0	ns	-57100	Intron (Ccny/Ccny, intron 3 of 9)	26	21	5	8	7	9	36	15	27	23	13	39	8	21	7	3	16	0	11	2	12	5
chr3:15745921-15746995	chr3	15745921	15746995	15746405	0	0	1	0	0	0	LOC100038947	1	0	0	0	0	ns	2082	Intron (LOC100038947/LOC100038947, intron 5 of 5)	23	25	7	26	11	29	36	6	25	23	13	29	32	24	13	0	32	20	16	6	31	26
chr19:11685462-11686725	chr19	11685462	11686725	11686050	1	0	0	0	1	1	Ms4a6d	1	0	0	0	0	ns	-6756	Distal Intergenic	358	252	14	20	17	16	438	496	474	22	282	308	136	281	20	7	21	18	7	26	13	18
chr19:12547369-12548723	chr19	12547369	12548723	12548063	1	0	0	0	1	1	Mpeg1	1	0	0	0	0	DOWN	12795	Intron (Dtx4/Dtx4, intron 2 of 8)	158	77	24	31	20	22	222	199	199	10	94	93	32	86	22	26	30	31	20	20	27	17
chr19:12861352-12862494	chr19	12861352	12862494	12861959	1	0	0	0	1	1	Zfp91	1	0	0	0	0	DOWN	8654	Intron (Zfp91Cntf/Zfp91Cntf, intron 11 of 12)	68	63	7	15	9	17	81	98	86	6	53	61	50	86	13	0	15	14	12	6	9	24
chr19:14652926-14653830	chr19	14652926	14653830	14653348	1	0	0	0	1	1	Tle4	1	0	0	0	1	ns	19125	Intron (Tle4/Tle4, intron 16 of 19)	97	52	17	10	8	9	115	140	129	3	69	57	28	53	24	10	9	11	10	6	7	10
chr19:14672114-14673360	chr19	14672114	14673360	14672591	1	0	0	0	0	1	Tle4	1	0	0	0	1	ns	-118	Promoter (<=1kb)	201	111	19	26	15	22	273	264	261	5	153	103	55	130	11	26	32	20	11	18	17	27
chr19:15585385-15585796	chr19	15585385	15585796	15585592	1	0	0	0	0	0	Psat1	1	0	0	0	0	ns	413957	Distal Intergenic	4	20	0	5	4	7	3	6	5	1	28	11	17	21	0	0	5	5	3	4	7	6
chr19:20688630-20689702	chr19	20688630	20689702	20689044	1	0	1	1	1	1	Aldh1a1	1	0	0	0	0	UP	12573	Intron (Aldh1a1/Aldh1a1, intron 2 of 12)	25	29	0	11	5	20	36	36	24	2	53	42	11	6	0	0	7	14	7	2	15	24
chr19:21744014-21745115	chr19	21744014	21745115	21744649	1	0	0	0	1	0	Abhd17b	1	0	0	0	0	UP	16851	Intron (Abhd17b/Abhd17b, intron 1 of 3)	24	45	8	11	14	15	32	38	23	0	50	33	35	59	13	3	15	7	13	15	7	23
chr19:21868504-21869902	chr19	21868504	21869902	21869269	1	0	0	0	0	1	Tmem2	1	0	0	0	1	UP	16440	Intron (Tmem2/Tmem2, intron 2 of 23)	213	201	14	20	10	16	318	349	179	3	272	266	100	166	18	10	12	27	9	10	8	23
chr19:24709161-24709535	chr19	24709161	24709535	24709407	1	0	0	0	1	1	Tmem252	1	0	0	0	0	DOWN	-39090	Distal Intergenic	10	17	0	4	3	4	11	6	18	1	16	18	17	15	0	0	0	7	2	4	5	3
chr19:26864599-26865692	chr19	26864599	26865692	26865147	1	1	0	0	1	1	4931403E22Rik	1	0	0	0	0	DOWN	33250	Intron (4931403E22Rik/4931403E22Rik, intron 3 of 3)	36	10	6	6	15	9	50	40	51	1	19	8	6	3	11	0	10	2	18	12	5	13
chr19:29328075-29329213	chr19	29328075	29329213	29328550	1	0	0	0	1	1	Jak2	1	0	0	0	0	UP	2258	Intron (Jak2/Jak2, intron 2 of 24)	59	47	12	11	11	25	92	100	42	2	69	63	23	30	13	10	7	14	18	4	27	23
chr19:32501319-32502055	chr19	32501319	32502055	32501714	1	0	0	0	1	0	2700046G09Rik	1	0	0	0	1	ns	38009	Distal Intergenic	19	38	4	11	6	7	34	25	14	2	56	56	28	9	7	0	15	7	9	2	8	6
chr19:34328110-34330583	chr19	34328110	34330583	34328750	1	0	0	0	1	1	Acta2	1	0	0	0	1	UP	1113	Promoter (1-2kb)	286	211	51	27	29	32	447	517	167	10	316	275	84	166	49	53	22	31	32	25	25	38
chr19:34339641-34340978	chr19	34339641	34340978	34340339	1	0	0	0	1	1	Acta2	1	0	0	0	1	UP	-10476	Distal Intergenic	180	134	21	10	10	22	267	289	155	7	188	174	50	121	16	26	5	14	12	8	15	28
chr19:34996333-34997111	chr19	34996333	34997111	34996572	1	0	1	1	1	1	Kif20b	1	1	0	0	0	DOWN	-275	Promoter (<=1kb)	19	20	2	13	11	14	26	23	25	1	19	18	1	38	0	3	17	9	18	4	18	9
chr4:141306296-141306518	chr4	141306296	141306518	141306343	0	0	1	0	0	0	Agmat	1	0	0	0	0	ns	3754	Intron (Agmat/Agmat, intron 2 of 6)	3	1	4	13	13	19	3	0	6	1	0	1	1	0	4	3	12	13	7	18	12	26
chr19:37895927-37897160	chr19	37895927	37897160	37896560	1	1	0	0	1	1	Cyp26a1	0	0	0	0	0	ns	124263	Distal Intergenic	195	52	15	21	26	17	267	266	239	6	53	52	32	68	13	16	27	14	26	26	20	13
chr19:38832830-38834045	chr19	38832830	38834045	38833416	1	1	0	0	1	1	Noc3l	1	0	0	0	0	UP	60311	Exon (Plce1/Plce1, exon 22 of 32)	122	19	10	16	26	17	152	134	196	5	22	16	26	9	16	3	12	19	23	29	19	15
chr19:40536498-40538229	chr19	40536498	40538229	40537584	1	0	0	0	1	1	Sorbs1	1	0	0	0	0	UP	50718	Intron (Sorbs1/Sorbs1, intron 22 of 23)	127	105	28	18	15	32	186	190	125	5	144	99	50	124	33	23	24	11	20	10	20	44
chr19:43518484-43519598	chr19	43518484	43519598	43519031	1	1	0	0	1	1	Cnnm1	1	1	0	0	0	DOWN	4106	Intron (Cnnm1/Cnnm1, intron 1 of 10)	60	16	7	16	14	20	92	69	73	2	13	20	25	3	13	0	21	10	11	16	26	14
chr19:47141512-47142415	chr19	47141512	47142415	47142173	1	0	0	0	1	1	Taf5	1	1	1	1	0	DOWN	-64	Promoter (<=1kb)	69	30	8	17	11	7	87	90	91	5	41	24	22	30	9	7	17	17	7	14	12	1
chr5:135386881-135387173	chr5	135386881	135387173	135387041	0	0	1	0	0	0	Cldn13	0	0	0	0	0	ns	4359	Distal Intergenic	5	3	3	15	21	15	8	0	6	3	3	4	3	0	2	3	12	18	27	15	15	15
chr19:4927307-4928748	chr19	4927307	4928748	4927795	1	0	0	0	1	1	Dpp3	1	0	0	0	1	UP	492	Promoter (<=1kb)	116	76	10	20	21	18	143	151	163	7	100	89	22	89	9	10	15	25	24	18	15	20
chr19:5294899-5296088	chr19	5294899	5296088	5295549	1	0	0	0	1	1	Sf3b2	1	0	0	0	1	DOWN	-94	Promoter (<=1kb)	193	124	28	37	23	21	202	268	292	8	185	112	57	139	29	26	44	30	29	16	21	20
chr19:53602848-53603781	chr19	53602848	53603781	53603551	1	0	1	1	1	1	Dusp5	1	1	0	0	0	UP	-256	Promoter (<=1kb)	420	245	8	44	36	28	480	548	633	16	241	176	153	406	9	7	45	43	49	22	18	37
chr19:5447054-5448168	chr19	5447054	5448168	5447589	1	1	0	0	1	1	Fosl1	1	1	1	0	0	ns	-108	Promoter (<=1kb)	116	35	8	41	16	18	138	165	149	11	44	37	14	44	16	0	40	42	14	18	18	18
chr19:5457170-5458111	chr19	5457170	5458111	5457670	1	0	0	0	1	1	Ccdc85b	1	1	1	0	0	ns	-107	Promoter (<=1kb)	23	9	2	10	10	3	39	25	27	0	3	25	2	6	4	0	6	14	11	8	5	0
chr19:5488136-5489906	chr19	5488136	5489906	5489158	1	0	1	1	1	1	Mus81	1	1	1	0	0	UP	-822	Promoter (<=1kb)	627	338	24	75	45	41	748	906	821	30	435	326	200	388	27	20	74	76	56	34	32	50
chr19:7114220-7115428	chr19	7114220	7115428	7114644	1	0	0	0	1	1	Stip1	1	1	0	0	0	ns	-128	Promoter (<=1kb)	37	39	4	15	8	13	49	46	49	0	47	34	17	56	7	0	22	7	9	6	7	18
chr2:10222642-10223830	chr2	10222642	10223830	10223164	1	0	0	0	0	1	Sfmbt2	1	0	0	0	0	DOWN	-68913	Distal Intergenic	108	58	24	27	21	21	77	188	109	56	69	81	18	62	22	26	29	25	22	20	11	31
chr2:102284470-102285611	chr2	102284470	102285611	102284937	1	0	0	0	1	0	Fjx1	1	0	0	0	0	DOWN	7012	Distal Intergenic	68	105	11	7	6	10	104	86	57	24	175	127	53	62	9	13	5	9	2	10	11	9
chr2:102798967-102800195	chr2	102798967	102800195	102799618	1	1	0	0	1	1	Pdhx	1	0	0	0	0	UP	114052	Distal Intergenic	95	42	20	28	32	29	71	100	107	98	34	51	35	47	29	10	24	32	48	16	22	36
chr2:102913217-102914944	chr2	102913217	102914944	102913842	1	0	0	0	1	1	Apip	1	0	0	0	1	ns	11	Promoter (<=1kb)	67	39	15	26	29	14	71	65	73	59	50	53	29	21	27	3	19	32	27	30	14	14
chr2:103400855-103401858	chr2	103400855	103401858	103401362	1	0	0	0	1	1	Abtb2	1	1	0	0	0	UP	-5104	Distal Intergenic	58	38	18	22	18	19	46	57	66	61	22	37	32	59	16	20	18	25	16	19	18	19
chr2:103637511-103638501	chr2	103637511	103638501	103638142	1	1	0	0	1	1	Caprin1	1	0	0	0	0	UP	-345	Promoter (<=1kb)	113	45	7	20	13	14	135	130	100	85	50	46	34	50	4	10	22	18	11	14	20	8
chr2:103656928-103658076	chr2	103656928	103658076	103657431	1	1	0	0	0	1	4930547E08Rik	0	0	0	0	0	ns	-6652	Distal Intergenic	86	36	20	16	13	21	71	92	90	88	44	46	26	27	24	16	15	17	20	6	15	27
chr2:103919891-103921046	chr2	103919891	103921046	103920529	1	0	0	0	0	1	Cd59b	1	0	0	0	0	ns	9363	Intron (Cd59b/Cd59b, intron 2 of 3)	93	62	7	16	16	20	111	169	48	43	91	108	18	30	11	3	15	16	11	20	20	20
chr2:104138925-104139811	chr2	104138925	104139811	104139482	1	0	0	0	0	1	D430041D05Rik	1	0	0	0	0	UP	111009	Intron (D430041D05Rik/D430041D05Rik, intron 20 of 20)	59	41	7	6	11	12	66	59	62	46	53	37	27	44	11	3	7	5	13	8	7	17
chr2:104429606-104431007	chr2	104429606	104431007	104430311	1	0	0	0	1	1	Cstf3	1	1	1	1	0	ns	-329	Promoter (<=1kb)	342	177	37	41	34	37	422	537	220	186	298	166	80	163	18	56	49	32	36	32	41	33
chr2:106351121-106352119	chr2	106351121	106352119	106351576	1	0	0	0	1	0	Gm14015	1	0	0	0	0	ns	11684	Intron (Gm14015/Gm14015, intron 2 of 2)	43	42	9	20	12	15	65	67	20	18	60	57	18	30	4	13	28	11	16	8	21	9
chr2:108753634-108754242	chr2	108753634	108754242	108753892	1	0	1	1	1	1	Mettl15	1	0	0	0	0	DOWN	364555	Distal Intergenic	13	18	0	8	5	10	11	25	6	8	6	46	19	0	0	0	7	9	4	5	14	5
chr2:109757228-109758021	chr2	109757228	109758021	109757636	1	0	0	0	1	1	Lgr4	1	0	0	0	1	UP	-167	Promoter (<=1kb)	29	14	2	7	10	9	35	38	16	24	16	22	2	15	4	0	7	7	7	12	12	5
chr2:109915490-109915926	chr2	109915490	109915926	109915627	1	0	0	0	1	1	Ccdc34os	1	0	0	0	1	ns	-24991	Distal Intergenic	12	24	2	9	4	12	12	8	20	7	13	39	15	27	4	0	10	8	3	4	4	20
chr2:112246736-112247760	chr2	112246736	112247760	112247295	1	0	0	0	1	1	Katnbl1	1	0	0	0	0	UP	27928	Intron (Katnbl1/Katnbl1, intron 4 of 9)	33	77	11	11	9	6	23	44	26	37	110	115	22	59	11	10	13	9	7	10	2	10
chr2:113282927-113283915	chr2	113282927	113283915	113283423	1	0	0	0	1	0	Fmn1	1	0	0	0	0	UP	115531	Intron (Fmn1/Fmn1, intron 3 of 19)	66	76	4	14	12	6	76	77	53	54	125	86	32	59	4	3	13	14	11	13	2	10
chr2:11475069-11475926	chr2	11475069	11475926	11475584	1	0	1	1	1	1	Pfkfb3	1	1	1	1	0	UP	-28	Promoter (<=1kb)	71	36	4	39	26	13	82	73	58	67	38	22	7	77	7	0	44	34	27	25	15	10
chr2:115210322-115211619	chr2	115210322	115211619	115211003	1	0	0	0	1	1	4930528P14Rik	0	0	0	0	0	ns	-40987	Distal Intergenic	92	65	20	22	5	14	95	140	76	53	94	70	40	53	13	26	19	24	4	6	12	15
chr2:116152549-116153550	chr2	116152549	116153550	116153227	1	0	0	0	1	1	2810405F15Rik	1	0	0	0	0	DOWN	-251395	Distal Intergenic	28	19	5	11	8	13	28	38	22	21	19	19	19	18	7	3	12	9	2	14	8	18
chr2:116643819-116644736	chr2	116643819	116644736	116644378	1	0	1	1	1	1	Tmco5	0	0	0	0	0	ns	-60048	Distal Intergenic	28	22	2	13	8	15	29	46	19	17	25	27	16	18	4	0	17	9	9	6	9	20
chr2:117423575-117424661	chr2	117423575	117424661	117424243	1	0	0	0	1	1	4930412B13Rik	1	0	0	0	0	UP	-223420	Distal Intergenic	55	58	13	7	18	15	59	77	39	42	72	53	33	71	16	10	6	8	16	19	12	18
chr2:117627268-117629334	chr2	117627268	117629334	117627864	1	0	0	0	0	1	4930412B13Rik	1	0	0	0	0	UP	-19799	Distal Intergenic	61	47	18	31	41	25	66	92	48	38	50	44	37	56	20	16	30	32	38	44	20	29
chr2:117728951-117730289	chr2	117728951	117730289	117729653	1	0	0	0	1	1	4930412B13Rik	1	0	0	0	0	UP	81990	Intron (4930412B13Rik/4930412B13Rik, intron 5 of 5)	136	123	14	13	25	22	172	203	103	64	172	160	45	113	11	16	17	9	18	32	24	20
chr2:117784595-117785831	chr2	117784595	117785831	117785199	1	0	0	0	1	1	4930412B13Rik	1	0	0	0	0	UP	137536	Distal Intergenic	62	24	10	15	16	9	79	107	34	26	31	43	12	9	13	7	12	18	13	18	9	9
chr5:125346819-125347590	chr5	125346819	125347590	125347450	0	0	1	0	1	0	Zfp664	1	0	0	0	1	DOWN	4376	Intron (Zfp664/Zfp664, intron 2 of 3)	13	13	1	15	8	13	28	4	16	3	6	19	18	6	2	0	22	8	13	2	12	14
chr2:117877006-117878033	chr2	117877006	117878033	117877513	1	0	0	0	1	0	Thbs1	1	0	0	0	1	UP	-60144	Distal Intergenic	59	65	14	15	21	17	46	75	71	41	116	43	27	71	11	16	10	20	18	24	21	13
chr2:117935906-117936914	chr2	117935906	117936914	117936401	1	0	0	0	0	1	Thbs1	1	0	0	0	1	UP	-1256	Promoter (1-2kb)	81	40	10	11	13	12	124	134	31	35	69	39	5	44	13	7	13	9	13	12	11	13
chr2:118197088-118198162	chr2	118197088	118198162	118197585	1	0	0	0	1	1	Gpr176	1	0	0	0	1	UP	1570	Promoter (1-2kb)	71	45	14	3	11	7	102	109	34	35	81	63	16	18	11	16	0	5	9	12	5	8
chr2:118213867-118214762	chr2	118213867	118214762	118214154	1	0	0	0	0	1	Eif2ak4	1	0	0	0	0	UP	-198	Promoter (<=1kb)	43	19	11	11	7	11	45	34	53	37	19	16	2	36	11	10	13	9	8	6	9	12
chr2:119705133-119706265	chr2	119705133	119706265	119705678	1	0	0	0	1	1	Mga	1	0	0	0	0	UP	-17285	Distal Intergenic	71	56	13	33	38	16	85	90	65	42	103	57	15	47	9	16	33	33	43	33	9	22
chr2:119797284-119798496	chr2	119797284	119798496	119797914	1	0	0	0	1	1	Mapkbp1	1	0	0	0	0	UP	-520	Promoter (<=1kb)	51	43	9	16	11	18	62	84	25	32	50	63	18	38	18	0	17	14	13	8	18	17
chr2:120343967-120344990	chr2	120343967	120344990	120344456	1	0	0	0	1	1	Zfp106	1	0	0	0	1	UP	45111	Intron (Zfp106/Zfp106, intron 7 of 21)	63	56	19	23	15	14	60	96	60	35	78	53	29	62	11	26	18	27	16	14	18	10
chr2:121238949-121239749	chr2	121238949	121239749	121239355	1	1	0	0	1	1	Catsper2	1	0	0	0	0	ns	173	Promoter (<=1kb)	27	6	5	17	13	13	26	38	17	27	9	6	3	3	9	0	16	17	20	6	12	13
chr2:122454616-122455582	chr2	122454616	122455582	122454977	1	0	0	0	1	1	Spata5l1	1	0	0	0	0	ns	-1383	Promoter (1-2kb)	95	91	7	6	7	10	88	100	102	90	94	82	45	142	0	13	2	9	4	10	4	15
chr2:125886304-125887256	chr2	125886304	125887256	125886723	1	1	0	0	1	1	Fgf7	1	1	0	0	0	DOWN	26330	Intron (Fam227b/Fam227b, intron 6 of 16)	73	32	9	13	16	9	76	94	60	61	63	29	20	15	18	0	15	11	22	10	14	3
chr2:126108335-126109315	chr2	126108335	126109315	126108931	1	0	0	0	1	1	Dtwd1	1	0	0	0	0	ns	131055	Distal Intergenic	141	109	11	9	9	12	194	169	120	77	150	103	75	107	18	3	2	16	9	8	7	17
chr2:126135131-126136607	chr2	126135131	126136607	126136123	1	0	1	1	1	1	Dtwd1	1	0	0	0	0	ns	158247	Distal Intergenic	40	35	8	30	18	23	45	50	44	19	72	47	8	12	2	13	34	25	23	12	26	19
chr2:126904516-126905207	chr2	126904516	126905207	126904871	1	0	0	0	0	1	Blvra	1	0	0	0	0	ns	8479	Intron (Blvra/Blvra, intron 1 of 7)	46	25	10	17	9	12	22	44	64	53	31	32	11	24	13	7	24	9	7	10	13	10
chr2:128643027-128644447	chr2	128643027	128644447	128643933	1	0	0	0	1	1	Tmem87b	1	0	0	0	0	UP	-105	Promoter (<=1kb)	96	53	34	28	24	28	94	115	104	70	78	52	29	53	42	26	29	27	29	18	17	38
chr2:129021539-129022773	chr2	129021539	129022773	129022234	1	1	1	1	1	0	Slc20a1	1	1	0	0	0	DOWN	-2274	Distal Intergenic	80	13	5	23	23	27	34	52	134	98	13	13	17	9	7	3	22	23	9	37	22	31
chr2:129122609-129123668	chr2	129122609	129123668	129123132	1	0	0	0	0	1	Gm14023	1	0	0	0	0	ns	27	Promoter (<=1kb)	84	64	19	32	20	16	79	86	104	64	85	70	31	68	27	10	22	42	18	22	26	5
chr2:131077771-131078956	chr2	131077771	131078956	131078364	1	1	0	0	1	1	Pank2	1	0	0	0	0	ns	-9871	Distal Intergenic	82	35	16	23	17	16	56	94	96	81	56	37	8	36	18	13	19	26	17	16	8	24
chr2:13192400-13193690	chr2	13192400	13193690	13193036	1	1	0	0	1	1	Rsu1	1	0	0	0	1	UP	-131	Promoter (<=1kb)	240	133	30	21	35	26	268	324	183	183	175	167	42	148	29	30	17	25	28	42	24	27
chr2:134469400-134470347	chr2	134469400	134470347	134469896	1	0	0	0	1	1	Tmx4	1	0	0	0	0	UP	-39	Promoter (<=1kb)	31	26	5	7	4	4	42	27	26	27	38	10	8	47	2	7	7	6	8	0	4	3
chr2:135462607-135463659	chr2	135462607	135463659	135463079	1	0	0	0	1	1	9630028H03Rik	0	0	0	0	0	ns	-54123	Distal Intergenic	63	36	20	13	17	10	69	79	53	49	41	49	25	27	13	26	19	7	21	12	7	12
chr2:135753459-135753981	chr2	135753459	135753981	135753731	1	0	0	0	1	1	Lamp5	0	0	0	0	0	ns	-129931	Intron (Plcb4/Plcb4, intron 6 of 36)	12	38	6	9	5	8	9	8	17	11	53	36	31	30	4	7	10	7	9	0	7	8
chr2:135791474-135792060	chr2	135791474	135792060	135791861	1	0	0	0	0	0	Lamp5	0	0	0	0	0	ns	-91801	Intron (Plcb4/Plcb4, intron 19 of 36)	14	33	2	4	3	9	14	10	16	16	34	11	36	50	4	0	2	6	4	2	8	9
chr2:136716574-136717566	chr2	136716574	136717566	136717009	1	0	0	0	0	1	Slx4ip	1	0	0	0	0	DOWN	56	Promoter (<=1kb)	38	25	7	40	17	11	39	63	29	21	16	34	12	38	13	0	38	42	20	14	5	17
chr2:136828938-136829435	chr2	136828938	136829435	136829181	1	0	0	0	1	1	Mkks	1	0	0	0	0	ns	-112039	Intron (Slx4ip/Slx4ip, intron 3 of 5)	15	22	3	7	9	7	16	23	11	9	28	30	12	15	2	3	7	7	10	8	11	3
chr2:13976478-13977246	chr2	13976478	13977246	13976793	1	0	0	0	1	1	Ptpla	1	0	0	0	1	UP	869	Promoter (<=1kb)	32	27	3	9	4	4	39	46	23	18	41	41	2	21	2	3	10	7	4	4	7	1
chr2:139850348-139851285	chr2	139850348	139851285	139850755	1	1	0	0	1	1	Tasp1	1	0	0	0	1	DOWN	41786	Intron (Tasp1/Tasp1, intron 10 of 13)	60	16	8	5	11	11	86	77	42	32	9	37	9	6	16	0	4	5	13	8	9	13
chr2:140205466-140206462	chr2	140205466	140206462	140206019	1	0	0	0	0	0	Sel1l2	1	0	0	0	0	ns	9427	Intron (Sel1l2/Sel1l2, intron 19 of 19)	43	35	13	12	18	13	41	40	50	40	53	20	23	41	16	10	13	11	26	10	12	13
chr2:142521277-142522443	chr2	142521277	142522443	142522007	1	0	0	0	1	1	Kif16b	1	0	0	0	0	ns	205193	Intron (Kif16b/Kif16b, intron 4 of 25)	37	21	10	22	21	9	43	38	42	23	16	16	38	12	13	7	18	25	24	18	0	18
chr2:142728398-142729369	chr2	142728398	142729369	142728937	1	0	0	0	1	1	Kif16b	1	0	0	0	0	ns	-1737	Promoter (1-2kb)	31	21	5	15	9	10	44	29	26	23	34	24	2	21	2	7	19	10	13	5	12	8
chr2:142753986-142755055	chr2	142753986	142755055	142754603	1	0	0	0	1	1	Kif16b	1	0	0	0	0	ns	-27403	Distal Intergenic	54	65	12	8	14	5	67	65	42	39	85	80	35	59	16	7	5	11	18	10	5	4
chr2:143740324-143742696	chr2	143740324	143742696	143741062	1	0	0	0	1	1	Dstn	1	0	0	0	1	UP	-4	Promoter (<=1kb)	271	187	30	44	43	38	357	412	167	144	285	175	63	225	29	30	39	48	63	23	44	31
chr2:143990646-143991755	chr2	143990646	143991755	143991210	1	0	0	0	1	1	Gm5535	0	0	0	0	0	ns	23816	Distal Intergenic	101	57	16	14	20	24	81	163	99	58	69	52	33	71	24	7	17	11	31	8	22	26
chr2:145459282-145460454	chr2	145459282	145460454	145459786	1	0	0	0	1	1	BC039771	1	0	0	0	0	UP	-67144	Intron (Slc24a3/Slc24a3, intron 15 of 16)	71	83	9	18	17	16	83	109	57	33	163	86	28	53	4	13	24	11	17	16	14	17
chr2:145616070-145617186	chr2	145616070	145617186	145616674	1	0	0	0	1	0	Rin2	1	0	0	0	1	UP	4823	Intron (Rin2/Rin2, intron 2 of 12)	50	48	13	15	27	15	43	79	35	42	75	69	23	24	18	7	10	20	16	38	7	22
chr2:145713711-145714727	chr2	145713711	145714727	145714184	1	0	0	0	0	1	Naa20	1	0	0	0	1	UP	-14792	Distal Intergenic	74	56	7	13	7	16	79	109	65	43	94	70	22	38	13	0	9	17	12	2	20	12
chr9:89512895-89513194	chr9	89512895	89513194	89512895	0	0	1	0	0	0	AF529169	0	0	0	0	0	ns	4929	Intron (AF529169/AF529169, intron 3 of 3)	5	7	2	20	13	9	7	2	7	3	9	0	3	15	0	3	12	27	17	8	9	9
chr2:148022299-148023475	chr2	148022299	148023475	148022843	1	1	0	0	0	1	Foxa2	1	0	0	0	0	UP	-150138	Distal Intergenic	69	25	21	20	31	14	45	80	87	62	31	33	22	12	18	23	19	20	30	32	12	15
chr2:148295337-148296181	chr2	148295337	148296181	148295757	1	0	0	0	0	1	Cd93	1	0	0	0	0	UP	-26486	Distal Intergenic	37	63	5	19	15	12	34	63	31	19	103	61	17	71	9	0	17	20	17	12	5	19
chr2:148682572-148683556	chr2	148682572	148683556	148682968	1	1	0	0	0	1	9230104L09Rik	0	0	0	0	0	ns	-6298	Distal Intergenic	51	21	9	16	32	16	65	50	43	45	25	37	11	9	7	10	15	16	33	30	15	17
chr2:148710485-148710853	chr2	148710485	148710853	148710583	1	0	0	0	1	0	Cst3	1	0	0	0	1	UP	-9379	Distal Intergenic	6	25	1	7	5	12	3	2	6	9	28	39	16	15	2	0	2	11	8	2	13	10
chr2:14970445-14971202	chr2	14970445	14971202	14970905	1	0	0	0	1	1	Nsun6	1	0	0	0	0	ns	5594	Intron (Nsun6/Nsun6, intron 11 of 11)	34	36	4	11	11	13	32	27	35	38	28	41	41	33	4	3	15	7	13	8	11	14
chr2:149763443-149764335	chr2	149763443	149764335	149763862	1	1	0	0	0	0	Syndig1	1	0	0	0	0	DOWN	107344	Intron (Syndig1/Syndig1, intron 3 of 3)	40	10	1	6	4	8	36	69	27	27	19	11	1	9	2	0	2	10	2	6	8	8
chr2:150611567-150612799	chr2	150611567	150612799	150612164	1	0	0	0	1	1	Pygb	1	0	0	0	1	UP	-367	Promoter (<=1kb)	68	40	14	27	16	20	104	102	40	25	60	56	10	33	20	7	30	24	16	16	12	27
chr2:151368877-151369750	chr2	151368877	151369750	151369373	1	1	0	0	1	1	Fkbp1a	1	1	1	1	0	UP	1139	Promoter (1-2kb)	63	30	6	13	14	10	58	80	58	53	31	28	14	44	11	0	16	9	7	21	12	8
chr2:152947278-152948250	chr2	152947278	152948250	152947789	1	0	1	1	1	1	Hck	1	0	0	0	0	UP	13586	Intron (Hck/Hck, intron 1 of 12)	30	15	1	12	17	13	27	61	16	13	19	16	18	3	2	0	16	7	18	16	11	15
chr2:153566580-153567202	chr2	153566580	153567202	153566932	1	0	0	0	0	1	Mapre1	1	1	1	0	0	UP	-90	Promoter (<=1kb)	46	27	8	10	8	3	67	69	24	22	47	37	11	12	9	7	15	5	6	10	2	3
chr2:154011139-154012133	chr2	154011139	154012133	154011652	1	1	1	1	1	1	Bpifb1	0	0	0	0	0	ns	-4901	Distal Intergenic	42	8	3	15	22	9	60	21	59	24	6	5	11	6	2	3	15	14	18	26	14	3
chr2:154189168-154189561	chr2	154189168	154189561	154189467	1	0	1	1	1	0	Cdk5rap1	1	0	0	0	0	ns	8988	Intron (Cdk5rap1/Cdk5rap1, intron 9 of 13)	14	8	0	20	23	28	11	4	22	16	9	8	5	6	0	0	21	19	21	24	28	28
chr4:129589140-129589523	chr4	129589140	129589523	129589431	0	0	1	0	1	0	E330017L17Rik	0	0	0	0	0	ns	5962	Distal Intergenic	7	7	4	13	14	29	6	10	3	8	19	1	3	3	7	0	16	9	11	16	38	19
chr2:156600388-156601611	chr2	156600388	156601611	156601074	1	0	0	0	1	1	Myl9	1	0	0	0	1	UP	-125	Promoter (<=1kb)	161	97	15	24	17	25	204	297	66	74	166	142	24	56	27	3	29	19	23	11	17	32
chr2:156689210-156690271	chr2	156689210	156690271	156689649	1	1	0	0	0	1	1110008F13Rik	1	1	1	1	0	UP	792	Promoter (<=1kb)	190	33	9	30	20	23	166	178	225	191	56	29	8	36	2	16	43	16	30	10	33	13
chr2:157273165-157274199	chr2	157273165	157274199	157273729	1	0	0	0	1	1	Src	1	0	0	0	0	UP	23701	Intron (Src/Src, intron 2 of 14)	62	33	10	22	18	16	64	73	60	47	44	34	16	38	4	16	29	14	11	25	19	12
chr2:157381025-157381770	chr2	157381025	157381770	157381452	1	0	0	0	1	0	Nnat	1	0	0	0	0	UP	-4393	Distal Intergenic	41	24	4	15	11	9	52	75	11	23	56	27	6	3	7	0	15	14	9	12	9	8
chr2:157562834-157563460	chr2	157562834	157563460	157563098	1	0	0	0	0	1	Ctnnbl1	1	0	0	0	0	UP	-38	Promoter (<=1kb)	31	30	4	7	10	6	24	33	39	27	22	24	22	50	7	0	7	7	11	9	9	3
chr2:157993083-157995145	chr2	157993083	157995145	157993543	1	0	1	1	1	1	Tgm2	1	0	0	0	1	UP	-21415	Distal Intergenic	116	71	10	29	42	39	111	142	119	88	94	95	33	59	4	16	35	23	41	42	27	51
chr2:158619931-158620955	chr2	158619931	158620955	158620449	1	0	0	0	1	1	Dhx35	1	0	0	0	1	UP	-106	Promoter (<=1kb)	40	35	10	18	10	22	37	52	35	35	41	22	14	62	16	3	18	18	11	9	24	19
chr2:160934602-160935082	chr2	160934602	160935082	160934912	1	0	0	0	1	1	Chd6	1	0	0	0	1	UP	-120	Promoter (<=1kb)	18	13	1	3	4	3	6	23	25	17	9	22	3	15	2	0	0	5	7	0	0	5
chr2:163217805-163218937	chr2	163217805	163218937	163218301	1	0	1	1	1	1	Jph2	1	0	0	0	1	UP	5428	Intron (Jph2/Jph2, intron 5 of 6)	31	27	0	13	17	17	27	48	27	18	44	43	8	12	0	0	12	14	20	14	7	26
chr2:163896464-163897476	chr2	163896464	163897476	163896952	1	0	0	0	1	1	Tomm34	1	1	1	1	0	UP	-114	Promoter (<=1kb)	35	17	10	25	19	17	28	40	39	32	19	14	17	15	16	3	19	30	30	8	19	15
chr2:163955361-163956264	chr2	163955361	163956264	163955701	1	0	0	0	0	0	Kcns1	0	0	0	0	0	ns	41148	Intron (Stk4/Stk4, intron 10 of 10)	40	29	5	12	10	8	37	40	45	34	47	29	17	21	9	0	10	13	11	8	7	8
chr2:164658505-164659651	chr2	164658505	164659651	164659064	1	1	0	0	1	1	Neurl2	1	0	0	0	0	UP	32	Promoter (<=1kb)	73	20	11	17	23	15	75	109	62	46	25	38	6	9	9	13	17	16	27	19	15	15
chr2:164703690-164704691	chr2	164703690	164704691	164704113	1	1	0	0	1	1	Pcif1	1	1	0	0	0	ns	-754	Promoter (<=1kb)	60	16	9	19	22	14	60	96	36	47	31	19	5	6	7	10	10	28	16	28	18	10
chr2:164765518-164766591	chr2	164765518	164766591	164766148	1	0	0	0	1	1	Mmp9	1	0	0	0	0	DOWN	-7570	Distal Intergenic	57	35	9	16	26	13	58	71	57	40	25	29	27	59	11	7	16	16	27	24	12	14
chr2:165354319-165355501	chr2	165354319	165355501	165354795	1	0	0	0	1	1	Slc2a10	1	1	1	0	0	UP	25399	Distal Intergenic	135	80	10	13	18	24	105	190	133	110	91	85	40	104	16	3	12	13	24	12	20	28
chr2:49651286-49651606	chr2	49651286	49651606	49651400	0	0	1	0	1	0	Lypd6b	1	0	0	0	0	ns	8195	Intron (Lypd6b/Lypd6b, intron 1 of 9)	5	9	6	13	23	21	2	10	3	2	3	5	3	24	11	0	18	7	20	26	20	22
chr2:167329260-167329855	chr2	167329260	167329855	167329827	1	0	1	1	1	1	Spata2	1	1	1	1	0	ns	-11453	Intron (Rnf114/Rnf114, intron 3 of 7)	20	10	0	5	12	7	16	27	23	13	6	15	0	18	0	0	0	9	13	10	6	8
chr2:16762580-16763308	chr2	16762580	16763308	16763067	1	0	0	0	0	1	4930515L03Rik	1	0	0	0	0	UP	172286	Distal Intergenic	23	38	5	9	6	9	31	21	22	18	78	61	6	6	7	3	17	0	2	10	14	3
chr2:169744579-169745056	chr2	169744579	169745056	169744877	1	0	0	0	1	0	A630075F10Rik	0	0	0	0	0	ns	151294	Distal Intergenic	35	21	6	6	12	13	18	25	58	35	31	27	8	18	9	3	2	9	13	11	5	20
chr2:169972897-169973928	chr2	169972897	169973928	169973434	1	0	0	0	0	1	Zfp217	1	1	1	0	0	ns	-5259	Distal Intergenic	28	14	6	15	10	20	42	34	14	22	16	23	7	9	11	0	22	7	4	16	18	22
chr1:137958861-137959159	chr1	137958861	137959159	137959099	0	0	1	0	1	0	Cacna1s	1	0	0	0	0	ns	9622	Intron (Cacna1s/Cacna1s, intron 2 of 42)	12	8	1	10	14	6	1	2	23	21	9	6	7	9	2	0	9	10	7	21	7	4
chr2:174025085-174026688	chr2	174025085	174026688	174025588	1	0	0	0	1	1	Gm10714	1	0	0	0	0	ns	-16169	Distal Intergenic	45	53	15	17	24	14	44	84	26	25	66	81	29	33	13	16	11	23	26	22	5	22
chr1:79746731-79746996	chr1	79746731	79746996	79746920	0	0	1	0	1	0	Wdfy1	1	0	0	0	1	UP	11424	Intron (Wdfy1/Wdfy1, intron 11 of 11)	6	8	8	20	30	20	5	4	7	6	0	8	9	15	13	3	21	18	32	27	25	14
chr2:179964834-179965902	chr2	179964834	179965902	179965404	1	0	0	0	1	1	Lama5	1	0	0	0	1	UP	-4840	Distal Intergenic	122	147	17	34	27	26	162	201	64	59	238	184	42	124	11	23	43	24	32	22	24	27
chr2:179990030-179991198	chr2	179990030	179991198	179990623	1	1	0	0	1	1	Rps21	1	0	0	0	0	DOWN	-1460	Promoter (1-2kb)	102	38	21	29	18	21	73	86	117	128	44	38	20	47	18	23	33	24	19	16	18	23
chr2:181022390-181023270	chr2	181022390	181023270	181022867	1	0	0	0	1	1	Gmeb2	1	1	1	1	0	UP	-196	Promoter (<=1kb)	32	27	5	13	5	10	42	13	48	22	38	38	16	15	9	0	12	14	7	2	9	10
chr2:18641150-18642121	chr2	18641150	18642121	18641631	1	0	0	0	1	1	BC061194	1	0	0	0	0	ns	20983	Intron (BC061194/BC061194, intron 4 of 10)	53	47	9	8	8	17	45	67	51	47	66	47	18	56	11	7	7	9	11	4	15	18
chr2:19624267-19625302	chr2	19624267	19625302	19624742	1	0	0	0	0	1	Otud1	1	0	0	0	0	UP	45054	Distal Intergenic	65	50	13	12	15	15	60	56	79	64	69	42	32	53	18	7	10	14	12	17	22	8
chr2:22442504-22446242	chr2	22442504	22446242	22444306	1	1	0	0	1	1	Gad2	1	0	0	0	0	ns	-33540	Intron (Myo3a/Myo3a, intron 30 of 33)	688	410	214	113	93	142	580	797	753	621	623	301	232	483	182	246	112	114	81	104	128	155
chr2:25838691-25839485	chr2	25838691	25839485	25838953	1	0	0	0	1	1	Camsap1	1	0	0	0	1	UP	-151	Promoter (<=1kb)	35	16	6	9	5	9	35	25	44	35	22	18	3	21	2	10	7	11	2	8	15	3
chr2:25973761-25974656	chr2	25973761	25974656	25974129	1	0	0	0	1	1	Nacc2	1	0	0	0	1	UP	4202	Intron (Nacc2/Nacc2, intron 5 of 5)	52	38	5	18	19	9	57	84	26	40	69	39	14	30	2	7	17	18	17	20	13	5
chr12:86954064-86954323	chr12	86954064	86954323	86954192	0	0	1	0	1	0	Jdp2	1	1	0	0	0	UP	14138	Intron (Jdp2/Jdp2, intron 2 of 3)	3	3	0	14	15	17	5	0	1	2	0	3	0	6	0	0	7	20	9	20	14	20
chr2:27395056-27396080	chr2	27395056	27396080	27395742	1	1	1	1	1	1	Wdr5	1	1	1	1	0	UP	25076	Distal Intergenic	193	19	9	59	30	27	214	345	115	96	22	22	10	21	4	13	61	57	43	16	19	35
chr2:30060782-30061844	chr2	30060782	30061844	30061253	1	1	0	0	1	1	Ccbl1	1	0	0	0	0	ns	-34	Promoter (<=1kb)	59	20	17	25	34	29	65	73	66	29	19	33	20	6	11	23	26	23	43	24	37	20
chr2:30554925-30556234	chr2	30554925	30556234	30555505	1	0	0	0	1	1	Mir3089	0	0	0	0	0	ns	-21224	Distal Intergenic	165	108	16	14	12	27	164	228	144	121	144	114	52	121	18	13	11	16	20	4	24	29
chr2:30730467-30732123	chr2	30730467	30732123	30731583	1	0	1	1	1	1	Ptges	1	1	0	0	0	DOWN	27234	Intron (Prrx2/Prrx2, intron 1 of 3)	168	52	9	25	25	32	196	337	68	67	88	77	9	30	2	16	22	27	24	26	18	45
chr2:30837088-30838329	chr2	30837088	30838329	30837791	1	0	0	0	1	1	Usp20	1	0	0	0	0	UP	-7	Promoter (<=1kb)	96	54	30	28	26	18	86	121	92	83	56	53	42	62	20	39	29	27	27	24	22	13
chr2:31542872-31543997	chr2	31542872	31543997	31543451	1	0	0	0	1	1	Abl1	1	0	0	0	1	UP	-605	Promoter (<=1kb)	44	33	10	17	18	14	37	57	45	35	44	51	12	24	13	7	19	15	17	18	5	22
chr2:31808994-31809987	chr2	31808994	31809987	31809513	1	0	1	1	1	1	Aif1l	1	0	0	0	1	UP	3691	Intron (Aif1l/Aif1l, intron 2 of 5)	70	58	5	22	20	21	88	121	36	34	97	65	23	47	2	7	32	11	26	13	28	13
chr2:32426012-32426868	chr2	32426012	32426868	32426375	1	0	1	1	1	1	Dpm2	1	0	0	0	0	UP	-2	Promoter (<=1kb)	28	16	2	26	28	13	33	31	32	14	22	15	6	18	4	0	27	24	28	28	15	10
chr2:32837155-32838202	chr2	32837155	32838202	32837680	1	0	0	0	1	1	Slc2a8	1	0	0	0	0	ns	-104	Promoter (<=1kb)	29	15	4	14	4	14	33	40	19	21	25	10	10	12	7	0	10	18	4	4	19	8
chr2:155851715-155852062	chr2	155851715	155852062	155851838	0	0	1	0	1	0	Ergic3	1	0	0	0	1	DOWN	17978	Intron (Fer1l4/Fer1l4, intron 10 of 44)	5	10	1	18	28	17	3	10	1	3	3	11	16	9	2	0	16	20	18	37	13	20
chr2:33070878-33071925	chr2	33070878	33071925	33071331	1	0	0	0	0	1	Angptl2	1	0	0	0	0	DOWN	-149	Promoter (<=1kb)	62	51	22	25	19	28	34	96	51	65	56	70	31	44	13	30	22	27	18	20	28	27
chr2:34382079-34383189	chr2	34382079	34383189	34382650	1	0	0	0	0	1	Mapkap1	1	0	0	0	0	ns	95106	Intron (Mapkap1/Mapkap1, intron 5 of 10)	37	27	7	16	10	8	53	59	17	18	34	36	16	21	4	10	17	14	8	12	13	3
chr2:34633178-34633492	chr2	34633178	34633492	34633285	1	0	0	0	1	0	Hspa5	1	1	0	0	0	UP	5676	Distal Intergenic	21	17	2	2	3	6	14	25	18	23	9	19	19	18	0	3	1	2	4	2	9	3
chr2:35994320-35995430	chr2	35994320	35995430	35995049	1	0	0	0	1	0	Rbm18	1	1	1	0	0	UP	-2825	Intron (Mrrf/Mrrf, intron 1 of 6)	34	94	8	11	19	15	45	31	40	17	144	119	44	65	13	3	7	14	24	14	12	18
chr2:38626462-38627379	chr2	38626462	38627379	38626802	1	0	0	0	1	1	Nr5a1	1	1	1	0	0	UP	-56740	Intron (Nr6a1/Nr6a1, intron 8 of 10)	47	29	11	10	14	11	32	71	51	33	28	16	15	56	22	0	7	13	16	12	12	9
chr2:39272684-39273056	chr2	39272684	39273056	39273048	1	0	0	0	0	0	Ppp6c	1	1	1	1	0	UP	-191190	Distal Intergenic	8	21	1	4	6	9	3	6	11	10	19	22	9	33	2	0	1	7	8	4	9	8
chr2:39403089-39403464	chr2	39403089	39403464	39403234	1	0	0	0	0	0	Ppp6c	1	1	1	1	0	UP	-321376	Distal Intergenic	7	15	0	4	3	6	9	4	6	8	22	14	17	6	0	0	0	7	4	2	7	5
chr2:40476663-40477789	chr2	40476663	40477789	40477170	1	0	0	0	0	0	Ppp6c	1	1	1	1	0	UP	-1395312	Intron (Lrp1b/Lrp1b, intron 5 of 90)	42	44	10	16	11	30	41	40	34	49	72	48	26	27	4	16	18	14	18	4	25	35
chr2:40602975-40603799	chr2	40602975	40603799	40603357	1	0	0	0	0	0	Ppp6c	1	1	1	1	0	UP	-1521499	Intron (Lrp1b/Lrp1b, intron 24 of 90)	16	15	2	5	3	3	29	10	8	15	3	22	15	18	4	0	2	7	2	4	1	5
chr2:41853645-41854544	chr2	41853645	41854544	41854018	1	0	0	0	0	0	Mir6336	0	0	0	0	0	ns	449070	Intron (Lrp1b/Lrp1b, intron 89 of 90)	26	24	6	9	9	4	18	23	22	38	41	23	23	9	11	0	11	7	13	4	7	0
chr2:42135617-42136005	chr2	42135617	42136005	42135822	1	0	0	0	0	0	Mir6336	0	0	0	0	0	ns	167266	Intron (Lrp1b/Lrp1b, intron 89 of 90)	6	12	0	2	1	2	3	0	7	10	3	18	17	6	0	0	2	2	0	2	0	3
chr2:4259924-4261415	chr2	4259924	4261415	4260994	1	0	1	1	0	1	Frmd4a	1	0	0	0	0	UP	187086	Intron (Frmd4a/Frmd4a, intron 1 of 22)	53	49	5	26	19	17	68	98	27	18	75	67	24	30	7	3	22	30	18	20	14	19
chr2:4282821-4283695	chr2	4282821	4283695	4283129	1	0	0	0	1	1	Frmd4a	1	0	0	0	0	UP	209221	Intron (Frmd4a/Frmd4a, intron 1 of 22)	41	19	6	7	13	9	48	67	18	27	34	29	1	9	11	0	12	2	11	14	15	3
chr2:42881436-42882568	chr2	42881436	42882568	42881806	1	0	0	0	0	0	Lrp1b	1	0	0	0	0	UP	-372688	Distal Intergenic	43	49	5	8	12	6	37	33	47	53	60	37	58	38	9	0	5	11	13	11	7	5
chr2:4397995-4398869	chr2	4397995	4398869	4398491	1	0	0	0	0	1	Prpf18	1	0	0	0	1	ns	174641	Intron (Frmd4a/Frmd4a, intron 3 of 22)	72	50	4	9	8	12	70	134	48	35	60	58	35	44	4	3	10	7	10	6	11	12
chr6:115523633-115523842	chr6	115523633	115523842	115523665	0	0	1	0	1	0	2510049J12Rik	1	0	0	0	0	ns	18929	Intron (Tsen2/Tsen2, intron 8 of 11)	2	2	3	12	18	8	3	0	3	1	0	1	0	3	2	3	7	16	20	16	12	3
chr2:4704681-4705517	chr2	4704681	4705517	4705259	1	1	0	0	1	1	Bend7	1	0	0	0	0	ns	66383	Intron (Bend7/Bend7, intron 6 of 8)	31	6	3	9	8	12	14	36	43	30	0	13	6	3	2	3	10	7	9	6	21	3
chr2:48172648-48173568	chr2	48172648	48173568	48173122	1	0	0	0	0	0	Acvr2a	1	0	0	0	1	DOWN	-496506	Distal Intergenic	32	39	8	9	15	15	36	44	33	13	53	38	14	47	16	0	15	2	13	16	12	17
chr2:4933471-4934577	chr2	4933471	4934577	4933989	1	1	0	0	1	1	Mcm10	1	1	1	1	0	DOWN	-152	Promoter (<=1kb)	272	10	14	27	17	24	270	343	270	201	6	9	15	9	24	3	13	41	26	8	24	24
chr2:167042749-167043094	chr2	167042749	167043094	167042832	0	0	1	0	1	0	Ptgis	1	0	0	0	0	UP	23205	Intron (Ptgis/Ptgis, intron 5 of 9)	6	3	6	16	29	21	9	4	1	6	0	8	1	3	11	0	19	13	24	33	34	8
chr2:51004191-51005379	chr2	51004191	51005379	51004720	1	1	0	0	1	1	Rnd3	1	0	0	0	1	UP	-89	Promoter (<=1kb)	187	88	11	23	22	15	200	218	138	191	128	90	63	68	11	10	22	24	20	24	9	20
chr2:51093615-51094941	chr2	51093615	51094941	51094283	1	1	0	0	1	1	Gm13497	1	0	0	0	0	UP	-3067	Distal Intergenic	54	25	12	7	4	15	61	84	40	29	31	34	10	24	24	0	5	9	2	6	11	18
chr2:51622830-51623837	chr2	51622830	51623837	51623409	1	0	1	1	1	1	Gm13490	1	0	0	0	0	DOWN	-35880	Distal Intergenic	39	31	0	6	11	10	54	80	8	13	60	49	3	9	0	0	7	5	9	12	7	12
chr2:51877850-51878701	chr2	51877850	51878701	51878186	1	0	0	0	1	0	Tnfaip6	1	1	0	0	0	DOWN	-15446	Distal Intergenic	27	39	8	13	11	19	23	40	20	23	34	42	25	53	9	7	15	11	9	13	17	20
chr2:52174383-52175224	chr2	52174383	52175224	52174627	1	0	0	0	1	1	Neb	1	1	1	0	0	UP	19691	Intron (Neb/Neb, intron 147 of 156)	33	57	3	13	16	8	48	44	23	14	132	53	6	36	2	3	10	15	16	15	12	3
chr2:56966997-56967998	chr2	56966997	56967998	56967465	1	1	0	0	1	1	Nr4a2	1	1	0	0	0	ns	8949	Intron (Nr4a2/Nr4a2, intron 7 of 7)	42	5	3	11	10	6	59	48	25	32	0	6	5	9	2	3	12	10	10	10	7	5
chr2:58357993-58358615	chr2	58357993	58358615	58358232	1	0	0	0	0	1	Acvr1	1	0	0	0	0	UP	61007	Intron (Acvr1/Acvr1, intron 9 of 12)	23	18	4	3	7	4	35	23	22	11	31	23	3	15	7	0	5	0	9	4	5	3
chr2:6019891-6020929	chr2	6019891	6020929	6020163	1	0	0	0	1	1	Proser2	1	0	0	0	0	UP	31068	Exon (Proser2/Proser2, exon 1 of 4)	39	46	9	14	5	8	41	44	42	25	60	67	7	47	7	10	12	16	6	4	6	10
chr2:60207413-60208377	chr2	60207413	60208377	60207803	1	0	0	0	1	1	Ly75	1	0	0	0	0	UP	13485	Intron (Ly75/Ly75, intron 33 of 34)	83	52	17	17	14	11	108	130	52	40	78	67	26	36	13	20	22	11	7	20	5	17
chr2:6061628-6062661	chr2	6061628	6062661	6062018	1	0	0	0	0	1	Gm10857	1	0	0	0	0	ns	8090	Distal Intergenic	45	55	12	26	11	17	50	73	33	23	69	51	43	56	13	10	29	23	16	6	15	18
chr2:60719581-60720362	chr2	60719581	60720362	60719788	1	0	0	0	1	1	Rbms1	1	0	0	0	0	UP	81473	Intron (Rbms1/Rbms1, intron 13 of 13)	29	22	3	2	4	5	39	40	19	17	38	33	9	6	2	3	2	2	2	6	0	10
chr2:60865881-60866839	chr2	60865881	60866839	60866521	1	0	0	0	0	1	Gm13582	1	0	0	0	0	ns	-53313	Distal Intergenic	76	44	14	12	16	12	105	103	56	38	69	67	11	27	18	10	19	5	17	14	11	13
chr2:61383473-61384758	chr2	61383473	61384758	61384055	1	1	0	0	1	1	Tank	1	0	0	0	1	DOWN	-32587	Distal Intergenic	212	95	16	13	14	10	265	287	169	126	125	152	58	41	31	0	7	19	16	12	6	13
chr8:82558060-82558502	chr8	82558060	82558502	82558334	0	0	1	0	1	0	Hhip	1	0	0	0	0	DOWN	23573	Intron (Hhip/Hhip, intron 9 of 12)	12	9	6	16	16	26	9	10	16	10	6	4	14	12	11	0	15	17	4	28	31	20
chr2:66564886-66565955	chr2	66564886	66565955	66565343	1	0	0	0	0	0	Scn7a	1	0	0	0	0	DOWN	57624	Intron (Scn7a/Scn7a, intron 17 of 24)	38	32	5	13	9	19	54	65	20	11	44	48	18	18	7	3	16	9	9	8	25	12
chr2:67786123-67787189	chr2	67786123	67787189	67786617	1	0	0	0	0	1	B3galt1	1	0	0	0	0	DOWN	-156111	Distal Intergenic	37	95	15	13	16	14	44	65	19	16	128	118	40	92	20	10	16	9	16	16	12	15
chr2:68820953-68822166	chr2	68820953	68822166	68821598	1	0	1	1	1	1	Cers6	1	0	0	0	0	UP	121985	Intron (Cers6/Cers6, intron 3 of 9)	101	61	3	19	18	11	128	209	37	26	110	91	8	33	2	3	27	11	21	15	13	8
chr2:69193040-69194281	chr2	69193040	69194281	69193567	1	1	0	0	0	0	Abcb11	1	0	0	0	0	ns	-12894	Distal Intergenic	86	44	28	14	15	28	65	102	71	104	50	46	33	47	29	26	19	9	20	10	28	28
chr2:69929755-69930727	chr2	69929755	69930727	69930338	1	1	0	0	1	0	Myo3b	1	0	0	0	0	ns	53156	Intron (Myo3b/Myo3b, intron 2 of 34)	73	29	9	12	15	17	52	65	94	78	38	39	10	27	18	0	7	16	9	20	12	22
chr17:34914350-34914560	chr17	34914350	34914560	34914428	0	0	1	0	0	0	Cyp21a1	0	0	0	0	0	ns	26943	Distal Intergenic	3	2	0	8	12	6	5	0	2	1	0	4	0	3	0	0	10	6	8	16	11	0
chr2:72083225-72084479	chr2	72083225	72084479	72083886	1	1	0	0	1	0	Zak	1	0	0	0	0	UP	-39807	Intron (Rapgef4/Rapgef4, intron 29 of 30)	51	21	17	15	17	14	67	52	44	40	19	36	18	9	11	23	15	15	16	18	9	18
chr2:72124615-72126010	chr2	72124615	72126010	72125312	1	0	0	0	0	1	Zak	1	0	0	0	0	UP	1619	Promoter (1-2kb)	236	161	19	10	15	9	248	257	229	207	210	151	96	184	22	16	10	9	23	6	5	13
chr2:74524415-74524812	chr2	74524415	74524812	74524603	1	0	0	0	1	1	Hoxd10	1	0	0	0	0	UP	-5344	5' UTR	13	17	1	4	6	0	10	13	12	13	31	19	6	12	2	0	6	2	4	8	0	0
chr2:77547097-77547900	chr2	77547097	77547900	77547461	1	1	0	0	1	1	Zfp385b	1	0	0	0	0	ns	107412	Intron (Zfp385b/Zfp385b, intron 7 of 9)	43	10	12	9	8	13	46	40	41	43	16	8	7	6	7	16	11	7	11	4	11	15
chr2:78388658-78390075	chr2	78388658	78390075	78389396	1	0	0	0	1	1	Gm14461	1	0	0	0	0	UP	311693	Distal Intergenic	213	75	40	21	21	22	279	364	112	93	116	112	26	44	40	39	24	18	18	24	17	27
chr2:78419985-78421056	chr2	78419985	78421056	78420585	1	1	0	0	0	1	Ube2e3	1	0	0	0	1	DOWN	-288618	Distal Intergenic	70	22	13	18	14	11	39	54	88	98	28	32	15	12	18	7	18	18	18	9	7	15
chr2:78491542-78492648	chr2	78491542	78492648	78492109	1	0	0	0	1	0	Ube2e3	1	0	0	0	1	DOWN	-217094	Distal Intergenic	76	63	11	9	9	11	91	111	50	49	119	65	26	41	9	13	13	5	4	14	7	14
chr2:81032890-81033934	chr2	81032890	81033934	81033335	1	0	0	0	0	0	Nup35	1	0	0	0	0	ns	554367	Distal Intergenic	37	25	8	12	14	14	39	46	31	30	31	29	19	21	13	3	12	11	9	18	13	15
chr2:83554463-83555564	chr2	83554463	83555564	83555048	1	0	0	0	1	1	Itgav	1	1	0	0	0	UP	-9505	Distal Intergenic	42	19	9	12	3	11	48	57	26	34	28	22	14	12	2	16	7	16	2	4	18	3
chr2:84490476-84491426	chr2	84490476	84491426	84490943	1	0	0	0	1	1	Ctnnd1	1	0	0	0	1	UP	-46	Promoter (<=1kb)	81	64	10	8	3	14	91	123	62	47	110	62	12	71	16	3	5	11	2	4	11	17
chr4:148988375-148988623	chr4	148988375	148988623	148988579	0	0	1	0	0	0	Clstn1	1	0	0	0	1	ns	27833	Intron (Clstn1/Clstn1, intron 2 of 18)	8	8	4	14	18	18	7	6	9	7	3	6	8	12	7	0	21	6	21	15	20	15
chr2:84890947-84892021	chr2	84890947	84892021	84891496	1	0	0	0	1	1	Tnks1bp1	1	0	0	0	0	UP	880	Promoter (<=1kb)	46	36	14	12	17	20	44	48	52	40	19	37	25	62	24	3	15	9	18	16	12	27
chr2:91489502-91490782	chr2	91489502	91490782	91490274	1	1	1	1	1	1	Arhgap1	1	1	1	1	0	UP	0	Promoter (<=1kb)	250	46	8	130	97	102	223	366	211	199	50	38	28	65	13	3	110	149	110	83	120	84
chr6:38899679-38900220	chr6	38899679	38900220	38899679	0	0	1	0	1	1	Tbxas1	1	1	1	0	0	ns	30695	Intron (Tbxas1/Tbxas1, intron 2 of 12)	22	26	6	16	18	24	17	25	22	24	25	34	7	36	2	10	15	16	9	27	21	27
chr2:92215141-92215687	chr2	92215141	92215687	92215326	1	0	0	0	1	1	Pex16	1	0	0	0	0	UP	494	Promoter (<=1kb)	26	17	5	6	4	6	18	25	44	14	19	13	2	33	9	0	6	6	2	6	11	1
chr2:92331978-92333069	chr2	92331978	92333069	92332484	1	0	0	0	1	1	Slc35c1	1	0	0	0	0	UP	-31809	Distal Intergenic	196	153	19	22	16	14	192	234	203	153	222	192	72	124	18	20	21	23	22	10	14	14
chr2:93117124-93118342	chr2	93117124	93118342	93117792	1	0	0	0	1	1	Tspan18	1	0	0	0	0	UP	56852	Intron (Tspan18/Tspan18, intron 8 of 9)	114	84	28	19	13	21	104	161	108	80	147	93	28	65	20	36	24	14	24	2	27	15
chr2:95652702-95653516	chr2	95652702	95653516	95653172	1	0	0	0	0	1	Lrrc4c	1	0	0	0	0	DOWN	-505153	Distal Intergenic	24	20	5	7	13	23	33	33	16	13	34	38	5	3	0	10	7	7	16	10	20	26
chr3:100029382-100030349	chr3	100029382	100030349	100029818	1	0	0	0	0	1	Gdap2	1	1	1	1	0	UP	63433	Distal Intergenic	33	14	6	8	6	26	33	44	28	25	13	18	12	12	2	10	7	9	11	0	18	33
chr3:100715197-100716254	chr3	100715197	100716254	100716188	1	0	1	1	0	1	Trim45	1	0	0	0	0	ns	-10227	Distal Intergenic	32	24	5	26	33	17	29	34	24	40	47	20	10	15	9	0	33	18	34	32	15	19
chr3:10138157-10139110	chr3	10138157	10139110	10138599	1	0	0	0	0	1	Pmp2	0	0	0	0	0	ns	45286	Distal Intergenic	39	50	9	10	16	9	46	54	32	23	72	55	19	53	7	10	15	5	17	14	9	9
chr3:10143828-10144691	chr3	10143828	10144691	10144145	1	1	0	0	0	0	Pmp2	0	0	0	0	0	ns	39740	Distal Intergenic	41	18	7	11	13	11	22	52	47	41	22	23	14	9	11	3	7	14	22	4	7	15
chr3:102537926-102538791	chr3	102537926	102538791	102538340	1	0	0	0	1	1	Tspan2	1	0	0	0	1	UP	-352	Promoter (<=1kb)	85	68	10	10	8	12	109	174	20	33	94	99	34	41	20	0	12	7	16	0	7	17
chr3:102799050-102800576	chr3	102799050	102800576	102799638	1	1	0	0	0	1	Sike1	1	0	0	0	0	UP	-24	Promoter (<=1kb)	58	16	17	21	12	22	46	71	67	46	6	20	8	27	20	13	23	18	10	13	28	15
chr3:104861460-104862866	chr3	104861460	104862866	104862059	1	0	0	0	1	1	Cttnbp2nl	1	1	1	0	0	UP	-5995	Distal Intergenic	141	80	14	22	18	20	122	213	149	77	125	74	46	71	20	7	24	20	27	8	14	26
chr3:105674528-105675714	chr3	105674528	105675714	105675049	1	1	0	0	1	1	Adora3	1	0	0	0	0	ns	1274	Promoter (1-2kb)	102	47	13	19	6	13	132	136	67	73	75	47	31	33	16	10	27	11	4	8	7	18
chr3:105967849-105969349	chr3	105967849	105969349	105968467	1	0	0	0	1	0	Chil3	0	0	0	0	0	ns	2015	Intron (Chil3/Chil3, intron 10 of 10)	46	62	18	17	25	40	44	44	49	47	60	56	62	68	16	20	11	23	27	23	38	41
chr3:106014826-106016223	chr3	106014826	106016223	106015308	1	0	0	0	0	0	Chil4	0	0	0	0	0	ns	7089	Intron (Chil4/Chil4, intron 8 of 10)	52	50	12	15	12	21	59	44	47	54	53	57	45	44	16	7	29	0	6	18	17	24
chr3:106051712-106053236	chr3	106051712	106053236	106051881	1	0	0	0	0	0	Chil4	0	0	0	0	0	ns	-29484	Distal Intergenic	57	49	14	28	13	25	56	44	64	61	44	60	44	47	11	16	29	27	10	16	17	32
chr3:106086282-106086831	chr3	106086282	106086831	106086777	1	0	1	1	0	0	Chil4	0	0	0	0	0	ns	-64380	Distal Intergenic	11	22	3	13	16	13	9	8	7	17	25	22	27	12	2	3	15	10	13	18	2	23
chr3:107101631-107102962	chr3	107101631	107102962	107102402	1	0	0	0	1	1	Slc16a4	1	0	0	0	1	DOWN	8193	Intron (Slc16a4/Slc16a4, intron 5 of 8)	67	34	11	14	15	14	66	100	49	53	50	38	18	30	11	10	16	11	7	22	9	18
chr3:107434200-107435156	chr3	107434200	107435156	107434706	1	0	0	0	1	1	Strip1	1	0	0	0	0	ns	-78	Promoter (<=1kb)	38	25	9	16	6	8	29	44	47	29	34	28	16	21	4	13	12	20	4	8	12	3
chr3:107491069-107492166	chr3	107491069	107492166	107491695	1	0	0	0	1	1	Ahcyl1	1	0	0	0	1	UP	7771	Intron (Ahcyl1/Ahcyl1, intron 16 of 16)	81	47	6	8	5	8	95	109	62	55	47	65	20	56	9	3	5	11	2	8	7	8
chr3:107499348-107499922	chr3	107499348	107499922	107499509	1	0	0	0	1	1	Ahcyl1	1	0	0	0	1	UP	-43	Promoter (<=1kb)	26	19	3	8	2	7	23	29	18	33	9	27	10	30	2	3	5	11	4	0	2	12
chr3:108593948-108595021	chr3	108593948	108595021	108594482	1	1	0	0	1	1	Stxbp3a	1	1	1	0	0	UP	48938	Distal Intergenic	48	9	14	13	13	13	59	71	35	27	3	20	3	6	11	16	15	11	13	12	11	15
chr3:108641925-108643794	chr3	108641925	108643794	108642545	1	1	0	0	1	1	Stxbp3a	1	1	1	0	0	UP	875	Promoter (<=1kb)	410	42	31	48	34	34	336	381	528	391	44	49	17	56	22	39	54	42	31	37	45	22
chr3:108834990-108836076	chr3	108834990	108836076	108835511	1	0	0	0	1	1	Fam102b	1	0	0	0	0	ns	-4986	Distal Intergenic	39	38	4	14	14	14	62	40	34	18	44	71	18	18	4	3	13	14	20	8	9	19
chr3:108967070-108968724	chr3	108967070	108968724	108967755	1	0	0	0	1	1	Slc25a24	1	0	0	0	0	UP	41689	Intron (Slc25a24/Slc25a24, intron 9 of 9)	357	180	26	39	32	23	448	537	239	201	269	200	105	145	42	10	41	36	27	36	12	33
chr3:109171262-109172223	chr3	109171262	109172223	109171788	1	0	0	0	1	1	Vav3	1	0	0	0	0	DOWN	28188	Intron (Vav3/Vav3, intron 1 of 26)	67	49	13	5	10	10	76	82	54	55	53	47	35	59	9	16	9	1	16	4	11	8
chr3:111618626-111619381	chr3	111618626	111619381	111618882	1	0	0	0	1	0	Gm6602	1	0	0	0	0	ns	-65938	Distal Intergenic	30	21	2	1	0	4	18	31	32	38	25	19	18	21	0	3	2	0	0	0	2	5
chr3:113613266-113614608	chr3	113613266	113614608	113613883	1	0	1	1	0	1	Col11a1	1	0	0	0	1	UP	-119574	Distal Intergenic	74	69	5	15	23	21	87	107	60	39	81	70	38	83	9	0	15	14	13	33	15	27
chr3:113931946-113933234	chr3	113931946	113933234	113932569	1	1	0	0	1	1	Col11a1	1	0	0	0	1	UP	199112	Distal Intergenic	124	53	22	14	16	21	155	151	111	78	66	62	22	59	24	20	10	18	18	14	22	19
chr3:114986520-114987379	chr3	114986520	114987379	114987066	1	0	0	0	0	0	Olfm3	1	0	0	0	0	ns	380071	Distal Intergenic	26	30	4	10	11	3	23	31	18	30	38	20	9	53	4	3	5	14	9	12	5	0
chr3:115401818-115402893	chr3	115401818	115402893	115402260	1	0	0	0	1	1	S1pr1	1	0	0	0	0	DOWN	15713	Distal Intergenic	41	34	9	10	17	10	52	61	27	23	44	66	11	12	7	10	2	18	13	20	12	8
chr3:115731650-115731980	chr3	115731650	115731980	115731850	1	0	0	0	1	0	Extl2	1	0	0	0	1	DOWN	21484	3' UTR	5	22	2	7	5	0	8	0	3	9	28	27	6	24	0	3	7	7	2	8	0	0
chr3:116538346-116539692	chr3	116538346	116539692	116539072	1	1	0	0	1	1	Frrs1	1	0	0	0	0	ns	-23412	Distal Intergenic	322	148	33	16	18	18	318	408	313	248	188	154	78	172	40	26	15	16	18	17	12	24
chr3:116754996-116755950	chr3	116754996	116755950	116755455	1	0	0	0	0	1	1700061I17Rik	1	0	0	0	0	UP	25228	Distal Intergenic	26	30	6	12	15	10	41	33	16	13	41	42	29	6	11	0	0	23	11	18	19	0
chr3:120350922-120352101	chr3	120350922	120352101	120351407	1	0	1	1	1	1	Rwdd3	1	0	0	0	1	DOWN	523206	Distal Intergenic	103	76	3	19	10	18	100	103	117	91	91	74	49	86	2	3	19	18	9	10	11	24
chr3:121043220-121044260	chr3	121043220	121044260	121043638	1	0	0	0	1	1	Alg14	1	0	0	0	0	ns	48904	Intron (Alg14/Alg14, intron 3 of 3)	60	61	17	5	10	13	79	61	56	41	103	51	28	59	13	20	7	2	11	8	12	13
chr3:121165323-121166575	chr3	121165323	121166575	121165893	1	0	0	0	1	1	Cnn3	1	0	0	0	1	UP	36435	Intron (Slc44a3/Slc44a3, intron 2 of 14)	77	43	23	20	13	23	88	94	65	59	56	42	34	38	29	16	12	28	11	14	22	24
chr3:121287382-121288358	chr3	121287382	121288358	121287914	1	0	0	0	1	1	Slc44a3	1	0	0	0	0	ns	-52652	Distal Intergenic	40	24	9	9	7	10	57	31	29	41	28	29	11	27	4	13	12	5	7	6	5	15
chr3:121304492-121305789	chr3	121304492	121305789	121305074	1	1	0	0	1	1	A730020M07Rik	0	0	0	0	0	ns	41329	Distal Intergenic	334	115	21	16	18	13	401	366	296	272	166	113	55	124	18	23	12	20	16	20	7	18
chr3:121349209-121350324	chr3	121349209	121350324	121349805	1	0	0	0	1	1	A730020M07Rik	0	0	0	0	0	ns	-3402	Distal Intergenic	51	26	10	18	16	15	59	69	45	29	31	29	11	30	9	10	19	16	13	18	17	13
chr3:121516945-121517786	chr3	121516945	121517786	121517501	1	1	0	0	1	0	Abcd3	1	0	0	0	1	ns	632	Promoter (<=1kb)	48	6	15	17	12	9	59	56	44	31	3	13	5	3	13	16	24	9	7	16	7	10
chr3:121633916-121635199	chr3	121633916	121635199	121634595	1	0	0	0	0	1	Arhgap29	1	0	0	0	1	DOWN	-21648	Distal Intergenic	105	61	22	23	26	19	91	107	129	90	85	47	59	53	13	30	15	31	22	30	14	24
chr3:121752186-121753268	chr3	121752186	121753268	121752746	1	1	0	0	1	1	Abca4	1	0	0	0	0	DOWN	5369	Intron (Abca4/Abca4, intron 1 of 49)	45	17	12	18	18	19	54	42	47	37	19	15	14	18	13	10	18	18	16	20	19	18
chr3:122411142-122412052	chr3	122411142	122412052	122411866	1	0	1	1	1	0	Pde5a	1	0	0	0	1	UP	-20209	Distal Intergenic	22	21	1	12	13	14	25	25	17	18	9	34	15	24	2	0	7	16	4	22	12	15
chr3:122643228-122644276	chr3	122643228	122644276	122643662	1	0	0	0	1	0	1810037I17Rik	1	0	0	0	0	UP	16348	Intron (Usp53/Usp53, intron 2 of 15)	33	22	7	17	15	8	32	44	32	23	16	24	19	27	7	7	19	15	21	8	2	14
chr3:122826343-122827847	chr3	122826343	122827847	122826924	1	0	1	1	1	1	Myoz2	1	0	0	0	0	ns	-89019	Intron (Synpo2/Synpo2, intron 4 of 4)	134	127	6	22	20	24	154	217	81	80	157	155	66	127	9	3	19	25	9	30	32	15
chr3:122853029-122854209	chr3	122853029	122854209	122853612	1	0	1	1	1	1	Synpo2	1	0	0	0	1	UP	85455	Intron (Synpo2/Synpo2, intron 4 of 4)	65	55	5	16	20	21	69	71	70	48	63	57	33	65	7	3	27	5	20	20	19	22
chr3:122907052-122908407	chr3	122907052	122908407	122907769	1	1	0	0	1	1	Synpo2	1	0	0	0	1	UP	31298	Intron (Synpo2/Synpo2, intron 4 of 4)	306	136	10	18	17	13	316	445	263	198	160	162	115	107	16	3	13	23	11	22	9	17
chr3:122909270-122910083	chr3	122909270	122910083	122909495	1	0	0	0	1	1	Synpo2	1	0	0	0	1	UP	29572	Intron (Synpo2/Synpo2, intron 4 of 4)	27	37	5	11	8	19	41	38	14	11	56	37	18	33	7	3	12	10	7	8	24	14
chr3:123031802-123033066	chr3	123031802	123033066	123032342	1	0	0	0	1	1	Mettl14	1	0	0	0	1	ns	56566	Intron (Sec24d/Sec24d, intron 9 of 22)	201	110	8	19	8	9	264	332	132	75	172	129	55	83	2	13	15	22	10	6	5	13
chr3:123088473-123089372	chr3	123088473	123089372	123088906	1	0	0	0	1	1	Mettl14	1	0	0	0	1	ns	2	Promoter (<=1kb)	40	28	4	15	17	10	45	38	39	34	28	33	15	33	4	3	7	22	16	17	7	13
chr3:123836029-123837049	chr3	123836029	123837049	123836549	1	0	0	0	0	0	Tram1l1	1	0	0	0	0	DOWN	-187405	Distal Intergenic	33	22	8	3	6	7	35	34	23	37	19	18	24	24	0	16	5	0	4	8	9	5
chr3:126395837-126397042	chr3	126395837	126397042	126396358	1	0	0	0	1	1	Camk2d	1	0	0	0	0	ns	96468	Intron (Camk2d/Camk2d, intron 3 of 17)	53	31	4	11	9	14	61	80	40	27	50	46	14	12	7	0	12	10	13	4	5	23
chr3:126397956-126398992	chr3	126397956	126398992	126398479	1	0	0	0	1	1	Camk2d	1	0	0	0	0	ns	98589	Intron (Camk2d/Camk2d, intron 3 of 17)	28	19	7	15	18	14	26	44	19	22	22	32	11	9	13	0	10	20	16	20	13	15
chr3:127275049-127276122	chr3	127275049	127276122	127275585	1	0	0	0	0	1	4930422G04Rik	1	1	0	0	0	DOWN	19179	Intron (4930422G04Rik/4930422G04Rik, intron 7 of 25)	108	61	10	10	9	14	103	111	126	90	75	58	28	80	20	0	4	15	16	2	12	15
chr3:127482798-127484031	chr3	127482798	127484031	127483471	1	1	0	0	1	1	Alpk1	1	1	1	1	0	UP	-26	Promoter (<=1kb)	158	86	7	20	18	11	161	153	183	132	110	102	36	95	4	10	12	27	16	20	9	13
chr3:127535688-127536784	chr3	127535688	127536784	127536222	1	0	0	0	1	0	Ap1ar	1	0	0	0	0	ns	4188	Intron (Ap1ar/Ap1ar, intron 9 of 9)	68	62	14	20	14	17	57	71	78	65	41	53	27	127	20	7	22	18	7	21	17	17
chr3:128884556-128885846	chr3	128884556	128885846	128885206	1	0	0	0	0	0	Pitx2	1	0	0	0	1	DOWN	-17589	Distal Intergenic	41	18	6	12	24	14	59	63	25	15	13	22	7	27	2	10	13	11	19	28	18	9
chr3:130815172-130816598	chr3	130815172	130816598	130815592	1	1	0	0	1	1	Lef1	1	0	0	0	0	DOWN	2378	Intron (Lef1/Lef1, intron 1 of 11)	55	19	10	18	30	13	37	48	73	61	13	24	24	12	0	20	19	17	31	28	17	8
chr3:131067548-131068713	chr3	131067548	131068713	131068121	1	1	0	0	1	1	Sgms2	1	1	0	0	0	UP	-20280	Distal Intergenic	159	14	26	27	36	28	88	117	254	175	16	11	11	15	9	43	22	32	36	36	20	36
chr18:13198808-13199040	chr18	13198808	13199040	13198836	0	0	1	0	1	0	Hrh4	0	0	0	0	0	ns	33338	Distal Intergenic	10	9	1	17	6	6	10	4	10	14	0	9	16	9	2	0	19	15	12	0	7	5
chr3:133904421-133904830	chr3	133904421	133904830	133904581	1	0	0	0	1	0	Mir1895	0	0	0	0	0	ns	-1034	Promoter (1-2kb)	20	18	3	0	4	4	12	17	24	23	19	18	10	24	2	3	0	0	2	5	2	5
chr3:135100637-135101878	chr3	135100637	135101878	135101343	1	1	0	0	1	1	4930539J05Rik	1	1	0	0	0	DOWN	286	Promoter (<=1kb)	67	31	15	6	7	5	66	52	78	70	25	34	6	56	4	26	7	5	4	10	5	5
chr3:136930442-136931521	chr3	136930442	136931521	136931016	1	0	0	0	1	1	Emcn	1	0	0	0	0	ns	-73025	Distal Intergenic	28	16	6	15	9	16	40	31	17	22	16	24	9	12	9	3	15	14	11	6	12	20
chr3:136955718-136956676	chr3	136955718	136956676	136956159	1	1	0	0	1	1	Emcn	1	0	0	0	0	ns	-47882	Distal Intergenic	84	23	23	10	16	8	107	117	57	53	25	28	17	18	20	26	19	0	7	24	5	10
chr3:137415174-137416283	chr3	137415174	137416283	137415672	1	0	1	1	1	1	H2afz	1	0	0	0	0	DOWN	-111890	Distal Intergenic	112	63	1	12	9	11	102	119	133	90	69	63	35	83	2	0	21	2	7	11	11	10
chr3:138029333-138029660	chr3	138029333	138029660	138029501	1	0	0	0	0	0	Adh6-ps1	0	0	0	0	0	ns	-7583	Distal Intergenic	21	14	2	3	3	9	15	6	41	21	6	10	17	21	4	0	5	1	3	2	6	12
chr3:138437269-138438358	chr3	138437269	138438358	138437764	1	0	0	0	0	1	Tspan5	1	0	0	0	0	DOWN	32606	Intron (Tspan5/Tspan5, intron 1 of 7)	34	31	7	22	15	7	25	40	39	29	44	28	27	24	13	0	27	16	11	18	5	8
chr3:141145984-141147513	chr3	141145984	141147513	141146834	1	0	0	0	1	1	Unc5c	1	0	0	0	0	DOWN	18307	Intron (Unc5c/Unc5c, intron 1 of 15)	36	31	9	21	18	12	25	50	28	37	31	38	15	38	18	0	19	23	11	24	20	3
chr3:141821342-141822733	chr3	141821342	141822733	141821867	1	0	0	0	0	1	Bmpr1b	1	0	0	0	0	DOWN	10325	Intron (Bmpr1b/Bmpr1b, intron 11 of 11)	60	36	14	21	10	17	73	77	62	25	56	32	17	38	7	20	17	25	9	10	14	20
chr3:141984661-141985874	chr3	141984661	141985874	141985274	1	0	0	0	0	1	Pdlim5	1	1	1	1	0	UP	73386	Intron (Pdlim5/Pdlim5, intron 11 of 13)	82	45	8	14	14	9	107	103	69	48	63	37	24	53	0	16	10	18	10	18	7	10
chr3:142021535-142022722	chr3	142021535	142022722	142022125	1	1	0	0	1	1	Pdlim5	1	1	1	1	0	UP	36535	Intron (Pdlim5/Pdlim5, intron 12 of 13)	481	165	7	11	17	10	365	425	643	491	157	170	95	234	4	10	12	9	18	15	9	10
chr3:142057090-142058269	chr3	142057090	142058269	142057806	1	1	0	0	0	1	Pdlim5	1	1	1	1	0	UP	854	Promoter (<=1kb)	365	78	22	56	38	26	331	441	345	343	122	99	14	74	31	13	56	55	46	29	15	37
chr3:142058358-142059243	chr3	142058358	142059243	142058656	1	0	0	0	0	1	Pdlim5	1	1	1	1	0	UP	4	Promoter (<=1kb)	33	20	9	6	5	9	33	50	22	24	31	20	15	12	7	10	7	5	7	2	5	13
chr3:142102210-142104143	chr3	142102210	142104143	142103357	1	1	0	0	1	1	Pdlim5	1	1	1	1	0	UP	-44697	Distal Intergenic	333	159	19	36	13	32	413	489	236	192	210	211	57	154	27	10	32	39	16	10	32	31
chr3:143118172-143119234	chr3	143118172	143119234	143119212	1	0	0	0	0	0	A830019L24Rik	0	0	0	0	0	ns	213194	Distal Intergenic	41	22	2	10	10	11	41	44	32	45	22	37	16	12	4	0	13	7	16	4	12	10
chr3:143446769-143448052	chr3	143446769	143448052	143447353	1	0	0	0	0	1	Gm6260	1	0	0	0	0	UP	-72246	Distal Intergenic	83	51	18	13	13	21	93	103	73	63	56	84	20	41	20	16	12	14	13	12	19	23
chr3:143688647-143689622	chr3	143688647	143689622	143689088	1	0	0	0	1	0	Lmo4	1	0	0	0	1	UP	179131	Distal Intergenic	39	37	7	10	12	13	45	40	45	23	41	46	24	33	11	3	9	11	13	10	15	10
chr3:144904823-144905709	chr3	144904823	144905709	144905241	1	1	0	0	1	1	Col24a1	1	0	0	0	0	DOWN	-50194	Distal Intergenic	36	14	7	6	12	11	39	27	34	41	13	18	16	6	7	7	2	10	17	6	2	19
chr3:144937990-144938558	chr3	144937990	144938558	144938426	1	0	1	1	0	0	Col24a1	1	0	0	0	0	DOWN	-17009	Distal Intergenic	13	22	1	21	30	17	10	15	9	15	19	18	29	18	2	0	23	18	20	40	15	19
chr3:145314211-145317112	chr3	145314211	145317112	145314894	1	1	0	0	1	1	Cyr61	1	1	1	1	0	UP	-1945	Promoter (1-2kb)	676	269	44	73	46	44	637	778	722	564	335	268	111	361	55	33	51	94	50	41	31	56
chr3:147108417-147109469	chr3	147108417	147109469	147108948	1	1	0	0	0	1	Ttll7	1	0	0	0	0	UP	593618	Distal Intergenic	37	12	8	9	9	20	53	40	32	21	16	18	5	9	16	0	12	5	16	2	11	29
chr3:148303088-148304439	chr3	148303088	148304439	148303843	1	0	0	0	1	1	Lphn2	1	0	0	0	0	DOWN	313756	Distal Intergenic	617	321	13	16	13	13	848	901	366	350	551	377	108	246	18	7	12	20	18	7	12	14
chr3:148474719-148475636	chr3	148474719	148475636	148475195	1	0	0	0	0	1	Lphn2	1	0	0	0	0	DOWN	142404	Distal Intergenic	31	22	8	10	8	12	25	50	25	22	38	29	5	15	13	3	10	9	13	2	13	10
chr3:150325536-150326626	chr3	150325536	150326626	150326170	1	0	0	0	0	0	Eltd1	1	0	0	0	0	ns	-774675	Distal Intergenic	86	84	11	8	4	9	82	146	52	64	122	134	44	36	11	10	2	14	2	6	5	12
chr3:150994547-150996213	chr3	150994547	150996213	150995762	1	0	0	0	0	1	Eltd1	1	0	0	0	0	ns	-105083	Distal Intergenic	42	24	6	12	15	18	69	56	20	21	13	47	24	9	11	0	7	16	23	6	18	17
chr3:151835691-151836906	chr3	151835691	151836906	151836199	1	0	0	0	0	1	Gipc2	1	0	0	0	0	UP	-7335	Distal Intergenic	84	70	21	14	14	13	90	61	77	104	97	51	46	83	29	13	21	7	8	20	9	17
chr3:151851603-151852883	chr3	151851603	151852883	151852196	1	0	0	0	0	1	Dnajb4	1	0	0	0	0	UP	20851	Intron (Dnajb4/Dnajb4, intron 2 of 3)	184	100	10	15	14	13	223	282	121	108	132	126	42	98	7	13	7	23	12	16	13	13
chr3:152476343-152477560	chr3	152476343	152477560	152477030	1	0	0	0	0	1	Pigk	1	0	0	0	1	ns	99967	Distal Intergenic	56	43	15	15	14	13	37	73	51	63	72	38	24	36	16	13	19	10	13	14	17	8
chr3:153647130-153648166	chr3	153647130	153648166	153647512	1	1	0	0	1	1	Slc44a5	1	0	0	0	0	ns	11113	Intron (Slc44a5/Slc44a5, intron 1 of 21)	46	13	8	11	9	25	39	38	56	50	9	15	18	9	16	0	7	14	8	10	18	31
chr6:12664744-12665339	chr6	12664744	12665339	12665202	0	0	1	0	0	0	Thsd7a	1	0	0	0	0	DOWN	34051	Intron (Thsd7a/Thsd7a, intron 26 of 26)	11	10	18	40	54	48	5	4	24	10	13	3	3	18	9	26	41	39	67	40	50	46
chr3:20045356-20045721	chr3	20045356	20045721	20045585	1	0	0	0	0	0	Gyg	1	0	0	0	0	UP	9410	Intron (Gyg/Gyg, intron 3 of 6)	9	24	3	7	5	10	14	8	9	5	28	20	14	33	2	3	9	5	4	6	11	8
chr3:21241980-21242870	chr3	21241980	21242870	21242437	1	0	0	0	0	1	Tbl1xr1	1	0	0	0	1	DOWN	-733136	Distal Intergenic	31	14	2	11	10	6	34	29	23	35	16	18	7	15	0	3	10	11	7	12	7	5
chr3:27780788-27781651	chr3	27780788	27781651	27781205	1	1	0	0	0	1	Tmem212	1	0	0	0	0	ns	14085	Intron (Tmem212/Tmem212, intron 1 of 3)	87	16	6	17	18	11	86	142	66	54	22	14	7	18	4	7	18	16	29	7	7	15
chr3:28421653-28422743	chr3	28421653	28422743	28422216	1	0	0	0	1	1	Slc2a2	1	0	0	0	0	ns	-174608	Intron (Tnik/Tnik, intron 4 of 30)	44	37	14	7	13	14	49	61	22	41	47	61	11	27	4	23	5	8	19	6	8	20
chr3:29642146-29642997	chr3	29642146	29642997	29642725	1	0	0	0	1	1	Mir21b	0	0	0	0	0	ns	107060	Distal Intergenic	24	20	5	4	5	2	22	31	10	32	28	30	3	18	9	0	2	5	7	2	0	3
chr3:29708863-29710059	chr3	29708863	29710059	29709480	1	0	0	0	1	1	Manr	1	0	0	0	0	DOWN	-80458	Distal Intergenic	69	53	8	14	15	16	87	126	36	25	81	63	20	47	9	7	12	16	18	11	21	10
chr3:30500005-30501601	chr3	30500005	30501601	30501032	1	0	0	0	1	1	Mynn	1	0	0	0	0	ns	24	Promoter (<=1kb)	46	25	9	22	16	12	45	67	50	21	22	42	14	21	7	10	29	14	22	9	8	15
chr3:30531898-30533240	chr3	30531898	30533240	30532825	1	0	0	0	1	1	Lrriq4	0	0	0	0	0	ns	-10603	Intron (Lrrc34/Lrrc34, intron 4 of 10)	46	44	14	15	11	12	51	52	32	48	38	39	35	62	4	23	15	14	13	8	9	14
chr3:33573166-33573652	chr3	33573166	33573652	33573525	1	0	0	0	0	0	Ttc14	1	0	0	0	0	ns	-125591	Distal Intergenic	13	17	1	7	9	5	14	6	12	18	6	19	19	21	2	0	7	6	8	10	5	5
chr3:36366286-36367217	chr3	36366286	36367217	36366840	1	1	0	0	1	1	Mir7009	1	1	1	0	0	ns	7606	Intron (Anxa5/Anxa5, intron 11 of 12)	54	20	8	13	11	15	41	52	65	54	31	18	9	18	13	3	16	9	9	12	20	10
chr3:36374175-36375147	chr3	36374175	36375147	36374747	1	1	0	0	1	1	Anxa5	1	1	1	0	0	UP	62	Promoter (<=1kb)	112	55	21	20	11	20	105	167	71	103	72	52	37	56	16	26	22	18	18	4	25	15
chr3:36470838-36471499	chr3	36470838	36471499	36471189	1	0	0	0	1	1	Ccna2	1	1	0	0	0	DOWN	-271	Promoter (<=1kb)	19	13	0	11	3	4	17	25	18	15	22	16	6	6	0	0	10	11	2	4	2	6
chr3:38419087-38420111	chr3	38419087	38420111	38419431	1	0	0	0	1	1	Ankrd50	1	0	0	0	1	UP	-35693	Distal Intergenic	28	23	7	14	14	5	31	34	19	24	25	33	17	15	13	0	13	14	16	12	2	8
chr3:38783067-38784132	chr3	38783067	38784132	38783470	1	0	0	0	1	1	Fat4	1	0	0	0	1	DOWN	-2391	Distal Intergenic	26	19	5	5	3	10	40	33	12	18	22	23	8	21	7	3	2	7	4	2	6	14
chr3:39364353-39365488	chr3	39364353	39365488	39364920	1	1	0	0	1	0	Fat4	1	0	0	0	1	DOWN	579059	Distal Intergenic	56	16	12	17	21	23	61	61	66	34	16	16	17	12	16	7	15	18	17	24	18	28
chr3:39439464-39440579	chr3	39439464	39440579	39440010	1	1	0	0	1	1	Fat4	1	0	0	0	1	DOWN	654149	Distal Intergenic	49	14	13	7	26	17	51	79	42	22	6	11	17	18	22	3	4	9	36	16	15	18
chr3:39920204-39921389	chr3	39920204	39921389	39920792	1	1	0	0	0	1	1700017G19Rik	1	0	0	0	0	ns	501042	Distal Intergenic	150	62	23	19	13	9	147	180	146	124	78	76	29	62	7	39	15	22	13	12	5	13
chr3:40349495-40350727	chr3	40349495	40350727	40350107	1	0	0	0	1	1	1700017G19Rik	1	0	0	0	0	ns	71727	Distal Intergenic	98	58	16	17	11	11	164	138	53	34	75	74	32	50	18	13	15	18	2	20	7	15
chr3:40650100-40651367	chr3	40650100	40651367	40650821	1	1	0	0	1	1	Mfsd8	1	1	1	1	0	DOWN	-45	Promoter (<=1kb)	44	18	12	27	19	15	39	34	49	53	28	18	14	12	20	3	29	24	27	10	14	15
chr3:51001020-51001943	chr3	51001020	51001943	51001384	1	1	0	0	1	1	Ccrn4l	1	1	1	0	0	DOWN	-26984	Distal Intergenic	90	30	7	8	10	9	133	130	50	45	50	28	12	27	13	0	10	5	13	6	8	9
chr3:51026637-51027761	chr3	51026637	51027761	51027230	1	1	0	0	1	1	Ccrn4l	1	1	1	0	0	DOWN	-1138	Promoter (1-2kb)	216	9	18	15	7	15	117	128	305	313	3	15	9	9	33	3	16	14	8	6	8	22
chr3:51079442-51080592	chr3	51079442	51080592	51080155	1	0	0	0	0	1	4930577N17Rik	1	0	0	0	0	DOWN	-527	Promoter (<=1kb)	47	27	3	14	9	12	52	42	47	45	28	30	6	41	2	3	12	16	9	8	5	19
chr3:51473894-51475068	chr3	51473894	51475068	51474404	1	1	0	0	1	1	Mgst2	1	0	0	0	0	DOWN	9290	Intron (Mgst2/Mgst2, intron 2 of 4)	122	25	25	19	23	15	84	113	170	118	31	28	26	12	24	26	15	23	30	16	15	14
chr3:52467829-52468836	chr3	52467829	52468836	52468473	1	0	1	1	1	0	Gm2447	0	0	0	0	0	ns	-75172	Distal Intergenic	54	26	2	18	13	12	42	33	59	80	22	41	7	30	4	0	17	18	24	2	5	18
chr3:52848570-52849712	chr3	52848570	52849712	52849098	1	0	0	0	1	1	Lhfp	1	0	0	0	0	UP	3630	Intron (Lhfp/Lhfp, intron 2 of 3)	49	33	2	4	7	10	71	82	25	15	44	43	7	36	4	0	5	2	9	4	9	10
chr3:54485053-54486679	chr3	54485053	54486679	54486196	1	0	0	0	1	1	Supt20	1	0	0	0	1	UP	-10830	Distal Intergenic	78	64	22	17	16	27	77	69	83	81	60	49	70	74	20	23	15	18	16	16	13	40
chr3:5575706-5576799	chr3	5575706	5576799	5576267	1	0	1	1	1	1	Pex2	1	0	0	0	1	DOWN	-19	Promoter (<=1kb)	57	37	0	16	18	14	71	71	35	51	41	28	28	50	0	0	22	9	20	16	9	18
chr3:56450533-56451529	chr3	56450533	56451529	56451010	1	0	0	0	0	1	Nbea	1	0	0	0	0	UP	-463387	Distal Intergenic	30	30	7	16	7	13	35	23	33	26	38	37	17	27	7	7	12	20	7	6	7	18
chr3:57107992-57109056	chr3	57107992	57109056	57108540	1	0	0	0	1	1	Tm4sf1	1	0	0	0	0	UP	-2699	Distal Intergenic	28	16	7	9	6	10	33	33	29	17	19	25	10	9	7	7	12	5	6	6	8	12
chr3:57379324-57380938	chr3	57379324	57380938	57380271	1	1	1	1	1	1	Wwtr1	1	1	1	1	0	UP	-473	Promoter (<=1kb)	225	90	15	68	52	39	226	243	245	185	103	86	50	118	27	3	50	85	49	55	34	44
chr3:58881187-58881643	chr3	58881187	58881643	58881457	1	0	0	0	1	1	Gpr171	0	0	0	0	0	ns	24286	Intron (Med12l/Med12l, intron 10 of 43)	31	20	3	4	12	3	28	19	42	31	25	37	6	9	2	3	2	5	10	14	2	3
chr3:59740395-59741504	chr3	59740395	59741504	59740969	1	0	0	0	1	1	C130079G13Rik	0	0	0	0	0	ns	11834	3' UTR	48	34	4	13	7	14	77	59	23	31	31	52	11	41	7	0	10	16	7	6	6	22
chr3:60113952-60114999	chr3	60113952	60114999	60114472	1	0	0	0	0	1	Mbnl1	1	0	0	0	1	UP	-162279	Distal Intergenic	40	18	11	21	16	14	37	61	29	32	19	15	11	27	9	13	24	17	18	13	9	18
chr3:60174048-60175071	chr3	60174048	60175071	60174608	1	0	0	0	1	0	Mbnl1	1	0	0	0	1	UP	-102143	Distal Intergenic	30	27	7	4	5	4	32	46	24	17	34	37	12	21	11	3	2	5	7	2	2	5
chr3:60212539-60213869	chr3	60212539	60213869	60213204	1	0	0	0	1	1	Mbnl1	1	0	0	0	1	UP	-63547	Distal Intergenic	95	71	6	10	12	8	159	144	41	33	128	89	35	30	2	10	5	15	9	14	5	10
chr3:60305217-60306389	chr3	60305217	60306389	60305751	1	1	0	0	1	1	Mbnl1	1	0	0	0	1	UP	29000	Intron (Mbnl1/Mbnl1, intron 2 of 9)	260	129	12	12	8	4	270	263	275	230	160	134	65	157	13	10	12	11	13	2	2	5
chr3:63100291-63100849	chr3	63100291	63100849	63100597	1	0	0	0	0	1	Mme	1	0	0	0	1	DOWN	1241	Promoter (1-2kb)	31	15	2	4	5	3	24	17	44	38	13	25	8	12	4	0	5	2	0	10	2	3
chr3:63120288-63121353	chr3	63120288	63121353	63120871	1	0	0	0	0	0	Mme	1	0	0	0	1	DOWN	21515	Intron (Mme/Mme, intron 3 of 22)	34	43	6	17	14	15	40	46	17	30	88	44	17	21	11	0	15	18	13	14	7	22
chr3:63146265-63147313	chr3	63146265	63147313	63146773	1	0	0	0	0	0	Mme	1	0	0	0	1	DOWN	47417	Intron (Mme/Mme, intron 10 of 22)	42	26	7	10	7	9	39	48	44	34	34	11	19	38	13	0	12	7	12	2	14	3
chr3:63416360-63417937	chr3	63416360	63417937	63417395	1	0	0	0	1	1	Plch1	1	0	0	0	0	DOWN	237518	Distal Intergenic	43	39	9	8	8	18	57	52	31	30	41	46	32	36	18	0	2	14	13	2	21	15
chr3:63696514-63697904	chr3	63696514	63697904	63696903	1	0	0	0	1	0	E130311K13Rik	1	0	0	0	1	DOWN	36404	Distal Intergenic	56	39	13	11	9	10	54	59	62	47	53	32	26	41	16	10	16	5	7	10	15	5
chr3:64892131-64892782	chr3	64892131	64892782	64892416	1	0	0	0	0	0	Kcnab1	1	0	0	0	0	UP	-20873	Distal Intergenic	13	36	5	8	11	7	17	17	16	2	44	52	12	36	7	3	5	10	7	14	5	8
chr3:65272115-65273119	chr3	65272115	65273119	65272602	1	0	0	0	1	1	Tiparp	1	1	1	1	0	DOWN	-59766	Distal Intergenic	64	35	22	11	7	9	85	79	59	31	41	46	23	27	33	10	15	7	9	4	12	6
chr3:67311576-67312495	chr3	67311576	67312495	67311918	1	0	0	0	1	1	Rarres1	1	0	0	0	0	UP	7527	Intron (Rarres1/Rarres1, intron 5 of 5)	37	20	9	16	9	12	35	48	40	22	38	9	17	15	7	10	18	14	8	9	9	15
chr3:68271455-68272626	chr3	68271455	68272626	68272028	1	1	0	0	0	1	Il12a	0	0	0	0	0	ns	-222537	Intron (Schip1/Schip1, intron 1 of 7)	127	67	25	16	14	16	130	140	151	87	119	63	19	65	29	20	15	16	16	12	5	26
chr3:68281028-68282171	chr3	68281028	68282171	68281555	1	0	0	0	0	1	Il12a	0	0	0	0	0	ns	-213010	Intron (Schip1/Schip1, intron 1 of 7)	79	79	24	7	22	10	90	128	47	49	119	115	27	53	24	23	7	7	22	22	5	15
chr3:68346408-68347460	chr3	68346408	68347460	68347006	1	0	1	1	0	1	Il12a	0	0	0	0	0	ns	-147559	Intron (Schip1/Schip1, intron 2 of 7)	190	168	2	19	37	24	159	234	189	174	191	123	112	243	0	3	21	16	39	34	19	28
chr6:7608696-7609099	chr6	7608696	7609099	7608860	0	0	1	0	1	0	Asns	1	1	0	0	0	UP	34322	Distal Intergenic	10	10	1	18	26	19	8	13	5	11	3	18	11	6	2	0	23	13	14	37	24	14
chr3:78914340-78915079	chr3	78914340	78915079	78914624	1	0	0	0	1	1	Rapgef2	1	1	0	0	0	DOWN	35173	Intron (Rapgef2/Rapgef2, intron 22 of 23)	31	23	7	12	7	3	20	33	39	31	34	9	14	33	7	7	5	18	7	7	0	5
chr3:80579422-80580522	chr3	80579422	80580522	80580099	1	1	0	0	1	1	Gria2	1	0	0	0	0	ns	26614	Intron (Gria2/Gria2, intron 14 of 15)	77	15	12	15	17	15	75	84	77	69	13	20	11	15	13	10	6	23	26	8	7	23
chr3:80839821-80840799	chr3	80839821	80840799	80840319	1	0	0	0	1	1	Pdgfc	1	0	0	0	1	ns	-18	Promoter (<=1kb)	40	32	12	11	8	9	34	31	54	39	34	34	34	24	16	7	12	9	11	4	5	13
chr3:81687406-81688479	chr3	81687406	81688479	81687880	1	1	0	0	1	1	Ctso	1	0	0	0	0	DOWN	-48657	Distal Intergenic	72	23	11	11	10	15	82	102	64	39	25	20	28	18	18	3	15	7	7	12	14	15
chr3:84330581-84331722	chr3	84330581	84331722	84331073	1	0	0	0	1	1	Fhdc1	1	0	0	0	1	UP	-46712	Intron (Arfip1/Arfip1, intron 4 of 8)	66	37	10	12	27	19	81	82	59	41	53	43	17	33	13	7	15	9	26	28	5	33
chr3:87786374-87787555	chr3	87786374	87787555	87786874	1	1	0	0	1	1	Nes	1	1	1	0	0	ns	11860	Distal Intergenic	75	30	27	20	14	19	61	86	78	73	28	49	23	18	7	46	21	18	14	14	30	8
chr3:88100434-88101449	chr3	88100434	88101449	88100961	1	0	0	0	1	1	Cct3	1	1	1	0	0	UP	-95	Promoter (<=1kb)	66	43	15	14	11	16	58	57	71	77	47	33	25	65	4	26	17	11	9	12	15	17
chr3:88296290-88297531	chr3	88296290	88297531	88296988	1	0	0	0	1	1	Lmna	1	1	1	0	0	UP	10286	Intron (Lmna/Lmna, intron 11 of 11)	120	70	18	18	19	22	166	144	99	69	88	95	43	50	16	20	12	23	18	20	13	31
chr3:88787473-88788714	chr3	88787473	88788714	88788087	1	0	0	0	1	1	Ash1l	1	0	0	0	0	ns	18354	Exon (Ash1l/Ash1l, exon 2 of 27)	67	46	10	12	14	14	87	80	70	30	53	39	41	50	16	3	12	11	20	8	20	8
chr3:89195351-89196022	chr3	89195351	89196022	89195689	1	1	0	0	1	1	Gm15417	1	1	1	1	0	ns	-96	Promoter (<=1kb)	45	3	8	24	20	11	24	34	66	53	0	3	5	0	13	3	23	24	14	26	12	9
chr3:89221886-89223479	chr3	89221886	89223479	89222322	1	0	0	0	1	1	Cks1b	1	1	0	0	0	ns	-109	Promoter (<=1kb)	79	54	17	29	23	45	81	73	94	65	53	60	32	68	13	20	32	26	34	12	53	37
chr3:89226424-89227295	chr3	89226424	89227295	89226726	1	1	1	1	1	0	Shc1	1	1	1	1	0	UP	4254	Intron (Shc1/Shc1, intron 2 of 12)	53	9	2	19	7	21	50	67	62	29	6	10	11	6	4	0	17	20	2	12	24	18
chr3:90000137-90001172	chr3	90000137	90001172	90000617	1	1	0	0	1	0	Rps27rt	1	0	0	0	0	ns	16952	Intron (Nup210l/Nup210l, intron 32 of 39)	93	19	6	11	15	18	43	48	138	142	22	22	14	18	4	7	15	7	19	11	12	23
chr3:9131720-9132795	chr3	9131720	9132795	9132133	1	0	0	0	1	1	4930539M17Rik	0	0	0	0	0	ns	70170	Distal Intergenic	52	28	16	21	19	17	52	56	41	57	50	38	9	12	9	23	18	23	20	17	5	28
chr3:92754428-92755636	chr3	92754428	92755636	92755024	1	0	0	0	0	0	Lce3d	0	0	0	0	0	ns	-6287	Distal Intergenic	65	87	13	14	13	9	75	69	64	49	116	145	17	68	13	13	10	18	18	8	8	10
chr3:94462348-94463919	chr3	94462348	94463919	94463360	1	1	0	0	1	1	Tuft1	1	0	0	0	0	UP	-632	Promoter (<=1kb)	114	52	20	24	33	16	96	140	118	101	53	65	46	44	27	13	24	23	33	32	14	18
chr3:94604098-94605128	chr3	94604098	94605128	94604709	1	0	0	0	1	0	Cgn	1	0	0	0	0	UP	-14272	Distal Intergenic	49	42	14	9	9	15	41	57	49	48	41	49	34	41	11	16	9	8	11	6	13	17
chr3:94642100-94642899	chr3	94642100	94642899	94642395	1	0	0	0	1	1	Pogz	1	1	1	1	0	ns	907	Promoter (<=1kb)	41	29	4	7	7	6	43	31	53	37	28	30	14	41	7	0	10	3	4	9	7	5
chr3:94819039-94820538	chr3	94819039	94820538	94820285	1	0	1	1	1	1	Zfp687	1	0	0	0	0	DOWN	-1125	Promoter (1-2kb)	50	26	12	24	31	28	40	56	51	51	19	27	16	41	7	16	24	23	27	34	32	24
chr3:95392070-95393345	chr3	95392070	95393345	95392695	1	0	0	0	1	1	Golph3l	1	0	0	0	1	ns	-160	Promoter (<=1kb)	128	90	13	15	12	9	134	123	126	128	81	114	49	115	13	13	7	23	7	16	12	5
chr3:95461947-95463195	chr3	95461947	95463195	95462629	1	1	0	0	1	1	Mcl1	1	1	1	1	0	ns	-13	Promoter (<=1kb)	496	73	9	23	15	21	523	596	423	438	69	70	37	115	2	16	21	24	13	16	17	24
chr3:95491615-95492716	chr3	95491615	95492716	95492160	1	0	0	0	1	1	Adamtsl4	1	1	1	1	0	UP	-379	Promoter (<=1kb)	36	18	10	15	5	19	37	52	28	25	13	34	9	12	7	13	10	20	4	6	11	26
chr3:95788754-95789801	chr3	95788754	95789801	95789360	1	0	0	0	1	1	Gm9054	1	0	0	0	0	ns	-72	Promoter (<=1kb)	118	60	20	20	21	18	139	190	74	66	97	72	29	41	16	23	24	16	28	14	14	22
chr3:96361287-96362358	chr3	96361287	96362358	96361842	1	1	0	0	1	1	Txnip	1	0	0	0	1	ns	-37	Promoter (<=1kb)	60	11	10	11	3	14	65	63	65	47	6	11	6	18	0	20	15	7	6	0	9	19
chr3:96404457-96406127	chr3	96404457	96406127	96405538	1	1	0	0	1	1	Lix1l	1	0	0	0	0	ns	483	Promoter (<=1kb)	181	70	46	29	22	23	213	236	137	135	116	94	23	47	16	75	29	28	32	12	25	20
chr3:97461552-97462631	chr3	97461552	97462631	97462157	1	1	0	0	1	1	Prkab2	1	0	0	0	1	UP	23	Promoter (<=1kb)	138	52	10	11	15	12	187	218	85	58	81	70	15	41	13	7	12	9	24	6	9	15
chr3:97580134-97580491	chr3	97580134	97580491	97580274	1	0	0	0	1	1	Mir7225	1	0	0	0	0	UP	-85789	Intron (Pde4dip/Pde4dip, intron 39 of 46)	11	21	1	2	3	8	14	13	8	6	28	32	20	3	2	0	2	2	2	4	5	10
chr3:97828054-97829233	chr3	97828054	97829233	97828689	1	1	0	0	1	1	Notch2	1	0	0	0	1	UP	11229	Intron (Notch2/Notch2, intron 1 of 33)	553	295	7	17	16	16	526	631	610	444	401	284	161	332	4	10	19	14	16	15	14	17
chr3:98914025-98915425	chr3	98914025	98915425	98914873	1	0	0	0	0	1	Wars2	1	0	0	0	0	UP	-30139	Distal Intergenic	94	45	14	18	20	20	122	144	40	67	60	69	10	38	18	10	10	25	20	20	11	28
chr4:100035573-100036907	chr4	100035573	100036907	100036307	1	0	0	0	1	1	Ube2u	1	0	0	0	0	ns	-115164	Intron (Ror1/Ror1, intron 4 of 8)	155	81	23	30	16	23	212	236	107	62	147	122	24	27	16	30	37	23	17	14	14	32
chr4:102229996-102231182	chr4	102229996	102231182	102230556	1	1	0	0	0	1	Sgip1	1	0	0	0	0	DOWN	-202183	Intron (Pde4b/Pde4b, intron 5 of 14)	146	41	13	16	20	15	95	140	202	146	60	48	15	41	0	26	22	9	20	20	14	15
chr4:104270398-104271318	chr4	104270398	104271318	104270896	1	0	0	0	0	0	C8b	0	0	0	0	0	ns	-168025	Intron (Dab1/Dab1, intron 2 of 14)	29	19	7	14	9	11	39	42	26	8	13	38	9	12	4	10	19	9	13	4	11	10
chr4:104829661-104830124	chr4	104829661	104830124	104829829	1	0	1	1	1	1	Ppap2b	1	0	0	0	1	UP	-122	Promoter (<=1kb)	20	12	0	13	7	3	18	13	28	18	6	8	7	27	0	0	15	10	8	6	2	3
chr4:104987416-104988350	chr4	104987416	104988350	104987761	1	0	0	0	1	1	Ppap2b	1	0	0	0	1	UP	157810	Distal Intergenic	41	24	5	11	9	6	68	59	18	15	22	38	9	24	0	10	10	11	2	16	9	3
chr4:105123991-105124849	chr4	105123991	105124849	105124332	1	1	0	0	1	1	Ppap2b	1	0	0	0	1	UP	294381	Distal Intergenic	50	21	14	15	14	19	49	48	75	27	16	25	3	38	4	23	13	17	9	18	22	15
chr4:107301198-107302683	chr4	107301198	107302683	107302023	1	0	0	0	1	1	Dmrtb1	0	0	0	0	0	ns	54744	Intron (Glis1/Glis1, intron 8 of 10)	86	45	8	23	19	18	96	148	56	42	66	44	8	62	0	16	30	16	18	20	17	18
chr4:107743755-107744442	chr4	107743755	107744442	107744052	1	0	0	0	1	1	Mir6397	0	0	0	0	0	ns	-15909	Intron (Scp2/Scp2, intron 5 of 15)	25	18	2	14	8	8	26	19	28	23	25	8	15	21	4	0	19	9	9	6	2	13
chr4:108874115-108875245	chr4	108874115	108875245	108874868	1	1	0	0	1	1	Osbpl9	1	0	0	0	0	ns	9	Promoter (<=1kb)	55	25	18	26	8	10	51	57	53	58	22	23	19	33	22	13	28	23	7	8	7	12
chr4:109164712-109165561	chr4	109164712	109165561	109165219	1	1	0	0	1	0	Rnf11	1	1	0	0	0	UP	-16109	Distal Intergenic	61	27	13	9	16	14	34	48	74	88	22	49	20	15	18	7	5	13	20	11	12	15
chr4:111275709-111276063	chr4	111275709	111276063	111275894	1	0	0	0	0	0	Spata6	1	0	0	0	0	ns	-116720	Intron (Agbl4/Agbl4, intron 9 of 12)	20	10	2	4	3	3	16	10	26	26	19	1	19	0	4	0	2	5	4	2	2	4
chr4:11412560-11413277	chr4	11412560	11413277	11413078	1	0	0	0	1	1	1110037F02Rik	1	0	0	0	0	UP	-26	Promoter (<=1kb)	22	15	2	13	10	6	26	11	33	15	25	14	2	18	4	0	12	14	14	6	9	3
chr4:114659825-114660098	chr4	114659825	114660098	114659961	1	0	0	0	1	1	Cmpk1	1	1	1	1	0	DOWN	-128	Promoter (<=1kb)	18	5	1	8	5	4	12	17	23	16	3	3	12	0	2	0	12	3	3	6	0	8
chr4:114671918-114673174	chr4	114671918	114673174	114672581	1	1	0	0	0	1	Stil	1	1	1	1	0	DOWN	-141	Promoter (<=1kb)	161	27	17	49	29	18	141	203	154	146	25	30	27	24	11	23	41	56	34	24	25	10
chr4:11514235-11515601	chr4	11514235	11515601	11514872	1	0	0	0	0	1	Fsbp	1	0	0	0	1	DOWN	8064	3' UTR	159	70	12	10	8	10	219	301	59	55	125	105	23	24	11	13	10	9	10	6	9	10
chr4:115796013-115796890	chr4	115796013	115796890	115796395	1	1	0	0	1	1	Rad54l	1	0	0	0	0	DOWN	-101	Promoter (<=1kb)	91	16	10	11	8	8	96	121	78	65	16	10	10	27	13	7	7	15	13	2	11	5
chr4:116230050-116230572	chr4	116230050	116230572	116230300	1	0	0	0	1	1	Gpbp1l1	1	0	0	0	0	ns	-31	Promoter (<=1kb)	23	21	2	6	4	9	22	21	18	30	22	11	14	36	4	0	5	7	7	0	5	12
chr4:116806215-116807312	chr4	116806215	116807312	116806704	1	0	0	0	0	1	Plk3	1	1	1	0	0	UP	-147	Promoter (<=1kb)	38	22	8	16	13	15	58	34	33	27	28	13	23	21	13	3	7	24	17	8	12	17
chr4:11754644-11755826	chr4	11754644	11755826	11755228	1	0	0	0	1	1	Cdh17	1	0	0	0	0	DOWN	69925	Distal Intergenic	106	61	8	23	9	11	146	153	76	46	75	69	25	74	9	7	27	18	9	8	14	8
chr4:117755845-117757211	chr4	117755845	117757211	117756489	1	0	0	0	1	1	St3gal3	1	0	0	0	0	UP	51062	Intron (St3gal3/St3gal3, intron 10 of 11)	140	111	15	17	18	24	146	148	150	113	119	123	57	142	7	23	15	19	18	18	20	27
chr4:117852044-117853274	chr4	117852044	117853274	117852810	1	0	0	0	1	1	Kdm4a	1	0	0	0	1	UP	-162	Promoter (<=1kb)	46	30	5	14	12	12	51	42	59	30	25	37	23	33	9	0	10	18	7	16	5	19
chr4:11803047-11803858	chr4	11803047	11803858	11803452	1	1	0	0	0	1	Pdp1	1	0	0	0	1	DOWN	90145	Distal Intergenic	37	14	11	10	15	13	27	34	44	40	16	8	11	18	11	10	5	14	16	14	13	13
chr4:118777801-118779031	chr4	118777801	118779031	118778462	1	1	1	1	1	1	Slc2a1	1	1	1	1	0	UP	-2887	Distal Intergenic	473	145	11	28	25	28	399	552	551	387	150	155	76	195	18	3	29	26	32	18	26	29
chr4:118904855-118905763	chr4	118904855	118905763	118905366	1	0	0	0	1	1	AU022252	1	0	0	0	1	ns	-37	Promoter (<=1kb)	43	26	10	15	8	7	35	52	39	43	41	25	5	30	7	13	16	13	7	8	9	5
chr4:119704783-119705756	chr4	119704783	119705756	119705227	1	1	0	0	1	1	Edn2	0	0	0	0	0	ns	-128801	Intron (Hivep3/Hivep3, intron 2 of 8)	42	10	5	23	16	9	42	56	44	24	0	19	8	9	7	3	24	22	17	14	7	10
chr4:119820799-119822066	chr4	119820799	119822066	119821578	1	1	0	0	1	1	Edn2	0	0	0	0	0	ns	-12450	Distal Intergenic	230	73	25	34	24	24	314	343	133	128	113	74	33	71	24	26	37	30	30	18	20	27
chr4:120288080-120289228	chr4	120288080	120289228	120288647	1	1	0	0	1	1	Gm8439	0	0	0	0	0	ns	27298	Distal Intergenic	77	26	18	11	15	14	107	88	47	63	28	25	25	24	13	23	12	9	13	17	18	9
chr4:120683335-120684677	chr4	120683335	120684677	120683945	1	0	0	0	1	1	Smap2	1	1	1	0	0	UP	5907	Intron (Smap2/Smap2, intron 9 of 9)	131	101	22	13	13	12	139	153	141	91	135	137	49	83	24	20	12	14	24	2	19	5
chr4:121731787-121733014	chr4	121731787	121733014	121732162	1	0	0	0	0	0	Gm12887	0	0	0	0	0	ns	-437432	Distal Intergenic	42	42	12	18	13	21	50	29	39	46	41	55	42	30	13	10	10	25	13	12	30	12
chr4:122562726-122564409	chr4	122562726	122564409	122563775	1	1	1	1	1	1	Cap1	1	1	1	0	0	UP	-651	Promoter (<=1kb)	220	94	22	66	46	50	269	330	143	137	141	114	40	80	11	33	54	78	40	52	41	59
chr4:123444712-123445575	chr4	123444712	123445575	123445220	1	0	0	0	1	1	Akirin1	1	1	1	0	0	UP	-17678	Distal Intergenic	59	38	9	7	15	21	37	42	81	75	56	44	16	33	4	13	9	5	24	6	14	27
chr4:123480175-123481353	chr4	123480175	123481353	123480792	1	0	0	0	1	1	Rhbdl2	1	0	0	0	0	DOWN	15675	Intron (Rhbdl2/Rhbdl2, intron 1 of 7)	46	21	8	17	14	7	44	63	39	35	16	25	12	30	13	3	18	16	18	9	5	9
chr4:124385554-124386971	chr4	124385554	124386971	124386273	1	1	0	0	0	1	Sf3a3	1	1	1	0	0	DOWN	-5831	Distal Intergenic	879	325	32	25	16	12	951	1242	709	613	454	355	135	355	27	36	22	27	16	16	2	22
chr4:124613986-124615082	chr4	124613986	124615082	124614267	1	0	0	0	1	1	9930104L06Rik	1	0	0	0	1	UP	-24	Promoter (<=1kb)	35	32	6	15	3	13	24	34	45	34	38	38	24	27	4	7	17	13	4	2	13	12
chr4:124621944-124623030	chr4	124621944	124623030	124622462	1	0	0	0	1	1	9930104L06Rik	1	0	0	0	1	UP	8171	Distal Intergenic	196	127	16	29	24	15	134	171	279	198	135	143	80	148	16	16	24	33	23	24	12	18
chr4:125723799-125724463	chr4	125723799	125724463	125724152	1	0	0	0	1	1	Mrps15	1	0	0	0	1	ns	-19	Promoter (<=1kb)	30	18	7	14	18	6	33	31	29	27	16	16	7	33	4	10	10	18	18	18	4	8
chr4:125779922-125781301	chr4	125779922	125781301	125780559	1	0	0	0	1	1	Stk40	1	1	1	0	0	UP	-641	Promoter (<=1kb)	59	47	17	21	10	22	70	61	62	41	53	44	20	68	27	7	21	20	9	10	21	22
chr4:125976704-125977795	chr4	125976704	125977795	125977234	1	1	0	0	1	1	Col8a2	1	0	0	0	1	UP	13197	Intron (Col8a2/Col8a2, intron 2 of 3)	67	27	15	16	18	21	54	44	90	77	31	28	18	30	16	13	15	16	23	12	21	20
chr4:126645289-126645952	chr4	126645289	126645952	126645592	1	0	0	0	1	1	Zmym4	1	0	0	0	0	DOWN	-425	Promoter (<=1kb)	24	21	5	7	4	6	28	10	29	27	19	25	8	30	7	3	5	9	4	3	7	5
chr4:127026107-127027535	chr4	127026107	127027535	127026643	1	1	0	0	1	1	Gjb4	1	0	0	0	0	UP	4682	Distal Intergenic	76	33	16	20	24	23	73	98	77	53	38	48	16	27	16	16	19	20	26	22	28	18
chr4:12833631-12835102	chr4	12833631	12835102	12834631	1	1	0	0	1	1	Triqk	1	0	0	0	1	DOWN	648	Promoter (<=1kb)	148	58	12	23	13	12	138	178	174	101	63	82	29	56	7	16	29	16	16	10	14	10
chr4:128634392-128635482	chr4	128634392	128635482	128634978	1	1	0	0	1	1	Adc	1	1	1	0	0	ns	4683	Intron (Adc/Adc, intron 7 of 10)	75	16	11	17	10	22	76	79	79	65	16	10	9	27	9	13	17	17	13	6	21	22
chr4:128866546-128867620	chr4	128866546	128867620	128867031	1	0	0	0	1	1	Yars	1	0	0	0	0	UP	-7	Promoter (<=1kb)	63	34	15	12	15	16	60	59	74	58	41	38	9	47	7	23	15	9	11	18	9	22
chr4:128963053-128964180	chr4	128963053	128964180	128963522	1	0	0	0	1	1	Sync	1	0	0	0	0	UP	-1342	Promoter (1-2kb)	68	27	9	12	8	19	85	126	33	24	34	36	17	21	11	7	7	16	11	4	5	33
chr4:129419399-129421348	chr4	129419399	129421348	129420579	1	1	0	0	1	1	Khdrbs1	1	1	1	1	0	DOWN	-1032	Promoter (1-2kb)	110	35	18	39	20	34	103	134	109	93	47	28	40	24	20	16	29	48	20	20	45	23
chr13:41907344-41908250	chr13	41907344	41908250	41907769	0	0	1	0	1	0	Adtrp	1	0	0	0	0	UP	35088	Intron (Adtrp/Adtrp, intron 3 of 6)	27	20	12	29	33	34	22	42	17	26	41	9	26	3	13	10	23	34	26	40	37	31
chr4:129590369-129591661	chr4	129590369	129591661	129591011	1	1	0	0	1	1	E330017L17Rik	0	0	0	0	0	ns	7542	Distal Intergenic	351	114	24	20	27	24	290	402	386	326	144	165	38	107	11	36	15	25	16	38	28	20
chr4:13167635-13168577	chr4	13167635	13168577	13168095	1	0	0	0	1	1	Triqk	1	0	0	0	1	DOWN	334112	Distal Intergenic	36	23	6	13	5	19	41	42	43	14	19	28	23	21	11	0	21	5	4	6	17	20
chr4:132499927-132501449	chr4	132499927	132501449	132500931	1	0	0	0	1	1	Fam76a	1	1	0	0	0	ns	-22465	Distal Intergenic	65	40	20	20	25	21	94	73	56	33	63	41	12	41	29	10	19	20	38	12	17	24
chr4:132925038-132926116	chr4	132925038	132926116	132925525	1	1	0	0	1	1	Slc9a1	1	1	0	0	0	ns	-161	Promoter (<=1kb)	134	12	8	26	23	14	119	138	151	127	16	10	16	6	16	0	17	35	39	6	13	15
chr4:133035377-133036166	chr4	133035377	133036166	133035842	1	0	0	0	0	1	Fam46b	1	0	0	0	1	UP	-205	Promoter (<=1kb)	34	18	8	12	9	5	35	36	44	18	19	28	11	12	13	3	15	9	12	6	5	5
chr4:133054248-133055206	chr4	133054248	133055206	133054553	1	0	0	0	0	1	Trnp1	1	0	0	0	0	UP	-88	Promoter (<=1kb)	33	31	7	11	7	4	36	38	19	38	28	43	7	44	11	3	12	9	11	3	2	5
chr4:133312204-133313330	chr4	133312204	133313330	133312753	1	0	0	0	1	1	Arid1a	1	1	0	0	0	ns	-3227	Distal Intergenic	46	27	13	20	18	10	44	56	47	37	38	36	12	21	22	3	19	20	16	20	5	15
chr4:13443646-13444643	chr4	13443646	13444643	13444114	1	0	0	0	0	1	Runx1t1	1	0	0	0	1	DOWN	-226334	Distal Intergenic	40	26	3	6	2	12	27	54	39	37	25	48	18	9	2	3	7	5	2	2	13	10
chr4:134810061-134811331	chr4	134810061	134811331	134810949	1	0	0	0	0	1	Clic4	1	1	0	0	0	UP	17726	Intron (Clic4/Clic4, intron 5 of 5)	80	65	10	12	9	19	70	100	69	81	85	90	31	53	9	10	10	14	7	10	15	22
chr4:134842349-134843514	chr4	134842349	134843514	134842883	1	0	0	0	0	1	Clic4	1	1	0	0	0	UP	-14208	Distal Intergenic	80	71	20	16	15	32	69	92	86	72	88	51	67	74	20	20	12	20	24	6	27	36
chr4:134982949-134983395	chr4	134982949	134983395	134983135	1	0	0	0	1	0	Rcan3	1	0	0	0	1	DOWN	6585	Intron (Rcan3/Rcan3, intron 4 of 4)	27	21	6	9	5	12	20	29	33	22	28	25	9	21	11	0	11	6	10	0	18	5
chr4:135577431-135578285	chr4	135577431	135578285	135577742	1	0	0	0	0	1	Tceb3	1	1	1	1	0	UP	-178	Promoter (<=1kb)	55	30	16	23	10	7	50	56	60	53	31	29	23	36	16	16	17	28	18	2	9	5
chr4:135672473-135673646	chr4	135672473	135673646	135673144	1	1	1	1	1	1	Id3	1	1	1	0	0	UP	-26592	Distal Intergenic	185	47	12	44	43	25	143	163	236	197	66	57	28	36	11	13	39	49	39	46	30	19
chr4:135699017-135700116	chr4	135699017	135700116	135699512	1	0	0	0	1	1	Id3	1	1	1	0	0	UP	-224	Promoter (<=1kb)	50	31	15	19	6	9	53	38	65	40	41	28	18	33	20	10	21	16	4	8	0	18
chr4:135734381-135735131	chr4	135734381	135735131	135734755	1	0	0	0	1	1	E2f2	1	0	0	0	0	DOWN	6447	Intron (E2f2/E2f2, intron 2 of 6)	34	15	9	7	11	5	27	31	37	38	13	6	7	30	4	13	7	7	7	15	2	8
chr4:136205599-136206499	chr4	136205599	136206499	136206010	1	0	0	0	1	1	Lactbl1	0	0	0	0	0	ns	27475	Distal Intergenic	41	43	11	9	14	6	54	40	32	35	38	58	24	50	18	3	12	5	18	9	7	5
chr4:137032479-137033731	chr4	137032479	137033731	137033101	1	1	0	0	0	1	Hspg2	1	0	0	0	0	UP	8384	Intron (Hspg2/Hspg2, intron 1 of 96)	93	30	17	27	15	17	98	80	98	93	28	42	16	33	13	20	27	26	22	8	20	13
chr4:137044285-137045549	chr4	137044285	137045549	137044963	1	0	0	0	0	1	Hspg2	1	0	0	0	0	UP	20246	Intron (Hspg2/Hspg2, intron 1 of 96)	140	77	15	20	17	27	168	218	77	95	128	81	9	89	27	3	22	18	16	17	30	24
chr4:13714441-13715796	chr4	13714441	13715796	13715097	1	0	0	0	1	1	Runx1t1	1	0	0	0	1	DOWN	44649	Intron (Runx1t1/Runx1t1, intron 1 of 10)	81	39	6	9	13	16	122	138	29	33	63	42	37	12	11	0	7	11	4	21	17	14
chr4:137717135-137718139	chr4	137717135	137718139	137717640	1	0	0	0	1	0	Mir6399	0	0	0	0	0	ns	-1483	Promoter (1-2kb)	92	112	14	7	3	10	134	134	56	43	169	162	37	77	4	23	0	14	4	2	9	10
chr4:139090762-139091895	chr4	139090762	139091895	139091355	1	1	0	0	1	1	Iffo2	1	1	1	0	0	UP	4893	Intron (Iffo2/Iffo2, intron 3 of 11)	58	27	19	24	14	23	74	80	32	43	25	39	11	30	4	33	21	26	7	21	22	24
chr4:139244913-139245111	chr4	139244913	139245111	139245105	0	0	1	0	1	0	Tas1r2	1	0	0	0	0	ns	35653	Distal Intergenic	1	0	0	12	10	3	2	0	0	1	0	0	0	0	0	0	15	9	7	13	6	0
chr4:140255039-140256252	chr4	140255039	140256252	140255613	1	1	0	0	1	1	Rcc2	1	1	0	0	0	DOWN	-1774	Promoter (1-2kb)	87	20	15	17	20	16	90	73	104	80	13	13	10	41	16	13	17	16	27	12	7	24
chr4:141128978-141130334	chr4	141128978	141130334	141129431	1	1	0	0	1	1	B330016D10Rik	1	0	0	0	0	DOWN	27355	Distal Intergenic	60	22	13	20	21	27	46	59	70	63	25	33	23	6	18	7	22	18	18	24	27	26
chr14:76884129-76884367	chr14	76884129	76884367	76884148	0	0	1	0	1	0	4930444M15Rik	0	0	0	0	0	ns	36514	Intron (Tsc22d1/Tsc22d1, intron 1 of 2)	3	3	1	17	17	14	1	2	1	5	0	3	1	6	2	0	17	16	20	14	14	14
chr4:141322569-141323784	chr4	141322569	141323784	141323330	1	0	0	0	1	1	Agmat	1	0	0	0	0	ns	20741	Intron (Dnajc16/Dnajc16, intron 4 of 14)	58	31	15	16	13	30	52	73	70	35	34	32	12	44	29	0	12	19	16	9	13	46
chr4:143002296-143003426	chr4	143002296	143003426	143002840	1	1	0	0	1	1	Pramef8	1	1	1	1	0	ns	512	Promoter (<=1kb)	80	10	14	53	23	29	83	88	81	65	16	10	3	9	7	20	39	66	28	18	28	29
chr4:144469250-144470223	chr4	144469250	144470223	144469699	1	0	0	0	0	1	Dhrs3	1	0	0	0	0	UP	-13030	Distal Intergenic	68	89	22	13	12	15	74	98	53	45	122	147	36	50	18	26	10	15	18	6	15	15
chr4:144714222-144716074	chr4	144714222	144716074	144715424	1	0	0	0	1	1	Vps13d	1	0	0	0	0	UP	69484	Intron (Vps13d/Vps13d, intron 40 of 69)	82	52	14	23	28	23	98	115	66	45	81	81	17	27	20	7	35	11	22	34	22	23
chr4:144784483-144785531	chr4	144784483	144785531	144784944	1	0	0	0	1	1	Vps13d	1	0	0	0	0	UP	-36	Promoter (<=1kb)	44	22	7	17	10	9	43	52	42	37	16	14	19	36	13	0	15	18	13	6	5	13
chr4:147188384-147189392	chr4	147188384	147189392	147188968	1	0	0	0	1	1	Gm13157	1	0	0	0	0	DOWN	-5071	Distal Intergenic	68	45	24	15	22	29	64	63	69	75	53	41	26	59	31	16	12	18	36	8	25	32
chr4:147368012-147369065	chr4	147368012	147369065	147368580	1	1	0	0	1	1	Nppa	1	1	1	0	0	UP	-6274	Distal Intergenic	66	32	22	21	22	17	64	77	59	62	38	28	20	41	7	36	22	19	14	30	21	12
chr4:14830339-14831175	chr4	14830339	14831175	14830477	1	0	0	0	1	0	Gm11837	1	0	0	0	0	ns	-27310	Intron (Tmem55a/Tmem55a, intron 5 of 6)	20	13	3	4	6	5	33	19	16	9	0	14	24	12	2	3	5	2	7	4	5	5
chr4:148858653-148859047	chr4	148858653	148859047	148858763	1	0	0	0	1	1	Nmnat1	1	0	0	0	1	UP	488	Promoter (<=1kb)	13	26	3	1	5	3	8	11	18	13	13	29	28	33	2	3	2	0	6	4	6	0
chr1:129962307-129962736	chr1	129962307	129962736	129962318	0	0	1	0	0	0	Zranb3	1	0	0	0	0	DOWN	37306	Intron (Zranb3/Zranb3, intron 19 of 20)	9	7	11	35	28	30	8	4	9	14	6	9	9	3	9	13	39	30	41	14	24	35
chr4:150172592-150173901	chr4	150172592	150173901	150173172	1	1	0	0	1	1	1700045H11Rik	1	0	0	0	0	DOWN	55886	Distal Intergenic	276	117	5	8	8	8	229	249	319	306	122	138	69	136	9	0	5	11	10	5	7	8
chr4:150291068-150292489	chr4	150291068	150292489	150292026	1	1	0	0	1	1	Tnfrsf9	1	0	0	0	0	ns	-2237	Distal Intergenic	105	27	14	12	16	17	111	59	146	104	6	22	37	41	11	16	10	14	18	14	6	27
chr4:151625641-151626438	chr4	151625641	151626438	151626081	1	1	0	0	0	0	Gpr153	1	0	0	0	0	DOWN	-22389	Intron (Acot7/Acot7, intron 6 of 8)	50	10	11	13	11	14	27	38	65	67	13	8	7	9	9	13	16	9	8	14	9	19
chr4:151699428-151700217	chr4	151699428	151700217	151699888	1	0	0	0	1	1	Rpl22	1	0	0	0	0	DOWN	1344	Promoter (1-2kb)	41	19	8	11	10	9	41	31	54	35	16	20	7	33	13	3	12	9	4	16	14	3
chr4:153893327-153894495	chr4	153893327	153894495	153893993	1	0	0	0	1	1	5930403L14Rik	1	0	0	0	0	DOWN	116483	Intron (Prdm16/Prdm16, intron 14 of 15)	102	92	8	11	16	17	141	142	58	65	122	128	38	80	13	3	7	14	13	18	15	19
chr4:154503741-154504985	chr4	154503741	154504985	154504356	1	1	1	1	1	1	Morn1	1	1	1	0	0	UP	43671	Intron (Morn1/Morn1, intron 12 of 13)	110	42	7	33	29	18	103	146	102	85	53	43	37	33	13	0	45	20	26	32	18	17
chr4:154656095-154657113	chr4	154656095	154657113	154656631	1	1	0	0	0	1	2610002J02Rik	1	0	0	0	0	ns	32557	Intron (Prkcz/Prkcz, intron 8 of 17)	49	13	15	14	15	12	39	63	51	41	13	19	5	12	27	3	24	3	11	18	5	18
chr4:155614893-155616138	chr4	155614893	155616138	155615534	1	1	0	0	0	0	Klhl17	1	0	0	0	1	DOWN	-6568	Distal Intergenic	208	104	17	7	10	11	231	278	171	149	150	102	45	118	7	26	5	9	10	10	11	10
chr4:15885122-15886323	chr4	15885122	15886323	15885673	1	1	0	0	0	1	Nbn	1	0	0	0	1	DOWN	560	Promoter (<=1kb)	124	65	10	29	17	15	143	149	99	102	81	74	36	65	9	10	26	31	26	8	15	14
chr4:16095669-16096669	chr4	16095669	16096669	16096088	1	0	0	0	0	1	A530072M11Rik	1	0	0	0	0	ns	4832	Intron (A530072M11Rik/A530072M11Rik, intron 1 of 6)	66	35	16	9	9	11	82	90	47	43	56	53	16	12	16	16	12	5	17	0	9	13
chr4:16985664-16986059	chr4	16985664	16986059	16986038	1	0	0	0	0	0	Mmp16	1	0	0	0	0	UP	-794590	Distal Intergenic	14	15	1	5	3	9	9	15	14	16	13	27	7	12	2	0	2	7	2	4	9	8
chr4:21694028-21694921	chr4	21694028	21694921	21694423	1	0	0	0	1	1	Tstd3	1	0	0	0	0	UP	-65	Promoter (<=1kb)	63	64	5	11	7	21	88	80	37	47	91	86	45	30	9	0	10	11	12	2	15	27
chr4:21858673-21859342	chr4	21858673	21859342	21858885	1	0	0	0	1	1	Faxc	1	0	0	0	0	UP	413	Promoter (<=1kb)	26	26	1	4	9	7	27	27	34	15	19	36	9	36	2	0	5	2	11	6	9	5
chr4:21884462-21885528	chr4	21884462	21885528	21884823	1	0	0	0	1	1	Faxc	1	0	0	0	0	UP	26351	Intron (Faxc/Faxc, intron 3 of 5)	54	37	6	13	10	16	59	77	32	46	47	27	33	38	11	0	7	18	7	12	26	5
chr4:25944941-25945361	chr4	25944941	25945361	25945252	1	0	0	0	0	0	Fut9	1	0	0	0	0	ns	-218102	Distal Intergenic	8	10	0	3	2	0	7	2	9	13	0	25	12	0	0	0	0	5	2	2	0	0
chr4:32595318-32596439	chr4	32595318	32596439	32595873	1	0	0	0	0	1	Bach2os	1	0	0	0	0	ns	62764	Intron (Bach2/Bach2, intron 2 of 4)	82	71	10	12	13	14	121	123	59	23	113	82	41	44	13	7	10	14	20	6	19	9
chr4:33348141-33348934	chr4	33348141	33348934	33348418	1	0	0	0	0	1	Pnrc1	1	1	1	0	0	ns	-12656	Distal Intergenic	32	16	5	11	10	10	24	31	43	27	16	20	16	9	9	0	15	6	18	2	7	12
chr4:33490698-33491826	chr4	33490698	33491826	33491285	1	1	0	0	0	0	Mir8118	0	0	0	0	0	ns	-33770	Intron (Rngtt/Rngtt, intron 13 of 15)	52	19	10	11	10	15	66	52	53	35	13	37	11	15	13	7	10	11	9	11	7	23
chr4:34023140-34023618	chr4	34023140	34023618	34023392	1	0	0	0	0	0	Cnr1	1	0	0	0	0	UP	11786	Intron (Cnr1/Cnr1, intron 1 of 1)	34	20	2	8	1	14	17	23	65	31	13	34	15	15	4	0	5	10	2	0	8	19
chr4:3528997-3529878	chr4	3528997	3529878	3529428	1	0	0	0	1	0	Tgs1	1	0	0	0	0	ns	27403	Exon (Tgs1/Tgs1, exon 10 of 13)	29	27	7	10	12	14	40	27	23	23	31	32	14	27	13	0	12	8	9	14	19	8
chr4:3801974-3803056	chr4	3801974	3803056	3802563	1	1	0	0	1	1	Mos	0	0	0	0	0	ns	-3311	Distal Intergenic	58	9	6	13	8	9	82	82	39	29	9	9	9	9	11	0	15	11	6	9	9	8
chr4:40089499-40090896	chr4	40089499	40090896	40089778	1	0	0	0	1	1	Aco1	1	0	0	0	1	UP	-519	Promoter (<=1kb)	119	95	40	30	22	14	118	138	118	102	132	94	62	92	49	30	29	30	36	8	19	8
chr4:40792309-40793300	chr4	40792309	40793300	40792763	1	0	0	0	1	1	Mir5123	1	0	0	0	0	ns	4408	Intron (B4galt1/B4galt1, intron 5 of 5)	43	21	4	9	10	11	58	36	43	32	28	19	20	15	7	0	7	10	4	16	7	15
chr4:41411816-41412276	chr4	41411816	41412276	41412145	1	0	0	0	1	1	Nudt2	1	0	0	0	1	ns	-35	Promoter (<=1kb)	20	15	2	3	1	3	11	21	28	18	22	16	1	21	4	0	2	3	2	0	0	6
chr4:41516367-41517252	chr4	41516367	41517252	41516585	1	0	0	0	1	1	Fam219a	1	0	0	0	0	UP	-25	Promoter (<=1kb)	38	20	5	13	9	10	33	36	48	33	19	28	7	24	9	0	15	10	11	6	5	15
chr4:43052518-43054173	chr4	43052518	43054173	43053337	1	1	0	0	1	1	Fam214b	1	1	0	0	0	UP	5755	Intron (Fam214b/Fam214b, intron 8 of 8)	97	47	27	28	15	16	90	100	109	88	56	42	37	53	38	16	19	36	16	14	5	26
chr4:43406895-43408187	chr4	43406895	43408187	43407521	1	1	0	0	1	1	Rusc2	1	0	0	0	1	UP	12668	Intron (Rusc2/Rusc2, intron 1 of 11)	387	159	19	21	30	26	423	491	337	294	216	164	75	181	24	13	17	25	30	29	19	33
chr4:43454355-43455606	chr4	43454355	43455606	43454937	1	0	0	0	1	1	Tesk1	1	0	0	0	0	UP	-211	Promoter (<=1kb)	91	73	26	22	18	12	82	98	91	91	103	72	43	71	16	36	17	27	18	17	9	14
chr4:43505770-43506564	chr4	43505770	43506564	43506158	1	0	0	0	1	1	Ccdc107	1	0	0	0	0	UP	-78	Promoter (<=1kb)	34	28	7	15	6	2	27	33	40	34	38	32	15	24	11	3	15	14	9	3	1	3
chr4:43535835-43537555	chr4	43535835	43537555	43536402	1	0	0	0	1	1	Tpm2	1	0	0	0	1	UP	24	Promoter (<=1kb)	106	69	24	20	16	24	116	182	67	57	100	74	34	65	22	26	22	18	13	19	9	38
chr4:43570916-43572251	chr4	43570916	43572251	43571630	1	1	0	0	1	1	Tln1	1	0	0	0	1	UP	3825	Intron (Tln1/Tln1, intron 56 of 56)	179	86	25	27	13	27	243	211	162	97	128	98	29	89	20	30	17	36	16	10	24	29
chr4:43969931-43971002	chr4	43969931	43971002	43970394	1	1	0	0	0	1	Glipr2	1	0	0	0	1	UP	-179	Promoter (<=1kb)	122	55	18	26	14	12	110	151	121	103	60	38	48	71	33	3	26	25	21	6	14	10
chr4:44024890-44025897	chr4	44024890	44025897	44025340	1	1	0	0	1	1	Clta	1	1	1	1	0	UP	-174	Promoter (<=1kb)	61	12	10	21	23	11	57	67	65	53	3	8	23	12	20	0	19	23	14	32	5	17
chr4:44085170-44086514	chr4	44085170	44086514	44085574	1	0	0	0	1	1	Gne	1	0	0	0	1	UP	11475	Intron (Gne/Gne, intron 11 of 11)	65	53	14	22	20	15	67	82	56	51	63	49	24	74	7	20	16	27	20	19	11	19
chr4:4472784-4473897	chr4	4472784	4473897	4473376	1	0	0	0	0	0	Gm11780	0	0	0	0	0	ns	-16771	Distal Intergenic	58	53	10	8	7	12	43	59	62	66	81	34	31	62	9	10	10	5	7	6	9	15
chr4:45025016-45025922	chr4	45025016	45025922	45025451	1	0	0	0	1	1	Zbtb5	1	0	0	0	0	DOWN	-167	Promoter (<=1kb)	41	24	9	20	6	9	43	40	43	37	28	18	12	36	4	13	16	23	4	8	5	13
chr4:54117569-54118691	chr4	54117569	54118691	54118234	1	0	0	0	0	1	Tmem38b	1	0	0	0	1	UP	279318	Distal Intergenic	73	103	19	8	13	17	87	90	49	63	153	151	34	71	31	7	10	6	11	14	20	14
chr4:57550534-57551777	chr4	57550534	57551777	57551151	1	0	0	0	1	1	Palm2	1	0	0	0	1	UP	-29968	Distal Intergenic	83	54	18	14	11	14	110	121	65	34	72	90	10	44	16	20	22	5	10	12	9	19
chr4:57572518-57574730	chr4	57572518	57574730	57573133	1	0	1	1	0	1	Palm2	1	0	0	0	1	UP	-7986	Distal Intergenic	237	136	20	52	31	43	347	460	62	78	247	145	49	101	7	33	56	48	36	26	41	45
chr4:57748181-57748790	chr4	57748181	57748790	57748427	1	1	0	0	1	1	Akap2	1	0	0	0	0	UP	-109692	Distal Intergenic	24	8	1	5	8	4	31	25	19	21	3	8	6	12	2	0	7	2	7	9	0	8
chr4:57811515-57812353	chr4	57811515	57812353	57812027	1	0	0	0	1	0	Akap2	1	0	0	0	0	UP	-46092	Distal Intergenic	35	30	7	4	8	10	16	38	47	37	44	33	9	33	4	10	2	5	9	6	12	8
chr4:57857433-57858605	chr4	57857433	57858605	57858030	1	0	0	0	0	1	Akap2	1	0	0	0	0	UP	-89	Promoter (<=1kb)	107	82	17	12	21	6	90	130	115	93	88	75	51	113	24	10	12	11	20	22	7	5
chr4:58216963-58218063	chr4	58216963	58218063	58217539	1	0	0	0	1	0	Svep1	1	0	0	0	1	DOWN	1929	Promoter (1-2kb)	27	21	4	15	7	19	26	44	25	11	34	20	15	15	7	0	15	15	7	6	14	24
chr4:59411863-59412934	chr4	59411863	59412934	59412467	1	1	0	0	0	1	Susd1	1	0	0	0	0	ns	39038	Intron (Susd1/Susd1, intron 12 of 16)	83	36	7	14	13	14	91	80	101	57	47	48	18	27	7	7	19	8	11	14	19	8
chr4:59664754-59665932	chr4	59664754	59665932	59665336	1	0	0	0	1	1	E130308A19Rik	1	0	0	0	0	DOWN	26254	Intron (E130308A19Rik/E130308A19Rik, intron 1 of 3)	41	24	10	15	3	12	56	57	23	27	22	30	15	27	13	7	10	20	4	2	18	5
chr4:59768914-59770045	chr4	59768914	59770045	59769423	1	0	0	0	1	1	Inip	1	0	0	0	1	DOWN	27304	Distal Intergenic	51	37	5	11	9	18	87	77	24	16	50	46	25	24	9	0	7	14	11	6	12	24
chr4:62944112-62945153	chr4	62944112	62945153	62944623	1	1	0	0	1	1	Mir455	0	0	0	0	0	ns	26739	Intron (Col27a1/Col27a1, intron 22 of 60)	45	10	10	22	17	21	39	31	58	51	6	13	11	6	7	13	17	26	24	9	15	26
chr4:63063322-63064511	chr4	63063322	63064511	63063854	1	0	0	0	1	1	Akna	1	0	0	0	0	UP	625	Promoter (<=1kb)	48	30	9	18	21	21	43	48	60	40	22	27	19	50	7	10	17	18	34	8	27	14
chr4:63446138-63447514	chr4	63446138	63447514	63446898	1	0	1	1	1	1	Tnfsf15	1	0	0	0	0	DOWN	-40751	Distal Intergenic	35	39	3	15	18	21	41	54	20	21	66	47	18	24	2	3	12	18	11	24	20	22
chr4:63708815-63709961	chr4	63708815	63709961	63709414	1	1	0	0	1	1	Tnc	1	1	1	0	0	UP	-1365	Promoter (1-2kb)	39	16	8	7	17	12	25	54	33	43	25	19	14	3	2	13	5	9	16	18	8	15
chr4:63898892-63900015	chr4	63898892	63900015	63899493	1	0	0	0	1	1	Tnc	1	1	1	0	0	UP	-191444	Distal Intergenic	77	35	12	16	13	15	128	113	40	25	38	51	18	30	13	10	17	14	11	14	14	15
chr4:64856713-64857481	chr4	64856713	64857481	64857049	1	0	1	1	1	1	Pappa	1	0	0	0	1	DOWN	71842	Intron (Pappa/Pappa, intron 5 of 21)	39	31	0	12	5	11	62	44	23	24	50	46	12	15	0	0	5	18	7	2	7	15
chr4:64926076-64926994	chr4	64926076	64926994	64926595	1	0	0	0	1	1	Pappa	1	0	0	0	1	DOWN	141388	Intron (Pappa/Pappa, intron 10 of 21)	30	21	5	12	11	8	42	42	18	17	16	36	6	24	9	0	16	7	18	4	5	10
chr4:6759715-6760700	chr4	6759715	6760700	6760145	1	0	0	0	1	1	Tox	1	0	0	0	0	UP	157725	Intron (Tox/Tox, intron 7 of 8)	26	15	6	8	12	13	37	29	27	10	19	25	2	12	11	0	5	11	16	8	7	19
chr4:6793949-6795021	chr4	6793949	6795021	6794487	1	0	0	0	0	1	Tox	1	0	0	0	0	UP	123383	Intron (Tox/Tox, intron 8 of 8)	30	19	5	14	7	12	48	40	24	8	25	28	18	3	9	0	5	22	7	6	11	13
chr4:79648319-79650414	chr4	79648319	79650414	79648770	1	0	0	0	0	1	Tyrp1	0	0	0	0	0	ns	-831346	Distal Intergenic	114	76	40	29	33	35	116	109	119	109	113	74	55	59	49	30	32	26	38	28	20	49
chr4:80555817-80556989	chr4	80555817	80556989	80556438	1	0	0	0	0	1	Lurap1l	1	0	0	0	1	UP	-151	Promoter (<=1kb)	58	47	10	13	11	14	60	80	50	42	50	60	22	56	9	10	12	14	16	6	20	8
chr4:81486359-81487415	chr4	81486359	81487415	81486953	1	0	0	0	1	0	Gm5860	1	0	0	0	0	UP	-224330	Distal Intergenic	49	29	5	15	9	11	43	42	66	41	38	14	20	44	9	0	19	11	9	8	14	8
chr4:83171803-83172820	chr4	83171803	83172820	83172316	1	1	0	0	1	1	Ccdc171	1	0	0	0	0	DOWN	868	Promoter (<=1kb)	45	9	8	16	9	15	48	33	58	38	9	9	6	12	13	3	12	19	9	8	21	8
chr4:85981025-85982722	chr4	85981025	85982722	85982006	1	0	0	0	1	1	Fam154a	1	0	0	0	0	ns	222201	Intron (Adamtsl1/Adamtsl1, intron 15 of 27)	183	173	17	18	22	26	280	307	62	81	304	223	84	80	18	16	11	24	13	31	12	40
chr4:88149450-88150483	chr4	88149450	88150483	88149950	1	1	0	0	1	1	Ifnb1	0	0	0	0	0	ns	18748	Distal Intergenic	65	19	4	19	3	14	107	98	27	25	41	20	12	0	4	3	12	26	4	2	17	10
chr4:88593851-88594697	chr4	88593851	88594697	88594324	1	0	1	1	1	1	Mir31	1	0	0	0	0	DOWN	-37758	Distal Intergenic	29	38	1	8	7	15	23	36	28	26	63	38	19	30	2	0	10	5	10	4	15	15
chr4:9062664-9063755	chr4	9062664	9063755	9063206	1	1	0	0	1	1	Clvs1	1	0	0	0	0	DOWN	-133257	Distal Intergenic	55	11	19	13	14	11	49	46	67	57	6	18	7	12	22	16	13	13	11	16	7	15
chr4:93547650-93548813	chr4	93547650	93548813	93548209	1	1	0	0	0	1	Tusc1	1	0	0	0	0	UP	-546007	Distal Intergenic	118	59	9	10	19	20	127	121	121	102	75	51	42	65	4	13	7	13	22	16	17	23
chr4:94701699-94703065	chr4	94701699	94703065	94702418	1	0	1	1	0	1	Jun	1	1	0	0	0	DOWN	16495	Distal Intergenic	73	38	4	19	15	32	93	102	64	30	63	39	20	30	7	0	26	11	21	8	14	50
chr4:9569676-9570883	chr4	9569676	9570883	9570247	1	0	0	0	1	1	Asph	1	0	0	0	1	DOWN	26062	Intron (Asph/Asph, intron 22 of 22)	143	124	11	9	7	21	149	167	143	113	185	104	63	142	22	0	7	11	12	2	14	27
chr4:97099355-97100225	chr4	97099355	97100225	97099809	1	0	0	0	0	1	Nfia	1	0	0	0	0	DOWN	-148824	Distal Intergenic	39	19	5	10	4	9	43	33	40	37	19	36	5	12	9	0	9	10	0	8	7	10
chr4:98274235-98274514	chr4	98274235	98274514	98274473	1	0	0	0	0	0	L1td1	0	0	0	0	0	ns	-118971	Intron (Inadl/Inadl, intron 29 of 43)	8	7	0	6	5	5	9	2	15	3	3	5	12	6	0	0	2	9	7	2	6	3
chr4:99158245-99159359	chr4	99158245	99159359	99158801	1	1	0	0	0	1	Foxd3	0	0	0	0	0	ns	-164188	Distal Intergenic	70	19	10	23	15	11	77	65	78	57	19	18	25	12	7	13	22	24	16	14	17	5
chr5:100407592-100408421	chr5	100407592	100408421	100407882	1	1	0	0	1	1	Hnrnpd	1	1	1	1	0	DOWN	75	Promoter (<=1kb)	32	3	3	6	9	2	57	27	25	19	3	0	6	0	2	3	10	2	13	4	0	3
chr5:100848604-100849557	chr5	100848604	100849557	100848967	1	0	0	0	1	1	Sec31a	1	0	0	0	0	UP	-3714	Distal Intergenic	47	68	16	23	20	17	51	40	48	45	106	67	33	62	29	3	23	22	24	16	21	12
chr5:100858151-100859053	chr5	100858151	100859053	100858640	1	0	1	1	1	1	5430416N02Rik	1	1	1	0	0	ns	-86	Promoter (<=1kb)	34	22	6	32	23	24	41	38	28	27	25	20	14	27	11	0	39	24	26	20	28	19
chr16:36521958-36522126	chr16	36521958	36522126	36522125	0	0	1	0	1	0	Casr	0	0	0	0	0	ns	40095	Intron (Casr/Casr, intron 6 of 6)	5	2	0	7	11	6	2	0	3	13	3	3	2	0	0	0	1	13	16	5	5	6
chr5:102253602-102254741	chr5	102253602	102254741	102254145	1	0	0	0	1	1	Cds1	1	0	0	0	0	UP	59997	Distal Intergenic	71	81	25	21	28	17	86	56	79	62	100	84	54	86	16	33	19	23	21	34	20	14
chr5:103223260-103224185	chr5	103223260	103224185	103223750	1	0	0	0	0	0	Arhgap24	1	0	0	0	0	DOWN	313341	Intron (Arhgap24/Arhgap24, intron 2 of 8)	35	30	7	6	5	6	29	31	43	34	41	27	19	30	4	10	5	7	7	2	8	3
chr5:103407128-103407469	chr5	103407128	103407469	103407274	1	0	1	1	0	0	Mapk10	1	0	0	0	0	ns	233079	Intron (Mapk10/Mapk10, intron 5 of 13)	13	8	0	9	10	10	9	2	16	24	6	14	2	9	0	0	15	3	17	2	6	13
chr5:104048611-104049966	chr5	104048611	104049966	104049198	1	0	0	0	0	1	Slc10a6	1	0	0	0	0	ns	9224	Intron (Slc10a6/Slc10a6, intron 5 of 5)	102	64	20	18	9	14	136	125	83	62	81	88	42	44	16	23	19	17	11	6	9	18
chr5:104120405-104121693	chr5	104120405	104121693	104121038	1	0	0	0	1	1	1700016H13Rik	0	0	0	0	0	ns	-36287	Distal Intergenic	50	24	14	16	8	8	56	69	39	32	34	34	14	12	11	16	15	16	8	8	5	10
chr5:104182554-104183049	chr5	104182554	104183049	104182758	1	0	0	0	1	1	Aff1	1	1	1	0	0	UP	-422	Promoter (<=1kb)	27	11	2	5	6	2	33	31	20	24	9	5	8	21	4	0	7	2	2	10	0	3
chr5:104403838-104404695	chr5	104403838	104404695	104404119	1	0	0	0	1	0	Hsd17b13	1	1	1	1	0	ns	2288	Intron (Hsd17b13/Hsd17b13, intron 6 of 6)	25	24	4	10	10	13	26	42	11	21	38	23	9	24	0	7	10	9	9	10	7	19
chr5:104450425-104451628	chr5	104450425	104451628	104451038	1	0	0	0	0	1	Hsd17b11	1	0	0	0	1	ns	-223	Promoter (<=1kb)	69	34	14	12	15	11	111	80	57	26	38	47	16	33	18	10	11	13	10	19	9	12
chr5:104484256-104485270	chr5	104484256	104485270	104484832	1	0	0	0	1	1	Mir5619	0	0	0	0	0	ns	7811	Intron (Nudt9/Nudt9, intron 4 of 7)	38	21	11	14	15	23	43	52	22	32	25	27	8	24	9	13	19	9	20	10	20	26
chr5:104787520-104788273	chr5	104787520	104788273	104787800	1	0	0	0	1	1	Mepe	0	0	0	0	0	ns	33453	Distal Intergenic	25	14	5	4	13	4	40	17	25	15	16	23	15	0	2	7	2	5	11	14	0	8
chr5:106304598-106305552	chr5	106304598	106305552	106305181	1	1	0	0	1	1	Zfp326	1	0	0	0	0	ns	-405	Promoter (<=1kb)	60	11	5	12	6	14	87	103	39	11	13	6	11	12	9	0	17	7	11	0	20	8
chr5:107125319-107126382	chr5	107125319	107126382	107125911	1	0	0	0	1	1	Zfp644	1	0	0	0	1	ns	-62	Promoter (<=1kb)	110	62	10	16	9	11	133	132	61	111	78	67	19	80	13	7	15	16	7	10	11	10
chr5:107596500-107597446	chr5	107596500	107597446	107596990	1	0	0	0	1	1	Tgfbr3	1	0	0	0	0	DOWN	121624	Intron (Tgfbr3/Tgfbr3, intron 13 of 16)	32	22	4	11	10	15	20	44	36	27	28	18	20	21	7	0	7	15	7	12	14	15
chr5:108416314-108417525	chr5	108416314	108417525	108416934	1	0	0	0	1	1	Fam69a	1	0	0	0	1	DOWN	-838	Promoter (<=1kb)	161	110	13	7	11	8	142	192	171	137	138	95	70	133	2	23	7	7	7	14	9	6
chr5:108429590-108430795	chr5	108429590	108430795	108430157	1	0	0	0	1	1	Fam69a	1	0	0	0	1	DOWN	-14061	Distal Intergenic	55	33	16	10	13	12	62	67	51	38	63	37	14	18	11	20	10	9	14	12	15	9
chr5:108981678-108982622	chr5	108981678	108982622	108982227	1	0	0	0	1	0	Cplx1	1	1	1	0	0	ns	-3181	Distal Intergenic	33	54	10	15	13	16	31	17	35	49	78	67	34	33	13	7	15	14	11	14	17	14
chr5:110564169-110565375	chr5	110564169	110565375	110564802	1	1	0	0	0	1	Chfr	1	0	0	0	0	UP	-46	Promoter (<=1kb)	112	44	11	20	13	17	132	134	110	69	50	19	29	77	2	20	19	20	20	6	26	8
chr5:111199482-111200541	chr5	111199482	111200541	111200111	1	0	0	0	0	1	Ep400	1	1	0	0	0	DOWN	-375	Promoter (<=1kb)	57	32	16	18	22	23	39	80	57	50	34	32	18	44	22	10	12	23	22	22	19	27
chr5:111408695-111409689	chr5	111408695	111409689	111408949	1	0	0	0	0	1	Mir701	1	0	0	0	0	ns	-24213	Intron (Ttc28/Ttc28, intron 2 of 22)	79	62	2	11	8	11	93	103	56	64	91	81	20	53	4	0	17	5	7	9	11	10
chr5:111488109-111489305	chr5	111488109	111489305	111488730	1	0	0	0	0	1	Mir701	1	0	0	0	0	ns	55568	Intron (Ttc28/Ttc28, intron 2 of 22)	124	72	15	18	13	14	161	182	77	75	113	103	22	50	20	10	19	16	13	12	12	15
chr5:111632758-111633807	chr5	111632758	111633807	111633197	1	0	1	1	1	1	Pitpnb	1	1	1	1	0	UP	-126585	Intron (Ttc28/Ttc28, intron 6 of 22)	84	71	3	8	19	18	82	90	91	72	88	63	61	71	2	3	5	10	18	20	12	23
chr5:112705006-112706150	chr5	112705006	112706150	112705507	1	1	0	0	1	1	Tpst2	1	1	0	0	0	UP	-219	Promoter (<=1kb)	76	32	28	11	10	9	68	73	75	87	31	32	23	41	42	13	10	11	14	6	2	15
chr5:113579959-113580930	chr5	113579959	113580930	113580402	1	0	0	0	1	1	2900026A02Rik	1	1	1	0	0	UP	11931	Intron (2900026A02Rik/2900026A02Rik, intron 7 of 7)	44	35	8	12	9	11	58	44	29	43	63	38	19	18	13	3	15	9	12	5	8	14
chr5:114079028-114080193	chr5	114079028	114080193	114079534	1	1	0	0	1	1	Cmklr1	1	0	0	0	0	UP	20865	Intron (Cmklr1/Cmklr1, intron 2 of 2)	212	121	19	16	16	11	223	263	197	162	175	138	48	121	31	7	17	14	16	15	7	14
chr5:114322545-114323694	chr5	114322545	114323694	114323069	1	0	0	0	1	1	Coro1c	1	0	0	0	0	UP	35646	Intron (Coro1c/Coro1c, intron 9 of 10)	386	241	21	20	43	23	403	450	373	316	310	213	126	314	29	13	15	24	31	55	28	18
chr5:114357383-114358267	chr5	114357383	114358267	114357857	1	0	0	0	0	1	Coro1c	1	0	0	0	0	UP	858	Promoter (<=1kb)	52	42	8	10	13	13	69	52	43	41	72	51	14	30	13	3	17	2	18	8	11	14
chr5:114819810-114821185	chr5	114819810	114821185	114820582	1	1	0	0	1	1	Kctd10	1	0	0	0	0	UP	9932	Intron (Kctd10/Kctd10, intron 5 of 6)	235	92	22	44	27	39	285	345	150	158	138	134	38	56	20	23	55	32	34	20	36	41
chr5:115724556-115725370	chr5	115724556	115725370	115724977	1	0	1	1	1	1	Rnf10	1	1	1	0	0	UP	-2073	Distal Intergenic	43	30	2	8	15	20	28	42	42	57	56	47	7	6	4	0	5	11	16	14	12	27
chr5:119089716-119090203	chr5	119089716	119090203	119089979	1	0	0	0	1	0	Med13l	1	1	1	0	0	DOWN	79252	Intron (Med13l/Med13l, intron 2 of 30)	21	11	3	5	8	4	12	15	28	27	3	11	6	24	2	3	5	5	10	6	2	6
chr5:121636063-121637270	chr5	121636063	121637270	121636734	1	1	0	0	0	0	Ptpn11	1	1	1	1	0	UP	4672	Intron (Ptpn11/Ptpn11, intron 15 of 15)	141	54	34	22	17	31	92	63	228	178	78	38	29	71	29	39	19	25	17	16	30	32
chr5:122118014-122118573	chr5	122118014	122118573	122118417	1	0	0	0	1	1	Brap	1	0	0	0	0	ns	7846	Intron (Brap/Brap, intron 3 of 10)	13	28	1	5	4	9	12	15	19	5	38	27	16	27	2	0	2	7	7	0	14	3
chr5:122769709-122770992	chr5	122769709	122770992	122770346	1	0	0	0	1	1	Rad9b	1	0	0	0	0	DOWN	33858	Intron (Pptc7/Pptc7, intron 5 of 5)	126	100	19	24	18	32	163	171	82	85	147	155	19	77	18	20	28	20	20	15	22	42
chr5:123071153-123072281	chr5	123071153	123072281	123071737	1	1	0	0	1	0	Ift81	1	0	0	0	1	DOWN	-7210	Distal Intergenic	187	103	9	11	9	14	231	230	153	130	163	104	45	98	4	13	7	14	7	10	12	15
chr5:123299365-123300710	chr5	123299365	123300710	123300152	1	1	0	0	1	1	Rnf34	1	1	1	0	0	UP	-44	Promoter (<=1kb)	80	25	15	11	17	9	68	123	68	57	38	30	15	15	16	13	10	11	9	24	5	12
chr5:123584147-123585098	chr5	123584147	123585098	123584559	1	1	0	0	1	1	Rhof	1	1	0	0	0	UP	-1921	Promoter (1-2kb)	110	12	11	12	14	18	90	100	130	118	16	14	9	9	11	10	7	16	20	8	22	14
chr5:124464656-124465523	chr5	124464656	124465523	124465210	1	0	0	0	0	1	Vps37b	1	1	1	0	0	UP	17059	Intron (Vps37b/Vps37b, intron 3 of 3)	29	20	7	8	9	4	35	31	27	21	31	18	6	24	11	3	10	5	4	14	2	5
chr5:124777107-124778411	chr5	124777107	124778411	124777579	1	1	0	0	1	1	Mphosph9	1	0	0	0	0	DOWN	402	Promoter (<=1kb)	58	14	12	11	17	21	70	61	62	38	6	22	14	12	16	7	10	11	11	22	22	20
chr5:124932684-124933894	chr5	124932684	124933894	124933229	1	1	0	0	1	1	Snrnp35	1	0	0	0	0	ns	66	Promoter (<=1kb)	167	35	20	25	19	8	177	197	147	144	50	41	15	30	16	23	26	23	21	16	7	8
chr14:25018583-25019750	chr14	25018583	25019750	25019163	0	0	1	0	1	1	Dlg5	1	0	0	0	1	DOWN	45979	Intron (Dlg5/Dlg5, intron 30 of 30)	32	16	9	26	31	20	46	34	20	25	9	25	15	12	7	10	24	27	33	28	21	18
chr5:125441680-125442661	chr5	125441680	125442661	125442140	1	1	0	0	1	1	Fam101a	1	1	0	0	0	UP	-41704	Distal Intergenic	49	19	16	10	14	9	49	50	58	35	31	24	14	6	11	20	11	9	18	10	4	13
chr5:125561413-125562637	chr5	125561413	125562637	125562008	1	1	1	1	1	1	Fam101a	1	1	0	0	0	UP	78164	Intron (Ncor2/Ncor2, intron 35 of 46)	146	30	8	40	35	17	124	174	140	144	44	46	1	27	9	7	40	39	37	32	14	19
chr5:125659743-125660845	chr5	125659743	125660845	125660347	1	0	0	0	1	1	Ncor2	1	1	1	0	0	UP	-763	Promoter (<=1kb)	43	36	8	5	12	13	32	52	44	43	53	37	10	44	13	3	2	7	18	6	18	8
chr5:125869927-125871111	chr5	125869927	125871111	125870629	1	0	0	0	0	1	Ubc	1	1	0	0	0	UP	-242	Promoter (<=1kb)	86	64	10	15	20	19	68	92	93	90	66	61	42	83	13	7	22	7	20	20	20	17
chr5:125871559-125872812	chr5	125871559	125872812	125872122	1	1	1	1	0	1	Ubc	1	1	0	0	0	UP	-1735	Promoter (1-2kb)	418	253	8	30	17	21	366	374	493	439	310	263	170	267	9	7	24	36	22	12	21	20
chr5:125873321-125874367	chr5	125873321	125874367	125873803	1	0	0	0	0	1	Ubc	1	1	0	0	0	UP	-3416	Distal Intergenic	62	47	16	13	15	12	76	84	50	38	69	51	25	41	24	7	5	20	8	21	15	8
chr5:12931241-12932397	chr5	12931241	12932397	12931897	1	0	0	0	0	0	Sema3a	1	0	0	0	1	UP	-464886	Distal Intergenic	38	55	6	4	10	11	51	50	32	18	85	71	29	33	4	7	5	2	7	12	7	15
chr5:129920825-129922028	chr5	129920825	129922028	129921456	1	0	0	0	0	1	Sfswap	1	0	0	0	0	UP	-85649	Distal Intergenic	83	56	17	11	21	11	82	140	66	43	81	72	34	33	20	13	5	17	18	24	0	22
chr5:130648008-130648843	chr5	130648008	130648843	130648315	1	1	0	0	1	1	Rabgef1	1	1	1	1	0	UP	627	Promoter (<=1kb)	44	12	5	6	9	5	45	50	42	37	19	15	2	9	9	0	0	11	11	6	7	3
chr5:13149223-13150688	chr5	13149223	13150688	13150111	1	0	0	0	0	1	Sema3a	1	0	0	0	1	UP	-246672	Distal Intergenic	124	108	5	4	9	12	191	195	51	59	163	124	35	107	7	3	5	2	7	10	14	10
chr5:13499563-13500552	chr5	13499563	13500552	13499969	1	0	0	0	0	1	Sema3a	1	0	0	0	1	UP	103186	Intron (Sema3a/Sema3a, intron 5 of 17)	27	24	6	10	7	4	27	36	23	19	25	44	17	6	4	7	12	7	2	12	2	5
chr5:135164495-135165336	chr5	135164495	135165336	135164755	1	0	0	0	1	1	Limk1	1	0	0	0	0	ns	-295	Promoter (<=1kb)	71	40	19	16	11	11	74	50	88	71	38	36	26	59	22	16	26	6	9	12	15	6
chr18:22276025-22276491	chr18	22276025	22276491	22276359	0	0	1	0	0	0	Ccdc178	1	0	0	0	0	ns	53538	Intron (Ccdc178/Ccdc178, intron 14 of 22)	15	12	6	23	26	17	12	11	18	15	13	18	7	9	9	3	23	23	37	14	22	12
chr5:135484345-135486131	chr5	135484345	135486131	135484841	1	1	0	0	1	1	Abhd11	1	0	0	0	0	UP	-180	Promoter (<=1kb)	110	48	20	34	20	18	102	92	158	86	34	66	27	62	16	23	19	48	18	22	18	18
chr5:135624539-135625946	chr5	135624539	135625946	135625344	1	0	0	0	1	1	Tbl2	1	0	0	0	0	ns	-236	Promoter (<=1kb)	77	44	23	22	7	9	86	80	77	63	41	53	23	56	13	33	21	22	12	2	12	5
chr5:13590741-13591860	chr5	13590741	13591860	13591317	1	0	0	0	1	0	Sema3a	1	0	0	0	1	UP	194534	Intron (Sema3a/Sema3a, intron 16 of 17)	64	32	3	9	13	4	98	82	36	40	41	56	8	21	2	3	11	7	18	8	2	5
chr5:136020630-136021938	chr5	136020630	136021938	136021267	1	0	0	0	1	1	Hip1	1	0	0	0	0	UP	-275	Promoter (<=1kb)	69	42	25	10	16	19	58	67	71	78	69	47	16	33	24	26	9	11	11	21	25	12
chr5:136363299-136364169	chr5	136363299	136364169	136363795	1	0	0	0	1	1	Hspb1	1	0	0	0	0	UP	7	Promoter (<=1kb)	33	38	8	12	8	9	31	42	35	21	47	58	10	33	0	16	5	18	7	8	12	6
chr5:136437859-136439002	chr5	136437859	136439002	136438405	1	1	0	0	1	1	Srcrb4d	1	1	1	0	0	UP	11941	Intron (Srcrb4d/Srcrb4d, intron 2 of 10)	63	30	13	20	8	12	66	54	79	50	53	36	15	12	18	7	12	27	11	4	14	9
chr5:137008930-137010167	chr5	137008930	137010167	137009558	1	0	0	0	0	1	Cux1	1	0	0	0	0	UP	33717	Intron (Cux1/Cux1, intron 22 of 22)	105	84	8	18	15	24	122	119	104	74	110	100	28	98	16	0	15	20	16	14	27	20
chr5:137259893-137260758	chr5	137259893	137260758	137260311	1	1	0	0	1	1	Myl10	0	0	0	0	0	ns	91296	Intron (Col26a1/Col26a1, intron 10 of 12)	52	13	8	10	15	16	50	54	53	50	22	16	11	0	16	0	11	9	13	16	14	17
chr5:137394036-137395333	chr5	137394036	137395333	137394630	1	0	0	0	1	1	4933404O12Rik	1	0	0	0	1	DOWN	-385	Promoter (<=1kb)	91	47	27	12	21	21	124	123	69	45	44	76	31	36	24	30	12	11	13	28	17	24
chr5:137505532-137506723	chr5	137505532	137506723	137506061	1	1	0	0	1	1	Vgf	1	0	0	0	0	ns	-103	Promoter (<=1kb)	71	33	11	17	12	16	76	63	84	58	44	27	19	41	11	10	17	16	16	8	7	24
chr5:137754903-137756023	chr5	137754903	137756023	137755451	1	0	0	0	1	1	Trip6	1	1	1	0	0	UP	18	Promoter (<=1kb)	54	30	15	19	10	21	58	42	62	53	38	25	29	24	22	7	24	13	9	11	9	33
chr5:138041452-138042827	chr5	138041452	138042827	138042024	1	1	0	0	1	1	Mospd3	1	0	0	0	0	ns	263	Promoter (<=1kb)	107	38	11	48	23	18	109	163	86	67	47	33	27	44	11	10	63	33	30	15	18	17
chr5:138634646-138635698	chr5	138634646	138635698	138635234	1	1	0	0	1	1	Mblac1	1	0	0	0	0	DOWN	-307	Promoter (<=1kb)	73	18	8	12	12	17	56	80	83	70	16	28	10	15	13	3	10	13	16	8	21	13
chr5:138696107-138697468	chr5	138696107	138697468	138696563	1	0	0	0	1	1	Lamtor4	1	0	0	0	0	ns	-146	Promoter (<=1kb)	81	59	25	20	8	16	78	80	86	79	88	67	18	59	20	30	16	23	13	3	12	20
chr5:13911683-13912763	chr5	13911683	13912763	13912194	1	0	0	0	0	1	Sema3e	1	0	0	0	0	UP	-113081	Distal Intergenic	48	42	11	7	8	13	60	63	39	26	66	38	33	30	18	3	5	9	10	6	12	14
chr5:139471702-139472545	chr5	139471702	139472545	139471988	1	0	0	0	1	1	Pdgfa	1	0	0	0	0	UP	-1081	Promoter (1-2kb)	42	22	7	19	5	10	42	57	27	39	28	20	11	27	13	0	22	16	7	2	12	8
chr5:139675774-139676761	chr5	139675774	139676761	139676478	1	0	0	0	0	1	Sun1	1	0	0	0	1	UP	-112	Promoter (<=1kb)	29	11	6	14	14	7	48	17	32	15	6	6	18	12	4	7	19	8	7	20	8	5
chr5:139820629-139821718	chr5	139820629	139821718	139821201	1	1	1	1	1	1	Cox19	1	0	0	0	1	ns	-81	Promoter (<=1kb)	62	29	6	23	15	19	70	67	70	38	44	36	9	24	11	0	27	18	13	16	18	20
chr5:140141117-140141453	chr5	140141117	140141453	140141379	1	0	0	0	1	0	Micall2	1	0	0	0	0	DOWN	70908	Distal Intergenic	14	12	1	7	5	4	8	10	19	16	6	15	17	9	2	0	6	8	7	2	4	3
chr5:142915891-142917270	chr5	142915891	142917270	142916613	1	1	0	0	1	1	Ap5z1	1	0	0	0	0	ns	-23271	Intron (Foxk1/Foxk1, intron 2 of 8)	266	117	23	19	24	11	318	379	223	140	144	132	74	118	33	13	12	25	22	26	8	13
chr5:143584200-143585973	chr5	143584200	143585973	143585394	1	0	0	0	1	1	Tnrc18	1	0	0	0	1	UP	-6328	Distal Intergenic	114	65	38	27	18	12	113	167	86	88	97	57	26	80	20	56	29	25	19	16	7	17
chr5:143659553-143660607	chr5	143659553	143660607	143660020	1	0	0	0	1	1	Fbxl18	1	0	0	0	1	ns	-3103	Distal Intergenic	32	41	10	5	6	16	25	34	44	22	44	37	16	65	16	3	5	5	8	4	18	13
chr5:143666941-143669224	chr5	143666941	143669224	143668493	1	1	1	1	1	1	Actb	1	0	0	0	0	UP	-90	Promoter (<=1kb)	1758	700	18	54	45	48	2016	2256	1458	1301	905	741	310	841	22	13	51	57	53	36	50	46
chr5:143690221-143691577	chr5	143690221	143691577	143690886	1	1	0	0	0	1	Actb	1	0	0	0	0	UP	-22483	Distal Intergenic	314	160	16	10	24	9	388	443	201	222	241	202	67	127	16	16	13	7	38	9	2	15
chr5:143818963-143820095	chr5	143818963	143820095	143819629	1	0	0	0	1	1	Rnf216	1	0	0	0	0	ns	55070	Intron (Rnf216/Rnf216, intron 4 of 16)	66	68	7	12	14	23	91	105	40	25	116	89	37	27	7	7	17	7	21	6	14	31
chr5:145877120-145877792	chr5	145877120	145877792	145877350	1	0	0	0	1	1	Arpc1b	1	1	1	1	0	UP	2226	Intron (Arpc1b/Arpc1b, intron 1 of 9)	29	25	7	4	4	6	17	27	47	25	22	22	15	41	11	3	2	5	7	0	4	8
chr5:149629938-149630938	chr5	149629938	149630938	149630334	1	0	1	1	1	0	2210417A02Rik	0	0	0	0	0	ns	76919	Distal Intergenic	40	28	1	16	19	16	37	23	54	45	44	30	10	27	2	0	16	16	22	15	17	14
chr5:150246823-150247993	chr5	150246823	150247993	150247401	1	1	0	0	1	1	Tex26	1	0	0	0	0	ns	5121	Intron (Tex26/Tex26, intron 1 of 6)	184	74	29	20	26	27	186	157	191	198	138	95	26	33	9	49	21	18	31	20	21	32
chr5:15627614-15629004	chr5	15627614	15629004	15628541	1	0	0	0	0	0	Cacna2d1	1	0	0	0	0	DOWN	188033	Intron (Cacna2d1/Cacna2d1, intron 3 of 38)	71	60	19	30	19	20	88	100	44	51	85	80	35	38	24	13	29	30	20	17	19	20
chr5:16231151-16232429	chr5	16231151	16232429	16231725	1	0	0	0	0	1	Hgf	1	0	0	0	1	DOWN	172413	Distal Intergenic	79	65	8	9	9	13	113	140	43	19	113	72	44	30	16	0	12	5	9	8	9	17
chr5:17079727-17080425	chr5	17079727	17080425	17080138	1	0	0	0	0	1	Sema3c	1	0	0	0	1	DOWN	-495	Promoter (<=1kb)	28	14	5	5	4	5	37	36	16	19	25	13	6	9	9	0	2	7	0	8	7	3
chr5:20387815-20388719	chr5	20387815	20388719	20388218	1	0	0	0	0	1	Tmem60	1	0	0	0	0	ns	-52	Promoter (<=1kb)	34	17	5	9	9	9	44	33	32	24	25	15	5	21	9	0	7	10	2	16	9	9
chr5:20419393-20420241	chr5	20419393	20420241	20419786	1	0	0	0	1	1	Tmem60	1	0	0	0	0	ns	31516	Intron (Rsbn1l/Rsbn1l, intron 5 of 7)	54	58	11	14	12	7	49	71	41	53	91	42	20	77	9	13	12	16	9	15	2	12
chr5:20535594-20537408	chr5	20535594	20537408	20536257	1	0	0	0	0	1	Ptpn12	1	1	1	1	0	ns	25358	Intron (Ptpn12/Ptpn12, intron 17 of 17)	107	74	8	11	5	11	149	142	73	62	100	138	22	36	13	3	19	2	4	6	14	8
chr5:20644913-20646023	chr5	20644913	20646023	20645494	1	1	0	0	1	1	Gsap	1	0	0	0	0	DOWN	-46590	Distal Intergenic	117	30	13	14	19	19	134	157	108	66	44	43	14	15	18	7	12	15	22	16	14	24
chr5:20650037-20651024	chr5	20650037	20651024	20650492	1	1	0	0	0	1	Gsap	1	0	0	0	0	DOWN	-41592	Distal Intergenic	37	14	11	9	16	10	42	21	42	42	9	10	11	24	11	10	7	11	20	12	11	8
chr5:21005547-21006714	chr5	21005547	21006714	21006111	1	1	0	0	1	1	Lrrc17	1	0	0	0	0	DOWN	-43233	Intron (Fbxl13/Fbxl13, intron 3 of 19)	205	50	19	10	12	3	238	303	132	146	60	38	33	68	24	13	11	9	18	6	2	4
chr5:23840178-23841383	chr5	23840178	23841383	23840754	1	1	0	0	1	1	Kcnh2	1	0	0	0	1	UP	16668	Intron (Kcnh2/Kcnh2, intron 13 of 14)	112	53	35	20	27	31	96	171	107	70	47	72	24	68	33	36	21	19	22	32	43	18
chr5:23857984-23858714	chr5	23857984	23858714	23858399	1	0	0	0	1	1	Kcnh2	1	0	0	0	1	UP	-977	Promoter (<=1kb)	31	20	6	14	9	13	22	29	41	30	16	18	19	27	11	0	12	16	10	8	20	5
chr5:23929020-23930223	chr5	23929020	23930223	23929333	1	0	0	0	1	1	Cdk5	1	0	0	0	0	UP	15	Promoter (<=1kb)	53	36	14	24	14	21	76	61	37	34	44	56	16	27	20	7	29	19	16	12	22	20
chr5:24190740-24192160	chr5	24190740	24192160	24191419	1	1	0	0	1	1	Nub1	1	1	0	0	0	UP	-213	Promoter (<=1kb)	67	30	18	19	12	17	68	71	64	64	50	36	9	24	13	23	17	20	18	6	14	20
chr5:24348035-24349657	chr5	24348035	24349657	24348851	1	0	0	0	1	1	Rheb	1	1	1	1	0	UP	-672	Promoter (<=1kb)	97	55	6	12	9	8	93	146	77	71	53	69	33	65	9	3	15	8	9	8	8	8
chr5:29760617-29761780	chr5	29760617	29761780	29761160	1	1	0	0	1	1	Nom1	1	0	0	0	0	ns	-46	Promoter (<=1kb)	57	19	13	23	17	20	66	80	52	30	9	36	9	21	18	7	23	22	26	8	24	15
chr5:30155761-30156973	chr5	30155761	30156973	30156393	1	1	0	0	0	1	Mir6362	1	1	0	0	0	ns	40843	Intron (Mir6362/Mir6362, intron 1 of 2)	83	31	12	22	15	28	86	75	96	74	31	30	26	36	13	10	33	11	11	18	36	20
chr5:31209662-31211718	chr5	31209662	31211718	31210948	1	0	0	0	1	1	Ost4	1	0	0	0	1	ns	-787	Promoter (<=1kb)	280	131	35	27	34	36	388	406	186	138	200	152	63	107	33	36	34	20	38	29	25	47
chr5:31494887-31496034	chr5	31494887	31496034	31495460	1	0	0	0	1	1	Eif2b4	1	0	0	0	0	ns	52	Promoter (<=1kb)	46	29	13	28	29	20	54	50	41	38	38	15	17	44	22	3	41	14	23	34	20	19
chr5:31593046-31594048	chr5	31593046	31594048	31593524	1	0	0	0	1	1	Ift172	1	0	0	0	0	DOWN	-37	Promoter (<=1kb)	49	31	7	12	7	15	58	67	34	35	50	22	25	27	13	0	10	14	11	2	15	15
chr5:31870147-31871279	chr5	31870147	31871279	31870710	1	1	0	0	1	1	AI839979	1	1	0	0	0	DOWN	3060	Distal Intergenic	84	39	12	15	8	10	53	61	134	87	63	36	28	27	7	16	16	14	11	4	7	13
chr5:32183796-32185221	chr5	32183796	32185221	32184237	1	1	0	0	1	1	Bre	1	0	0	0	0	DOWN	183815	Intron (Bre/Bre, intron 6 of 11)	72	25	25	20	12	32	52	56	116	62	19	18	26	33	16	33	29	11	11	12	33	31
chr5:32190044-32190953	chr5	32190044	32190953	32190295	1	1	0	0	1	1	Bre	1	0	0	0	0	DOWN	189873	Intron (Bre/Bre, intron 6 of 11)	90	45	2	7	11	9	93	119	78	70	53	61	31	33	4	0	5	8	14	8	5	13
chr5:32435924-32437065	chr5	32435924	32437065	32436439	1	1	1	1	1	1	Fosl2	1	1	0	0	0	DOWN	-2405	Distal Intergenic	72	17	1	16	13	20	77	50	78	79	19	16	5	27	2	0	12	20	14	12	13	27
chr5:32437246-32438568	chr5	32437246	32438568	32437838	1	0	0	0	1	1	Fosl2	1	1	0	0	0	DOWN	-1006	Promoter (1-2kb)	111	68	13	17	12	10	129	151	66	98	103	84	18	65	9	16	19	14	7	16	12	8
chr5:32498008-32499049	chr5	32498008	32499049	32498609	1	1	0	0	1	1	Plb1	1	0	0	0	0	UP	-42847	Distal Intergenic	70	23	9	17	17	15	58	63	78	78	41	28	8	12	18	0	19	14	21	13	17	13
chr5:32866657-32867781	chr5	32866657	32867781	32867257	1	0	0	0	1	1	Yes1	1	0	0	0	0	ns	-46286	Distal Intergenic	46	40	13	15	7	12	25	46	54	57	60	56	24	18	13	13	19	11	7	6	11	13
chr5:33972078-33974221	chr5	33972078	33974221	33973537	1	0	0	0	0	1	Fam53a	1	0	0	0	0	UP	-1253	Promoter (1-2kb)	145	105	36	24	40	27	185	236	102	56	147	128	31	113	42	30	15	32	36	44	27	27
chr5:34459377-34459677	chr5	34459377	34459677	34459628	1	0	0	0	1	0	4930557J02Rik	1	0	0	0	0	ns	-1760	Promoter (1-2kb)	7	10	0	2	3	4	5	2	5	15	0	9	18	12	0	0	2	2	4	2	8	0
chr5:34548141-34549278	chr5	34548141	34549278	34548710	1	0	1	1	1	1	Mxd4	1	0	0	0	1	ns	-18351	Intron (Zfyve28/Zfyve28, intron 5 of 12)	38	18	1	14	13	14	53	57	25	17	19	29	9	12	2	0	22	5	20	6	11	17
chr5:36741128-36742105	chr5	36741128	36742105	36741588	1	0	0	0	1	1	Sorcs2	1	0	0	0	0	UP	-800	Promoter (<=1kb)	47	36	14	14	16	14	32	44	47	63	38	20	33	50	18	10	17	10	12	20	18	10
chr5:37926509-37927603	chr5	37926509	37927603	37927065	1	1	0	0	0	1	Stk32b	1	0	0	0	0	UP	181327	Intron (Stk32b/Stk32b, intron 9 of 11)	32	10	8	5	17	12	40	42	28	15	3	16	14	6	9	7	7	2	17	16	0	24
chr5:38952601-38953540	chr5	38952601	38953540	38953014	1	1	0	0	0	1	Wdr1	1	0	0	0	0	UP	-180	Promoter (<=1kb)	94	44	6	24	11	8	99	90	76	108	31	30	10	101	2	10	24	23	16	6	6	9
chr5:4576483-4577478	chr5	4576483	4577478	4576715	1	0	0	0	0	1	Fzd1	1	0	0	0	1	DOWN	181501	Distal Intergenic	27	16	4	7	5	7	28	31	26	19	13	23	10	18	7	0	6	7	9	0	5	8
chr5:48736640-48738129	chr5	48736640	48738129	48737943	1	0	0	0	0	1	Pacrgl	1	0	0	0	1	ns	-25687	Distal Intergenic	36	17	7	14	11	15	52	27	29	35	25	18	9	15	13	0	10	18	12	9	11	18
chr5:50152070-50152502	chr5	50152070	50152502	50152156	1	0	0	0	0	1	Gpr125	1	0	0	0	1	DOWN	298079	Distal Intergenic	13	14	1	6	5	3	6	11	16	15	13	9	10	21	2	0	9	3	2	8	2	3
chr5:50517516-50518691	chr5	50517516	50518691	50518079	1	0	0	0	0	0	4930448I18Rik	0	0	0	0	0	ns	-24492	Distal Intergenic	79	58	12	10	17	13	116	80	64	55	97	72	12	50	11	13	9	11	27	6	12	14
chr5:54012208-54013328	chr5	54012208	54013328	54012716	1	0	0	0	0	1	Rbpj	1	1	1	0	0	UP	65699	Intron (Rbpj/Rbpj, intron 1 of 10)	44	28	13	5	11	25	60	54	23	39	31	37	14	27	9	16	7	2	11	11	19	31
chr5:5514410-5515696	chr5	5514410	5515696	5515037	1	1	0	0	1	1	Cldn12	1	1	0	0	0	UP	-61	Promoter (<=1kb)	263	87	28	25	20	13	335	335	233	149	132	75	37	101	35	20	27	22	17	22	0	26
chr5:56846777-56848217	chr5	56846777	56848217	56847722	1	0	0	0	0	0	4932441J04Rik	1	0	0	0	0	ns	1261436	Distal Intergenic	36	28	5	8	12	11	42	23	43	34	47	32	17	12	9	0	5	11	11	12	9	13
chr5:58259672-58260707	chr5	58259672	58260707	58260120	1	1	0	0	1	1	Pcdh7	1	0	0	0	0	DOWN	150861	Intron (Pcdh7/Pcdh7, intron 1 of 2)	129	30	5	6	13	8	162	165	119	67	44	30	20	24	9	0	5	7	20	6	6	9
chr5:60433724-60434636	chr5	60433724	60434636	60434096	1	0	0	0	0	0	4933402J10Rik	0	0	0	0	0	ns	-56855	Distal Intergenic	59	34	15	10	14	12	35	84	73	43	56	32	20	27	22	7	12	7	13	14	9	14
chr5:64551980-64552955	chr5	64551980	64552955	64552399	1	1	0	0	0	0	Tbc1d1	1	1	1	1	0	UP	901	Promoter (<=1kb)	78	14	6	12	12	12	66	63	92	88	25	19	6	3	11	0	17	6	9	14	8	15
chr5:64899310-64900436	chr5	64899310	64900436	64900149	1	1	0	0	1	1	C030018K13Rik	0	0	0	0	0	ns	31903	Distal Intergenic	68	14	17	16	16	17	81	107	28	55	34	5	1	15	13	20	26	5	9	22	20	13
chr5:66919606-66920460	chr5	66919606	66920460	66919972	1	1	0	0	1	1	Apbb2	1	0	0	0	0	UP	90084	Intron (Apbb2/Apbb2, intron 14 of 15)	107	28	13	9	14	7	129	149	90	59	28	53	11	18	22	3	10	7	20	8	5	8
chr5:67651368-67652497	chr5	67651368	67652497	67651975	1	0	0	0	1	1	Tmem33	1	0	0	0	0	ns	172	Promoter (<=1kb)	44	30	12	24	10	14	31	57	58	29	28	34	22	33	11	13	23	25	13	6	15	12
chr5:69913863-69914198	chr5	69913863	69914198	69913945	1	0	0	0	1	0	Yipf7	1	0	0	0	0	ns	19941	Intron (Yipf7/Yipf7, intron 3 of 5)	15	16	0	3	0	3	14	8	24	11	6	19	17	18	0	0	4	2	0	0	2	4
chr5:75148591-75149928	chr5	75148591	75149928	75149364	1	1	0	0	0	1	Lnx1	1	0	0	0	0	DOWN	-75467	Distal Intergenic	121	20	37	23	36	35	98	111	137	135	19	10	38	9	40	33	12	33	40	32	33	36
chr5:76953609-76954918	chr5	76953609	76954918	76954361	1	1	0	0	1	0	Exoc1	1	0	0	0	1	ns	-3974	Distal Intergenic	226	92	20	24	17	30	175	215	286	225	110	132	42	83	24	16	23	25	20	14	38	22
chr5:77803620-77804704	chr5	77803620	77804704	77804140	1	0	0	0	1	1	Igfbp7	1	0	0	0	0	UP	32930	Intron (Igfbp7/Igfbp7, intron 4 of 4)	45	51	12	13	20	13	59	54	41	22	81	63	27	33	13	10	17	9	24	16	18	8
chr5:79858319-79858640	chr5	79858319	79858640	79858519	1	0	0	0	0	0	Lphn3	1	0	0	0	0	DOWN	-1592098	Distal Intergenic	10	16	1	11	3	3	8	4	16	10	13	18	18	12	2	0	15	7	0	6	1	5
chr5:81511121-81512214	chr5	81511121	81512214	81511645	1	0	0	0	0	1	Lphn3	1	0	0	0	0	DOWN	61028	Intron (Lphn3/Lphn3, intron 2 of 27)	34	18	8	8	7	16	40	42	29	25	22	11	26	9	16	0	7	9	11	2	13	19
chr5:87232540-87233523	chr5	87232540	87233523	87233232	1	1	0	0	1	1	Ythdc1	1	1	1	1	0	ns	-282	Promoter (<=1kb)	41	10	7	10	7	12	33	42	48	37	6	19	8	3	11	3	12	7	4	10	4	19
chr5:88107709-88108117	chr5	88107709	88108117	88107802	1	0	0	0	1	0	Csn1s1	0	0	0	0	0	ns	12570	Intron (Csn1s1/Csn1s1, intron 28 of 32)	8	14	0	4	2	3	15	10	3	2	22	16	12	3	0	0	2	5	0	3	5	0
chr5:88982709-88983871	chr5	88982709	88983871	88983283	1	1	0	0	1	1	Utp3	1	0	0	0	0	ns	-224	Promoter (<=1kb)	83	33	7	28	11	12	74	92	84	80	31	25	20	53	7	7	32	23	22	0	7	17
chr5:89660912-89662351	chr5	89660912	89662351	89661327	1	0	0	0	1	1	Gc	1	0	0	0	0	ns	225596	Intron (Slc4a4/Slc4a4, intron 23 of 24)	30	36	7	16	15	14	39	44	16	19	47	58	17	18	13	0	12	20	13	16	12	15
chr5:91117944-91119067	chr5	91117944	91119067	91117944	1	1	0	0	1	1	Rassf6	1	0	0	0	0	UP	-48431	Distal Intergenic	36	14	10	5	19	22	42	38	31	33	13	18	9	15	13	7	2	8	11	27	15	28
chr5:91304789-91306388	chr5	91304789	91306388	91305698	1	1	0	0	1	1	Cxcl1	1	1	1	0	0	DOWN	-14572	Distal Intergenic	40	15	9	18	22	16	49	42	35	30	9	16	16	18	7	10	15	20	18	26	24	8
chr5:91502618-91503825	chr5	91502618	91503825	91503214	1	1	0	0	1	1	Ereg	1	1	1	0	0	UP	-428	Promoter (<=1kb)	91	19	16	24	14	18	101	105	71	87	22	20	18	15	16	16	22	25	9	18	22	13
chr5:92434433-92435148	chr5	92434433	92435148	92434700	1	0	0	0	1	0	Gm1045	1	1	1	0	0	ns	18202	Distal Intergenic	18	34	6	7	8	13	16	23	16	16	44	44	9	36	4	7	7	7	7	8	11	14
chr5:92510795-92511667	chr5	92510795	92511667	92511326	1	0	0	0	1	0	G3bp2	1	0	0	0	1	UP	1435	Promoter (1-2kb)	103	68	2	8	9	5	74	109	134	93	66	55	38	110	4	0	5	11	7	10	5	5
chr5:92512499-92513328	chr5	92512499	92513328	92512778	1	0	0	0	1	1	G3bp2	1	0	0	0	1	UP	-17	Promoter (<=1kb)	21	12	2	13	7	4	20	21	17	24	16	14	7	9	4	0	19	7	4	10	2	5
chr5:93269192-93270197	chr5	93269192	93270197	93269592	1	0	0	0	0	0	Mir1961	0	0	0	0	0	ns	-52004	Intron (Shroom3/Shroom3, intron 2 of 10)	26	20	5	13	6	14	40	25	16	21	25	34	9	9	9	0	2	23	9	2	17	10
chr5:93453570-93454796	chr5	93453570	93454796	93454171	1	1	0	0	1	1	Sowahb	1	0	0	0	0	ns	19877	Distal Intergenic	83	36	12	16	17	14	94	126	53	56	63	42	11	27	16	7	15	16	11	22	8	19
chr5:97212608-97213534	chr5	97212608	97213534	97213154	1	1	0	0	1	1	Anxa3	1	0	0	0	0	UP	-9249	3' UTR	34	10	8	9	9	9	39	17	49	30	13	8	6	9	16	0	12	5	14	4	4	14
chr5:97222272-97223732	chr5	97222272	97223732	97223169	1	0	0	0	1	1	Anxa3	1	0	0	0	0	UP	766	Promoter (<=1kb)	65	41	21	13	12	19	70	84	52	51	56	56	22	30	18	23	7	18	4	20	12	26
chr6:100448440-100449772	chr6	100448440	100449772	100449095	1	0	0	0	1	1	1700049E22Rik	0	0	0	0	0	ns	-28298	Distal Intergenic	59	37	9	26	14	36	56	113	31	35	41	58	29	18	11	7	27	25	20	8	20	52
chr6:81768405-81769150	chr6	81768405	81769150	81768913	0	0	1	0	0	0	Mir7232	0	0	0	0	0	ns	76744	Distal Intergenic	16	26	5	32	31	46	12	19	3	26	13	32	49	9	9	0	38	25	17	44	47	44
chr6:108014491-108015831	chr6	108014491	108015831	108015363	1	0	0	0	1	1	Setmar	1	0	0	0	1	ns	325	Promoter (<=1kb)	91	54	33	19	11	21	75	100	115	71	47	52	35	80	35	30	19	18	7	14	17	24
chr6:108255976-108257828	chr6	108255976	108257828	108256553	1	1	0	0	1	1	Itpr1	1	0	0	0	0	DOWN	93464	Intron (Itpr1/Itpr1, intron 4 of 61)	378	164	21	46	36	24	341	502	378	289	216	185	70	184	18	23	55	36	54	18	12	35
chr6:108268242-108269201	chr6	108268242	108269201	108268629	1	0	0	0	1	0	Itpr1	1	0	0	0	0	DOWN	105540	Intron (Itpr1/Itpr1, intron 4 of 61)	28	27	7	17	10	25	32	36	33	11	34	27	6	38	11	3	16	18	16	4	15	35
chr6:112195338-112196394	chr6	112195338	112196394	112195688	1	1	0	0	1	1	Lmcd1	1	0	0	0	1	UP	-28063	Distal Intergenic	56	21	13	19	16	14	60	86	36	40	25	18	14	24	22	3	22	16	16	16	15	13
chr6:112223065-112224159	chr6	112223065	112224159	112223591	1	0	0	0	0	1	Lmcd1	1	0	0	0	1	UP	-160	Promoter (<=1kb)	74	53	9	12	14	6	84	80	81	49	56	65	31	56	2	16	6	18	22	6	2	10
chr6:112229862-112231082	chr6	112229862	112231082	112230394	1	0	0	0	0	1	Lmcd1	1	0	0	0	1	UP	6643	Intron (Lmcd1/Lmcd1, intron 1 of 5)	86	47	9	14	17	20	100	123	69	49	78	67	12	30	11	7	12	16	11	22	5	35
chr6:112460097-112461190	chr6	112460097	112461190	112460588	1	0	0	0	1	1	Oxtr	1	0	0	0	0	ns	-20786	Distal Intergenic	58	37	8	18	19	11	71	80	47	32	41	52	15	38	13	3	17	18	16	21	2	20
chr6:112974606-112975670	chr6	112974606	112975670	112975159	1	1	0	0	1	1	Thumpd3	1	1	1	1	0	DOWN	-21161	Distal Intergenic	50	14	13	16	19	14	74	46	42	35	3	18	25	9	16	10	24	7	13	25	15	13
chr6:113256004-113257605	chr6	113256004	113257605	113256674	1	1	0	0	1	1	Brpf1	1	1	1	1	0	ns	-456	Promoter (<=1kb)	176	64	34	28	15	21	158	261	124	159	78	65	34	77	31	36	26	30	13	16	9	32
chr6:113276168-113277437	chr6	113276168	113277437	113276567	1	1	0	0	1	1	Ogg1	1	0	0	0	0	ns	-402	Promoter (<=1kb)	70	22	25	41	14	17	58	73	81	66	31	16	7	33	13	36	29	53	16	12	18	15
chr6:113327358-113328539	chr6	113327358	113328539	113327861	1	1	1	1	1	1	Arpc4	1	1	1	1	0	UP	-245	Promoter (<=1kb)	251	67	8	153	94	87	290	293	210	207	100	88	36	44	9	7	145	160	128	59	76	97
chr6:113401330-113402404	chr6	113401330	113402404	113401885	1	1	0	0	1	1	Il17re	1	0	0	0	0	DOWN	-6592	Distal Intergenic	155	17	9	10	16	18	226	282	53	57	9	33	16	9	11	7	15	5	28	4	19	17
chr6:113639687-113641433	chr6	113639687	113641433	113640588	1	1	0	0	1	1	Tatdn2	1	1	0	0	0	ns	-6904	Intron (Irak2/Irak2, intron 11 of 12)	358	167	54	34	32	44	354	471	335	270	229	199	71	166	42	66	32	36	37	26	32	56
chr2:92124822-92125236	chr2	92124822	92125236	92124860	0	0	1	0	0	0	Gyltl1b	1	1	1	1	0	UP	86333	Intron (Phf21a/Phf21a, intron 6 of 17)	7	15	9	20	34	30	12	4	6	3	6	23	9	21	2	16	17	22	28	39	14	45
chr6:116856366-116857268	chr6	116856366	116857268	116856703	1	0	0	0	1	1	Tmem72	0	0	0	0	0	ns	-189927	Distal Intergenic	73	36	17	19	11	15	56	115	78	42	25	51	10	56	4	30	22	16	9	12	19	10
chr6:118668536-118669576	chr6	118668536	118669576	118668959	1	0	0	0	1	1	Ankrd26	1	0	0	0	1	DOWN	-156685	Intron (Cacna1c/Cacna1c, intron 38 of 46)	30	62	15	17	17	21	44	27	15	31	88	69	31	59	16	13	24	9	20	14	27	15
chr6:119034143-119035322	chr6	119034143	119035322	119034754	1	0	0	0	1	1	Dcp1b	1	0	0	0	0	DOWN	-90516	Intron (Cacna1c/Cacna1c, intron 46 of 46)	130	78	18	22	16	22	135	220	96	67	113	93	51	53	29	7	29	14	13	18	20	24
chr6:119035560-119036515	chr6	119035560	119036515	119036036	1	0	1	1	0	1	Dcp1b	1	0	0	0	0	DOWN	-89234	Intron (Cacna1c/Cacna1c, intron 46 of 46)	41	24	4	11	18	18	42	54	42	25	38	14	11	33	4	3	15	7	20	15	9	26
chr6:119124905-119126210	chr6	119124905	119126210	119125666	1	1	0	0	0	1	Dcp1b	1	0	0	0	0	DOWN	396	Promoter (<=1kb)	58	8	13	17	11	18	41	75	52	63	13	8	3	6	18	7	19	14	11	11	8	27
chr6:119381985-119383111	chr6	119381985	119383111	119382532	1	0	0	0	1	1	Adipor2	1	1	0	0	0	UP	-15031	Distal Intergenic	59	33	13	25	19	28	53	61	74	47	56	34	24	18	13	13	23	26	14	24	32	24
[truncated: 664 more rows]
