# Supplementary material for: SRF Co-factors Control the Balance between Cell Proliferation and Contractility
Source: Mol Cell. 2016 Dec 15;64(6):1048–61. doi: 10.1016/j.molcel.2016.10.016 (PMC5179500; doi:10.1016/j.molcel.2016.10.016)
Supplement: Table S4. Overlap between SRF-Linked Gene Sets and Hallmark Gene Signatures or GO Terms from MsigDB, Related to Figure 3 and Figure S3 — Column 1. (A) Gene signatures: the 53 gene Signature ID from MSigDB, together with SRF, MRTF and TCF signatures. (B) GO terms from MSigDB. Columns 2–10. (A,B) Hypergeometrical test against each gene signature for each set of genes whose TSS is in close proximity to or interacting with SRF in Hi-C unless otherwise stated. The Bonferroni adjusted p value is shown, and the number of present in both gene sets. Gene sets analysed are: TPA-induced, linked to SRF; TPA-induced, Direct TCF-dependent targets; TPA-induced, Indirect TCF-dependent targets (these are not SRF-linked); TPA-downregulated; Baseline-elevated in TKO MEFs; Baseline-elevated in TKO MEFs. Columns 11–19. (A,B) Gene name IDs for genes in both sets. [file mmc5.xls]

## Sheet: Table S4A Hallmarks SRF linked
	TPA induced LINKED OR NEAR SRF (n=1231)		TCF-dependent direct SRF target genes (n=763)		TCF-dependent Indirect target genes (n=1062)		TPA downregulated LINKED OR NEAR SRF (n=963)		Base_line enhanced in TKO LINKED OR NEAR SRF (n=1601)		Base_line impaired in TKO LINKED OR NEAR SRF (n=1501)		TCF_ONLY (n=663)		SHARED (n=100)		TCF-dependent Elk-1 sufficient (n=1016)		Gene_NAMES
Gene Signatures	adj-pval	Counts	adj-pval	Counts	adj-pval	Counts	adj-pval	Counts	adj-pval	Counts	adj-pval	Counts	adj-pval	Counts	adj-pval	Counts	adj-pval	Counts	Gene_name TPA induced LINKED OR NEAR SRF (n=1231)	Gene_name TCF gene Signature (n=765)	Gene_name Indirect TCF controlled (n=1103)	Gene_name TPA downregulated LINKED OR NEAR SRF (n=963)	Gene_name Base_line enhanced in TKO LINKED OR NEAR SRF (n=1601)	Gene_name Base_line impaired in TKO LINKED OR NEAR SRF (n=1501)	TCF_ONLY (n=663)	SHARED (n=100)	TCF-dependent Elk-1 sufficient (n=1016)
SRF_Direct_Near	2.49839e-69	197	5.8409e-54	138	3.74457e-07	78	8.75924e-20	102	2.99044e-103	269	1.51912e-13	120	ns	ns	0	100	2.82973e-38	137	ACLY, ACTG1, ACTR2, AFF1, AGPAT4, ALPK1, ANXA5, ANXA7, ARC, ARHGAP23, ARIH1, ARL5B, ARPC4, ARPC5, ATF3, BCAR1, BIRC6, BTG2, BYSL, CAR9, CCDC85B, CCRN4L, CDK17, CFL1, CHD4, CLDN12, CLTC, CMPK1, COL8A1, CRK, CSNK1G2, CSTF3, CTDP1, CTTNBP2NL, CYR61, D15ERTD621E, DCTN4, DCUN1D3, DOT1L, DUSP1, DUSP5, DUSP6, ECM1, EEF1B2, EGR1, EGR2, EGR3, EIF3H, EIF4A1, EIF4G2, EIF4H, ELOVL5, EP400, ERC1, EREG, ERRFI1…	MPHOSPH10, MED13L, MAPRE1, PLEKHG2, STK40, PTGS2, ETS2, ITGB1, SOCS4, VASP, BCAR1, EGR2, TUBB6, MPDU1, PLK3, RASSF1, AFF1, ANXA7, EIF3H, EIF4A1, TIFA, UNC45A, LIMS1, INPP5A, PDLIM5, EGR1, SH3GL1, SERTAD1, PFKFB3, SYNGR2, DCUN1D3, ARC, BTG2, RHEB, CFL1, MYL12B, BYSL, SF1, CSNK1G2, TUBA1C, FOSB, EREG, PHLDA1, ARL5B, ARPC5, ACTR2, RABGEF1, SBNO2, NFYA, AGPAT4, UBE2D3, QPCTL, KLF16, RAP1B, CCRN4L, EE…	LYRM5, MAPK1, POLR2D, SAMD4, YKT6, CDK13, CCNL2, SFXN3, AIG1, SERTAD2, SYS1, SLC38A1, CBL, SLMO2, KCNK7, ZFC3H1, SSFA2, CALU, CDK9, NR4A3, PSD, RALY, XPNPEP1, EML4, STX11, HIVEP3, EHBP1L1, OPN1SW, EHD1, SHOC2, PDPK1, SLC35E1, OXSR1, GOLPH3, FEZ1, GNA13, PAK2, MXRA8, PLEKHB2, PPAT, EIF4A3, RELL1, HSD17B12, SERP1, LATS2, TWF1, TRIB1, RPL9, NCBP2, MIER3, DNAJB1, FRMD6, RIC8B, EXOC5, TJP2, MAP3K11, C…	3110057O12RIK, ACTA2, ACTN4, AHCYL1, AIMP1, AKAP1, ANGEL2, ARHGAP29, ARID5B, CAMK2G, CAPN2, CAV1, CDC42BPA, CDC42EP3, CHEK2, CNN2, CNST, COL12A1, CRIM1, CTNND1, DSTN, DUSP10, EHMT2, FAM118A, FAM126B, FAM60A, FAS, FAT4, FGD3, FLNB, GLIPR2, GPR176, GPSM2, HIBADH, HIF1A, IAH1, JRK, KDELC2, KLF7, L7RN6, LSM11, MAP4K3, MAPK14, MSRB3, MTHFD1, MYH9, MYL9, NBN, NDUFS1, NEDD9, NR2F1, PALM2, PANK1, PAWR, P…	1190002N15RIK, AAAS, ACLY, ACTA2, ACTB, ACTG1, ACTN1, ACTN4, ACTR2, ACTR3, AFF1, AGPAT4, AHCYL1, AKAP2, ALPK1, ANXA1, ANXA5, ANXA7, ARC, ARHGAP23, ARIH1, ARL4D, ARL5B, ARPC4, ARPC5, ATF3, B4GALT1, BCAR1, BCL2, BET1L, BTG2, BYSL, CAMK2G, CAPN2, CAR9, CAV1, CD109, CDC42BPA, CDC42EP3, CFL1, CFL2, CLDN12, CLTC, CNN2, CNST, COL12A1, COL8A1, CORO1C, CRIM1, CRK, CSRP1, CTDP1, CTGF, CTNND1, CTTNBP2NL, CY…	ADORA2B, AIMP1, AKAP1, ANGEL2, ARFGAP1, ARHGAP29, ARID5B, ATF7IP, ATP6V0A1, AW549877, BRE, C3, CAMKK2, CBX4, CCRN4L, CDK17, CDKN2C, CHD4, CHEK2, CHST11, CIRBP, CMPK1, CNOT3, DDAH2, DSCAM, ECM2, EGR1, EGR3, EHMT2, EP400, EPB4.1L3, ERI2, ERRFI1, ETNK1, ETS2, FAM134C, FAM60A, FAT4, FERT2, FOSL2, FOXP1, GLT25D1, GPSM2, GRIA1, GRN, GUSB, H3F3B, HIBADH, HIF1A, HMG20A, HOMER1, HOXA4, IFITM2, ITPR1, JRK,…	-	ACTG1, AFF1, AGPAT4, ALPK1, ANXA5, ANXA7, ARC, ARHGAP23, ARIH1, ARPC4, ARPC5, BCAR1, BIRC6, BTG2, CAR9, CCDC85B, CCRN4L, CDK17, CFL1, CRK, CSNK1G2, CSTF3, CTDP1, CTTNBP2NL, CYR61, DCUN1D3, DUSP6, EEF1B2, EGR3, ELOVL5, EREG, ERRFI1, ETF1, ETS2, FHL3, FLNA, FOSB, FOSL1, GCNT2, ILK, INPP5A, IPO7, ITGB1, JUNB, KHDRBS1, KLF13, KLF16, LIMA1, LIMS1, LMNA, MAPRE1, MPDU1, MYADM, MYL12B, MYO1C, NR4A1, NRBP…	-
MRTF_stringent	2.92488e-48	140	4.25365e-39	100	0.00551984	49	2.28659e-21	86	1.84624e-99	223	5.64678e-09	84	ns	ns	0	100	1.12002e-18	84	ACTG1, AFF1, AGPAT4, ALPK1, ANXA5, ANXA7, ARC, ARHGAP23, ARIH1, ARPC4, ARPC5, ATF3, BCAR1, BIRC6, BTG2, CAR9, CCDC85B, CCRN4L, CDK17, CFL1, CLDN12, CLTC, COL8A1, CRK, CSNK1G2, CSTF3, CTDP1, CTTNBP2NL, CYR61, DCUN1D3, DOT1L, DUSP1, DUSP5, DUSP6, ECM1, EEF1B2, EGR3, EIF4H, ELOVL5, EP400, ERC1, EREG, ERRFI1, ETF1, ETS2, F3, FHL3, FLNA, FOSB, FOSL1, FOSL2, GCNT2, H3F3B, IER5, ILK, INPP5A, IPO7, IRF2B…	MAPRE1, PLEKHG2, STK40, PTGS2, ETS2, ITGB1, VASP, BCAR1, MPDU1, PLK3, AFF1, ANXA7, TIFA, UNC45A, LIMS1, INPP5A, PDLIM5, SH3GL1, SERTAD1, PFKFB3, SYNGR2, DCUN1D3, ARC, BTG2, RHEB, CFL1, MYL12B, CSNK1G2, TUBA1C, FOSB, EREG, PHLDA1, ARPC5, AGPAT4, QPCTL, KLF16, RAP1B, CCRN4L, EEF1B2, NRBP1, ELOVL5, MYADM, TCEB1, BIRC6, ACTG1, WEE1, WWTR1, STAT3, TTLL3, FLNA, ARPC4, ALPK1, CCDC85B, CYR61, FOSL1, OAT,…	MAPK1, SAMD4, YKT6, CCNL2, SFXN3, AIG1, SERTAD2, SYS1, CBL, KCNK7, ZFC3H1, SSFA2, CALU, RALY, EML4, STX11, HIVEP3, EHBP1L1, OPN1SW, EHD1, PDPK1, OXSR1, FEZ1, MXRA8, PLEKHB2, EIF4A3, HSD17B12, SERP1, LATS2, TRIB1, FRMD6, EXOC5, TJP2, MAP3K11, CLTB, YWHAZ, GATAD2A, PER2, KLHL28, ABCE1, MAFK, SDC4, ELK4, BCL10, MAP3K8, GFOD1, AI846148, DDHD1, PDHA1	ACTA2, ACTN4, AHCYL1, AKAP1, ANGEL2, ARHGAP29, ARID5B, CAMK2G, CAPN2, CAV1, CDC42BPA, CDC42EP3, CHEK2, CNN2, CNST, COL12A1, CRIM1, CTNND1, DSTN, EHMT2, FAM118A, FAM126B, FAM60A, FAS, FAT4, FGD3, FLNB, GLIPR2, GPR176, GPSM2, HIF1A, JRK, KDELC2, KLF7, LSM11, MAP4K3, MAPK14, MSRB3, MTHFD1, MYH9, MYL9, NBN, NDUFS1, NEDD9, PALM2, PAWR, PICALM, PJA2, PKD1, PLA2G4A, PLS3, PPAP2A, PPP1R12A, PREPL, PRKAB2…	1190002N15RIK, ACTA2, ACTB, ACTG1, ACTN1, ACTN4, ACTR3, AFF1, AGPAT4, AHCYL1, ALPK1, ANXA1, ANXA5, ANXA7, ARC, ARHGAP23, ARIH1, ARL4D, ARPC4, ARPC5, ATF3, B4GALT1, BCAR1, BCL2, BTG2, CAMK2G, CAPN2, CAR9, CAV1, CDC42BPA, CDC42EP3, CFL1, CFL2, CLDN12, CLTC, CNN2, CNST, COL12A1, COL8A1, CORO1C, CRIM1, CRK, CSRP1, CTDP1, CTGF, CTNND1, CTTNBP2NL, CYR61, DCUN1D3, DSTN, DUSP1, DUSP5, DUSP6, ECM1, ELOVL5…	ADORA2B, AKAP1, ANGEL2, ARHGAP29, ARID5B, ATF7IP, ATP6V0A1, AW549877, BRE, CAMKK2, CBX4, CCRN4L, CDK17, CDKN2C, CHEK2, CHST11, CIRBP, CNOT3, DDAH2, DSCAM, EGR3, EHMT2, EP400, EPB4.1L3, ERI2, ERRFI1, ETS2, FAM134C, FAM60A, FAT4, FERT2, FOSL2, FOXP1, GPSM2, GRN, GUSB, H3F3B, HIF1A, ITPR1, JRK, KDELC2, KHDRBS1, LSM11, MAN2A2, MAP4K3, MEAF6, MED21, MMP9, MYO1E, NBN, PLEKHO2, PPIB, PPP2R3A, PPP3CB, PR…	-	ACTG1, AFF1, AGPAT4, ALPK1, ANXA5, ANXA7, ARC, ARHGAP23, ARIH1, ARPC4, ARPC5, BCAR1, BIRC6, BTG2, CAR9, CCDC85B, CCRN4L, CDK17, CFL1, CRK, CSNK1G2, CSTF3, CTDP1, CTTNBP2NL, CYR61, DCUN1D3, DUSP6, EEF1B2, EGR3, ELOVL5, EREG, ERRFI1, ETF1, ETS2, FHL3, FLNA, FOSB, FOSL1, GCNT2, ILK, INPP5A, IPO7, ITGB1, JUNB, KHDRBS1, KLF13, KLF16, LIMA1, LIMS1, LMNA, MAPRE1, MPDU1, MYADM, MYL12B, MYO1C, NR4A1, NRBP…	CDK2, SPTAN1, GCH1, BTG2, WEE1, ROCK1, IFITM3, BCAP31, BIRC3, BTG3, DNAJA1, IFNGR1, PSEN1, NEFH, MCL1, EGR3, BCL10, ETF1
TCF_direct_Near	3.16635e-21	31	1.78116e-23	28	ns	ns	ns	ns	1.03961e-12	26	ns	ns	3.35092e-06	12	3.38571e-24	16	5.14136e-20	28	ARC, ARL5B, ARPC4, EEF1B2, EGR1, EGR2, EIF4A1, ETF1, FOS, HDLBP, HOMER1, IER2, JUNB, KHDRBS1, MYO1C, NR4A1, OSBP, PATL1, PER1, PITPNA, PTGS2, RAB11B, RAB21, RAB5A, SAMD4B, SHC1, STAT3, SYNGR2, TTLL3, WSB1, ZFP36	PTGS2, EGR2, EIF4A1, EGR1, SYNGR2, ARC, ARL5B, EEF1B2, RAB11B, HOMER1, IER2, STAT3, TTLL3, ARPC4, RAB21, FOS, KHDRBS1, MYO1C, JUNB, PITPNA, NR4A1, PATL1, ZFP36, PER1, SHC1, RAB5A, ETF1, OSBP	-	-	AAAS, ARC, ARL5B, ARPC4, EIF4A1, ETF1, FOS, HDLBP, IER2, JUNB, MSRB3, MYO1C, NR4A1, OSBP, PITPNA, PTGS2, RAB11FIP3, RAB21, SAMD4B, SENP3, SHC1, STAT3, SYNGR2, TTLL3, WSB1, ZFP36	-	ARL5B, EGR1, EGR2, EIF4A1, FOS, HOMER1, IER2, OSBP, PATL1, RAB11B, RAB5A, SHC1	ARC, ARPC4, EEF1B2, ETF1, JUNB, KHDRBS1, MYO1C, NR4A1, PER1, PITPNA, PTGS2, RAB21, STAT3, SYNGR2, TTLL3, ZFP36	-
TNFA_SIGNALING_VIA_NFKB	1.6833e-32	63	3.45687e-23	43	2.57643e-12	36	ns	ns	2.13318e-14	48	ns	ns	3.9441e-10	26	1.15349e-17	17	6.42039e-10	32	ATF3, ATP2B1, BTG1, BTG2, BTG3, CCND1, CCNL1, CD80, CDKN1A, CXCL1, CXCL2, CYR61, DENND5A, DUSP1, DUSP5, EGR1, EGR2, EGR3, EIF1, ETS2, F3, FOS, FOSB, FOSL1, FOSL2, GADD45B, HBEGF, IER2, IER3, IER5, INHBA, JUNB, KDM6B, KLF6, LITAF, MCL1, MYC, NAMPT, NFIL3, NINJ1, NR4A1, NR4A2, PDLIM5, PER1, PFKFB3, PHLDA1, PPP1R15A, PTGS2, REL, RELA, RELB, RHOB, SIK1, SMAD3, SQSTM1, STAT5A, TGIF1, TNC, TNFAIP2, TNF…	PTGS2, ETS2, EGR2, PPP1R15A, CXCL2, MYC, SIK1, PDLIM5, EGR1, GADD45B, HBEGF, PFKFB3, EIF1, BTG2, ATP2B1, FOSB, PHLDA1, RELA, NINJ1, DENND5A, CXCL1, TNFAIP2, IER2, CYR61, FOSL1, FOS, INHBA, JUNB, RELB, BTG3, CCND1, REL, IER3, TNC, NR4A1, ZFP36, MCL1, EGR3, CDKN1A, PER1, TNFAIP3, KDM6B, ZC3H12A	TUBB2A, IL6, KLF2, SLC2A6, CXCL10, CCL5, GCH1, NR4A3, BHLHE40, IFIH1, CEBPD, EHD1, PTPRE, RNF19B, HES1, ICAM1, GEM, TRIB1, TNFSF9, DUSP2, KLF10, NFKB2, B4GALT5, PLAUR, NFKB1, NFKBIA, SDC4, BCL3, IRF1, CCL2, MAP3K8, SOD2, PANX1, F2RL1, LIF, CFLAR	-	ATF3, B4GALT1, BMP2, BTG2, BTG3, CCND1, CD80, CDKN1A, CSF1, CYR61, DUSP1, DUSP5, EDN1, EIF1, F3, FOS, GADD45B, HBEGF, ID2, IER2, IER5, INHBA, JAG1, JUNB, KDM6B, KLF6, NAMPT, NFIL3, NINJ1, NR4A1, PDLIM5, PFKFB3, PHLDA1, PPAP2B, PPP1R15A, PTGER4, PTGS2, RCAN1, REL, RELA, RHOB, SIK1, SQSTM1, TNC, TNFAIP3, TRIP10, ZC3H12A, ZFP36	-	ATP2B1, BTG3, CCND1, CDKN1A, CXCL1, CXCL2, DENND5A, EGR1, EGR2, EIF1, FOS, GADD45B, HBEGF, IER2, IER3, INHBA, KDM6B, MCL1, MYC, NINJ1, PPP1R15A, REL, RELA, SIK1, TNFAIP2, TNFAIP3	BTG2, CYR61, EGR3, ETS2, FOSB, FOSL1, JUNB, NR4A1, PDLIM5, PER1, PFKFB3, PHLDA1, PTGS2, RELB, TNC, ZC3H12A, ZFP36	-
APOPTOSIS	7.80879e-10	31	1.47535e-06	20	0.00307207	18	ns	ns	7.18621e-06	29	ns	ns	0.00168278	14	0.00023395	6	0.00194924	18	ATF3, BCAP31, BTG2, BTG3, CCND1, CDKN1A, CTNNB1, DAP3, DDIT3, EGR3, EREG, ETF1, F2, GADD45B, GPX4, H1F0, IER3, IFITM3, IFNGR1, LGALS3, LMNA, MCL1, PSEN1, RELA, RHOB, ROCK1, SLC20A1, SMAD7, SQSTM1, TIMP2, WEE1	GADD45B, BTG2, EREG, RELA, WEE1, ROCK1, F2, DAP3, IFITM3, BCAP31, BTG3, CCND1, IER3, IFNGR1, PSEN1, MCL1, EGR3, CDKN1A, ETF1, LMNA	CDK2, IL6, SPTAN1, CCND2, BCL2L11, GCH1, CASP4, TNFRSF12A, FEZ1, TIMP1, PRF1, DNAJA1, NEFH, IRF1, BCL10, SOD2, CFLAR, BCL2L1	-	ANXA1, ATF3, BAX, BCAP31, BMP2, BTG2, BTG3, CAV1, CCND1, CDKN1A, DCN, DDIT3, EREG, ETF1, F2, FAS, GADD45B, GPX1, HSPB1, IFITM3, IFNGR1, LMNA, NEDD9, RELA, RHOB, SMAD7, SQSTM1, TSPO, VDAC2	-	BCAP31, BTG3, CCND1, CDKN1A, DAP3, F2, GADD45B, IER3, IFITM3, IFNGR1, MCL1, PSEN1, RELA, ROCK1	BTG2, EGR3, EREG, ETF1, LMNA, WEE1	-
PI3K_AKT_MTOR_SIGNALING	6.83777e-10	25	1.13848e-05	15	0.00284192	14	ns	ns	9.28708e-07	24	ns	ns	6.54436e-05	13	ns	ns	1.33757e-07	20	ACTR2, ARF1, ARHGDIA, ARPC3, ATF1, CALR, CAMK4, CDK1, CDKN1A, CFL1, CLTC, DDIT3, MKNK2, NFKBIB, PFN1, PIK3R3, PPP2R1B, PRKAG1, PTPN11, RAC1, RALB, SLC2A1, SQSTM1, UBE2D3, UBE2N	ARPC3, RAC1, UBE2N, PFN1, PTPN11, CFL1, NFKBIB, ACTR2, ARF1, UBE2D3, PRKAG1, CAMK4, RALB, CDKN1A, SLC2A1	MAPK1, CDK2, FGF17, RIPK1, ADRBK1, MAPK8, AKT1, PIN1, RPS6KA3, MAP3K7, RPS6KA1, CAB39, TRAF2, MYD88	-	ACTR2, ACTR3, AP2M1, ARHGDIA, CAMK4, CDKN1A, CFL1, CLTC, DDIT3, HRAS, MKNK1, PAK4, PFN1, PRKAA2, PRKAG1, PRKAR2A, PTPN11, RAC1, RALB, RIT1, SLC2A1, SQSTM1, TSC2, UBE2D3	-	ACTR2, ARF1, ARPC3, CAMK4, CDKN1A, NFKBIB, PFN1, PRKAG1, PTPN11, RAC1, RALB, UBE2D3, UBE2N	-	-
MYC_TARGETS_V1	3.58206e-14	42	9.5581e-05	20	1.91004e-07	29	ns	ns	ns	ns	ns	ns	0.000172228	18	ns	ns	2.03248e-08	30	APEX1, BUB3, CANX, CCNA2, CCT3, CCT4, CCT7, COX5A, EEF1B2, EIF2S1, EIF4A1, EIF4G2, EIF4H, ERH, ETF1, HNRNPA1, HNRNPA2B1, HNRNPC, HNRNPD, HSP90AB1, IFRD1, IMPDH2, KPNB1, MAD2L1, MCM4, MYC, PABPC1, PGK1, PPIA, PSMB2, PSMD8, PTGES3, RNPS1, RPL34, SERBP1, SET, SNRPG, SRPK1, SRSF1, SRSF2, TXNL4A, YWHAE	MYC, SERBP1, CCT3, EIF4A1, RNPS1, HNRNPD, MCM4, SNRPG, YWHAE, EEF1B2, BUB3, ERH, RPL34, HSP90AB1, PSMD8, TXNL4A, MAD2L1, ETF1, EIF2S1, SRSF1	CDK2, NOLC1, SNRPA, EIF1AX, SSB, CDC45, RAN, RRM1, POLD2, NOP56, MCM5, CSTF2, NCBP2, G3BP1, CUL1, NME1, CCT2, RPS6, UBE2E1, VBP1, DDX21, SRM, UBE2L3, ABCE1, TCP1, EIF3B, FBL, NCBP1, RRP9	-	-	-	BUB3, CCT3, EIF2S1, EIF4A1, ERH, HNRNPD, HSP90AB1, MAD2L1, MCM4, MYC, PSMD8, RNPS1, RPL34, SERBP1, SNRPG, SRSF1, TXNL4A, YWHAE	-	-
TGF_BETA_SIGNALING	3.29245e-06	14	0.000405736	9	ns	ns	ns	ns	3.70765e-07	17	ns	ns	0.00659108	7	ns	ns	0.00462752	9	CTNNB1, FKBP1A, ID3, JUNB, NCOR2, PPP1R15A, RHOA, SKIL, SLC20A1, SMAD3, SMAD7, TGIF1, UBE2D3, WWTR1	RHOA, PPP1R15A, NCOR2, ID3, SKIL, UBE2D3, WWTR1, FKBP1A, JUNB	-	-	BMP2, BMPR1A, CDH1, FKBP1A, ID2, ID3, JUNB, LTBP2, NCOR2, PPP1R15A, RHOA, SKI, SKIL, SMAD7, THBS1, UBE2D3, WWTR1	-	FKBP1A, ID3, NCOR2, PPP1R15A, RHOA, SKIL, UBE2D3	-	YTHDC1, DBF4, PAPD7, NOLC1, SYNCRIP, SMC1A, ODF2, CDC45, NUP50, HNRNPD, PLK4, CDC27, KATNA1, GSPT1, LMNB1, BARD1, BUB3, MCM5, LIG3, CUL1, PRPF4B, STIL, DR1, MAD2L1, TGFB1, CUL3
HYPOXIA	1.10684e-09	35	0.000931965	18	ns	ns	ns	ns	3.44769e-15	49	ns	ns	ns	ns	9.22988e-05	7	ns	ns	ALDOA, ANGPTL4, ATF3, BTG1, CCRN4L, CDKN1A, CSRP2, CYR61, DDIT3, DUSP1, ERO1L, ERRFI1, ETS1, F3, FAM162A, FOS, FOSL2, GAPDH, GCNT2, HDLBP, HSPA5, IER3, JMJD6, KDM3A, KLF6, NFIL3, PFKFB3, PGK1, PPFIA4, PPP1R15A, SLC2A1, TNFAIP3, TPST2, WSB1, ZFP36	PPP1R15A, PFKFB3, PPFIA4, CCRN4L, ETS1, ANGPTL4, CYR61, FOS, ALDOA, IER3, ZFP36, ERRFI1, CDKN1A, JMJD6, GCNT2, SLC2A1, TNFAIP3, KDM3A	-	-	AKAP12, ALDOA, ATF3, BCL2, CAV1, CDKN1A, CITED2, CTGF, CYR61, DCN, DDIT3, DUSP1, ENO3, ERO1L, EXT1, F3, FAM162A, FOS, GAPDH, GCNT2, GYS1, HDLBP, HOXB9, HSPA5, IGFBP3, ILVBL, JMJD6, KIF5A, KLF6, KLF7, LARGE, LOX, MYH9, NFIL3, P4HA1, PDGFB, PFKFB3, PGK1, PLAC8, PPFIA4, PPP1R15A, PRKCDBP, SLC2A1, TGFB3, TGM2, TNFAIP3, TPST2, WSB1, ZFP36	-	-	CCRN4L, CYR61, ERRFI1, GCNT2, PFKFB3, SLC2A1, ZFP36	-
MTORC1_SIGNALING	7.23305e-18	46	0.00839123	16	ns	ns	ns	ns	8.63974e-15	48	ns	ns	ns	ns	ns	ns	0.00392707	20	ACLY, ACSL3, ACTR2, ALDOA, ATP2A2, BTG2, CALR, CANX, CCNG1, CDKN1A, DDIT3, DHFR, EDEM1, ELOVL5, ELOVL6, ERO1L, ETF1, GAPDH, HMGCR, HSPA4, HSPA5, HSPA9, IFRD1, MCM4, MLLT11, NAMPT, NFIL3, NFKBIB, PGK1, PIK3R3, PITPNB, PPIA, PPP1R15A, PSMA3, PSME3, PSMG1, RDH11, SERPINH1, SLC1A5, SLC2A1, SLC7A5, SQLE, SQSTM1, STIP1, TUBA4A, UBE2D3	DHFR, MLLT11, PPP1R15A, PSMA3, PSME3, BTG2, MCM4, NFKBIB, ACTR2, UBE2D3, PITPNB, ELOVL5, ALDOA, CDKN1A, SLC2A1, ETF1	-	-	ACLY, ACTR2, ACTR3, ALDOA, ATP2A2, ATP5G1, BTG2, CANX, CCNG1, CDKN1A, DDIT3, EDEM1, ELOVL5, ERO1L, ETF1, GAPDH, HMGCR, HSPA4, HSPA5, HSPA9, IDH1, IFRD1, M6PR, MLLT11, NAMPT, NFIL3, NMT1, P4HA1, PGK1, PHGDH, PITPNB, PLOD2, POLR3G, PPIA, PPP1R15A, PSMA3, PSMC2, RDH11, RIT1, SLC1A4, SLC2A1, SLC7A5, SLC9A3R1, SQLE, SQSTM1, SYTL2, UBE2D3, UFM1	-	-	-	-
DNA_REPAIR	0.00175676	19	0.00875183	13	ns	ns	ns	ns	ns	ns	ns	ns	0.00797133	12	ns	ns	ns	ns	ADRM1, BCAP31, CSTF3, DCTN4, GPX4, HCLS1, IMPDH2, POLH, POLR2A, POM121, SEC61A1, SF3A3, SNAPC5, TAF10, TAF13, TARBP2, TCEB3, TMED2, ZWINT	ZWINT, TARBP2, POLH, SF3A3, TAF10, SEC61A1, BCAP31, CSTF3, ADRM1, TAF13, DCTN4, TMED2, TCEB3	-	-	-	-	ADRM1, BCAP31, DCTN4, POLH, SEC61A1, SF3A3, TAF10, TAF13, TARBP2, TCEB3, TMED2, ZWINT	-	-
IL2_STAT5_SIGNALING	1.00733e-06	30	0.00951602	16	ns	ns	ns	ns	3.54291e-05	32	ns	ns	ns	ns	ns	ns	ns	ns	BATF, CCNE1, CKAP4, COL6A1, DENND5A, ECM1, GADD45B, GPX4, HUWE1, IFITM3, IFNGR1, IL18R1, ITGAV, KLF6, MAPKAPK2, MYC, MYO1C, NFIL3, NFKBIZ, NOP2, NT5E, PHLDA1, PUS1, RHOB, RNH1, SLC1A5, SNX14, SPP1, SYNGR2, TWSG1	MYC, SNX14, GADD45B, SYNGR2, COL6A1, PHLDA1, NT5E, TWSG1, DENND5A, IFITM3, NFKBIZ, MYO1C, MAPKAPK2, IFNGR1, IL18R1, NOP2	-	-	AKAP2, APLP1, BCL2, BMP2, CCND3, CSF1, DHRS3, ECM1, ENO3, FAM126B, GADD45B, GLIPR2, IFITM3, IFNGR1, ITGAV, KLF6, MAP6, MAPKAPK2, MYO1C, NFIL3, NOP2, P4HA1, PHLDA1, PHTF2, PPAP2A, RHOB, SNX14, SWAP70, SYNGR2, TGM2, TNFRSF1B, TWSG1	-	-	-	-
INFLAMMATORY_RESPONSE	0.00145986	24	0.0107703	16	0.00031604	23	ns	ns	0.000990266	29	ns	ns	ns	ns	ns	ns	ns	ns	ADRM1, ATP2A2, ATP2B1, BTG2, CDKN1A, CX3CL1, EMP3, EREG, F3, GNAI3, GP1BA, HBEGF, IFNAR1, IL18R1, IL18RAP, INHBA, KLF6, MYC, NAMPT, PSEN1, RELA, SCARF1, TAPBP, TNFAIP6	MYC, HBEGF, BTG2, ATP2B1, EREG, RELA, TAPBP, IFNAR1, CX3CL1, INHBA, ADRM1, PSEN1, CDKN1A, IL18R1, SCARF1, IL18RAP	FPR1, IL6, SLC31A2, CXCL10, CCL7, CCL5, GCH1, GABBR1, RGS16, PTPRE, PDPN, TIMP1, ICAM1, RHOG, TNFSF9, CALCRL, IL1R1, PLAUR, NFKB1, NFKBIA, IRF1, CCL2, LIF	-	ADRM1, ATP2A2, BST2, BTG2, CD55, CDKN1A, CMKLR1, CSF1, CSF3, DCBLD2, EDN1, EMP3, EREG, F3, FZD5, GNAI3, HBEGF, IFITM1, INHBA, IRAK2, ITGB3, KCNJ2, KLF6, NAMPT, PTGER4, RELA, SLC4A4, TLR3, TNFRSF1B	-	-	-	-
IL6_JAK_STAT3_SIGNALING	ns	ns	0.0197712	9	0.000960691	13	ns	ns	ns	ns	ns	ns	ns	ns	ns	ns	ns	ns	-	PTPN2, PTPN11, IFNAR1, CXCL1, IL17RA, STAT3, PTPN1, IFNGR1, IL18R1	IL6, CD9, CXCL10, CBL, CCL7, IL13RA1, TNFRSF12A, IL17RB, IL1R1, TGFB1, MYD88, IRF1, MAP3K8	-	-	-	-	-	-
OXIDATIVE_PHOSPHORYLATION	ns	ns	ns	ns	ns	ns	1.00937e-08	29	ns	ns	ns	ns	ns	ns	ns	ns	ns	ns	-	-	-	ACADM, AFG3L2, ATP5C1, ATP5O, COX7A2L, DLAT, ECHS1, ETFB, IDH1, IDH2, MRPS11, MRPS15, MRPS30, MTRF1, NDUFA5, NDUFA7, NDUFAB1, NDUFB3, NDUFS1, NDUFS3, NDUFS7, NDUFV2, PDP1, SDHA, TIMM17A, TIMM9, UQCR11, UQCRC1, VDAC2	-	-	-	-	MPHOSPH10, PLEKHG2, LYRM5, MAPK1, CYB5R3, YKT6, ETS2, CDK13, ITGB1, SOCS4, VASP, DYRK1A, EGR2, CCNL2, GHRL, SCYL2, ANXA7, CSDE1, EIF4A1, TIFA, UNC45A, ZFP384, GDAP2, CMTM6, SLMO2, KCNK7, ZFC3H1, PDLIM5, GAK, EGR1, SERTAD1, NT5C2, PFKFB3, PDCD6IP, CDK9, SYNGR2, NR4A3, DCUN1D3, ARC, BTG2, RHEB, PNMA1, CFL1, RBBP7, BYSL, EML4, FOSB, HIVEP3, ARL5B, PTPN12, SHOC2, ACTR2, EPHA1, RABGEF1, OXSR1, GOLPH3,…
EPITHELIAL_MESENCHYMAL_TRANSITION	ns	ns	ns	ns	ns	ns	0.00212834	20	1.01508e-16	51	0.00455522	26	ns	ns	0.000980406	6	ns	ns	-	-	-	ACTA2, BDNF, CDH11, COL12A1, COL4A1, COL4A2, CXCL12, DCN, DPYSL3, FAS, FSTL1, IGFBP2, IGFBP4, MYL9, PLOD2, SNAI2, TGM2, THBS1, TPM2, WNT5A	ABI3BP, ACTA2, APLP1, BASP1, BDNF, CALD1, CAP2, COL12A1, COL4A1, COL4A2, COMP, CTGF, CYR61, DCN, DPYSL3, ECM1, EMP3, FAS, FERMT2, FGF2, FLNA, FMOD, FN1, FSTL1, FSTL3, GADD45B, ID2, IGFBP2, IGFBP3, INHBA, ITGAV, ITGB1, ITGB3, LAMC1, LAMC2, LEPRE1, LOX, LOXL2, MYL9, PLOD2, POSTN, RHOB, TAGLN, TGM2, THBS1, TNC, TNFAIP3, TPM1, TPM2, TPM4, VIM	CDH11, COL1A2, COL6A3, CRLF1, CXCL1, CXCL12, ECM2, FBN2, GADD45A, GAS1, GLT25D1, IGFBP4, LRRC15, MATN2, MCM7, NT5E, PDLIM4, PPIB, PTHLH, PTX3, SGCD, SNAI2, SPP1, TGFBI, TGFBR3, WIPF1	-	CYR61, FLNA, ITGB1, TAGLN, TNC, TPM4	-
ADIPOGENESIS	0.00406834	23	ns	ns	ns	ns	0.00247924	20	0.0154865	26	ns	ns	ns	ns	ns	ns	ns	ns	ACLY, AGPAT6, ALDOA, ANGPTL4, APLP2, ATL2, ATP1B3, BAZ2A, CMPK1, COX8A, ELOVL6, ESYT1, GPX4, IFNGR1, PFKFB3, PPM1B, PPP1R15B, RNF11, SLC1A5, STAT5A, STOM, UBC, YWHAG	-	-	ACADM, AK2, ATP5O, BCL6, CCNG2, COL4A1, DHRS7B, DLAT, ECHS1, ETFB, G3BP2, IDH1, JAGN1, MAP4K3, NDUFA5, NDUFAB1, NDUFS3, SDPR, UQCR11, UQCRC1	ACLY, AGPAT6, ALDOA, APLP2, ATP1B3, BAZ2A, COL4A1, CRAT, CS, DBT, DDT, DLAT, ESYT1, ETFB, FZD4, G3BP2, IDH1, IFNGR1, ITSN1, NMT1, PFKFB3, RNF11, SORBS1, UBC, UCK1, YWHAG	-	-	-	-
UV_RESPONSE_DN	ns	ns	ns	ns	ns	ns	0.00379777	16	1.45355e-05	27	0.000550276	23	ns	ns	ns	ns	ns	ns	-	-	-	BDNF, BMPR1A, CAV1, CDC42BPA, CDON, DDAH1, IRS1, MAPK14, MET, MTA1, NR3C1, PHF3, PPAP2B, RND3, SNAI2, TFPI	APBB2, ATP2B4, ATRN, BDNF, BMPR1A, CACNA1A, CAP2, CAV1, CDC42BPA, CITED2, CYR61, DUSP1, F3, IRS1, ITGB3, KALRN, LAMC1, LTBP1, MAPK14, PDLIM5, PPAP2B, RND3, SIPA1L1, SMAD7, SYNJ2, TFPI, ZMIZ1	ADORA2B, AKT3, AMPH, ATP2B1, BCKDHB, CDKN1B, CDON, COL1A2, DBP, DDAH1, LPAR1, LPHN2, MET, NR3C1, NRP1, PHF3, PIAS3, PRKAR2B, PRKCA, RUNX1, SMAD3, SNAI2, TGFBR3	-	-	TMBIM6, CDK2, YKT6, GCH1, BTG2, STK25, FOSB, RRAD, ICAM1, DNAJB1, FOS, JUNB, ALDOA, CLTB, BTG3, DNAJA1, DDX21
E2F_TARGETS	9.47633e-10	35	ns	ns	ns	ns	0.0181605	18	ns	ns	3.33317e-25	60	ns	ns	ns	ns	0.000148301	23	ANP32E, ASF1B, ATAD2, AURKB, BARD1, CCNB2, CCNE1, CDCA8, CDK1, CDKN1A, CDKN3, CENPE, CKS1B, DONSON, EIF2S1, ESPL1, HMGA1, HNRNPD, ILF3, IPO7, KIF18B, KIF22, MAD2L1, MCM4, MELK, MXD3, MYC, NASP, SHMT1, SLBP, SMC1A, SRSF1, SRSF2, UBE2S, WEE1	-	-	AK2, CHEK2, GINS4, MRE11A, NBN, NUP107, POLA2, RAD1, RNASEH2A, RPA1, RPA3, SMC3, SMC6, SPC24, TCF19, TIMELESS, TIPIN, TUBG1	-	AK2, ANP32E, ASF1B, ATAD2, AURKB, BARD1, CBX5, CCNB2, CCNE1, CDCA3, CDK1, CDK4, CDKN1B, CDKN2C, CDKN3, CHEK2, DLGAP5, DONSON, ESPL1, GINS4, HMGA1, HNRNPD, ILF3, KIF18B, KIF22, MAD2L1, MCM4, MCM6, MCM7, MELK, MRE11A, MXD3, NASP, NBN, NCAPD2, PAN2, POLA2, PRIM2, PRKDC, PSIP1, RAD1, RNASEH2A, RPA1, RPA3, RQCD1, SHMT1, SLBP, SMC1A, SMC3, SMC6, SPC24, SRSF1, SRSF2, TCF19, TIMELESS, TIPIN, TUBG1, UBE2T…	-	-	NOLC1, SYNCRIP, SMC1A, HNRNPD, PLK4, LYAR, MCM4, RBBP7, RAN, SNRPB, GSPT1, LMNB1, BARD1, SHMT1, WEE1, MCM5, MELK, NME1, ASF1B, MAD2L1, CSE1L, DONSON, EIF2S1
G2M_CHECKPOINT	3.32056e-12	39	ns	ns	ns	ns	ns	ns	ns	ns	1.68897e-09	39	0.00722034	15	ns	ns	4.40334e-06	26	ATF5, AURKB, BARD1, BUB3, CCNA2, CCNB2, CCND1, CDK1, CDKN3, CENPE, CENPF, CKS1B, CUL3, ESPL1, HMGA1, HNRNPD, HSPA8, ILF3, KATNA1, KIF20B, KIF22, KPNB1, LIG3, MAD2L1, MYC, NASP, NEK2, PRPF4B, SLC7A5, SMAD3, SMC1A, SQLE, SRSF1, SRSF2, STIL, TOP1, TROAP, UBE2S, YTHDC1	-	-	-	-	AURKB, BARD1, CBX1, CCNA2, CCNB2, CDK1, CDK4, CDKN1B, CDKN2C, CDKN3, CENPF, CHAF1A, CUL3, E2F2, ESPL1, FBXO5, HIF1A, HIST1H2BK, HMGA1, HNRNPD, ILF3, KIF20B, KIF22, MAD2L1, MARCKS, MCM6, MEIS1, MEIS2, NASP, NEK2, POLA2, POLQ, PRIM2, RAD54L, SMAD3, SMC1A, SRSF1, SRSF2, STIL	BARD1, BUB3, CCND1, CUL3, HNRNPD, HSPA8, KATNA1, LIG3, MAD2L1, MYC, PRPF4B, SMC1A, SRSF1, STIL, YTHDC1	-	-
P53_PATHWAY	3.06148e-07	31	ns	ns	ns	ns	ns	ns	1.3206e-05	33	ns	ns	ns	ns	ns	ns	ns	ns	ADCK3, AEN, ATF3, BTG1, BTG2, CCNG1, CCNK, CDKN1A, CDKN2AIP, CTSD, DDIT3, FAM162A, FOS, HBEGF, HEXIM1, IER3, IER5, MAPKAPK3, MKNK2, NINJ1, PLK3, POLH, POM121, PPP1R15A, PVT1, RRAD, RRP8, SEC61A1, SERTAD3, SP1, STOM	-	-	-	AEN, APAF1, ATF3, BAK1, BAX, BLCAP, BMP2, BTG2, CCND3, CCNG1, CCNK, CDKN1A, DCXR, DDIT3, FAM162A, FAS, FOS, HBEGF, HRAS, IER5, NINJ1, PDGFA, PHLDA3, PLK3, POM121, PPP1R15A, PTPN14, PVT1, RAB40C, RPS27L, RRP8, SEC61A1, TM4SF1	-	-	-	EGR2, SLMO2, EGR1, SYNGR2, ARC, ARL5B, SHOC2, GOLPH3, RAB11B, HOMER1, IER2, STAT3, ARPC4, FOS, KHDRBS1, MYO1C, JUNB, PITPNA, PER1, SHC1, RAB5A, ETF1, OSBP
UNFOLDED_PROTEIN_RESPONSE	6.35841e-07	22	ns	ns	0.00181849	15	ns	ns	7.02332e-05	22	ns	ns	0.0167148	10	ns	ns	0.000293431	16	ATF3, ATF4, ATP6V0D1, CALR, CKS1B, EDEM1, EEF2, EIF2S1, EIF4A1, ERN1, ERO1L, HERPUD1, HSPA5, HSPA9, IFIT1, NFYA, RPS14, SHC1, SLC7A5, SRPR, TARS, TATDN2	-	TUBB2A, NOLC1, CEBPG, XBP1, SSR1, EXOSC10, SDAD1, EIF4A3, NOP56, SERP1, YWHAZ, FUS, LSM1, CCL2, RRP9	-	ATF3, ATF4, ATF6, EDEM1, EIF2S1, EIF4A1, ERN1, ERO1L, EXOC2, HERPUD1, HSPA5, HSPA9, IFIT1, KIF5B, PDIA5, SEC31A, SHC1, SLC1A4, SLC7A5, SRPR, TARS, YIF1A	-	ATF4, ATP6V0D1, EIF2S1, EIF4A1, ERN1, NFYA, RPS14, SHC1, SRPR, TARS	-	-
MITOTIC_SPINDLE	4.0927e-06	29	ns	ns	ns	ns	ns	ns	0.00233894	28	0.0019248	27	ns	ns	0.00961999	5	ns	ns	ANLN, ARHGDIA, ARL8A, BCAR1, CCNB2, CDK1, CENPE, CENPF, CEP57, CYTH2, DYNLL2, ESPL1, FLNA, KATNA1, KIF20B, KIF22, KPTN, MAP1S, MAPRE1, MARK4, NEK2, PDLIM5, PLEKHG2, RHOF, ROCK1, SMC1A, SUN2, TUBA4A, YWHAE	-	-	-	ABL1, ACTN4, ANLN, ARHGAP5, ARHGDIA, ARL8A, BCAR1, CDC42BPA, CDC42EP1, CYTH2, FLNA, FLNB, ITSN1, KIF5B, MAPRE1, MID1, MID1IP1, MYH10, MYH9, MYO9B, NEDD9, PDLIM5, PLEKHG2, RHOF, SHROOM1, STK38L, SUN2, VCL	ALMS1, ARHGAP29, AZI1, CCNB2, CDK1, CENPF, CEP57, DLGAP5, DYNLL2, ESPL1, FBXO5, KIF20B, KIF22, LLGL1, MARCKS, MYO1E, NEK2, NF1, PKD2, RAPGEF6, RICTOR, SASS6, SMC1A, SMC3, TRIO, TUBA4A, TUBD1	-	BCAR1, FLNA, MAPRE1, PDLIM5, PLEKHG2	-
COMPLEMENT	0.00131822	23	ns	ns	0.00102019	21	ns	ns	ns	ns	ns	ns	ns	ns	ns	ns	ns	ns	ANXA5, C2, CALM1, CTSD, CXCL1, DUSP5, DUSP6, F2, F3, FN1, GNAI3, GP1BA, HSPA1A, HSPA5, LGALS3, PCSK9, PFN1, PPP4C, PSEN1, RNF4, TIMP2, TNFAIP3, USP16	-	CDK5R1, RABIF, IL6, CDH13, USP14, CCL5, CASP4, XPNPEP1, SH2B3, VCPIP1, EHD1, TMPRSS6, TIMP1, SPOCK2, RHOG, KLKB1, PRKCD, KIF2A, PLAUR, PPP2CB, IRF1	-	-	-	-	-	-
UV_RESPONSE_UP	0.00170905	20	ns	ns	0.00630751	17	ns	ns	ns	ns	ns	ns	ns	ns	ns	ns	0.0041154	17	ALDOA, ATF3, BTG1, BTG2, BTG3, CCNE1, CXCL2, DLG4, FOS, FOSB, JUNB, NR4A1, PPP1R2, RHOB, RRAD, SQSTM1, STIP1, STK25, TARS, TUBA4A	-	CDK2, YKT6, IL6, BCL2L11, CEBPG, GCH1, PPAT, ICAM1, GAL, DNAJB1, PRKCD, CLTB, DNAJA1, DDX21, NFKBIA, IRF1, SOD2	-	-	-	-	-	-
CHOLESTEROL_HOMEOSTASIS	0.00954367	11	ns	ns	ns	ns	ns	ns	ns	ns	ns	ns	ns	ns	0.0109599	3	ns	ns	ACTG1, ANXA5, ATF3, ATF5, CTNNB1, ERRFI1, HMGCR, LGALS3, NFIL3, PCYT2, SQLE	-	-	-	-	-	-	ACTG1, ANXA5, ERRFI1	-
ANDROGEN_RESPONSE	0.0203783	13	ns	ns	ns	ns	ns	ns	5.70737e-05	20	ns	ns	ns	ns	ns	ns	ns	ns	ACSL3, ADRM1, CCND1, ELOVL5, GNAI3, H1F0, HMGCR, ITGAV, PDLIM5, SLC26A2, UAP1, VAPA, ZMIZ1	-	-	-	ACTN1, ADAMTS1, ADRM1, AKAP12, B4GALT1, CCND1, CCND3, CDC14B, ELOVL5, GNAI3, HMGCR, ITGAV, MAF, MYL12A, PDLIM5, PPAP2A, SLC26A2, UAP1, VAPA, ZMIZ1	-	-	-	-
MYC_TARGETS_V2	ns	ns	ns	ns	0.00221794	10	ns	ns	ns	ns	ns	ns	ns	ns	ns	ns	7.49374e-07	14	-	-	NOLC1, PPAN, NOP56, MCM5, DUSP2, SRM, TBRG4, MAP3K6, PPRC1, RRP9	-	-	-	-	-	-
ALLOGRAFT_REJECTION	ns	ns	ns	ns	0.000102766	23	ns	ns	ns	ns	ns	ns	ns	ns	ns	ns	ns	ns	-	-	IL6, CCND2, CCL7, CCL5, AKT1, CD74, GBP2, TIMP1, ICAM1, SOCS5, GALNT1, MAP3K7, PRF1, RPL9, NME1, TRAF2, ABCE1, TGFB1, BCL3, BCL10, CCL2, PTPN6, LIF	-	-	-	-	-	-
ANGIOGENESIS	ns	ns	ns	ns	ns	ns	ns	ns	ns	ns	ns	ns	ns	ns	ns	ns	ns	ns	-	-	-	-	-	-	-	-	-
APICAL_JUNCTION	ns	ns	ns	ns	ns	ns	ns	ns	6.35897e-12	44	ns	ns	ns	ns	0.000980406	6	ns	ns	-	-	-	-	ACTB, ACTG1, ACTG2, ACTN1, ACTN4, ADAM15, ADAMTS5, B4GALT1, CAP1, CDH1, CLDN15, CNN2, CRAT, CTNNA1, CTNND1, HRAS, IKBKG, IRS1, ITGA10, ITGB1, JUP, KCNH2, LAMC2, LIMA1, MAPK14, MYH10, MYH9, MYL12B, MYL9, PARVA, PFN1, PKD1, PVRL1, PVRL3, RHOF, RRAS, RSU1, SHC1, SRC, SYK, THBS3, VASP, VCL, ZAK	-	-	ACTG1, ITGB1, LIMA1, MYL12B, VASP, ZYX	-
APICAL_SURFACE	ns	ns	ns	ns	ns	ns	ns	ns	ns	ns	ns	ns	ns	ns	ns	ns	ns	ns	-	-	-	-	-	-	-	-	-
BILE_ACID_METABOLISM	ns	ns	ns	ns	ns	ns	ns	ns	ns	ns	ns	ns	ns	ns	ns	ns	ns	ns	-	-	-	-	-	-	-	-	-
COAGULATION	ns	ns	ns	ns	ns	ns	ns	ns	ns	ns	ns	ns	ns	ns	ns	ns	ns	ns	-	-	-	-	-	-	-	-	-
ESTROGEN_RESPONSE_EARLY	ns	ns	ns	ns	ns	ns	ns	ns	ns	ns	ns	ns	ns	ns	ns	ns	ns	ns	-	-	-	-	-	-	-	-	PLEKHG2, LYRM5, MAPK1, CYB5R3, VASP, EGR2, ANXA7, CMTM6, SLMO2, PDLIM5, EGR1, SYNGR2, DCUN1D3, ARC, RHEB, CFL1, RBBP7, BYSL, FOSB, HIVEP3, PTPN12, SHOC2, ACTR2, GOLPH3, NFYA, QPCTL, PLEKHB2, KLF16, RAB11B, HSD17B12, HOMER1, ELOVL5, ACTG1, WEE1, IER2, WWTR1, STAT3, ARPC4, ALPK1, CYR61, DNAJB1, FOS, ILK, FHL3, KHDRBS1, RNF19A, EXOC5, CSTF3, RRBP1, MYO1C, JUNB, STIL, ARPC2, PITPNA, MAPKAPK2, DDX42, …
ESTROGEN_RESPONSE_LATE	ns	ns	ns	ns	ns	ns	ns	ns	0.000236886	30	ns	ns	ns	ns	ns	ns	ns	ns	-	-	-	-	AFF1, ATP2B4, BCL2, BTG3, CAV1, CCND1, CDH1, DCXR, DNAJC1, ELOVL5, ETFB, FLNB, FOS, GALE, HR, ID2, JAK2, LAMC2, LARGE, NCOR2, PRSS23, SLC1A4, SLC26A2, SLC29A1, SLC7A5, SLC9A3R1, TNNC1, UNC13B, XRCC3, ZFP36	-	-	-	PLEKHG2, LYRM5, MAPK1, CYB5R3, YKT6, ETS2, CDK13, ITGB1, VASP, DYRK1A, EGR2, CCNL2, GHRL, SCYL2, ANXA7, EIF4A1, TIFA, UNC45A, ZFP384, GDAP2, CMTM6, SLMO2, KCNK7, ZFC3H1, PDLIM5, GAK, EGR1, SERTAD1, NT5C2, PFKFB3, PDCD6IP, CDK9, SYNGR2, NR4A3, DCUN1D3, ARC, BTG2, RHEB, PNMA1, CFL1, RBBP7, BYSL, EML4, FOSB, HIVEP3, PTPN12, SHOC2, ACTR2, EPHA1, RABGEF1, OXSR1, GOLPH3, DCAF15, PAK2, NFYA, QPCTL, PLEK…
FATTY_ACID_METABOLISM	ns	ns	ns	ns	ns	ns	ns	ns	ns	ns	ns	ns	ns	ns	ns	ns	ns	ns	-	-	-	-	-	-	-	-	PLEKHG2, MAPK1, YKT6, ETS2, ITGB1, VASP, DYRK1A, CCNL2, GHRL, SCYL2, ANXA7, TIFA, UNC45A, GDAP2, KCNK7, ZFC3H1, PDLIM5, SERTAD1, PFKFB3, PDCD6IP, SYNGR2, DCUN1D3, ARC, BTG2, RHEB, PNMA1, CFL1, RBBP7, EML4, FOSB, HIVEP3, EPHA1, OXSR1, QPCTL, PLEKHB2, EIF4A3, GSPT1, KLF16, HSD17B12, NRBP1, ELOVL5, SERP1, ACTG1, WEE1, WWTR1, STAT3, TTLL3, ARPC4, ALPK1, CYR61, USE1, AFTPH, ACSL4, ILK, FHL3, KHDRBS1, …
GLYCOLYSIS	ns	ns	ns	ns	ns	ns	ns	ns	0.0109975	26	ns	ns	ns	ns	ns	ns	ns	ns	-	-	-	-	ABCB6, AGL, AK3, ALDOA, ARTN, B4GALT1, CITED2, DCN, DSC2, ERO1L, EXT1, FAM162A, GALE, GYS1, HDLBP, HSPA5, IDH1, IGFBP3, NOL3, P4HA1, PGK1, PLOD2, PPFIA4, PPIA, PYGB, RARS	-	-	-	YKT6, MLLT11, PPP1R15A, GTF2H1, PSMA3, STC1, PSME3, ARPC5L, SLC37A4, BTG2, MCM4, ACTR2, PITPNB, ELOVL5, SERP1, HSPD1, ALDOA, SLC2A1, ETF1, RRP9
HEDGEHOG_SIGNALING	ns	ns	ns	ns	ns	ns	ns	ns	ns	ns	ns	ns	ns	ns	ns	ns	ns	ns	-	-	-	-	-	-	-	-	CDK2, NOLC1, SYNCRIP, SNRPA, EIF1AX, EIF4A1, CDC45, RNPS1, HNRNPD, MCM4, SNRPG, RAN, GSPT1, BUB3, MCM5, ERH, HSPD1, CUL1, NME1, CCT2, DDX21, SRM, MAD2L1, UBE2L3, ABCE1, FBL, ETF1, EIF2S1, NCBP1, RRP9
HEME_METABOLISM	ns	ns	ns	ns	ns	ns	ns	ns	ns	ns	ns	ns	ns	ns	ns	ns	ns	ns	-	-	-	-	-	-	-	-	MPHOSPH10, NOLC1, PLK4, MCM4, BYSL, PPAN, MCM5, HSPD1, DUSP2, SRM, MAP3K6, GRWD1, NOP2, RRP9
INTERFERON_ALPHA_RESPONSE	ns	ns	ns	ns	ns	ns	ns	ns	ns	ns	ns	ns	ns	ns	ns	ns	ns	ns	-	-	-	-	-	-	-	-	-
INTERFERON_GAMMA_RESPONSE	ns	ns	ns	ns	8.80474e-06	25	ns	ns	ns	ns	ns	ns	ns	ns	ns	ns	ns	ns	-	-	FPR1, TRIM26, RIPK1, IL6, CXCL10, CCL7, CCL5, GCH1, CASP4, CD74, VCAM1, IFIH1, PFKP, IL18BP, ICAM1, LATS2, CMPK2, NFKB1, NFKBIA, MYD88, IRF1, CCL2, SOD2, PTPN6, IRF5	-	-	-	-	-	-
KRAS_SIGNALING_DN	ns	ns	ns	ns	ns	ns	ns	ns	ns	ns	ns	ns	ns	ns	ns	ns	ns	ns	-	-	-	-	-	-	-	-	ARPC3, MAPK1, CDK2, RIPK1, UBE2N, PFN1, MAPK8, PTPN11, AKT1, YWHAB, CFL1, DUSP3, ACTR2, RPS6KA3, PRKAG1, MAP3K7, CAMK4, RPS6KA1, RALB, SLC2A1
KRAS_SIGNALING_UP	ns	ns	ns	ns	ns	ns	ns	ns	ns	ns	ns	ns	ns	ns	ns	ns	ns	ns	-	-	-	-	-	-	-	-	-
MYOGENESIS	ns	ns	ns	ns	ns	ns	ns	ns	5.81027e-08	38	ns	ns	ns	ns	0.0107452	5	ns	ns	-	-	-	-	AGL, CDKN1A, COL4A2, CRAT, CRYAB, DAPK2, DES, DMD, ENO3, FGF2, FHL1, FST, GADD45B, HBEGF, HDAC5, HSPB2, IFRD1, IGFBP3, IGFBP7, ITGB1, KCNH1, KCNH2, LARGE, MYH11, MYH9, MYO1C, PDE4DIP, PDLIM7, PPFIA4, RIT1, SMTN, SORBS1, SYNGR2, TAGLN, TNNC1, TPM2, TSC2, WWTR1	-	-	ITGB1, MYO1C, SYNGR2, TAGLN, WWTR1	-
NOTCH_SIGNALING	ns	ns	ns	ns	ns	ns	ns	ns	ns	ns	ns	ns	ns	ns	ns	ns	ns	ns	-	-	-	-	-	-	-	-	MPHOSPH10, PLEKHG2, LYRM5, MAPK1, CYB5R3, VASP, EGR2, ANXA7, CMTM6, SLMO2, PDLIM5, EGR1, SYNGR2, DCUN1D3, ARC, RHEB, CFL1, RBBP7, BYSL, FOSB, HIVEP3, ARL5B, PTPN12, SHOC2, ACTR2, GOLPH3, NFYA, QPCTL, PLEKHB2, KLF16, RAB11B, HSD17B12, HOMER1, ELOVL5, ACTG1, WEE1, IER2, WWTR1, STAT3, ARPC4, ALPK1, CYR61, DNAJB1, FOS, ILK, FHL3, KHDRBS1, RNF19A, EXOC5, CSTF3, RRBP1, MYO1C, JUNB, STIL, ARPC2, PITPNA,…
PANCREAS_BETA_CELLS	ns	ns	ns	ns	ns	ns	ns	ns	ns	ns	ns	ns	ns	ns	ns	ns	ns	ns	-	-	-	-	-	-	-	-	EGR2, EIF4A1, SLMO2, EGR1, SYNGR2, ARC, PNMA1, ARL5B, SHOC2, GOLPH3, DCAF15, RAB11B, HOMER1, IER2, STAT3, TTLL3, ARPC4, FOS, KHDRBS1, MYO1C, JUNB, PITPNA, PATL1, PER1, SHC1, RAB5A, ETF1, OSBP
PEROXISOME	ns	ns	ns	ns	ns	ns	ns	ns	ns	ns	ns	ns	ns	ns	ns	ns	ns	ns	-	-	-	-	-	-	-	-	PPP1R15A, SMAD1, CDK9, HDAC1, MAP3K7, WWTR1, FKBP1A, JUNB, TGFB1
PROTEIN_SECRETION	ns	ns	ns	ns	ns	ns	ns	ns	ns	ns	ns	ns	ns	ns	ns	ns	ns	ns	-	-	-	-	-	-	-	-	ETS2, EGR2, PPP1R15A, SLC2A6, PDLIM5, EGR1, GCH1, HBEGF, PFKFB3, NR4A3, BTG2, IFIH1, FOSB, HES1, ICAM1, IER2, TIPARP, TNFSF9, DUSP2, CYR61, B4GALT5, FOS, YRDC, BIRC3, JUNB, NFKBIE, BTG3, REL, MCL1, EGR3, PER1, KDM6B
REACTIVE_OXIGEN_SPECIES_PATHWAY	ns	ns	ns	ns	ns	ns	ns	ns	ns	ns	ns	ns	ns	ns	ns	ns	ns	ns	-	-	-	-	-	-	-	-	NOLC1, SRPR, EIF4A1, ERN1, ATF4, NFYA, SDAD1, EIF4A3, SERP1, EIF4G1, FUS, RPS14, SHC1, EIF2S1, ATP6V0D1, RRP9
SPERMATOGENESIS	ns	ns	ns	ns	ns	ns	ns	ns	ns	ns	ns	ns	ns	ns	ns	ns	ns	ns	-	-	-	-	-	-	-	-	-
WNT_BETA_CATENIN_SIGNALING	ns	ns	ns	ns	ns	ns	ns	ns	ns	ns	ns	ns	ns	ns	ns	ns	ns	ns	-	-	-	-	-	-	-	-	-
XENOBIOTIC_METABOLISM	ns	ns	ns	ns	ns	ns	ns	ns	0.0064149	26	ns	ns	ns	ns	6.46284e-05	7	ns	ns	-	-	-	-	ACOX3, AOX1, ASL, ATP2A2, BCAR1, DCXR, DDC, DDT, ELOVL5, FAS, GCNT2, HES6, ID2, IDH1, JUP, LCAT, MPP2, MTHFD1, NINJ1, NMT1, PDK4, PDLIM5, PYCR1, SERTAD1, SLC12A4, SSR3	-	-	BCAR1, ELOVL5, ETS2, GCNT2, PDLIM5, PPARD, SERTAD1	-

## Sheet: Table S4B Ontology SRF linked
	TPA induced LINKED OR NEAR SRF (n=1231)		TCF gene Signature (n=763)		Indirect TCF controlled (n=1062)		TPA downregulated LINKED OR NEAR SRF (n=963)		Base_line enhanced in TKO LINKED OR NEAR SRF (n=1601)		Base_line impaired in TKO LINKED OR NEAR SRF (n=1501)		TCF_ONLY (n=663)		SHARED (n=100)		TCF-dependent Elk-1 sufficient (n=1016)		Gene_NAMES
GO terms	adj-pval	Counts	adj-pval	Counts	adj-pval	Counts	adj-pval	Counts	adj-pval	Counts	adj-pval	Counts	adj-pval	Counts	adj-pval	Counts	adj-pval	Counts	Gene_name TPA induced LINKED OR NEAR SRF (n=1231)	Gene_name TCF gene Signature (n=765)	Gene_name Indirect TCF controlled (n=1103)	Gene_name TPA downregulated LINKED OR NEAR SRF (n=963)	Gene_name Base_line enhanced in TKO LINKED OR NEAR SRF (n=1601)	Gene_name Base_line impaired in TKO LINKED OR NEAR SRF (n=1501)	TCF_ONLY (n=663)	SHARED (n=100)	TCF-dependent Elk-1 sufficient (n=1016)
ACTIN_CYTOSKELETON	0.000380673	21	1.72417e-05	18	ns	ns	ns	ns	2.15279e-11	35	ns	ns	ns	ns	1.42875e-07	9	ns	ns	ACTR2, ANLN, ARPC1B, ARPC3, ARPC4, ARPC5, CTTNBP2NL, DYNLL2, FLNA, FSCN2, KPTN, LIMA1, LSP1, MYL6, MYL6B, MYO1C, PDLIM5, SMTN, SPTB, TPM4, VASP	ARPC3, VASP, PDLIM5, MYL6B, LSP1, SPTB, ARPC5, ACTR2, FLNA, ARPC4, MYO1C, SMTN, DYNLL2, CTTNBP2NL, MYL6, LIMA1, ARPC1B, TPM4	-	-	ACTR2, ACTR3, AIF1L, ANLN, ARPC1B, ARPC4, ARPC5, CDC42EP3, CDH1, CORO1C, CTTNBP2NL, FLNA, FLNB, KALRN, LASP1, LIMA1, MYH10, MYH9, MYL6, MYL9, MYO1C, MYO9B, PDLIM5, SHROOM1, SLC9A3R1, SMTN, SORBS1, SPTB, STK38L, TNNC1, TPM1, TPM2, TPM4, VASP, VILL	-	-	ARPC4, ARPC5, CTTNBP2NL, FLNA, LIMA1, MYO1C, PDLIM5, TPM4, VASP	-
CYTOSKELETON	2.14639e-06	46	3.48415e-06	34	ns	ns	ns	ns	1.68516e-08	59	ns	ns	ns	ns	3.43131e-06	12	ns	ns	ACTG1, ACTR2, ANLN, ARHGDIA, ARL8A, ARPC1B, ARPC3, ARPC4, ARPC5, CCNB2, CCT3, CDK1, CENPF, CEP57, CTNNB1, CTTNBP2NL, DCTN4, DLG4, DNALI1, DYNLL2, ESPL1, FLNA, FSCN2, FSCN3, KATNA1, KIF20B, KPTN, LIMA1, LRRFIP1, LSP1, MAP1S, MAPRE1, MAPT, MARK4, MYL6, MYL6B, MYO1C, NEK2, PDLIM5, RNF19A, SMTN, SPTB, STOM, TGM1, TPM4, VASP	ARPC3, MAPRE1, DLG4, VASP, FSCN3, CCT3, MAPT, PDLIM5, MYL6B, CEP57, LSP1, STOM, DNALI1, SPTB, ARPC5, ACTR2, LRRFIP1, KATNA1, ACTG1, FLNA, ARPC4, TGM1, RNF19A, MYO1C, SMTN, DYNLL2, CTTNBP2NL, MAP1S, MYL6, ARL8A, DCTN4, LIMA1, ARPC1B, TPM4	-	-	ACTB, ACTG1, ACTR2, ACTR3, AIF1L, ANLN, ANXA1, ARHGDIA, ARL8A, ARPC1B, ARPC4, ARPC5, BASP1, CABP1, CALD1, CCT3, CDC42BPB, CDC42EP3, CDH1, CLASP2, CNN2, CORO1C, CTTNBP2NL, DCTN4, DMD, FLNA, FLNB, HIP1, HSPB1, KALRN, KIF5A, KIF5B, LASP1, LIMA1, LRRFIP1, MAPRE1, MID1, MYH10, MYH9, MYL6, MYL9, MYO1C, MYO9B, NEDD9, PDLIM5, RNF19A, SHROOM1, SLC9A3R1, SMTN, SORBS1, SPTB, STK38L, TNNC1, TPM1, TPM2, TPM4,…	-	-	ACTG1, ARPC4, ARPC5, CTTNBP2NL, FLNA, LIMA1, MAPRE1, MYO1C, PDLIM5, RNF19A, TPM4, VASP	ARPC3, CNFN, SPTAN1, VASP, FSCN3, SPTBN2, NDE1, ACTR1B, PDLIM5, HAUS2, DNALI1, ACTR2, LRRFIP1, CDC27, KATNA1, TPT1, MAP1B, LMNB1, ACTG1, ARPC4, TGM1, RNF19A, MAP3K11, MYO1C, ARPC2, MAP1S, EZR, TPM3, ARL8A, ACTL7A, ARPC1B, TPM4
BIOPOLYMER_METABOLIC_PROCESS	1.92964e-18	173	2.31305e-08	101	1.91783e-09	131	ns	ns	5.16316e-05	162	1.02381e-12	182	0.00130957	77	9.67136e-06	24	5.06164e-13	138	ACHE, ADRM1, ANAPC11, APEX1, ARID1A, ARIH1, ART3, ATF4, ATF5, BTG2, CALR, CAMK4, CCND1, CCNK, CCRN4L, CD80, CDK17, CDT1, CHD4, CRK, CSNK1A1, CSNK1G2, CSTF3, CTDP1, DDIT3, DERL1, DPH3, DUSP5, DUSP6, EDEM1, EEF1A1, ELF1, EP300, ERC1, EREG, ERN1, ERO1L, F2, FBXO11, FOS, FOSB, FOSL1, FOSL2, FZR1, GMEB2, HCFC1, HCLS1, HDAC5, HEXIM1, HIPK3, HMGA1, HMGA2, HNRNPC, HNRNPD, HNRNPUL1, HUWE1, ILF3, ILK, ING2…	ART3, KIN, FZR1, UBE2N, PPP2R2A, MPDU1, PLK3, MYC, PCSK9, SMC1A, SIK1, MAP3K2, PTPN2, TARBP2, POLH, RNPS1, HIPK3, UBE2V1, BTG2, HNRNPD, SMARCA5, NFATC4, SNRPG, ING2, MAML1, SF1, CSNK1G2, FOSB, EREG, TAF5, SF3B4, NEK11, ERN1, NT5E, POLR1E, SKIL, LRRFIP1, SIK3, ATF4, NFYA, UBE2D3, SF3A3, TADA3, PRKAG1, CCRN4L, TCEB1, MOB1B, HMGA2, NFATC1, UHRF1, CAMK4, ROCK1, RARS, STAT3, CSNK1A1, TTN, FOSL1, LIG3,…	PIGA, CHUK, POLR2D, CDK2, UBP1, DBF4, PPP4R2, NOLC1, SIAH2, GTF2H1, ST3GAL6, SSB, CCND2, CBL, PPP6C, CDC45, NFATC2, CEBPG, DPM1, UPF1, CTBP1, GTPBP4, BACE2, SP4, CSNK1E, MAPK8, CDK9, CUZD1, NR4A3, REST, KAT7, ORC1, SRSF5, AKT1, BRSK2, CAMK2B, SRP72, RAN, PRKX, IGF2BP3, POLG, CEBPD, PYGM, VCPIP1, CSGALNACT2, NMT2, PDPK1, HNRNPF, PTPRE, OXSR1, GRK1, DNMT1, PAK2, SRSF4, TRNAU1AP, CYCS, DDX54, SNRPB,…	-	ABL1, ADRM1, ALKBH1, ANXA1, APH1A, ARIH1, ATF4, ATF5, ATF6, BAX, BLZF1, BMP2, BMP4, BMPR1A, BRAF, BTG2, CAMK1, CAMK4, CCND1, CCND3, CCNK, CD80, CDC42BPA, CDC42BPB, CDKN2D, CELF1, CHD3, CITED2, COL4A3BP, COPS2, CRK, CSGALNACT1, CSNK1A1, CTCF, CTDP1, DAPK2, DDIT3, DERL1, DPM2, DUSP10, DUSP5, DUSP6, E2F6, EDEM1, EEF1A1, EIF2AK4, ERC1, ERCC3, ERCC6, EREG, ERN1, ERO1L, F2, FAF1, FOS, FOXO1, FST, GADD4…	ACD, ACVR1B, ADPRH, AIMP1, AKT3, ANAPC11, APH1B, ARID5B, ART3, ATF7IP, ATG3, ATM, BCL6, BLM, BMPR1B, BRF1, CALR, CAMKK2, CCRN4L, CDK17, CDT1, CHD4, CHST5, CPA2, DBP, DDB2, DUSP12, E2F2, EIF2AK3, ELF1, FANCG, FNTB, FOSL2, FOXO4, GAA, GADD45A, GATA2, GLIS1, GTF2E2, GTF2H4, GTF3C2, HEXIM1, HIC1, HIF1A, HMGA1, HNF1B, HNRNPD, HNRNPR, HNRNPUL1, HSF4, IGFBP4, ILF3, ING2, ING4, INSR, INTS2, IRAK3, KAT2A,…	ADRM1, ART3, ATF4, CAMK4, CCND1, CDT1, CSNK1A1, DPH3, ERN1, F2, FOS, FZR1, GMEB2, HAT1, HIPK3, HMGA2, HNRNPD, ING2, INHBA, IRF3, JAK3, KDM5A, KIN, LIG3, LRRFIP1, MAML1, MAP3K2, MAPKAPK2, MOB1B, MYC, NEK11, NFATC1, NFATC4, NFYA, NT5E, PCSK9, POLH, POLR1E, PPM1B, PPP2R2A, PRKAG1, PRMT1, PRPF4B, PSEN1, PTPN2, RARS, RNF217, RNPS1, ROCK1, RPN2, RPS14, RYBP, SF1, SF3A3, SF3B4, SIK1, SIK3, SIN3A, SKIL, …	ARIH1, BTG2, CCRN4L, CDK17, CRK, CSNK1G2, CSTF3, CTDP1, DUSP6, EREG, FOSB, FOSL1, ILK, JUNB, KHDRBS1, KLF13, MPDU1, PCNP, PLK3, PPARD, STAT3, TCEB1, USE1, ZFP36	PIGA, CHUK, CDK2, UBP1, DBF4, NOLC1, DYRK1A, UBE2N, GTF2H1, THRAP3, PPP2R2A, SYNCRIP, CHD1, SMC1A, STK16, MTF1, PPP6C, CDC45, TARBP2, DPM1, POLH, GTPBP4, SP4, RNPS1, CSNK1E, MAPK8, HIPK3, CDK9, NR4A3, UBE2V1, BTG2, HNRNPD, KAT7, PLK4, ORC1, SRSF5, AKT1, SMARCA5, SNRPG, ING2, RAN, SNF8, PRKX, FOSB, POLG, DUSP3, TAF5, SF3B4, VCPIP1, PTPN12, CSGALNACT2, NMT2, ERN1, HNRNPF, NT5E, SLA2, OXSR1, LRRFIP1…
ACTIN_CYTOSKELETON_ORGANIZATION_AND_BIOGENESIS	7.95671e-05	20	6.36504e-06	17	ns	ns	ns	ns	1.91951e-05	24	ns	ns	ns	ns	1.77779e-05	7	ns	ns	ARPC4, ARPC5, BCAR1, CFL1, CRK, CXCL1, CYTH2, FLNA, FSCN2, KPTN, LIMA1, MYH11, PLEK2, RAC1, RHOA, RHOF, RHOJ, RND1, ROCK1, TTN	RAC1, RHOA, MYH11, BCAR1, PLEK2, CFL1, ARPC5, CXCL1, ROCK1, CYTH2, RND1, TTN, FLNA, ARPC4, CRK, RHOJ, LIMA1	-	-	ABL1, ARPC4, ARPC5, BCAR1, CDC42BPA, CDC42BPB, CFL1, CRK, CYTH2, DSTN, FLNA, FLNB, LIMA1, MYH11, MYH9, RAC1, RHOA, RHOF, RND1, RND3, SHROOM1, SORBS1, TNXB, TTN	-	-	ARPC4, ARPC5, BCAR1, CFL1, CRK, FLNA, LIMA1	-
CYTOSKELETON_ORGANIZATION_AND_BIOGENESIS	1.89156e-05	31	4.76523e-07	26	ns	ns	ns	ns	4.80456e-08	41	ns	ns	ns	ns	1.86651e-05	9	ns	ns	ANLN, ARPC4, ARPC5, BCAR1, CFL1, CRK, CXCL1, CYTH2, FLNA, FSCN2, KPTN, LIMA1, MAP1S, MAPRE1, MAPT, MARK4, MYH11, MYL6, MYL6B, PLEK2, RAC1, RHOA, RHOF, RHOJ, RND1, RNF19A, ROCK1, SMC1A, SUN2, TMED10, TTN	SUN2, RAC1, MAPRE1, RHOA, MYH11, BCAR1, PLEK2, SMC1A, MAPT, MYL6B, TMED10, CFL1, ARPC5, CXCL1, ROCK1, CYTH2, RND1, TTN, FLNA, ARPC4, RNF19A, MAP1S, CRK, MYL6, RHOJ, LIMA1	-	-	ABL1, ANLN, ARPC4, ARPC5, BCAR1, CDC42BPA, CDC42BPB, CFL1, CLASP2, CNN2, CRK, CYTH2, DES, DMD, DSTN, FLNA, FLNB, KIF5A, KIF5B, KRT20, LASP1, LIMA1, MAPRE1, MID1, MID1IP1, MYH10, MYH11, MYH9, MYL6, MYO9B, RAC1, RHOA, RHOF, RND1, RND3, RNF19A, SHROOM1, SORBS1, SUN2, TNXB, TTN	-	-	ARPC4, ARPC5, BCAR1, CFL1, CRK, FLNA, LIMA1, MAPRE1, RNF19A	-
ACTIN_FILAMENT_BASED_PROCESS	1.93684e-05	22	6.99824e-07	19	ns	ns	ns	ns	1.58421e-06	27	ns	ns	ns	ns	3.69716e-05	7	ns	ns	ARPC4, ARPC5, BCAR1, CFL1, CRK, CXCL1, CYTH2, FLNA, FSCN2, KPTN, LIMA1, MYH11, MYL6, MYL6B, PLEK2, RAC1, RHOA, RHOF, RHOJ, RND1, ROCK1, TTN	RAC1, RHOA, MYH11, BCAR1, PLEK2, MYL6B, CFL1, ARPC5, CXCL1, ROCK1, CYTH2, RND1, TTN, FLNA, ARPC4, CRK, MYL6, RHOJ, LIMA1	-	-	ABL1, ARPC4, ARPC5, BCAR1, CDC42BPA, CDC42BPB, CFL1, CRK, CYTH2, DSTN, FLNA, FLNB, LIMA1, MYH10, MYH11, MYH9, MYL6, MYO9B, RAC1, RHOA, RHOF, RND1, RND3, SHROOM1, SORBS1, TNXB, TTN	-	-	ARPC4, ARPC5, BCAR1, CFL1, CRK, FLNA, LIMA1	-
REGULATION_OF_CELLULAR_METABOLIC_PROCESS	8.72301e-13	92	4.20017e-05	52	ns	ns	ns	ns	ns	ns	1.16608e-09	97	ns	ns	0.0005482	14	0.00063751	60	ARID1A, ATF4, ATF5, BARD1, CALR, CCND1, CD80, CDKN1A, CDT1, CENPF, CHD4, CRK, DDIT3, DNAJC1, EGR1, EIF1, EIF3H, EIF4G2, EIF4H, EIF5A, ELF1, EP300, ERC1, EREG, ETF1, FLNA, FOS, FOSB, FOSL1, FOSL2, HCFC1, HCLS1, HDAC5, HEXIM1, HMGA1, HMGA2, HSP90AB1, ID3, ILF3, ING2, INHBA, JUNB, KDM5A, KHDRBS1, LIMA1, LITAF, LRRFIP1, MAML1, MAPRE1, MAPT, MED13, MED20, MYC, NAA15, NFATC1, NFYA, NPC2, NUP62, PABPC1,…	MAPRE1, UBE2N, MYC, EIF3H, EIF5A, ID3, MAPT, TARBP2, POLH, EGR1, DNAJC1, EIF1, UBE2V1, SMARCA5, ING2, MAML1, FOSB, EREG, RELA, LRRFIP1, ATF4, NFYA, TADA3, BARD1, TCEB1, HMGA2, NFATC1, UHRF1, STAT3, FLNA, HSP90AB1, FOSL1, VEZF1, FOS, INHBA, KHDRBS1, CDT1, JUNB, PPARD, RYBP, CCND1, PSEN1, SUB1, CRK, KDM5A, CDKN1A, PER1, NUP62, ETF1, LIMA1, TCEB3, SIN3A	-	-	-	ACVR1B, ARID5B, ATF7IP, BARD1, BCL6, CALR, CAMKK2, CDKN1B, CDKN2C, CDT1, CENPF, CHD4, CLN6, CXCL12, DBP, EGR1, EIF2AK3, EIF4B, ELF1, FOSL2, FOXO4, GLIS1, HEXIM1, HIC1, HIF1A, HMGA1, HNF1B, HRSP12, HSF4, ILF3, ING2, ING4, KAT2A, KAT6B, KDM5A, KHDRBS1, MAML3, MCM7, MED13, MED21, MED7, MEIS2, MLLT6, MRE11A, MTIF2, MTRF1, NAA16, NBN, NFATC1, NFYA, NPAS2, NPC2, NR2F2, PAIP2, PHF21A, PITX2, POLH, RGMB,…	-	CRK, EREG, ETF1, FLNA, FOSB, FOSL1, JUNB, KHDRBS1, LIMA1, MAPRE1, PER1, PPARD, STAT3, TCEB1	CDK2, UBP1, NR1H2, UBE2N, GTF2H1, THRAP3, GHRL, CHD1, NECAB3, EIF5A, MTF1, CDC45, TARBP2, POLH, EGR1, GTPBP4, DNAJC1, SP4, UBE2V1, KAT7, SMARCA5, ING2, SNF8, FOSB, HIVEP3, BCLAF1, HNRNPF, SLA2, LRRFIP1, ATF4, NFYA, EIF4A3, TADA3, SMG7, BARD1, BCOR, PRKCG, STAT3, ARPP19, FOS, KHDRBS1, CDT1, JUNB, PPARD, DR1, ELF2, GATAD2A, KPNA1, PSEN1, CRK, KDM5A, TGFB1, PER1, SUMO1, BCL10, ETF1, TCEB3, MED14, SI…
REGULATION_OF_METABOLIC_PROCESS	1.88644e-12	92	6.27437e-05	52	ns	ns	ns	ns	ns	ns	1.00802e-09	98	ns	ns	0.000640067	14	0.000446365	61	ARID1A, ATF4, ATF5, BARD1, CALR, CCND1, CD80, CDKN1A, CDT1, CENPF, CHD4, CRK, DDIT3, DNAJC1, EGR1, EIF1, EIF3H, EIF4G2, EIF4H, EIF5A, ELF1, EP300, ERC1, EREG, ETF1, FLNA, FOS, FOSB, FOSL1, FOSL2, HCFC1, HCLS1, HDAC5, HEXIM1, HMGA1, HMGA2, HSP90AB1, ID3, ILF3, ING2, INHBA, JUNB, KDM5A, KHDRBS1, LIMA1, LITAF, LRRFIP1, MAML1, MAPRE1, MAPT, MED13, MED20, MYC, NAA15, NFATC1, NFYA, NPC2, NUP62, PABPC1,…	MAPRE1, UBE2N, MYC, EIF3H, EIF5A, ID3, MAPT, TARBP2, POLH, EGR1, DNAJC1, EIF1, UBE2V1, SMARCA5, ING2, MAML1, FOSB, EREG, RELA, LRRFIP1, ATF4, NFYA, TADA3, BARD1, TCEB1, HMGA2, NFATC1, UHRF1, STAT3, FLNA, HSP90AB1, FOSL1, VEZF1, FOS, INHBA, KHDRBS1, CDT1, JUNB, PPARD, RYBP, CCND1, PSEN1, SUB1, CRK, KDM5A, CDKN1A, PER1, NUP62, ETF1, LIMA1, TCEB3, SIN3A	-	-	-	ACVR1B, ARID5B, ATF7IP, BARD1, BCL6, CALR, CAMKK2, CDKN1B, CDKN2C, CDT1, CENPF, CHD4, CLN6, CXCL12, DBP, EGR1, EIF2AK3, EIF4B, ELF1, FOSL2, FOXO4, GLIS1, HEXIM1, HIC1, HIF1A, HMGA1, HNF1B, HRSP12, HSF4, ILF3, ING2, ING4, IRAK3, KAT2A, KAT6B, KDM5A, KHDRBS1, MAML3, MCM7, MED13, MED21, MED7, MEIS2, MLLT6, MRE11A, MTIF2, MTRF1, NAA16, NBN, NFATC1, NFYA, NPAS2, NPC2, NR2F2, PAIP2, PHF21A, PITX2, POLH…	-	CRK, EREG, ETF1, FLNA, FOSB, FOSL1, JUNB, KHDRBS1, LIMA1, MAPRE1, PER1, PPARD, STAT3, TCEB1	PIGA, CDK2, UBP1, NR1H2, UBE2N, GTF2H1, THRAP3, GHRL, CHD1, NECAB3, EIF5A, MTF1, CDC45, TARBP2, POLH, EGR1, GTPBP4, DNAJC1, SP4, UBE2V1, KAT7, SMARCA5, ING2, SNF8, FOSB, HIVEP3, BCLAF1, HNRNPF, SLA2, LRRFIP1, ATF4, NFYA, EIF4A3, TADA3, SMG7, BARD1, BCOR, PRKCG, STAT3, ARPP19, FOS, KHDRBS1, CDT1, JUNB, PPARD, DR1, ELF2, GATAD2A, KPNA1, PSEN1, CRK, KDM5A, TGFB1, PER1, SUMO1, BCL10, ETF1, TCEB3, MED…
NEGATIVE_REGULATION_OF_CELLULAR_METABOLIC_PROCESS	ns	ns	ns	ns	ns	ns	ns	ns	ns	ns	0.000332489	36	ns	ns	0.000947102	8	ns	ns	-	-	-	-	-	ARID5B, ATF7IP, BCL6, CDKN1B, CDKN2C, CDT1, CENPF, EIF2AK3, GLIS1, HEXIM1, ILF3, ING4, KAT6B, KHDRBS1, MEIS2, PAIP2, PHF21A, SET, SIGIRR, SIN3A, SMAD3, SMARCC2, SMARCE1, SNAI2, SNX6, TBX3, TIMELESS, TIPIN, TRIM27, TWIST1, VPS72, ZEB1, ZHX1, ZHX2, ZHX3, ZMYND11	-	EREG, FOSB, KHDRBS1, LIMA1, MAPRE1, PER1, PPARD, STAT3	-
NEGATIVE_REGULATION_OF_METABOLIC_PROCESS	ns	ns	ns	ns	ns	ns	ns	ns	ns	ns	0.000413274	36	ns	ns	0.0010165	8	ns	ns	-	-	-	-	-	ARID5B, ATF7IP, BCL6, CDKN1B, CDKN2C, CDT1, CENPF, EIF2AK3, GLIS1, HEXIM1, ILF3, ING4, KAT6B, KHDRBS1, MEIS2, PAIP2, PHF21A, SET, SIGIRR, SIN3A, SMAD3, SMARCC2, SMARCE1, SNAI2, SNX6, TBX3, TIMELESS, TIPIN, TRIM27, TWIST1, VPS72, ZEB1, ZHX1, ZHX2, ZHX3, ZMYND11	-	EREG, FOSB, KHDRBS1, LIMA1, MAPRE1, PER1, PPARD, STAT3	-
NEGATIVE_REGULATION_OF_CELLULAR_PROCESS	3.92844e-07	68	0.000388501	43	0.000651846	53	ns	ns	0.00244194	70	0.00775647	65	ns	ns	0.00178953	12	0.00052638	52	AMBP, ANGPTL4, ANXA5, ARHGDIA, BARD1, BIRC6, BTG1, BTG2, BTG3, CAPRIN2, CDK1, CDKN1A, CDKN2AIP, CDKN3, CDT1, CENPF, CFL1, CUL3, CXCL1, DNAJC1, EIF4G2, EMP3, ERC1, EREG, ERN1, ETS1, FOSB, GNRH1, HDAC5, HEXIM1, HIPK3, HSPA9, ID3, IER3, ILF3, INHBA, KHDRBS1, LIMA1, MAPRE1, MCL1, MYC, NUP62, PAIP2, PER1, PIAS4, PPARD, PPP1R13B, PPP1R15A, PSEN1, RAC1, RASSF1, RBBP4, RELA, RHOB, RND1, RTN4, RYBP, SERTA…	RAC1, MAPRE1, GNRH1, PPP1R15A, MYC, RASSF1, ID3, SON, DNAJC1, HIPK3, BTG2, CFL1, CDKN2AIP, FOSB, EREG, ERN1, RELA, BARD1, ETS1, CXCL1, ANGPTL4, BIRC6, STAT3, RND1, INHBA, KHDRBS1, ANXA5, CDT1, PPARD, RYBP, BTG3, IER3, PSEN1, MCL1, PPP1R13B, CDKN1A, PER1, NUP62, LIMA1, CUL3, TNFAIP3, SIN3A, CAPRIN2	UBP1, NR1H2, IL6, CDH13, ARHGEF2, SERTAD2, GSTP1, ARHGDIG, GLRA1, CDC45, CTBP1, GTPBP4, BACE2, MAPK8, CD74, TAX1BP1, BCLAF1, BNIPL, DNMT1, TIMP1, GLIS2, TPT1, EIF4A3, HDAC1, SOCS5, EPC1, ING1, SMAD4, LATS2, TWIST2, KLF10, CUL1, NME1, DR1, YWHAZ, TBRG1, GATAD2A, TBRG4, NFKB1, TGFB1, BCL3, SUMO1, BCL10, SMURF1, CCL2, MLF1, RASA1, STIM2, LIF, TCF25, TXNDC5, CFLAR, BCL2L1	-	ACTN1, ADAMTS1, ANXA1, ANXA5, APBB2, ARHGDIA, BAX, BCL2, BECN1, BMP2, BMP4, BRAF, BTG2, BTG3, CDKN1A, CDKN2D, CFL1, COMMD7, CRYAB, CTCF, DCBLD2, DNAJC1, E2F6, EIF4G2, ELK3, EMP3, ERC1, EREG, ERN1, FAF1, FAS, FOXO1, FST, GNRH1, GPX1, HDAC5, HIPK3, HSBP1, HSPA9, HSPB1, HTATIP2, ID2, ID3, ID4, IFITM1, IGFBP3, IGFBP7, INHBA, LIMA1, MAPRE1, MID1IP1, NOL3, OTUD7B, PAWR, PPP1R15A, PPP2R4, RAC1, RARRES1,…	ACVR1B, AIMP1, AMBP, ANGPTL4, ARHGDIB, ARID5B, ATF7IP, BARD1, BCL6, BNIP3L, BRE, CBX4, CDK1, CDKN1B, CDKN2C, CDKN3, CDT1, CENPF, CUL3, CXCL1, DDAH2, EIF2AK3, ETS1, FOXO4, GADD45A, GAS1, GAS7, GLIS1, HEXIM1, ILF3, ING4, KAT6B, KHDRBS1, MEIS2, NBN, NF1, PAIP2, PHF21A, PPP1R13B, PTHLH, RBBP4, SET, SIGIRR, SIN3A, SMAD3, SMARCC2, SMARCE1, SNAI2, SNX6, SOCS2, TBX3, TGFBI, TIMELESS, TIPIN, TNFAIP8, TNFS…	-	ANXA5, BIRC6, BTG2, CFL1, EREG, FOSB, KHDRBS1, LIMA1, MAPRE1, PER1, PPARD, STAT3	BAP1, UBP1, NR1H2, PPP1R15A, GHRL, GSTP1, ARHGDIG, CDC45, GTPBP4, DNAJC1, MAPK8, HIPK3, BTG2, CFL1, TAX1BP1, CDKN2AIP, FOSB, ERN1, BCLAF1, BNIPL, SLA2, TPT1, EIF4A3, HDAC1, BARD1, BCOR, ING1, PRKCG, STAT3, CUL1, KHDRBS1, YRDC, BIRC3, NME1, CDT1, NFKBIE, PPARD, DR1, BTG3, GATAD2A, PSEN1, MCL1, PPP1R13B, TGFB1, PER1, ING5, SUMO1, BCL10, DAD1, CUL3, SIN3A, CAPRIN2
TRANSCRIPTION	8.63305e-12	87	0.000145023	49	ns	ns	ns	ns	ns	ns	9.11824e-12	99	ns	ns	0.00179021	13	ns	ns	ADRM1, APEX1, ARID1A, ATF4, ATF5, CALR, CCNK, CCRN4L, CENPF, CHD4, CRK, DDIT3, EGR1, ELF1, EP300, ERC1, EREG, FLNA, FOS, FOSB, FOSL1, FOSL2, GMEB2, HCFC1, HCLS1, HDAC5, HEXIM1, HMGA1, HMGA2, ID3, ILF3, ING2, INHBA, IRF3, JUNB, KDM5A, KHDRBS1, KLF13, LITAF, LRRFIP1, MAML1, MED13, MED20, MYC, NAA15, NFATC1, NFATC4, NFE2L1, NFE2L3, NFIL3, NFKBIB, NFYA, NUP62, PER1, PIAS4, POLR1E, PPARD, PQBP1, RELA,…	UBE2N, MYC, ID3, TARBP2, EGR1, RNPS1, UBE2V1, SMARCA5, NFATC4, ING2, MAML1, FOSB, NFKBIB, EREG, TAF5, POLR1E, SKIL, RELA, LRRFIP1, ATF4, NFYA, TADA3, CCRN4L, TCEB1, HMGA2, NFATC1, UHRF1, STAT3, FLNA, FOSL1, VEZF1, FOS, INHBA, KHDRBS1, TAF5L, ADRM1, IRF3, KLF13, JUNB, PPARD, RYBP, SUB1, CRK, GMEB2, KDM5A, PER1, NUP62, TCEB3, SIN3A	-	-	-	ACVR1B, ARID5B, ATF7IP, BCL6, BRF1, CALR, CAMKK2, CCRN4L, CENPF, CHD4, CREBL2, DBP, E2F2, EGR1, ELF1, FOSL2, FOXO4, GATA2, GLIS1, GTF2E2, GTF2H4, GTF3C2, HEXIM1, HIC1, HIF1A, HMGA1, HNF1B, HSF4, ILF3, ING2, ING4, KAT2A, KAT6B, KDM5A, KHDRBS1, MAML3, MED13, MED21, MED4, MED7, MEIS2, MLLT6, NAA16, NFATC1, NFATC4, NFIC, NFIX, NFYA, NPAS2, NR2F2, NR3C1, PARP1, PHF21A, PITX2, POLR2E, PTRF, RGMB, RNPS1…	-	CCRN4L, CRK, EREG, FLNA, FOSB, FOSL1, JUNB, KHDRBS1, KLF13, PER1, PPARD, STAT3, TCEB1	-
REGULATION_OF_TRANSCRIPTION	9.00648e-10	68	0.00352437	37	ns	ns	ns	ns	ns	ns	3.09303e-09	76	ns	ns	0.00275603	11	ns	ns	ARID1A, ATF4, ATF5, CALR, CENPF, CHD4, CRK, DDIT3, EGR1, ELF1, EP300, ERC1, EREG, FLNA, FOS, FOSB, FOSL1, FOSL2, HCFC1, HCLS1, HDAC5, HEXIM1, HMGA1, HMGA2, ID3, ILF3, ING2, INHBA, JUNB, KDM5A, KHDRBS1, LITAF, LRRFIP1, MAML1, MED13, MED20, MYC, NAA15, NFATC1, NFYA, NUP62, PER1, PIAS4, PPARD, PQBP1, RELA, RNF4, RYBP, SIN3A, SMAD3, SMARCA5, SP1, SQSTM1, STAT3, SUB1, TADA3, TARBP2, TCEB1, TCEB3, TGIF…	UBE2N, MYC, ID3, TARBP2, EGR1, UBE2V1, SMARCA5, ING2, MAML1, FOSB, EREG, RELA, LRRFIP1, ATF4, NFYA, TADA3, TCEB1, HMGA2, NFATC1, UHRF1, STAT3, FLNA, FOSL1, VEZF1, FOS, INHBA, KHDRBS1, JUNB, PPARD, RYBP, SUB1, CRK, KDM5A, PER1, NUP62, TCEB3, SIN3A	-	-	-	ACVR1B, ARID5B, ATF7IP, BCL6, CALR, CAMKK2, CENPF, CHD4, DBP, EGR1, ELF1, FOSL2, FOXO4, GLIS1, HEXIM1, HIC1, HIF1A, HMGA1, HNF1B, HSF4, ILF3, ING2, ING4, KAT2A, KAT6B, KDM5A, KHDRBS1, MAML3, MED13, MED21, MED7, MEIS2, MLLT6, NAA16, NFATC1, NFYA, NPAS2, NR2F2, PHF21A, PITX2, RGMB, RUNX1, SIGIRR, SIN3A, SMAD3, SMARCA5, SMARCAL1, SMARCC2, SMARCD2, SMARCE1, SNAI2, SNX6, SP1, TAF8, TBX19, TBX3, TCF19,…	-	CRK, EREG, FLNA, FOSB, FOSL1, JUNB, KHDRBS1, PER1, PPARD, STAT3, TCEB1	-
NEGATIVE_REGULATION_OF_BIOLOGICAL_PROCESS	6.77318e-08	72	7.96733e-05	46	0.00116014	54	ns	ns	0.000838018	74	ns	ns	ns	ns	0.00292128	12	0.000401271	54	AMBP, ANGPTL4, ANXA5, ARHGDIA, BARD1, BIRC6, BTG1, BTG2, BTG3, CAPRIN2, CDK1, CDKN1A, CDKN2AIP, CDKN3, CDT1, CENPF, CFL1, CUL3, CXCL1, DNAJC1, DPH3, EIF4G2, EMP3, ERC1, EREG, ERN1, ETS1, F2, FOSB, GNRH1, GP1BA, HDAC5, HEXIM1, HIPK3, HSPA9, ID3, IER3, ILF3, INHBA, KHDRBS1, LIMA1, MAPRE1, MCL1, MYC, NUP62, PAIP2, PER1, PIAS4, PPARD, PPP1R13B, PPP1R15A, PSEN1, RAC1, RASSF1, RBBP4, RELA, RHOB, RND1, …	RAC1, MAPRE1, GNRH1, PPP1R15A, MYC, RASSF1, ID3, TARBP2, SON, DNAJC1, HIPK3, BTG2, CFL1, CDKN2AIP, FOSB, EREG, ERN1, RELA, BARD1, ETS1, CXCL1, ANGPTL4, BIRC6, STAT3, RND1, F2, INHBA, KHDRBS1, ANXA5, CDT1, PPARD, RYBP, BTG3, DPH3, IER3, PSEN1, MCL1, PPP1R13B, CDKN1A, PER1, NUP62, LIMA1, CUL3, TNFAIP3, SIN3A, CAPRIN2	UBP1, NR1H2, IL6, CDH13, ARHGEF2, SERTAD2, GSTP1, ARHGDIG, GLRA1, CDC45, CTBP1, GTPBP4, BACE2, MAPK8, CD74, TAX1BP1, BCLAF1, TMPRSS6, BNIPL, DNMT1, TIMP1, GLIS2, TPT1, EIF4A3, HDAC1, SOCS5, EPC1, ING1, SMAD4, LATS2, TWIST2, KLF10, CUL1, NME1, DR1, YWHAZ, TBRG1, GATAD2A, TBRG4, NFKB1, TGFB1, BCL3, SUMO1, BCL10, SMURF1, CCL2, MLF1, RASA1, STIM2, LIF, TCF25, TXNDC5, CFLAR, BCL2L1	-	ACTN1, ADAMTS1, ANXA1, ANXA5, APBB2, ARHGDIA, BAX, BCL2, BECN1, BMP2, BMP4, BRAF, BTG2, BTG3, CDKN1A, CDKN2D, CFL1, COL4A2, COMMD7, CRYAB, CTCF, DCBLD2, DNAJC1, E2F6, EIF4G2, ELK3, EMP3, ERC1, EREG, ERN1, F2, FAF1, FAS, FOXO1, FST, GNRH1, GPX1, HDAC5, HIPK3, HSBP1, HSPA9, HSPB1, HTATIP2, ID2, ID3, ID4, IFITM1, IGFBP3, IGFBP7, INHBA, LIMA1, MAPRE1, MID1IP1, NOL3, NPPB, OTUD7B, PAWR, PPP1R15A, PPP2…	-	-	ANXA5, BIRC6, BTG2, CFL1, EREG, FOSB, KHDRBS1, LIMA1, MAPRE1, PER1, PPARD, STAT3	BAP1, UBP1, NR1H2, PPP1R15A, GHRL, GSTP1, ARHGDIG, CDC45, TARBP2, GTPBP4, DNAJC1, MAPK8, HIPK3, BTG2, CFL1, TAX1BP1, CDKN2AIP, FOSB, ERN1, BCLAF1, TMPRSS6, BNIPL, SLA2, TPT1, EIF4A3, HDAC1, BARD1, BCOR, ING1, PRKCG, STAT3, CUL1, KHDRBS1, YRDC, BIRC3, NME1, CDT1, NFKBIE, PPARD, DR1, BTG3, GATAD2A, PSEN1, MCL1, PPP1R13B, TGFB1, PER1, ING5, SUMO1, BCL10, DAD1, CUL3, SIN3A, CAPRIN2
REGULATION_OF_GENE_EXPRESSION	1.35604e-09	76	0.00313855	42	ns	ns	ns	ns	ns	ns	2.50499e-09	86	ns	ns	0.00292128	12	ns	ns	ARID1A, ATF4, ATF5, CALR, CENPF, CHD4, CRK, DDIT3, EGR1, EIF1, EIF3H, EIF4G2, EIF4H, EIF5A, ELF1, EP300, ERC1, EREG, ETF1, FLNA, FOS, FOSB, FOSL1, FOSL2, HCFC1, HCLS1, HDAC5, HEXIM1, HMGA1, HMGA2, ID3, IGF2, ILF3, ING2, INHBA, JUNB, KDM5A, KHDRBS1, LITAF, LRRFIP1, MAML1, MED13, MED20, MYC, NAA15, NFATC1, NFYA, NUP62, PAIP2, PER1, PIAS4, PPARD, PQBP1, RELA, RNF4, RYBP, SIN3A, SMAD3, SMARCA5, SP1, …	UBE2N, MYC, EIF3H, EIF5A, ID3, TARBP2, EGR1, EIF1, UBE2V1, IGF2, SMARCA5, ING2, MAML1, FOSB, EREG, RELA, LRRFIP1, ATF4, NFYA, TADA3, TCEB1, HMGA2, NFATC1, UHRF1, STAT3, FLNA, FOSL1, VEZF1, FOS, INHBA, KHDRBS1, JUNB, PPARD, RYBP, SUB1, CRK, KDM5A, PER1, NUP62, ETF1, TCEB3, SIN3A	-	-	-	ACVR1B, ARID5B, ATF7IP, BCL6, BNIP3L, CALR, CAMKK2, CDK4, CENPF, CHD4, DBP, EGR1, EIF2AK3, EIF4B, ELF1, FOSL2, FOXO4, GLIS1, HEXIM1, HIC1, HIF1A, HMGA1, HNF1B, HRSP12, HSF4, IGF2, ILF3, ING2, ING4, KAT2A, KAT6B, KDM5A, KHDRBS1, MAML3, MED13, MED21, MED7, MEIS2, MLLT6, MTIF2, MTRF1, NAA16, NFATC1, NFYA, NPAS2, NR2F2, PAIP2, PHF21A, PITX2, RGMB, RUNX1, SIGIRR, SIN3A, SMAD3, SMARCA5, SMARCAL1, SMARC…	-	CRK, EREG, ETF1, FLNA, FOSB, FOSL1, JUNB, KHDRBS1, PER1, PPARD, STAT3, TCEB1	-
ACTIN_FILAMENT_BINDING	ns	ns	ns	ns	ns	ns	ns	ns	ns	ns	ns	ns	ns	ns	0.00498189	3	ns	ns	-	-	-	-	-	-	-	ARPC4, FLNA, LIMA1	-
RNA_METABOLIC_PROCESS	3.89385e-14	99	5.86638e-05	54	ns	ns	ns	ns	ns	ns	4.9812e-13	110	ns	ns	0.00661655	13	1.11568e-05	68	ADRM1, APEX1, ARID1A, ATF4, ATF5, CALR, CCNK, CCRN4L, CHD4, CRK, CSTF3, DDIT3, ELF1, EREG, FOS, FOSB, FOSL1, FOSL2, GMEB2, HCFC1, HCLS1, HDAC5, HEXIM1, HMGA1, HMGA2, HNRNPC, HNRNPD, HNRNPUL1, ILF3, ING2, INHBA, INTS6, IRF3, JUNB, KDM5A, KHDRBS1, KIN, KLF13, LITAF, LRRFIP1, MAML1, MED13, MED20, MYC, NAA15, NFATC1, NFATC4, NFE2L1, NFE2L3, NFIL3, NFYA, PABPC1, POLR1E, PPARD, PQBP1, PRPF4B, PTBP1, RA…	KIN, MYC, TARBP2, RNPS1, UBE2V1, HNRNPD, SMARCA5, NFATC4, SNRPG, ING2, MAML1, SF1, FOSB, EREG, TAF5, SF3B4, POLR1E, SKIL, LRRFIP1, ATF4, NFYA, SF3A3, TADA3, CCRN4L, TCEB1, HMGA2, NFATC1, UHRF1, RARS, STAT3, FOSL1, VEZF1, FOS, INHBA, KHDRBS1, TAF5L, CSTF3, ADRM1, IRF3, KLF13, JUNB, PRPF4B, PPARD, RYBP, TXNL4A, SUB1, RPS14, CRK, ZFP36, GMEB2, KDM5A, TCEB3, SRSF1, SIN3A	-	-	-	AIMP1, ARID5B, ATF7IP, BCL6, BRF1, CALR, CCRN4L, CHD4, DBP, E2F2, ELF1, FOSL2, FOXO4, GATA2, GLIS1, GTF2E2, GTF2H4, GTF3C2, HEXIM1, HIC1, HIF1A, HMGA1, HNF1B, HNRNPD, HNRNPR, HNRNPUL1, HSF4, ILF3, ING2, ING4, INTS2, KAT2A, KDM5A, KHDRBS1, KHSRP, LSM4, MAML3, MED13, MED21, MED4, MED7, MEIS2, MLLT6, NAA16, NFATC1, NFATC4, NFIC, NFIX, NFYA, NPAS2, NR2F2, NR3C1, PARP1, PHF21A, PITX2, POLR2E, POP1, PR…	-	CCRN4L, CRK, CSTF3, EREG, FOSB, FOSL1, JUNB, KHDRBS1, KLF13, PPARD, STAT3, TCEB1, ZFP36	UBP1, NOLC1, GTF2H1, THRAP3, SYNCRIP, CHD1, MTF1, TARBP2, SP4, RNPS1, CDK9, UBE2V1, HNRNPD, KAT7, SRSF5, SMARCA5, SNRPG, ING2, SNF8, FOSB, TAF5, SF3B4, HNRNPF, SLA2, LRRFIP1, ATF4, NFYA, DDX54, TADA3, SNRPB, GSPT1, SMG7, PPAN, BCOR, RARS, STAT3, SETX, FOS, KHDRBS1, DUSP11, TAF5L, CSTF3, BTF3, IVNS1ABP, ADRM1, IRF3, JUNB, PRPF4B, PPARD, SRSF11, DR1, ELF2, GATAD2A, RPS14, CRK, ABCE1, GMEB2, KDM5A, …
CYTOSKELETAL_PART	0.00655434	28	0.00464433	21	ns	ns	ns	ns	ns	ns	ns	ns	ns	ns	0.0066191	7	0.0151673	24	ACTR2, ANLN, ARL8A, ARPC1B, ARPC3, ARPC4, ARPC5, CDK1, CENPF, CEP57, DCTN4, DNALI1, DYNLL2, ESPL1, KATNA1, KIF20B, LIMA1, MAP1S, MAPRE1, MAPT, MARK4, MYL6, MYL6B, MYO1C, NEK2, RNF19A, SPTB, TPM4	ARPC3, MAPRE1, MAPT, MYL6B, CEP57, DNALI1, SPTB, ARPC5, ACTR2, KATNA1, ARPC4, RNF19A, MYO1C, DYNLL2, MAP1S, MYL6, ARL8A, DCTN4, LIMA1, ARPC1B, TPM4	-	-	-	-	-	ARPC4, ARPC5, LIMA1, MAPRE1, MYO1C, RNF19A, TPM4	ARPC3, SPTAN1, SPTBN2, NDE1, ACTR1B, HAUS2, DNALI1, ACTR2, CDC27, KATNA1, TPT1, MAP1B, LMNB1, ARPC4, RNF19A, MAP3K11, MYO1C, ARPC2, MAP1S, EZR, TPM3, ARL8A, ARPC1B, TPM4
REGULATION_OF_NUCLEOBASENUCLEOSIDENUCLEOTIDE_AND_NUCLEIC_ACID_METABOLIC_PROCESS	1.33133e-10	74	0.00516134	39	ns	ns	ns	ns	ns	ns	1.04467e-09	82	ns	ns	0.00704814	11	0.000805924	50	ARID1A, ATF4, ATF5, CALR, CDT1, CENPF, CHD4, CRK, DDIT3, EGR1, ELF1, EP300, ERC1, EREG, FLNA, FOS, FOSB, FOSL1, FOSL2, HCFC1, HCLS1, HDAC5, HEXIM1, HMGA1, HMGA2, ID3, ILF3, ING2, INHBA, JUNB, KDM5A, KHDRBS1, LITAF, LRRFIP1, MAML1, MED13, MED20, MYC, NAA15, NFATC1, NFYA, NUP62, PABPC1, PER1, PIAS4, POLH, PPARD, PQBP1, RELA, RNF4, RYBP, SET, SIN3A, SMAD3, SMARCA5, SP1, SQSTM1, SRPK1, STAT3, SUB1, T…	UBE2N, MYC, ID3, TARBP2, POLH, EGR1, UBE2V1, SMARCA5, ING2, MAML1, FOSB, EREG, RELA, LRRFIP1, ATF4, NFYA, TADA3, TCEB1, HMGA2, NFATC1, UHRF1, STAT3, FLNA, FOSL1, VEZF1, FOS, INHBA, KHDRBS1, CDT1, JUNB, PPARD, RYBP, SUB1, CRK, KDM5A, PER1, NUP62, TCEB3, SIN3A	-	-	-	ACVR1B, ARID5B, ATF7IP, BCL6, CALR, CAMKK2, CDT1, CENPF, CHD4, DBP, EGR1, ELF1, FOSL2, FOXO4, GLIS1, HEXIM1, HIC1, HIF1A, HMGA1, HNF1B, HSF4, ILF3, ING2, ING4, KAT2A, KAT6B, KDM5A, KHDRBS1, MAML3, MED13, MED21, MED7, MEIS2, MLLT6, MRE11A, NAA16, NBN, NFATC1, NFYA, NPAS2, NR2F2, PHF21A, PITX2, POLH, RGMB, RUNX1, SET, SIGIRR, SIN3A, SMAD3, SMARCA5, SMARCAL1, SMARCC2, SMARCD2, SMARCE1, SNAI2, SNX6, …	-	CRK, EREG, FLNA, FOSB, FOSL1, JUNB, KHDRBS1, PER1, PPARD, STAT3, TCEB1	CDK2, UBP1, NR1H2, UBE2N, GTF2H1, THRAP3, CHD1, MTF1, CDC45, TARBP2, POLH, EGR1, GTPBP4, SP4, UBE2V1, KAT7, SMARCA5, ING2, SNF8, FOSB, HIVEP3, BCLAF1, HNRNPF, SLA2, LRRFIP1, ATF4, NFYA, TADA3, BCOR, PRKCG, STAT3, FOS, KHDRBS1, CDT1, JUNB, PPARD, DR1, ELF2, GATAD2A, KPNA1, CRK, KDM5A, TGFB1, PER1, SUMO1, BCL10, TCEB3, MED14, SIN3A, NCBP1
NEGATIVE_REGULATION_OF_TRANSCRIPTION	ns	ns	ns	ns	ns	ns	ns	ns	ns	ns	0.000646091	28	ns	ns	0.00900443	6	ns	ns	-	-	-	-	-	ARID5B, ATF7IP, BCL6, CENPF, GLIS1, HEXIM1, ILF3, ING4, KAT6B, KHDRBS1, MEIS2, PHF21A, SIN3A, SMAD3, SMARCC2, SMARCE1, SNAI2, SNX6, TBX3, TIMELESS, TRIM27, TWIST1, VPS72, ZEB1, ZHX1, ZHX2, ZHX3, ZMYND11	-	EREG, FOSB, KHDRBS1, PER1, PPARD, STAT3	-
NUCLEOBASENUCLEOSIDENUCLEOTIDE_AND_NUCLEIC_ACID_METABOLIC_PROCESS	7.42326e-14	129	0.000114289	71	0.00287052	85	ns	ns	ns	ns	4.12125e-18	159	ns	ns	0.00961444	16	1.31391e-07	97	ACHE, ACLY, ADRM1, ADSS, APEX1, ARID1A, ATF4, ATF5, BTG2, CALR, CCNK, CCRN4L, CDT1, CENPF, CHD4, CMPK1, CRK, CSTF3, DDIT3, EGR1, ELF1, EP300, ERC1, EREG, ERH, FLNA, FOS, FOSB, FOSL1, FOSL2, GMEB2, HCFC1, HCLS1, HDAC5, HEXIM1, HMGA1, HMGA2, HNRNPC, HNRNPD, HNRNPUL1, ID3, IGF2, ILF3, ING2, INHBA, INTS6, IRF3, JUNB, KDM5A, KHDRBS1, KIN, KLF13, LIG3, LITAF, LRRFIP1, MAML1, MED13, MED20, MYC, NAA15, N…	KIN, UBE2N, MYC, SMC1A, ID3, TARBP2, POLH, EGR1, RNPS1, UBE2V1, BTG2, HNRNPD, IGF2, SMARCA5, NFATC4, SNRPG, ING2, MAML1, SF1, FOSB, NFKBIB, EREG, TAF5, SF3B4, NT5E, POLR1E, SKIL, RELA, LRRFIP1, ATF4, NFYA, SF3A3, TADA3, CCRN4L, TCEB1, HMGA2, NFATC1, UHRF1, RARS, STAT3, ERH, FLNA, FOSL1, LIG3, VEZF1, FOS, INHBA, KHDRBS1, TAF5L, CSTF3, CDT1, ADRM1, IRF3, KLF13, JUNB, PRPF4B, PPARD, RYBP, TXNL4A, SU…	POLR2D, CDK2, UBP1, DBF4, NR1H2, NOLC1, GTF2H1, SSB, CDC45, NFATC2, CEBPG, UPF1, GTPBP4, SP4, CSNK1E, CDK9, PYCARD, REST, KAT7, ORC1, SRSF5, RAN, IGF2BP3, POLG, ADORA2A, HIVEP3, CEBPD, BCLAF1, HNRNPF, DNMT1, SRSF4, GLIS2, CYCS, PPAT, DDX54, SNRPB, POLD2, SMG7, PPAN, NOP56, PRKAR1A, EPC1, MCM5, SMAD4, MLLT1, CSTF2, SETX, PHF5A, NCBP2, TCFL5, TWIST2, EPAS1, TDG, KLF10, NFKB2, ARHGEF11, SMARCA1, DUS…	-	-	ACD, ACVR1B, AIMP1, ARID5B, ATF7IP, ATM, BCL6, BLM, BRF1, CALR, CAMKK2, CCRN4L, CDT1, CENPF, CHD4, CMPK1, CREBL2, DBP, DDB2, DGUOK, E2F2, EGR1, ELF1, ENTPD4, EXTL2, FANCG, FHIT, FIGNL1, FOSL2, FOXO4, GADD45A, GATA2, GLIS1, GTF2E2, GTF2H4, GTF3C2, HEXIM1, HIC1, HIF1A, HMGA1, HNF1B, HNRNPD, HNRNPR, HNRNPUL1, HSF4, IGF2, IGFBP4, ILF3, ING2, ING4, INTS2, KAT2A, KAT6B, KDM5A, KHDRBS1, KHSRP, LSM4, MAM…	-	BTG2, CCRN4L, CRK, CSTF3, EREG, FLNA, FOSB, FOSL1, JUNB, KHDRBS1, KLF13, PER1, PPARD, STAT3, TCEB1, ZFP36	CDK2, UBP1, DBF4, NR1H2, NOLC1, UBE2N, GTF2H1, THRAP3, SYNCRIP, CHD1, SMC1A, MTF1, CDC45, TARBP2, POLH, EGR1, GTPBP4, SP4, RNPS1, CSNK1E, CDK9, UBE2V1, BTG2, HNRNPD, KAT7, ORC1, SRSF5, SMARCA5, SNRPG, ING2, RAN, SNF8, FOSB, POLG, HIVEP3, TAF5, SF3B4, BCLAF1, HNRNPF, NT5E, SLA2, LRRFIP1, ATF4, NFYA, CYCS, DDX54, TADA3, SNRPB, GSPT1, SMG7, PPAN, BCOR, PRKCG, MCM5, RARS, STAT3, ERH, SETX, LIG3, FOS,…
TRANSCRIPTION_FROM_RNA_POLYMERASE_II_PROMOTER	3.93603e-08	56	0.00126937	33	ns	ns	ns	ns	ns	ns	5.1135e-07	61	ns	ns	0.0160335	9	ns	ns	ADRM1, APEX1, ATF4, ATF5, CCNK, CCRN4L, CHD4, CRK, DDIT3, ELF1, FOS, FOSB, FOSL1, FOSL2, GMEB2, HCFC1, HEXIM1, INHBA, IRF3, JUNB, KDM5A, KLF13, LITAF, LRRFIP1, MAML1, MED13, MED20, MYC, NFATC1, NFATC4, NFE2L1, NFE2L3, NFIL3, NFYA, PPARD, RNF4, RYBP, SKIL, SMAD3, SMARCA5, SNAPC5, SP1, SQSTM1, STAT3, SUB1, TADA3, TAF5, TAF5L, TARBP2, TCEB1, TCEB3, TGIF1, UHRF1, VEZF1, YBX1, YY1	MYC, TARBP2, SMARCA5, NFATC4, MAML1, FOSB, TAF5, SKIL, LRRFIP1, ATF4, NFYA, TADA3, CCRN4L, TCEB1, NFATC1, UHRF1, STAT3, FOSL1, VEZF1, FOS, INHBA, TAF5L, ADRM1, IRF3, KLF13, JUNB, PPARD, RYBP, SUB1, CRK, GMEB2, KDM5A, TCEB3	-	-	-	ATF7IP, BCL6, CCRN4L, CHD4, DBP, E2F2, ELF1, FOSL2, FOXO4, GATA2, GLIS1, GTF2E2, GTF2H4, HEXIM1, HIF1A, KAT2A, KDM5A, MAML3, MED13, MED21, MED4, MED7, MEIS2, NFATC1, NFATC4, NFIC, NFIX, NFYA, NPAS2, NR2F2, NR3C1, PARP1, PHF21A, POLR2E, RUNX1, SMAD3, SMARCA5, SMARCAL1, SMARCC2, SMARCD2, SMARCE1, SNAI2, SP1, TAF5, TBX19, TBX3, TCERG1, TCF19, TFCP2, THRA, TIAL1, TRIM24, TRIM27, TRIP4, TRPS1, TWIST1,…	-	CCRN4L, CRK, FOSB, FOSL1, JUNB, KLF13, PPARD, STAT3, TCEB1	-
RNA_BINDING	3.95337e-12	46	3.69511e-07	29	ns	ns	ns	ns	ns	ns	8.33613e-07	42	6.69574e-06	25	ns	ns	0.00245725	27	BARD1, CARS, CSTF3, EIF4A1, EIF4H, EIF5A, ETF1, HEXIM1, HNRNPA2B1, HNRNPH1, HNRNPK, HNRNPL, HNRNPUL1, ILF3, KHDRBS1, KIN, LRRFIP1, PABPC1, PCBP2, PTBP1, PURB, RBM3, RNPS1, RPL13, RPL28, RPL3, RPL30, RPL34, RPL4, RPL41, RPL7A, RPLP1, RPLP2, RPS14, RPS26, SERBP1, SF1, SF3A3, SF3B4, SLBP, SMNDC1, SNRNP70, SURF6, TARBP2, TXNL4A, ZFP36	RPL13, KIN, SERBP1, RPL4, EIF4A1, EIF5A, TARBP2, RPLP2, RNPS1, RPL7A, SF1, SF3B4, RPL41, LRRFIP1, SF3A3, RPLP1, SURF6, BARD1, RPL30, RPL34, HNRNPL, RPL28, KHDRBS1, CSTF3, RPL3, TXNL4A, RPS14, ZFP36, ETF1	-	-	-	AIMP1, AKAP1, BARD1, CIRBP, EIF4B, HEXIM1, HNRNPA2B1, HNRNPH1, HNRNPL, HNRNPR, HNRNPUL1, ILF3, KHDRBS1, KHSRP, MSI1, PCBP1, PRPF8, PTRF, RBM6, RCAN3, RNASEH1, RNPS1, RPL18A, RPL22, RPL26, RPL27A, RPL28, RPL30, RPL34, RPLP1, RPLP2, RPS14, RPS2, RPS21, RPS24, RPS26, SCAF11, SERBP1, SF3A3, SLBP, TIA1, TIAL1	BARD1, EIF4A1, EIF5A, HNRNPL, KIN, LRRFIP1, RNPS1, RPL13, RPL28, RPL3, RPL30, RPL34, RPL4, RPL41, RPL7A, RPLP1, RPLP2, RPS14, SERBP1, SF1, SF3A3, SF3B4, SURF6, TARBP2, TXNL4A	-	NHP2L1, DAZAP1, SYNCRIP, EIF4A1, EIF5A, TARBP2, RPLP2, RNPS1, RPL7A, SF3B4, HNRNPF, RPL41, LRRFIP1, EIF4A3, RPLP1, SURF6, BARD1, RPL28, KHDRBS1, DUSP11, CSTF3, FUS, EIF4E2, RPS14, FBL, ETF1, NCBP1
PROTEIN_METABOLIC_PROCESS	3.5687e-09	117	1.36043e-06	77	6.15e-07	98	ns	ns	6.19303e-09	141	ns	ns	0.000792274	62	ns	ns	0.00102352	85	ABCF1, ACHE, ADRM1, ANAPC11, ANLN, ARIH1, ART3, BAG5, C2, CAMK4, CCND1, CCT3, CCT4, CCT7, CD80, CDK17, CDKN2AIP, COX18, CSNK1A1, CSNK1G2, CTDP1, DERL1, DLG4, DNAJC1, DPH3, DUSP5, DUSP6, EDEM1, EEF1A1, EIF1, EIF3H, EIF4G2, EIF4H, EIF5A, EP300, ERC1, EREG, ERN1, ERO1L, ETF1, F2, FBXO11, FZR1, HCFC1, HCLS1, HIPK3, HMGA1, HUWE1, ILK, INHBA, JAK3, LIMA1, MAP3K12, MAP3K2, MAPKAPK2, MAPRE1, MAPT, MARK4,…	ART3, RPL13, RAC1, MAPRE1, MYH11, ABCF1, DLG4, FZR1, UBE2N, PPP2R2A, MPDU1, PLK3, CCT3, PCSK9, RPL4, EIF3H, EIF5A, SIK1, MAPT, MAP3K2, PTPN2, DNAJC1, HIPK3, EIF1, UBE2V1, RPL7A, CDKN2AIP, CSNK1G2, EREG, STOM, NEK11, ERN1, RPL41, SIK3, UBE2D3, PRKAG1, TAPBP, BAG5, MOB1B, CAMK4, ROCK1, RARS, C2, RPL30, CSNK1A1, TTN, COX18, RPL34, F2, RPL37, USE1, CTDP1, PRMT1, ILK, RPL28, INHBA, RRBP1, DUSP6, HAT1,…	PIGA, HGFAC, CHUK, PPP4R2, IL6, PEPD, SIAH2, ST3GAL6, CD9, ARHGEF2, EIF1AX, NECAB3, CCND2, CBL, PPP6C, CCT6A, CEBPG, DPM1, UPF1, CTBP1, GTPBP4, BACE2, CSNK1E, MAPK8, CDK9, CUZD1, NR4A3, CAPZA2, IL27, CASP4, TJP1, AKT1, CD74, BRSK2, CAMK2B, SRP72, XPNPEP1, DGKD, PRKX, VCPIP1, APOE, CSGALNACT2, NMT2, PDPK1, TMPRSS6, PTPRE, OXSR1, GRK1, TIMP1, PAK2, TRNAU1AP, VAMP3, EIF4A3, ECE2, RPL21, GALNT1, SERP…	-	ABL1, ADAMTS5, ADRM1, ANLN, ANXA1, APC2, APH1A, ARIH1, ATF6, BAX, BMP4, BMPR1A, BRAF, CAMK1, CAMK4, CCND1, CCND3, CCT3, CCT4, CCT7, CD80, CDC42BPA, CDC42BPB, COL4A3BP, CSGALNACT1, CSNK1A1, CTDP1, DAPK2, DERL1, DNAJC1, DPM2, DPP3, DUSP10, DUSP5, DUSP6, EDEM1, EEF1A1, EIF1, EIF2AK4, EIF2B2, EIF2B5, EIF3H, EIF4G2, EIF5A, ENDOU, ERC1, EREG, ERN1, ERO1L, ETF1, EXT1, F2, FAF1, FAS, FMOD, HBS1L, HIPK3, …	-	ABCF1, ADRM1, ART3, BAG5, C2, CAMK4, CCND1, CCT3, CDKN2AIP, COX18, CSNK1A1, DLG4, DNAJC1, DPH3, EIF1, EIF3H, EIF5A, ERN1, F2, FZR1, HAT1, HIPK3, INHBA, JAK3, MAP3K2, MAPKAPK2, MAPT, MOB1B, MYH11, NEK11, PCSK9, PPM1B, PPP2R2A, PRKAG1, PRMT1, PRPF4B, PSEN1, PTPN2, RAC1, RARS, RNF217, ROCK1, RPL13, RPL28, RPL3, RPL30, RPL34, RPL37, RPL4, RPL41, RPL7A, RPN2, SCARF1, SIK1, SIK3, STK19, STOM, TAPBP, TT…	-	PIGA, CHUK, MYH11, ABCF1, DYRK1A, UBE2N, PPP2R2A, GHRL, EIF1AX, NECAB3, EIF5A, STK16, PPP6C, DPM1, GTPBP4, DNAJC1, CSNK1E, MAPK8, HIPK3, CDK9, NR4A3, UBE2V1, PLK4, AKT1, RPL7A, CDKN2AIP, CTSK, PRKX, DUSP3, VCPIP1, PTPN12, APOE, CSGALNACT2, NMT2, ERN1, TMPRSS6, OXSR1, RPL41, PAK2, EIF4A3, PRKAG1, BAG5, SERP1, PRKCG, CAMK4, ROCK1, RARS, C2, PIM2, ASTL, CSNK1A1, COX18, DUSP2, USE1, PRMT1, ILK, RPL28…
CELLULAR_PROTEIN_METABOLIC_PROCESS	9.6676e-10	111	1.52846e-06	72	4.43563e-06	89	ns	ns	7.56033e-08	128	ns	ns	0.000753576	58	ns	ns	0.000294747	81	ABCF1, ACHE, ADRM1, ANAPC11, ANLN, ARIH1, ART3, BAG5, C2, CAMK4, CCND1, CCT3, CCT4, CCT7, CD80, CDK17, CDKN2AIP, COX18, CSNK1A1, CSNK1G2, CTDP1, DERL1, DNAJC1, DPH3, DUSP5, DUSP6, EDEM1, EEF1A1, EIF1, EIF3H, EIF4G2, EIF4H, EIF5A, EP300, ERC1, EREG, ERN1, ERO1L, ETF1, F2, FBXO11, FZR1, HCLS1, HIPK3, HMGA1, HUWE1, ILK, INHBA, JAK3, LIMA1, MAP3K12, MAP3K2, MAPKAPK2, MAPRE1, MAPT, MARK4, MKNK2, MOB1B…	ART3, RPL13, RAC1, MAPRE1, ABCF1, FZR1, UBE2N, PPP2R2A, MPDU1, PLK3, CCT3, PCSK9, RPL4, EIF3H, EIF5A, SIK1, MAPT, MAP3K2, PTPN2, DNAJC1, HIPK3, EIF1, UBE2V1, RPL7A, CDKN2AIP, CSNK1G2, EREG, NEK11, ERN1, RPL41, SIK3, UBE2D3, PRKAG1, BAG5, MOB1B, CAMK4, ROCK1, RARS, C2, RPL30, CSNK1A1, TTN, COX18, RPL34, F2, RPL37, CTDP1, PRMT1, ILK, RPL28, INHBA, RRBP1, DUSP6, HAT1, ADRM1, ARIH1, PRPF4B, CDK17, MA…	PIGA, HGFAC, CHUK, PPP4R2, IL6, PEPD, SIAH2, ST3GAL6, ARHGEF2, EIF1AX, NECAB3, CCND2, CBL, PPP6C, CCT6A, CEBPG, DPM1, UPF1, CTBP1, GTPBP4, BACE2, CSNK1E, MAPK8, CDK9, CUZD1, NR4A3, IL27, CASP4, AKT1, BRSK2, CAMK2B, SRP72, XPNPEP1, PRKX, VCPIP1, CSGALNACT2, NMT2, PDPK1, TMPRSS6, PTPRE, OXSR1, GRK1, TIMP1, PAK2, TRNAU1AP, EIF4A3, ECE2, RPL21, GALNT1, SERP1, SMAD4, LATS2, TWF1, KLKB1, PIM2, ASTL, TR…	-	ABL1, ADAMTS5, ADRM1, ANLN, ANXA1, APH1A, ARIH1, ATF6, BMP4, BMPR1A, BRAF, CAMK1, CAMK4, CCND1, CCND3, CCT3, CCT4, CCT7, CD80, CDC42BPA, CDC42BPB, COL4A3BP, CSGALNACT1, CSNK1A1, CTDP1, DAPK2, DERL1, DNAJC1, DPM2, DPP3, DUSP10, DUSP5, DUSP6, EDEM1, EEF1A1, EIF1, EIF2AK4, EIF2B2, EIF2B5, EIF3H, EIF4G2, EIF5A, ENDOU, ERC1, EREG, ERN1, ERO1L, ETF1, EXT1, F2, FMOD, HBS1L, HIPK3, HS6ST1, HSPB1, IGFBP3,…	-	ABCF1, ADRM1, ART3, BAG5, C2, CAMK4, CCND1, CCT3, CDKN2AIP, COX18, CSNK1A1, DNAJC1, DPH3, EIF1, EIF3H, EIF5A, ERN1, F2, FZR1, HAT1, HIPK3, INHBA, JAK3, MAP3K2, MAPKAPK2, MAPT, MOB1B, NEK11, PCSK9, PPM1B, PPP2R2A, PRKAG1, PRMT1, PRPF4B, PSEN1, PTPN2, RAC1, RARS, RNF217, ROCK1, RPL13, RPL28, RPL3, RPL30, RPL34, RPL37, RPL4, RPL41, RPL7A, RPN2, SCARF1, SIK1, SIK3, STK19, TTN, UBE2D3, UBE2N, UBE2V1	-	PIGA, CHUK, ABCF1, DYRK1A, UBE2N, PPP2R2A, GHRL, EIF1AX, NECAB3, EIF5A, STK16, PPP6C, DPM1, GTPBP4, DNAJC1, CSNK1E, MAPK8, HIPK3, CDK9, NR4A3, UBE2V1, PLK4, AKT1, RPL7A, CDKN2AIP, CTSK, PRKX, DUSP3, VCPIP1, PTPN12, CSGALNACT2, NMT2, ERN1, TMPRSS6, OXSR1, RPL41, PAK2, EIF4A3, PRKAG1, BAG5, SERP1, PRKCG, CAMK4, ROCK1, RARS, C2, PIM2, ASTL, CSNK1A1, COX18, DUSP2, PRMT1, ILK, RPL28, RRBP1, MAP3K11, H…
CELLULAR_MACROMOLECULE_METABOLIC_PROCESS	1.98934e-09	111	2.47128e-06	72	1.69936e-06	91	ns	ns	3.96926e-08	130	ns	ns	0.00108265	58	ns	ns	0.000466614	81	ABCF1, ACHE, ADRM1, ANAPC11, ANLN, ARIH1, ART3, BAG5, C2, CAMK4, CCND1, CCT3, CCT4, CCT7, CD80, CDK17, CDKN2AIP, COX18, CSNK1A1, CSNK1G2, CTDP1, DERL1, DNAJC1, DPH3, DUSP5, DUSP6, EDEM1, EEF1A1, EIF1, EIF3H, EIF4G2, EIF4H, EIF5A, EP300, ERC1, EREG, ERN1, ERO1L, ETF1, F2, FBXO11, FZR1, HCLS1, HIPK3, HMGA1, HUWE1, ILK, INHBA, JAK3, LIMA1, MAP3K12, MAP3K2, MAPKAPK2, MAPRE1, MAPT, MARK4, MKNK2, MOB1B…	ART3, RPL13, RAC1, MAPRE1, ABCF1, FZR1, UBE2N, PPP2R2A, MPDU1, PLK3, CCT3, PCSK9, RPL4, EIF3H, EIF5A, SIK1, MAPT, MAP3K2, PTPN2, DNAJC1, HIPK3, EIF1, UBE2V1, RPL7A, CDKN2AIP, CSNK1G2, EREG, NEK11, ERN1, RPL41, SIK3, UBE2D3, PRKAG1, BAG5, MOB1B, CAMK4, ROCK1, RARS, C2, RPL30, CSNK1A1, TTN, COX18, RPL34, F2, RPL37, CTDP1, PRMT1, ILK, RPL28, INHBA, RRBP1, DUSP6, HAT1, ADRM1, ARIH1, PRPF4B, CDK17, MA…	PIGA, HGFAC, CHUK, PPP4R2, IL6, PEPD, SIAH2, ST3GAL6, ARHGEF2, EIF1AX, NECAB3, CCND2, CBL, PPP6C, CCT6A, CEBPG, DPM1, UPF1, CTBP1, GTPBP4, BACE2, CSNK1E, MAPK8, CDK9, CUZD1, NR4A3, IL27, CASP4, AKT1, BRSK2, CAMK2B, SRP72, XPNPEP1, PRKX, PYGM, VCPIP1, CSGALNACT2, NMT2, PDPK1, TMPRSS6, PTPRE, OXSR1, GRK1, TIMP1, PAK2, TRNAU1AP, EIF4A3, ECE2, RPL21, GALNT1, SERP1, SMAD4, LATS2, TWF1, KLKB1, GYS2, PI…	-	ABL1, ADAMTS5, ADRM1, ANLN, ANXA1, APH1A, ARIH1, ATF6, BMP4, BMPR1A, BRAF, CAMK1, CAMK4, CCND1, CCND3, CCT3, CCT4, CCT7, CD80, CDC42BPA, CDC42BPB, COL4A3BP, CSGALNACT1, CSNK1A1, CTDP1, DAPK2, DERL1, DNAJC1, DPM2, DPP3, DSTN, DUSP10, DUSP5, DUSP6, EDEM1, EEF1A1, EIF1, EIF2AK4, EIF2B2, EIF2B5, EIF3H, EIF4G2, EIF5A, ENDOU, ERC1, EREG, ERN1, ERO1L, ETF1, EXT1, F2, FMOD, HBS1L, HIPK3, HS6ST1, HSPB1, I…	-	ABCF1, ADRM1, ART3, BAG5, C2, CAMK4, CCND1, CCT3, CDKN2AIP, COX18, CSNK1A1, DNAJC1, DPH3, EIF1, EIF3H, EIF5A, ERN1, F2, FZR1, HAT1, HIPK3, INHBA, JAK3, MAP3K2, MAPKAPK2, MAPT, MOB1B, NEK11, PCSK9, PPM1B, PPP2R2A, PRKAG1, PRMT1, PRPF4B, PSEN1, PTPN2, RAC1, RARS, RNF217, ROCK1, RPL13, RPL28, RPL3, RPL30, RPL34, RPL37, RPL4, RPL41, RPL7A, RPN2, SCARF1, SIK1, SIK3, STK19, TTN, UBE2D3, UBE2N, UBE2V1	-	PIGA, CHUK, ABCF1, DYRK1A, UBE2N, PPP2R2A, GHRL, EIF1AX, NECAB3, EIF5A, STK16, PPP6C, DPM1, GTPBP4, DNAJC1, CSNK1E, MAPK8, HIPK3, CDK9, NR4A3, UBE2V1, PLK4, AKT1, RPL7A, CDKN2AIP, CTSK, PRKX, DUSP3, VCPIP1, PTPN12, CSGALNACT2, NMT2, ERN1, TMPRSS6, OXSR1, RPL41, PAK2, EIF4A3, PRKAG1, BAG5, SERP1, PRKCG, CAMK4, ROCK1, RARS, C2, PIM2, ASTL, CSNK1A1, COX18, DUSP2, PRMT1, ILK, RPL28, RRBP1, MAP3K11, H…
STRUCTURAL_MOLECULE_ACTIVITY	0.00088886	30	0.000103538	24	ns	ns	ns	ns	ns	ns	ns	ns	0.000536874	21	ns	ns	ns	ns	ARPC1B, ARPC3, ARPC4, ARPC5, MAPT, MATR3, MYH11, MYL6, MYL6B, RPL13, RPL27, RPL28, RPL3, RPL30, RPL34, RPL37, RPL4, RPL41, RPL7A, RPLP1, RPLP2, RPS11, RPS14, RPS16, RPS26, RPS28, SMTN, TPM4, TTN, TUBG2	RPL13, ARPC3, MYH11, RPL4, MAPT, MYL6B, RPLP2, RPL7A, ARPC5, RPL41, RPLP1, RPL27, RPL30, TTN, RPL34, ARPC4, RPL37, RPL28, SMTN, RPL3, RPS14, MYL6, ARPC1B, TPM4	-	-	-	-	ARPC1B, ARPC3, MAPT, MYH11, MYL6, MYL6B, RPL13, RPL27, RPL28, RPL3, RPL30, RPL34, RPL37, RPL4, RPL41, RPL7A, RPLP1, RPLP2, RPS14, SMTN, TTN	-	-
POSITIVE_REGULATION_OF_BIOLOGICAL_PROCESS	3.59731e-07	74	0.000118729	48	0.000110164	60	ns	ns	0.00401065	76	ns	ns	0.00022437	43	ns	ns	0.0181797	52	ACHE, ADAMTSL4, ANGPTL4, ARID1A, ATF4, BARD1, BCAR1, BTG1, C2, CCND1, CD80, CDKN1A, CDKN2AIP, CIDEB, CUL3, CX3CL1, CXCL5, CXXC5, DAP3, ECM1, EGR1, EGR4, EIF5A, ELF1, EREG, ERN1, ETS1, FGF7, FKBP1A, FLNA, FOSL1, GHRH, HCFC1, HCLS1, HMGA1, HSP90AB1, ILF3, INHBA, KDM5A, LITAF, MAML1, MAPT, MARK4, MED13, MYC, NAA15, NAMPT, NOP2, NUP62, ORAI1, PCSK9, PPP1R13B, PPP2R1A, RAC1, REL, RELA, RHOA, RHOB, RHO…	RAC1, RHOA, UBE2N, BCAR1, CIDEB, MYC, PCSK9, EIF5A, MAPT, TARBP2, EGR1, SERTAD1, UBE2V1, MAML1, CDKN2AIP, EREG, ERN1, RELA, ATF4, SLC35B2, BARD1, ETS1, ANGPTL4, C2, RHOC, FLNA, SHISA5, HSP90AB1, FOSL1, CX3CL1, INHBA, DAP3, FKBP1A, ORAI1, EGR4, GHRH, CCND1, REL, TICAM1, TRIP6, KDM5A, ADAMTSL4, PPP1R13B, CXXC5, CDKN1A, NUP62, NOP2, CUL3	PIGA, CDK5R1, MAPK1, CDK2, CDK13, RIPK1, IL6, GTF2H1, CDH13, S1PR2, CXCL10, CCND2, CBL, BCL2L11, TMEM9B, NFATC2, CEBPG, SSR1, PYCARD, IL27, CASP4, HIVEP3, ADRA2A, APOE, BCLAF1, PDPN, TIMP1, ADIG, GLIS2, NDFIP2, IL12RB2, SOCS5, EPC1, MAP3K7, RHOG, ATP2A1, ARPP19, PHF5A, NCBP2, EPAS1, CUL1, ARHGEF11, SMARCA1, NME1, NPM2, TRAF2, CAPNS1, TBRG4, TGFB1, MYD88, BCL3, BCL10, PDCD7, TBC1D8, MIER1, MED14, …	-	ABL1, ACTN4, ADAMTSL4, ATF4, ATF6, BAK1, BAX, BCAR1, BMP4, BST2, CCND1, CCND3, CD80, CDC42EP1, CDH1, CDK5, CDKN1A, CITED2, CSF1, CSF3, CTCF, DAPK2, ECM1, EDN1, EIF2B5, EIF5A, ERCC3, ERCC6, EREG, ERN1, FAF1, FAS, FGF10, FKBP1A, FLNA, FOXO1, FST, GHRH, HSP90AB1, HTATIP2, HTT, IGFBP3, IKBIP, IKBKG, INHBA, LAMC1, MAML1, NAMPT, NOP2, ORAI1, PDGFA, PPP2R4, RAC1, REL, RELA, RHOA, RHOB, RHOC, SAP30BP, SE…	-	ADAMTSL4, ANGPTL4, ATF4, BARD1, C2, CCND1, CDKN1A, CDKN2AIP, CIDEB, CUL3, CX3CL1, CXXC5, DAP3, EGR1, EGR4, EIF5A, ERN1, ETS1, FKBP1A, GHRH, HSP90AB1, INHBA, KDM5A, MAML1, MAPT, MYC, NOP2, NUP62, ORAI1, PCSK9, PPP1R13B, RAC1, REL, RELA, RHOA, RHOC, SHISA5, SLC35B2, TARBP2, TICAM1, TRIP6, UBE2N, UBE2V1	-	PIGA, CDK5R1, MAPK1, CDK2, CDK13, RIPK1, UBE2N, GTF2H1, THRAP3, CIDEB, GHRL, EIF5A, TMEM9B, TARBP2, TNFRSF10B, EGR1, SERTAD1, UBE2V1, CDKN2AIP, HIVEP3, APOE, ERN1, BCLAF1, SLA2, ATF4, NDFIP2, BARD1, MAP3K7, RHOG, PRKCG, C2, ARPP19, RHOC, SHISA5, CUL1, CX3CL1, FKBP1A, NME1, LAT2, ORAI1, REL, KDM5A, ADAMTSL4, PPP1R13B, TGFB1, BCL10, PDCD7, NOP2, CUL3, MIER1, MED14, NCBP1
SIGNAL_TRANSDUCTION	9.90118e-07	133	0.000154974	86	1.2912e-05	114	ns	ns	4.55118e-09	172	ns	ns	0.0111139	71	ns	ns	0.00297233	102	AMBP, ANXA5, ARHGAP1, ARHGDIA, ARID1A, ATRIP, BCAR1, CAMK4, CAP1, CCNA2, CDC42SE1, CDKN2AIP, CEP57, CFL1, CHRM4, CHRNB1, CIDEB, CLIC1, CRK, CSNK1G2, CX3CL1, CXCL1, CXCL5, CXXC5, DERL1, DLG4, DUOX1, DUSP6, ECM1, ERC1, EREG, ERN1, F2, FGFR1, FKBP1A, FLNA, GADD45B, GHRH, GNA12, GNAI3, GNB3, GNL1, GNRH1, GP1BA, GPS2, GTPBP2, HBEGF, HCLS1, HNRNPK, HOMER1, IFNAR1, IFNGR1, IGF2, IL18R1, IL18RAP, ING2, I…	RAC1, RHOA, DLG4, GNB3, GNRH1, UBE2N, BCAR1, ARHGAP1, TBXA2R, CIDEB, RASSF1, MPP2, RRAS, SMC1A, GTPBP2, SIK1, MAP3K2, SFRP5, SH3GL1, GADD45B, CEP57, HBEGF, UBE2V1, STK25, PTPN11, IGF2, RHEB, CFL1, ING2, MAML1, CDKN2AIP, CSNK1G2, NFKBIB, EREG, TMEM11, RRAD, NEK11, ERN1, SKIL, RELA, CAP1, SLC35B2, PRKAG1, YWHAE, HOMER1, IFNAR1, CXCL1, NFATC1, CAMK4, ROCK1, STAT3, RHOC, PTPN1, FLNA, SHISA5, F2, PRMT…	ARR3, CDK5R1, MAPK1, CHUK, PRKAB1, FPR1, FGF17, ARHGEF7, RIPK1, SPRED2, COPS3, IL6, SIAH2, CDH13, S1PR2, CD160, MAPK7, CXCL10, CBL, STC1, ARHGDIG, TMEM9B, CCL7, GLRA1, RRH, CCL5, CCL25, SMAD1, ADRBK1, CSNK1E, MAPK8, PWP2, PYCARD, NR4A3, IL13RA1, GABBR1, SAG, ITGB1BP2, AKT1, CD74, CAMK2B, SRP72, GNG4, RAN, RGS16, CRKL, ADRA2A, APOE, OPN1SW, PDPK1, GPR68, OXSR1, GRK1, GNA13, PAK2, CYCS, DDX54, RPS6…	-	ABL1, ADAMTS1, ADAP1, AKAP12, ANXA1, ANXA3, ANXA5, APAF1, APC2, APH1A, ARFRP1, ARHGAP1, ARHGAP5, ARHGDIA, ARL2BP, ARTN, ATF6, BAK1, BAX, BCAR1, BMPR1A, BST2, CAMK1, CAMK4, CAP1, CAP2, CDC42BPA, CDC42BPB, CDC42EP3, CDC42SE1, CDKL2, CFL1, CITED2, CLIC1, COMMD7, CORO1C, CRK, DAPK2, DERL1, DPYSL2, DPYSL3, DUSP10, DUSP6, ECM1, EDN1, ELK3, ERC1, EREG, ERN1, EXT1, F2, FAF1, FAS, FEZ2, FGF2, FKBP1A, FKBP…	-	ARHGAP1, CAMK4, CAP1, CDKN2AIP, CEP57, CHRM4, CIDEB, CX3CL1, CXCL1, CXXC5, DLG4, ERN1, F2, FKBP1A, GADD45B, GHRH, GNA12, GNB3, GNL1, GNRH1, GTPBP2, HBEGF, HOMER1, IFNAR1, IFNGR1, IGF2, IL18R1, IL18RAP, ING2, INHBA, MAML1, MAP3K2, MAPKAPK2, MCL1, MPP2, NEK11, NFATC1, NFKBIB, NUP62, PRKAG1, PRMT1, PSEN1, PTPN1, PTPN11, RAC1, RALB, RASSF1, REL, RELA, RHOA, RHOC, ROCK1, RRAD, RRAS, SFRP5, SHC1, SHISA…	-	ARR3, CDK5R1, MAPK1, CHUK, PRKAB1, FPR1, GNB3, RIPK1, SPRED2, COPS3, UBE2N, ARHGAP1, THRAP3, TBXA2R, CIDEB, RRAS, GHRL, SMC1A, GNAI2, STC1, ARHGDIG, TMEM9B, TNFRSF10B, SMAD1, HBEGF, CSNK1E, MAPK8, NR4A3, ARHGAP27, UBE2V1, GABBR1, STK25, PTPN11, ITGB1BP2, AKT1, RHEB, CFL1, P2RX4, ING2, RAN, CDKN2AIP, RGS16, CRKL, TMEM11, RRAD, APOE, ERN1, EPHA1, SLA2, OXSR1, GPR4, PAK2, ARHGAP4, CYCS, DDX54, RPS6K…
REGULATION_OF_I_KAPPAB_KINASE_NF_KAPPAB_CASCADE	2.37192e-05	19	0.000173909	14	ns	ns	ns	ns	ns	ns	ns	ns	0.000203131	13	ns	ns	ns	ns	CXXC5, ECM1, FKBP1A, FLNA, LITAF, NUP62, REL, RELA, RHOA, RHOC, SHISA5, SLC20A1, SLC35B2, SQSTM1, TICAM1, TNFAIP3, UBE2N, UBE2V1, VAPA	RHOA, UBE2N, UBE2V1, RELA, SLC35B2, RHOC, FLNA, SHISA5, FKBP1A, REL, TICAM1, CXXC5, NUP62, TNFAIP3	-	-	-	-	CXXC5, FKBP1A, NUP62, REL, RELA, RHOA, RHOC, SHISA5, SLC35B2, TICAM1, TNFAIP3, UBE2N, UBE2V1	-	-
STRUCTURAL_CONSTITUENT_OF_RIBOSOME	9.54299e-05	17	0.000234797	13	ns	ns	ns	ns	ns	ns	0.00036496	18	4.17629e-05	13	ns	ns	ns	ns	RPL13, RPL27, RPL28, RPL3, RPL30, RPL34, RPL37, RPL4, RPL41, RPL7A, RPLP1, RPLP2, RPS11, RPS14, RPS16, RPS26, RPS28	RPL13, RPL4, RPLP2, RPL7A, RPL41, RPLP1, RPL27, RPL30, RPL34, RPL37, RPL28, RPL3, RPS14	-	-	-	MRPL55, RPL13A, RPL18A, RPL22, RPL26, RPL27A, RPL28, RPL30, RPL34, RPLP1, RPLP2, RPS14, RPS16, RPS2, RPS21, RPS24, RPS26, RPS28	RPL13, RPL27, RPL28, RPL3, RPL30, RPL34, RPL37, RPL4, RPL41, RPL7A, RPLP1, RPLP2, RPS14	-	-
POSITIVE_REGULATION_OF_SIGNAL_TRANSDUCTION	5.38875e-05	22	0.000365532	16	ns	ns	ns	ns	ns	ns	ns	ns	0.00163852	14	ns	ns	ns	ns	CDKN2AIP, CXXC5, ECM1, EREG, FKBP1A, FLNA, HCLS1, LITAF, NUP62, RAC1, REL, RELA, RHOA, RHOC, SHISA5, SLC20A1, SLC35B2, TICAM1, TRAF7, UBE2N, UBE2V1, VAPA	RAC1, RHOA, UBE2N, UBE2V1, CDKN2AIP, EREG, RELA, SLC35B2, RHOC, FLNA, SHISA5, FKBP1A, REL, TICAM1, CXXC5, NUP62	-	-	-	-	CDKN2AIP, CXXC5, FKBP1A, NUP62, RAC1, REL, RELA, RHOA, RHOC, SHISA5, SLC35B2, TICAM1, UBE2N, UBE2V1	-	-
POSITIVE_REGULATION_OF_CELLULAR_PROCESS	2.78513e-06	69	0.000391883	45	0.000472505	56	ns	ns	0.0019626	74	ns	ns	0.000930926	40	ns	ns	ns	ns	ADAMTSL4, ARID1A, ATF4, BARD1, BCAR1, BTG1, CCND1, CD80, CDKN1A, CDKN2AIP, CIDEB, CUL3, CX3CL1, CXCL5, CXXC5, DAP3, ECM1, EGR1, EGR4, EIF5A, ELF1, EREG, ERN1, ETS1, FGF7, FKBP1A, FLNA, FOSL1, GHRH, HCFC1, HCLS1, HMGA1, HSP90AB1, ILF3, INHBA, KDM5A, LITAF, MAML1, MAPT, MARK4, MED13, MYC, NAA15, NAMPT, NOP2, NUP62, ORAI1, PCSK9, PPP1R13B, PPP2R1A, RAC1, REL, RELA, RHOA, RHOC, SERTAD1, SHISA5, SLC20…	RAC1, RHOA, UBE2N, BCAR1, CIDEB, MYC, PCSK9, EIF5A, MAPT, EGR1, SERTAD1, UBE2V1, MAML1, CDKN2AIP, EREG, ERN1, RELA, ATF4, SLC35B2, BARD1, ETS1, RHOC, FLNA, SHISA5, HSP90AB1, FOSL1, CX3CL1, INHBA, DAP3, FKBP1A, ORAI1, EGR4, GHRH, CCND1, REL, TICAM1, TRIP6, KDM5A, ADAMTSL4, PPP1R13B, CXXC5, CDKN1A, NUP62, NOP2, CUL3	CDK5R1, MAPK1, CDK2, CDK13, RIPK1, IL6, GTF2H1, CDH13, S1PR2, CXCL10, CCND2, CBL, BCL2L11, TMEM9B, NFATC2, CEBPG, SSR1, PYCARD, IL27, CASP4, HIVEP3, ADRA2A, APOE, BCLAF1, PDPN, TIMP1, ADIG, GLIS2, NDFIP2, IL12RB2, SOCS5, EPC1, RHOG, ARPP19, PHF5A, NCBP2, EPAS1, CUL1, ARHGEF11, SMARCA1, NME1, NPM2, CAPNS1, TBRG4, TGFB1, MYD88, BCL3, BCL10, PDCD7, TBC1D8, MIER1, MED14, NCBP1, LIF, RPL17, CFLAR	-	ABL1, ACTN4, ADAMTSL4, ATF4, ATF6, BAK1, BAX, BCAR1, BMP4, BST2, CCND1, CCND3, CD80, CDC42EP1, CDH1, CDK5, CDKN1A, CITED2, CSF1, CSF3, CTCF, DAPK2, ECM1, EDN1, EIF2B5, EIF5A, ERCC3, ERCC6, EREG, ERN1, FAF1, FAS, FGF10, FKBP1A, FLNA, FOXO1, GHRH, HSP90AB1, HTATIP2, HTT, IGFBP3, IKBIP, IKBKG, INHBA, LAMC1, MAML1, NAMPT, NOP2, ORAI1, PDGFA, PPP2R4, RAC1, REL, RELA, RHOA, RHOC, SAP30BP, SERPINF1, SER…	-	ADAMTSL4, ATF4, BARD1, CCND1, CDKN1A, CDKN2AIP, CIDEB, CUL3, CX3CL1, CXXC5, DAP3, EGR1, EGR4, EIF5A, ERN1, ETS1, FKBP1A, GHRH, HSP90AB1, INHBA, KDM5A, MAML1, MAPT, MYC, NOP2, NUP62, ORAI1, PCSK9, PPP1R13B, RAC1, REL, RELA, RHOA, RHOC, SHISA5, SLC35B2, TICAM1, TRIP6, UBE2N, UBE2V1	-	-
ORGANELLE_ORGANIZATION_AND_BIOGENESIS	7.0274e-06	54	0.000394718	36	ns	ns	ns	ns	0.00150319	58	ns	ns	ns	ns	ns	ns	ns	ns	ANLN, ARID1A, ARPC4, ARPC5, BCAR1, CENPE, CFL1, COX18, CRK, CTDNEP1, CXCL1, CYTH2, ESPL1, FLNA, FSCN2, HDAC5, HMGA1, HMGA2, HUWE1, KPTN, LIMA1, MAP1S, MAP3K12, MAPRE1, MAPT, MARK4, MYH11, MYL6, MYL6B, NASP, OPTN, PEX13, PLEK2, PTGES3, RAC1, RBBP4, RHOA, RHOF, RHOJ, RND1, RNF19A, ROCK1, RPS14, SET, SMARCA5, SMC1A, SUN2, TIMM17B, TIMM23, TMED10, TOMM34, TTN, UBE2N, ZWINT	SUN2, RAC1, MAPRE1, RHOA, MYH11, UBE2N, BCAR1, TIMM17B, PLEK2, SMC1A, MAPT, ZWINT, MYL6B, CTDNEP1, TMED10, SMARCA5, CFL1, TOMM34, ARPC5, HMGA2, CXCL1, ROCK1, CYTH2, RND1, TTN, COX18, FLNA, ARPC4, TIMM23, RNF19A, MAP1S, RPS14, CRK, MYL6, RHOJ, LIMA1	-	-	ABL1, ANLN, ARPC4, ARPC5, BAK1, BAX, BCAR1, BCL2, CDC42BPA, CDC42BPB, CFL1, CLASP2, CNN2, CRK, CYTH2, DES, DMD, DSTN, FLNA, FLNB, GPX1, HDAC5, HIP1, HMGA2, KDM4A, KIF5A, KIF5B, KRT20, LASP1, LIMA1, MAPRE1, MID1, MID1IP1, MYH10, MYH11, MYH9, MYL6, MYO9B, NPLOC4, OPTN, PEX16, RAC1, RHOA, RHOF, RND1, RND3, RNF19A, RPS6KA5, SHROOM1, SORBS1, SUN2, TEP1, TNXB, TOMM22, TOMM34, TSPO, TTN, ZWINT	-	-	-	SUN2, MYH11, YKT6, PAPD7, NOLC1, UBE2N, GHRL, HOOK3, PLEK2, NDE1, SMC1A, ZWINT, ATXN7, CTDNEP1, SMARCA5, CFL1, RAN, TOMM34, APOE, SDAD1, ARHGAP4, CYCS, HDAC1, ROCK1, COX18, ARPC4, TIMM23, RNF19A, MTA2, PEX10, MAP3K11, MAP1S, EZR, RPS14, CRK, FBL, RHOJ, RRP9
I_KAPPAB_KINASE_NF_KAPPAB_CASCADE	3.28349e-05	21	0.000433692	15	ns	ns	ns	ns	0.00018766	23	ns	ns	0.000406013	14	ns	ns	ns	ns	CXXC5, ECM1, ERC1, FKBP1A, FLNA, LITAF, NUP62, REL, RELA, RHOA, RHOC, SHISA5, SLC20A1, SLC35B2, SQSTM1, TICAM1, TNFAIP3, TRIP6, UBE2N, UBE2V1, VAPA	RHOA, UBE2N, UBE2V1, RELA, SLC35B2, RHOC, FLNA, SHISA5, FKBP1A, REL, TICAM1, TRIP6, CXXC5, NUP62, TNFAIP3	-	-	BST2, ECM1, ERC1, FAF1, FKBP1A, FLNA, IKBKG, IRAK2, OTUD7B, REL, RELA, RHOA, RHOC, SQSTM1, STAT1, TFG, TICAM1, TNFAIP3, TRAF5, TRIM38, TRIP6, UBE2V1, VAPA	-	CXXC5, FKBP1A, NUP62, REL, RELA, RHOA, RHOC, SHISA5, SLC35B2, TICAM1, TNFAIP3, TRIP6, UBE2N, UBE2V1	-	-
PROTEIN_KINASE_CASCADE	4.55704e-08	43	0.000499692	26	0.00313027	30	ns	ns	5.96265e-06	46	ns	ns	0.00156159	23	ns	ns	0.00154991	30	AMBP, CXXC5, DUSP6, ECM1, ERC1, F2, FGFR1, FKBP1A, FLNA, GADD45B, GPS2, HCLS1, IFNAR1, LITAF, MAP3K12, MAP3K2, MAPK8IP1, MAPKAPK2, MKNK2, NEK11, NUP62, REL, RELA, RHOA, RHOC, SHC1, SHISA5, SIK1, SIK2, SLC20A1, SLC35B2, SPRED1, SQSTM1, SRPK1, STAT3, STAT5A, TICAM1, TNFAIP3, TRAF7, TRIP6, UBE2N, UBE2V1, VAPA	RHOA, UBE2N, SIK1, MAP3K2, GADD45B, UBE2V1, NEK11, RELA, SLC35B2, IFNAR1, STAT3, RHOC, FLNA, SHISA5, F2, FKBP1A, DUSP6, MAPKAPK2, REL, TICAM1, TRIP6, SPRED1, CXXC5, SHC1, NUP62, TNFAIP3	CHUK, FPR1, RIPK1, SPRED2, S1PR2, TMEM9B, MAPK8, NR4A3, CRKL, ADRA2A, OXSR1, NDFIP2, MAP3K7, LATS2, DUSP2, MAP3K11, TRAF2, SOCS6, MAP3K6, MYD88, BCL3, BCL10, CCL2, DUSP8, MIER1, GNG3, NLRC3, DUSP16, RPL17, CFLAR	-	BST2, DAPK2, DUSP10, DUSP6, ECM1, ERC1, F2, FAF1, FGF2, FKBP1A, FLNA, GADD45B, GADD45G, IKBKG, IRAK2, MAP2K4, MAP3K9, MAP4K4, MAPK14, MAPK8IP3, MAPKAPK2, MKNK1, OTUD7B, REL, RELA, RHOA, RHOC, RPS6KA5, SHC1, SIK1, SQSTM1, SRC, STAT1, STAT3, STAT5B, STK38L, STK4, TFG, TICAM1, TNFAIP3, TRAF5, TRIM38, TRIP6, UBE2V1, VAPA, ZAK	-	CXXC5, F2, FKBP1A, GADD45B, IFNAR1, MAP3K2, MAPKAPK2, NEK11, NUP62, REL, RELA, RHOA, RHOC, SHC1, SHISA5, SIK1, SLC35B2, SPRED1, TICAM1, TNFAIP3, TRIP6, UBE2N, UBE2V1	-	CHUK, FPR1, RIPK1, SPRED2, UBE2N, GHRL, TMEM9B, TNFRSF10B, MAPK8, NR4A3, UBE2V1, CRKL, OXSR1, NDFIP2, IFNAR1, MAP3K7, CCM2, STAT3, RHOC, SHISA5, DUSP2, FKBP1A, MAP3K11, MAPKAPK2, REL, MAP3K6, SHC1, BCL10, MIER1, GNG3
POSITIVE_REGULATION_OF_I_KAPPAB_KINASE_NF_KAPPAB_CASCADE	0.000262568	17	0.000523253	13	ns	ns	ns	ns	ns	ns	ns	ns	0.000683426	12	ns	ns	ns	ns	CXXC5, ECM1, FKBP1A, FLNA, LITAF, NUP62, REL, RELA, RHOA, RHOC, SHISA5, SLC20A1, SLC35B2, TICAM1, UBE2N, UBE2V1, VAPA	RHOA, UBE2N, UBE2V1, RELA, SLC35B2, RHOC, FLNA, SHISA5, FKBP1A, REL, TICAM1, CXXC5, NUP62	-	-	-	-	CXXC5, FKBP1A, NUP62, REL, RELA, RHOA, RHOC, SHISA5, SLC35B2, TICAM1, UBE2N, UBE2V1	-	-
NUCLEOSIDE_TRIPHOSPHATASE_ACTIVITY	0.00181261	27	0.000624715	21	ns	ns	ns	ns	ns	ns	ns	ns	0.000252552	20	ns	ns	3.6455e-05	27	ABCF1, ARF1, ARL4C, ATP1B3, ATP2A2, ATP2B1, CCT8, CHD4, GNA12, GNAI3, GNB3, GTPBP2, KATNA1, KIF20B, MYL6, RAB11B, RAB5A, RAC1, RBBP4, RHEB, RHOA, RHOB, RHOC, RRAD, RRAS, SMARCA5, TAPBP	RAC1, RHOA, ABCF1, GNB3, ATP1B3, RRAS, GTPBP2, ATP2B1, RHEB, SMARCA5, RRAD, ARF1, KATNA1, RAB11B, TAPBP, RHOC, CCT8, ARL4C, MYL6, RAB5A, GNA12	-	-	-	-	ABCF1, ARF1, ARL4C, ATP1B3, ATP2B1, CCT8, GNA12, GNB3, GTPBP2, KATNA1, MYL6, RAB11B, RAB5A, RAC1, RHOA, RHOC, RRAD, RRAS, SMARCA5, TAPBP	-	ABCF1, GNB3, RRAS, CHD1, GNAI2, ATP7A, GTPBP4, RHEB, SMARCA5, RAN, RRAD, RAB6A, KATNA1, NCF1, DDX54, EIF4A3, GSPT1, RAB11B, RHOG, RHOC, CCT8, ATP1A4, DDX21, RAB2A, ARF3, RAB5A, GNG3
DNA_BINDING	4.25786e-11	73	0.000701032	40	ns	ns	ns	ns	ns	ns	2.6926e-10	81	0.0182111	33	ns	ns	ns	ns	AFF1, APEX1, ARID1A, ATF1, ATF3, ATF4, BATF, CCRN4L, CDT1, CENPC1, CHD4, DNASE1L3, EGR1, EGR2, EGR3, ELF1, EP300, FOSL1, FOSL2, FOXN2, HCLS1, HIVEP1, HIVEP2, HMGA1, HMGA2, HNRNPA1, HNRNPA2B1, HSF1, HUWE1, ILF3, ING2, KDM5A, KHDRBS1, KIN, LENEP, LIG3, MAP1S, MYC, NFATC1, NFE2L1, NFE2L3, NFIL3, NFYA, POLH, PQBP1, PURB, RELA, RELB, RFX1, RNF11, RNF4, SMAD3, SMARCA5, SNAPC5, SON, SP1, STAT3, STAT5A, …	KIN, EGR2, MYC, AFF1, HIVEP1, POLH, SON, EGR1, SMARCA5, ING2, TAF5, LENEP, RELA, ATF4, HSF1, NFYA, TADA3, CCRN4L, SURF6, HIVEP2, TREX1, HMGA2, NFATC1, UHRF1, STAT3, FOSL1, LIG3, KHDRBS1, TAF5L, CDT1, CENPC1, RELB, MAP1S, TAF13, SUB1, DNASE1L3, KDM5A, EGR3, RFX1, FOXN2	-	-	-	ARID5B, BCL6, CCRN4L, CDT1, CHD4, CREBL2, DDB2, EGR1, EGR3, ELF1, FANCG, FOSL2, FOXD1, FOXO4, GAS7, GATA2, GTF2H4, GTF3C2, HIC1, HIF1A, HIVEP2, HMGA1, HNF1B, HNRNPA1, HNRNPA2B1, HSF4, ILF3, ING2, KDM5A, KHDRBS1, LEF1, MAML3, MCM7, MECOM, MRE11A, NFATC1, NFIC, NFIX, NFYA, NPAS2, NR2F1, NR3C1, NUCB1, PARP1, PCBP1, PITX2, POLH, POLQ, RAD51B, RBM6, RELB, RPA1, RPA3, RUNX1, RUNX1T1, SAFB, SIM2, SMAD3,…	ATF4, CDT1, CENPC1, DNASE1L3, EGR1, EGR2, FOXN2, HIVEP1, HIVEP2, HMGA2, HSF1, ING2, KDM5A, KIN, LENEP, LIG3, MAP1S, MYC, NFATC1, NFYA, POLH, RELA, RFX1, SMARCA5, SON, SUB1, SURF6, TADA3, TAF13, TAF5, TAF5L, TREX1, UHRF1	-	-
INTRACELLULAR_SIGNALING_CASCADE	1.31643e-07	72	0.000781317	44	ns	ns	ns	ns	1.96536e-05	80	ns	ns	0.000759417	40	ns	ns	0.000277335	55	AMBP, ARHGAP1, ARHGDIA, ARID1A, ATRIP, CAP1, CCNA2, CFL1, CIDEB, CXCL1, CXXC5, DERL1, DUSP6, ECM1, ERC1, ERN1, F2, FGFR1, FKBP1A, FLNA, GADD45B, GHRH, GNAI3, GPS2, GTPBP2, HCLS1, HOMER1, IFNAR1, LITAF, MAP3K12, MAP3K2, MAPK8IP1, MAPKAPK2, MCL1, MED13, MKNK2, NEK11, NFATC1, NUP62, RAC1, RASSF1, REL, RELA, RHOA, RHOB, RHOC, ROCK1, RRAD, RRAS, SGSM3, SHC1, SHISA5, SIK1, SIK2, SLC20A1, SLC35B2, SMAD3…	RAC1, RHOA, UBE2N, ARHGAP1, CIDEB, RASSF1, RRAS, SMC1A, GTPBP2, SIK1, MAP3K2, GADD45B, UBE2V1, CFL1, RRAD, NEK11, ERN1, RELA, CAP1, SLC35B2, YWHAE, HOMER1, IFNAR1, CXCL1, NFATC1, ROCK1, STAT3, RHOC, FLNA, SHISA5, F2, FKBP1A, DUSP6, MAPKAPK2, GHRH, REL, TICAM1, TRIP6, MCL1, SPRED1, CXXC5, SHC1, NUP62, TNFAIP3	-	-	ABL1, APAF1, ARHGAP1, ARHGAP5, ARHGDIA, ATF6, BAK1, BAX, BST2, CAP1, CAP2, CDC42BPA, CDC42BPB, CFL1, DAPK2, DERL1, DUSP10, DUSP6, ECM1, ERC1, ERN1, F2, FAF1, FGF2, FKBP1A, FKBP8, FLNA, GADD45B, GADD45G, GHRH, GNAI3, GPX1, HIP1, HTR1B, IKBKG, IRAK2, JAK2, KALRN, MAP2K4, MAP3K9, MAP4K4, MAPK14, MAPK8IP3, MAPKAPK2, MKNK1, MYO9B, OTUD7B, PLCL1, PPAP2A, PRKAR2A, PTGER4, RAC1, RASSF1, REL, RELA, RHOA, …	-	ARHGAP1, CAP1, CIDEB, CXCL1, CXXC5, ERN1, F2, FKBP1A, GADD45B, GHRH, GTPBP2, HOMER1, IFNAR1, MAP3K2, MAPKAPK2, MCL1, NEK11, NFATC1, NUP62, RAC1, RASSF1, REL, RELA, RHOA, RHOC, ROCK1, RRAD, RRAS, SHC1, SHISA5, SIK1, SLC35B2, SMC1A, SPRED1, TICAM1, TNFAIP3, TRIP6, UBE2N, UBE2V1, YWHAE	-	CHUK, FPR1, RIPK1, SPRED2, UBE2N, ARHGAP1, THRAP3, CIDEB, RRAS, GHRL, SMC1A, GNAI2, ARHGDIG, TMEM9B, TNFRSF10B, MAPK8, NR4A3, ARHGAP27, UBE2V1, GABBR1, AKT1, CFL1, CRKL, RRAD, APOE, ERN1, SLA2, OXSR1, ARHGAP4, CYCS, DDX54, NDFIP2, HOMER1, IFNAR1, MAP3K7, RHOG, CCM2, ROCK1, STAT3, RHOC, SHISA5, DUSP2, FKBP1A, MAP3K11, LAT2, CALCRL, MAPKAPK2, REL, MAP3K6, MCL1, SHC1, BCL10, MIER1, MED14, GNG3
DEFENSE_RESPONSE	ns	ns	0.00101824	22	ns	ns	ns	ns	ns	ns	ns	ns	0.00557988	19	ns	ns	ns	ns	-	RAC1, ABCF1, ITGB1, CXCL2, MLF2, TARBP2, LSP1, NFATC4, EREG, RELA, RSAD2, ORM2, CXCL1, C2, FOSL1, VEZF1, FOS, CX3CL1, INHBA, NCF2, AOC3, IL18RAP	-	-	-	-	ABCF1, AOC3, C2, CX3CL1, CXCL1, CXCL2, FOS, IL18RAP, INHBA, LSP1, MLF2, NCF2, NFATC4, ORM2, RAC1, RELA, RSAD2, TARBP2, VEZF1	-	-
GTPASE_ACTIVITY	0.0142595	15	0.0010978	13	ns	ns	ns	ns	ns	ns	ns	ns	0.00136584	12	ns	ns	3.80172e-05	17	ARF1, ARL4C, GNA12, GNAI3, GNB3, GTPBP2, RAB11B, RAB5A, RAC1, RHEB, RHOA, RHOB, RHOC, RRAD, RRAS	RAC1, RHOA, GNB3, RRAS, GTPBP2, RHEB, RRAD, ARF1, RAB11B, RHOC, ARL4C, RAB5A, GNA12	-	-	-	-	ARF1, ARL4C, GNA12, GNB3, GTPBP2, RAB11B, RAB5A, RAC1, RHOA, RHOC, RRAD, RRAS	-	GNB3, RRAS, GNAI2, GTPBP4, RHEB, RAN, RRAD, RAB6A, NCF1, GSPT1, RAB11B, RHOG, RHOC, RAB2A, ARF3, RAB5A, GNG3
REGULATION_OF_CELL_CYCLE	4.09743e-09	34	0.00110397	19	ns	ns	ns	ns	ns	ns	0.000556008	29	0.0104922	16	ns	ns	ns	ns	ANLN, ATRIP, BTG3, CCNA2, CCND1, CCNG1, CCNK, CDC25C, CDC37, CDKN3, CDT1, CKS1B, CUL3, EIF4G2, EREG, ERN1, HCFC1, HEXIM1, INHBA, KHDRBS1, MAD2L1, MYC, NEK11, NEK2, PPP1R13B, PPP1R15A, RASSF1, RHOB, SERTAD1, SIK1, SMAD3, SMC1A, STK11, ZWINT	PPP1R15A, MYC, RASSF1, SMC1A, SIK1, ZWINT, SERTAD1, EREG, NEK11, ERN1, INHBA, KHDRBS1, CDT1, BTG3, CCND1, MAD2L1, PPP1R13B, CUL3, CDC37	-	-	-	ATM, CCNA2, CCNG2, CDKN1B, CDKN2C, CDKN3, CDT1, CHEK2, CUL3, FANCG, FBXO5, FOXO4, GADD45A, GAS1, GAS7, HEXIM1, ING4, KHDRBS1, MAD2L1, NBN, NEK11, NEK2, PPP1R13B, RAD1, SMAD3, SMC1A, TBX3, TIMELESS, TIPIN	BTG3, CCND1, CDC37, CDT1, CUL3, ERN1, INHBA, MAD2L1, MYC, NEK11, PPP1R13B, PPP1R15A, RASSF1, SIK1, SMC1A, ZWINT	-	CDK5R1, CDK2, CDK13, PPP1R15A, GTF2H1, SMC1A, ZWINT, CDC45, GTPBP4, SERTAD1, ERN1, CUL1, KHDRBS1, CDT1, BTG3, MAD2L1, PPP1R13B, TGFB1, CUL3, CDC37
PYROPHOSPHATASE_ACTIVITY	0.00704824	27	0.00200406	21	ns	ns	ns	ns	ns	ns	ns	ns	0.000794979	20	ns	ns	0.000160532	27	ABCF1, ARF1, ARL4C, ATP1B3, ATP2A2, ATP2B1, CCT8, CHD4, GNA12, GNAI3, GNB3, GTPBP2, KATNA1, KIF20B, MYL6, RAB11B, RAB5A, RAC1, RBBP4, RHEB, RHOA, RHOB, RHOC, RRAD, RRAS, SMARCA5, TAPBP	RAC1, RHOA, ABCF1, GNB3, ATP1B3, RRAS, GTPBP2, ATP2B1, RHEB, SMARCA5, RRAD, ARF1, KATNA1, RAB11B, TAPBP, RHOC, CCT8, ARL4C, MYL6, RAB5A, GNA12	-	-	-	-	ABCF1, ARF1, ARL4C, ATP1B3, ATP2B1, CCT8, GNA12, GNB3, GTPBP2, KATNA1, MYL6, RAB11B, RAB5A, RAC1, RHOA, RHOC, RRAD, RRAS, SMARCA5, TAPBP	-	ABCF1, GNB3, RRAS, CHD1, GNAI2, ATP7A, GTPBP4, RHEB, SMARCA5, RAN, RRAD, RAB6A, KATNA1, NCF1, DDX54, EIF4A3, GSPT1, RAB11B, RHOG, RHOC, CCT8, ATP1A4, DDX21, RAB2A, ARF3, RAB5A, GNG3
HYDROLASE_ACTIVITY_ACTING_ON_ACID_ANHYDRIDES	0.00845644	27	0.00234588	21	ns	ns	ns	ns	ns	ns	ns	ns	0.000928477	20	ns	ns	0.000196052	27	ABCF1, ARF1, ARL4C, ATP1B3, ATP2A2, ATP2B1, CCT8, CHD4, GNA12, GNAI3, GNB3, GTPBP2, KATNA1, KIF20B, MYL6, RAB11B, RAB5A, RAC1, RBBP4, RHEB, RHOA, RHOB, RHOC, RRAD, RRAS, SMARCA5, TAPBP	RAC1, RHOA, ABCF1, GNB3, ATP1B3, RRAS, GTPBP2, ATP2B1, RHEB, SMARCA5, RRAD, ARF1, KATNA1, RAB11B, TAPBP, RHOC, CCT8, ARL4C, MYL6, RAB5A, GNA12	-	-	-	-	ABCF1, ARF1, ARL4C, ATP1B3, ATP2B1, CCT8, GNA12, GNB3, GTPBP2, KATNA1, MYL6, RAB11B, RAB5A, RAC1, RHOA, RHOC, RRAD, RRAS, SMARCA5, TAPBP	-	ABCF1, GNB3, RRAS, CHD1, GNAI2, ATP7A, GTPBP4, RHEB, SMARCA5, RAN, RRAD, RAB6A, KATNA1, NCF1, DDX54, EIF4A3, GSPT1, RAB11B, RHOG, RHOC, CCT8, ATP1A4, DDX21, RAB2A, ARF3, RAB5A, GNG3
CELL_CYCLE_GO_0007049	1.73306e-09	48	0.00286134	26	ns	ns	ns	ns	ns	ns	1.73235e-06	48	0.00743123	23	ns	ns	4.66618e-05	35	ANAPC11, ANLN, ATRIP, BTG3, CCNA2, CCND1, CCNG1, CCNK, CDC25C, CDC37, CDKN1A, CDKN3, CDT1, CENPE, CENPF, CKS1B, CUL3, EIF4G2, EREG, ERN1, ESPL1, GPS2, HCFC1, HEXIM1, INHBA, KATNA1, KHDRBS1, KIF22, LIG3, MAD2L1, MYC, NASP, NEK11, NEK2, PPP1R13B, PPP1R15A, RASSF1, RHOB, SERTAD1, SIK1, SMAD3, SMC1A, STK11, STRN3, SUN2, TTN, USP16, ZWINT	SUN2, PPP1R15A, USP16, MYC, RASSF1, SMC1A, SIK1, ZWINT, SERTAD1, EREG, NEK11, ERN1, KATNA1, STRN3, TTN, LIG3, INHBA, KHDRBS1, CDT1, BTG3, CCND1, MAD2L1, PPP1R13B, CDKN1A, CUL3, CDC37	-	-	-	ACVR1B, AKAP8, ANAPC11, ATM, CCNA2, CCNG2, CDK4, CDKN1B, CDKN2C, CDKN3, CDT1, CENPF, CHEK2, CUL3, DLGAP5, ESPL1, FANCG, FBXO5, FOXO4, GADD45A, GAS1, GAS7, GPS2, HEXIM1, ING4, KHDRBS1, KIF22, MAD2L1, MPHOSPH9, MRE11A, MSH5, NASP, NBN, NEK11, NEK2, PPP1R13B, RAD1, RAD51B, RAD54L, SASS6, SMAD3, SMC1A, SMC3, TBX3, TIMELESS, TIPIN, TOP3A, TUBG1	BTG3, CCND1, CDC37, CDKN1A, CDT1, CUL3, ERN1, INHBA, KATNA1, LIG3, MAD2L1, MYC, NEK11, PPP1R13B, PPP1R15A, RASSF1, SIK1, SMC1A, STRN3, SUN2, TTN, USP16, ZWINT	-	SUN2, CDK5R1, CDK2, CDK13, DBF4, PAPD7, NOLC1, PPP1R15A, GTF2H1, USP16, NDE1, SMC1A, PPP6C, ZWINT, CDC45, GTPBP4, SERTAD1, RAN, ERN1, CDC27, KATNA1, GSPT1, PIM2, LIG3, CUL1, KHDRBS1, MAP3K11, CDT1, BTG3, MAD2L1, PPP1R13B, TGFB1, CUL3, CDC37, MSH4
TRANSLATION	0.0104956	23	0.00345953	18	ns	ns	ns	ns	ns	ns	ns	ns	ns	ns	ns	ns	ns	ns	ABCF1, EEF1A1, EIF1, EIF3H, EIF4G2, EIF4H, EIF5A, EREG, ETF1, INHBA, PAIP2, RARS, RPL13, RPL28, RPL3, RPL30, RPL34, RPL37, RPL4, RPL41, RPL7A, RPS11, RRBP1	RPL13, ABCF1, RPL4, EIF3H, EIF5A, EIF1, RPL7A, EREG, RPL41, RARS, RPL30, RPL34, RPL37, RPL28, INHBA, RRBP1, RPL3, ETF1	-	-	-	-	-	-	-
TRANSCRIPTION_DNA_DEPENDENT	1.42683e-09	73	0.00959238	39	ns	ns	ns	ns	ns	ns	2.30883e-10	85	ns	ns	ns	ns	ns	ns	ADRM1, APEX1, ARID1A, ATF4, ATF5, CALR, CCNK, CCRN4L, CHD4, CRK, DDIT3, ELF1, EREG, FOS, FOSB, FOSL1, FOSL2, GMEB2, HCFC1, HCLS1, HDAC5, HEXIM1, HMGA1, HMGA2, ILF3, ING2, INHBA, IRF3, JUNB, KDM5A, KLF13, LITAF, LRRFIP1, MAML1, MED13, MED20, MYC, NAA15, NFATC1, NFATC4, NFE2L1, NFE2L3, NFIL3, NFYA, POLR1E, PPARD, PQBP1, RNF4, RYBP, SIN3A, SKIL, SMAD3, SMARCA5, SNAPC5, SP1, SQSTM1, STAT3, SUB1, TADA…	MYC, TARBP2, UBE2V1, SMARCA5, NFATC4, ING2, MAML1, FOSB, EREG, TAF5, POLR1E, SKIL, LRRFIP1, ATF4, NFYA, TADA3, CCRN4L, TCEB1, HMGA2, NFATC1, UHRF1, STAT3, FOSL1, VEZF1, FOS, INHBA, TAF5L, ADRM1, IRF3, KLF13, JUNB, PPARD, RYBP, SUB1, CRK, GMEB2, KDM5A, TCEB3, SIN3A	-	-	-	ARID5B, ATF7IP, BCL6, BRF1, CALR, CCRN4L, CHD4, DBP, E2F2, ELF1, FOSL2, FOXO4, GATA2, GLIS1, GTF2E2, GTF2H4, GTF3C2, HEXIM1, HIC1, HIF1A, HMGA1, HNF1B, HSF4, ILF3, ING2, ING4, KAT2A, KDM5A, MAML3, MED13, MED21, MED4, MED7, MEIS2, MLLT6, NAA16, NFATC1, NFATC4, NFIC, NFIX, NFYA, NPAS2, NR2F2, NR3C1, PARP1, PHF21A, PITX2, POLR2E, PTRF, RUNX1, SIN3A, SMAD3, SMARCA5, SMARCAL1, SMARCC2, SMARCD2, SMARCE…	-	-	-
RNA_BIOSYNTHETIC_PROCESS	1.69034e-09	73	0.0103964	39	ns	ns	ns	ns	ns	ns	1.03768e-10	86	ns	ns	ns	ns	ns	ns	ADRM1, APEX1, ARID1A, ATF4, ATF5, CALR, CCNK, CCRN4L, CHD4, CRK, DDIT3, ELF1, EREG, FOS, FOSB, FOSL1, FOSL2, GMEB2, HCFC1, HCLS1, HDAC5, HEXIM1, HMGA1, HMGA2, ILF3, ING2, INHBA, IRF3, JUNB, KDM5A, KLF13, LITAF, LRRFIP1, MAML1, MED13, MED20, MYC, NAA15, NFATC1, NFATC4, NFE2L1, NFE2L3, NFIL3, NFYA, POLR1E, PPARD, PQBP1, RNF4, RYBP, SIN3A, SKIL, SMAD3, SMARCA5, SNAPC5, SP1, SQSTM1, STAT3, SUB1, TADA…	MYC, TARBP2, UBE2V1, SMARCA5, NFATC4, ING2, MAML1, FOSB, EREG, TAF5, POLR1E, SKIL, LRRFIP1, ATF4, NFYA, TADA3, CCRN4L, TCEB1, HMGA2, NFATC1, UHRF1, STAT3, FOSL1, VEZF1, FOS, INHBA, TAF5L, ADRM1, IRF3, KLF13, JUNB, PPARD, RYBP, SUB1, CRK, GMEB2, KDM5A, TCEB3, SIN3A	-	-	-	ARID5B, ATF7IP, BCL6, BRF1, CALR, CCRN4L, CHD4, DBP, E2F2, ELF1, FOSL2, FOXO4, GATA2, GLIS1, GTF2E2, GTF2H4, GTF3C2, HEXIM1, HIC1, HIF1A, HMGA1, HNF1B, HSF4, ILF3, ING2, ING4, KAT2A, KDM5A, MAML3, MED13, MED21, MED4, MED7, MEIS2, MLLT6, NAA16, NFATC1, NFATC4, NFIC, NFIX, NFYA, NPAS2, NR2F2, NR3C1, PARP1, PHF21A, PITX2, POLR2E, PRIM2, PTRF, RUNX1, SIN3A, SMAD3, SMARCA5, SMARCAL1, SMARCC2, SMARCD2,…	-	-	-
CELL_DEVELOPMENT	0.000100751	58	0.010475	37	ns	ns	ns	ns	4.56373e-08	79	ns	ns	ns	ns	ns	ns	ns	ns	ACHE, ADAMTSL4, ANGPTL4, ANXA5, ARHGDIA, BARD1, BCAR1, BIRC6, BTG1, CALR, CDK1, CDKN1A, CEP57, CFL1, CIDEB, CTNNB1, CUL3, DAP3, EIF4G2, EIF5A, EP300, ERC1, EREG, ERN1, ESPL1, F2, FOSL2, GADD45B, HIPK3, HSPA9, IER3, IFRD1, INHBA, MAP1S, MAPT, MCL1, MYH11, NUP62, OPTN, PCSK9, PPARD, PPP1R13B, PPP1R15A, PPP2R1A, PSEN1, RELA, RHOB, RND1, RTN4, SFRP5, SGPL1, SMAD3, SMNDC1, SON, TRAF7, TTN, TXNL1, YWHAG	MYH11, BCAR1, PPP1R15A, CIDEB, PCSK9, EIF5A, MAPT, SON, SFRP5, GADD45B, CEP57, HIPK3, CFL1, EREG, ERN1, RELA, BARD1, ANGPTL4, BIRC6, RND1, TTN, SGPL1, F2, INHBA, DAP3, ANXA5, PPARD, IER3, MAP1S, PSEN1, MCL1, YWHAG, ADAMTSL4, PPP1R13B, CDKN1A, NUP62, CUL3	-	-	ABL1, ADAMTSL4, ANXA1, ANXA5, APAF1, ARHGDIA, ARTN, BAK1, BAX, BCAR1, BCL2, BECN1, BMP2, BMP4, BRAF, CACNA1A, CDK5, CDKN1A, CDKN2D, CFL1, CRYAB, DAPK2, DNAJB13, EIF2B2, EIF2B5, EIF4G2, EIF5A, ERC1, ERCC3, EREG, ERN1, F2, FAF1, FAS, FEZ2, FOXO1, GADD45B, GPX1, HIP1, HIPK3, HSPA2, HSPA9, HSPB1, HTATIP2, HTT, IFRD1, IGFBP3, IKBIP, IKBKG, INHBA, KCNH1, MYH11, NOL3, NRP2, OPTN, PAWR, PPP1R15A, RAB3D, …	-	-	-	-
APOPTOSIS_GO	0.000639211	45	0.0108556	30	0.00602983	38	ns	ns	0.000118833	56	ns	ns	ns	ns	ns	ns	0.000398122	40	ADAMTSL4, ANGPTL4, ANXA5, ARHGDIA, BARD1, BCAR1, BIRC6, BTG1, CALR, CDK1, CDKN1A, CFL1, CIDEB, CUL3, DAP3, EIF5A, EP300, ERC1, ERN1, ESPL1, F2, GADD45B, HIPK3, HSPA9, IER3, INHBA, MAP1S, MCL1, NUP62, PCSK9, PPARD, PPP1R13B, PPP1R15A, PPP2R1A, PSEN1, RELA, RHOB, RTN4, SFRP5, SGPL1, SMAD3, SMNDC1, SON, TRAF7, TXNL1	BCAR1, PPP1R15A, CIDEB, PCSK9, EIF5A, SON, SFRP5, GADD45B, HIPK3, CFL1, ERN1, RELA, BARD1, ANGPTL4, BIRC6, SGPL1, F2, INHBA, DAP3, ANXA5, PPARD, IER3, MAP1S, PSEN1, MCL1, ADAMTSL4, PPP1R13B, CDKN1A, NUP62, CUL3	CDK5R1, MAPK1, RIPK1, IL6, CDH13, GSTP1, BCL2L11, CEBPG, MAPK8, PYCARD, CASP4, AKT1, CD74, TAX1BP1, ADORA2A, APOE, BCLAF1, BNIPL, TPT1, CYCS, HDAC1, TNFSF9, CUL1, NME1, YWHAZ, CSE1L, NFKB1, TGFB1, NFKBIA, BCL3, BCL10, CCL2, PDCD7, RASA1, PTPN6, TXNDC5, CFLAR, BCL2L1	-	ABL1, ADAMTSL4, ANXA1, ANXA5, APAF1, ARHGDIA, BAK1, BAX, BCAR1, BCL2, BECN1, BRAF, CDK5, CDKN1A, CDKN2D, CFL1, CRYAB, DAPK2, DNAJB13, EIF5A, ERC1, ERCC3, ERN1, F2, FAS, FOXO1, GADD45B, GPX1, HIP1, HIPK3, HSPA9, HSPB1, HTATIP2, HTT, IGFBP3, IKBIP, IKBKG, INHBA, NOL3, PAWR, PPP1R15A, RELA, RHOB, RTN4, SAP30BP, SMNDC1, SON, STAT1, STK4, TRAIP, TSPO, TXNL1, UNC13B, VCP, YARS, ZAK	-	-	-	CDK5R1, MAPK1, RIPK1, PPP1R15A, CIDEB, GHRL, EIF5A, GSTP1, MAPK8, HIPK3, AKT1, CFL1, TAX1BP1, APOE, ERN1, BCLAF1, BNIPL, TPT1, CYCS, SRA1, HDAC1, BARD1, HSPD1, TNFSF9, CUL1, BIRC3, NME1, PPARD, MAP1S, PSEN1, MCL1, CSE1L, ADAMTSL4, PPP1R13B, TGFB1, BCL10, DAD1, PDCD7, CUL3, PTPN6
PROGRAMMED_CELL_DEATH	0.000685962	45	0.0114059	30	0.00639633	38	ns	ns	0.000129461	56	ns	ns	ns	ns	ns	ns	0.000425241	40	ADAMTSL4, ANGPTL4, ANXA5, ARHGDIA, BARD1, BCAR1, BIRC6, BTG1, CALR, CDK1, CDKN1A, CFL1, CIDEB, CUL3, DAP3, EIF5A, EP300, ERC1, ERN1, ESPL1, F2, GADD45B, HIPK3, HSPA9, IER3, INHBA, MAP1S, MCL1, NUP62, PCSK9, PPARD, PPP1R13B, PPP1R15A, PPP2R1A, PSEN1, RELA, RHOB, RTN4, SFRP5, SGPL1, SMAD3, SMNDC1, SON, TRAF7, TXNL1	BCAR1, PPP1R15A, CIDEB, PCSK9, EIF5A, SON, SFRP5, GADD45B, HIPK3, CFL1, ERN1, RELA, BARD1, ANGPTL4, BIRC6, SGPL1, F2, INHBA, DAP3, ANXA5, PPARD, IER3, MAP1S, PSEN1, MCL1, ADAMTSL4, PPP1R13B, CDKN1A, NUP62, CUL3	CDK5R1, MAPK1, RIPK1, IL6, CDH13, GSTP1, BCL2L11, CEBPG, MAPK8, PYCARD, CASP4, AKT1, CD74, TAX1BP1, ADORA2A, APOE, BCLAF1, BNIPL, TPT1, CYCS, HDAC1, TNFSF9, CUL1, NME1, YWHAZ, CSE1L, NFKB1, TGFB1, NFKBIA, BCL3, BCL10, CCL2, PDCD7, RASA1, PTPN6, TXNDC5, CFLAR, BCL2L1	-	ABL1, ADAMTSL4, ANXA1, ANXA5, APAF1, ARHGDIA, BAK1, BAX, BCAR1, BCL2, BECN1, BRAF, CDK5, CDKN1A, CDKN2D, CFL1, CRYAB, DAPK2, DNAJB13, EIF5A, ERC1, ERCC3, ERN1, F2, FAS, FOXO1, GADD45B, GPX1, HIP1, HIPK3, HSPA9, HSPB1, HTATIP2, HTT, IGFBP3, IKBIP, IKBKG, INHBA, NOL3, PAWR, PPP1R15A, RELA, RHOB, RTN4, SAP30BP, SMNDC1, SON, STAT1, STK4, TRAIP, TSPO, TXNL1, UNC13B, VCP, YARS, ZAK	-	-	-	CDK5R1, MAPK1, RIPK1, PPP1R15A, CIDEB, GHRL, EIF5A, GSTP1, MAPK8, HIPK3, AKT1, CFL1, TAX1BP1, APOE, ERN1, BCLAF1, BNIPL, TPT1, CYCS, SRA1, HDAC1, BARD1, HSPD1, TNFSF9, CUL1, BIRC3, NME1, PPARD, MAP1S, PSEN1, MCL1, CSE1L, ADAMTSL4, PPP1R13B, TGFB1, BCL10, DAD1, PDCD7, CUL3, PTPN6
RESPONSE_TO_STRESS	1.0704e-05	55	0.0176135	33	ns	ns	ns	ns	0.00118647	60	ns	ns	0.0170398	30	ns	ns	ns	ns	ABCF1, ACHE, AOC3, APEX1, ATF4, ATRIP, BTG2, C2, CCNA2, CD97, CIDEB, CX3CL1, CXCL1, CXCL2, DDIT3, DERL1, DNAJB5, DUSP1, EP300, EREG, ERN1, ERRFI1, F2, FGF7, FOS, GADD45B, GNA12, GP1BA, HDAC5, HERPUD1, IL18RAP, LIG3, MAPKAPK3, NEK11, NFATC4, NFE2L1, ORM2, PCSK9, POLH, PPP1R15A, PRDX6, PROS1, RAC1, RELA, SERPINH1, SMAD3, SMAD7, SMC1A, SQSTM1, STIP1, STK25, TNFAIP6, UBE2N, UBE2V1, UBE2V2	RAC1, ABCF1, UBE2N, PPP1R15A, CIDEB, CXCL2, PCSK9, SMC1A, POLH, GADD45B, UBE2V1, BTG2, STK25, NFATC4, EREG, NEK11, ERN1, RELA, ATF4, ORM2, CXCL1, PRDX6, C2, LIG3, F2, FOS, CX3CL1, AOC3, PROS1, DNAJB5, ERRFI1, GNA12, IL18RAP	-	-	ABL1, ALKBH1, ANXA1, AOC3, AOX1, ATF4, ATF6, BTG2, CD97, CDKN2D, CTGF, DCBLD2, DDIT3, DERL1, DNAJB5, DUSP1, DUSP10, EIF2B2, EIF2B5, ERCC3, ERCC6, EREG, ERN1, F2, FOS, GADD45B, GADD45G, GNA12, HDAC5, HERPUD1, HOXB13, HSPA2, HSPB1, HSPB7, IRAK2, ITGB3, LYVE1, MAP4K4, MAPK14, NFE2L1, ORM2, PDIA5, PLOD2, PPP1R15A, PRDX6, RAC1, RAD23A, RELA, RPS6KA5, RTN4RL1, SMAD7, SQSTM1, STK25, TFPI, UBE2V1, UVRAG,…	-	ABCF1, AOC3, ATF4, C2, CIDEB, CX3CL1, CXCL1, CXCL2, DNAJB5, ERN1, F2, FOS, GADD45B, GNA12, IL18RAP, LIG3, NEK11, NFATC4, ORM2, PCSK9, POLH, PPP1R15A, PRDX6, PROS1, RAC1, RELA, SMC1A, STK25, UBE2N, UBE2V1	-	-
TRANSFERASE_ACTIVITY_TRANSFERRING_PHOSPHORUS_CONTAINING_GROUPS	ns	ns	ns	ns	4.51276e-06	46	ns	ns	ns	ns	ns	ns	ns	ns	ns	ns	1.53343e-06	46	-	-	CDK5R1, MAPK1, CHUK, POLR2D, CDK2, RIPK1, GTF2H1, CERK, USP14, MAPK7, CSNK1E, MAPK8, CDK9, NR4A3, AKT1, BRSK2, DGKD, PRKX, EXOSC10, POLG, CRKL, PDPK1, OXSR1, PFKP, PAK2, PI4K2A, RPS6KA3, MAP3K7, PAPSS2, LATS2, TWF1, PIM2, TRIB1, RPS6KA1, NME1, POLR1C, TJP2, MAP3K11, AKT2, N4BP2, PRKCH, MAP3K6, CCL2, MAP3K8, CSF1R, MAPK6	-	-	-	-	-	CDK5R1, MAPK1, CHUK, CDK2, RIPK1, DYRK1A, GTF2H1, STK16, IPPK, GAK, POLH, CSNK1E, MAPK8, HIPK3, CDK9, NR4A3, PLK4, AKT1, PRKX, POLG, CRKL, ERN1, OXSR1, PAK2, PI4K2A, RPS6KA3, PRKAG1, MAP3K7, PRKCG, PAPSS2, ROCK1, PIM2, CSNK1A1, RPS6KA1, ILK, NME1, MAP3K11, AKT2, N4BP2, MAPKAPK2, STK19, PRKCH, MAP3K6, CMPK1, CSF1R, CLK3
KINASE_ACTIVITY	ns	ns	ns	ns	1.29306e-05	41	ns	ns	ns	ns	ns	ns	ns	ns	ns	ns	4.68665e-07	43	-	-	CDK5R1, MAPK1, CHUK, CDK2, RIPK1, GTF2H1, CERK, MAPK7, CSNK1E, MAPK8, CDK9, NR4A3, AKT1, BRSK2, DGKD, PRKX, EXOSC10, CRKL, PDPK1, OXSR1, PFKP, PAK2, PI4K2A, RPS6KA3, MAP3K7, LATS2, TWF1, PIM2, TRIB1, RPS6KA1, NME1, TJP2, MAP3K11, AKT2, N4BP2, PRKCH, MAP3K6, CCL2, MAP3K8, CSF1R, MAPK6	-	-	-	-	-	CDK5R1, MAPK1, CHUK, CDK2, RIPK1, DYRK1A, GTF2H1, STK16, IPPK, GAK, CSNK1E, MAPK8, HIPK3, CDK9, NR4A3, PLK4, AKT1, PRKX, CRKL, ERN1, OXSR1, PAK2, PI4K2A, RPS6KA3, PRKAG1, MAP3K7, PRKCG, ROCK1, PIM2, CSNK1A1, RPS6KA1, ILK, NME1, MAP3K11, AKT2, N4BP2, MAPKAPK2, STK19, PRKCH, MAP3K6, CMPK1, CSF1R, CLK3
PHOSPHOTRANSFERASE_ACTIVITY_ALCOHOL_GROUP_AS_ACCEPTOR	ns	ns	ns	ns	2.17306e-05	38	ns	ns	ns	ns	ns	ns	ns	ns	ns	ns	2.27073e-07	41	-	-	CDK5R1, MAPK1, CHUK, CDK2, RIPK1, GTF2H1, MAPK7, CSNK1E, MAPK8, CDK9, NR4A3, AKT1, BRSK2, DGKD, PRKX, EXOSC10, CRKL, PDPK1, OXSR1, PFKP, PAK2, PI4K2A, RPS6KA3, MAP3K7, LATS2, TWF1, PIM2, TRIB1, RPS6KA1, MAP3K11, AKT2, N4BP2, PRKCH, MAP3K6, CCL2, MAP3K8, CSF1R, MAPK6	-	-	-	-	-	CDK5R1, MAPK1, CHUK, CDK2, RIPK1, DYRK1A, GTF2H1, STK16, IPPK, GAK, CSNK1E, MAPK8, HIPK3, CDK9, NR4A3, PLK4, AKT1, PRKX, CRKL, ERN1, OXSR1, PAK2, PI4K2A, RPS6KA3, PRKAG1, MAP3K7, PRKCG, ROCK1, PIM2, CSNK1A1, RPS6KA1, ILK, MAP3K11, AKT2, N4BP2, MAPKAPK2, STK19, PRKCH, MAP3K6, CSF1R, CLK3
PROTEIN_KINASE_ACTIVITY	ns	ns	ns	ns	3.20946e-05	34	ns	ns	ns	ns	ns	ns	ns	ns	ns	ns	7.83602e-08	38	-	-	CDK5R1, MAPK1, CHUK, CDK2, RIPK1, GTF2H1, MAPK7, CSNK1E, MAPK8, CDK9, NR4A3, AKT1, BRSK2, PRKX, EXOSC10, CRKL, PDPK1, OXSR1, PAK2, RPS6KA3, MAP3K7, LATS2, TWF1, PIM2, TRIB1, RPS6KA1, MAP3K11, AKT2, PRKCH, MAP3K6, CCL2, MAP3K8, CSF1R, MAPK6	-	-	-	-	-	CDK5R1, MAPK1, CHUK, CDK2, RIPK1, DYRK1A, GTF2H1, STK16, GAK, CSNK1E, MAPK8, HIPK3, CDK9, NR4A3, PLK4, AKT1, PRKX, CRKL, ERN1, OXSR1, PAK2, RPS6KA3, PRKAG1, MAP3K7, PRKCG, ROCK1, PIM2, CSNK1A1, RPS6KA1, ILK, MAP3K11, AKT2, MAPKAPK2, STK19, PRKCH, MAP3K6, CSF1R, CLK3
BIOPOLYMER_MODIFICATION	0.000365191	63	ns	ns	3.58137e-05	59	ns	ns	0.00094331	75	ns	ns	ns	ns	ns	ns	0.000147127	56	ANAPC11, ART3, CAMK4, CCND1, CD80, CDK17, CSNK1A1, CSNK1G2, CTDP1, DPH3, DUSP5, DUSP6, EP300, ERC1, ERN1, ERO1L, F2, FBXO11, FOS, HCLS1, HIPK3, HUWE1, ILK, JAK3, MAP3K12, MAP3K2, MAPKAPK2, MARK4, MKNK2, MOB1B, MPDU1, NAA15, NEK11, P4HB, PCNP, PCSK9, PLK3, PPM1B, PPP2R1A, PPP2R2A, PRKAG1, PRMT1, PRPF4B, PSEN1, PTPN2, RNF11, RNF217, ROCK1, RPN2, SCG5, SET, SIK1, SIK2, SIK3, SRPK1, STK11, STK19, TPS…	ART3, UBE2N, PPP2R2A, MPDU1, PLK3, PCSK9, SIK1, MAP3K2, PTPN2, HIPK3, UBE2V1, CSNK1G2, NEK11, ERN1, SIK3, PRKAG1, MOB1B, CAMK4, ROCK1, CSNK1A1, TTN, F2, CTDP1, FOS, PRMT1, ILK, DUSP6, HAT1, PRPF4B, CDK17, MAPKAPK2, DPH3, CCND1, STK19, PSEN1, RPN2, PPM1B, RNF217, JAK3, PCNP	PIGA, CHUK, PPP4R2, ST3GAL6, SSB, CCND2, CBL, PPP6C, DPM1, CTBP1, GTPBP4, BACE2, CSNK1E, MAPK8, CDK9, CUZD1, NR4A3, AKT1, BRSK2, CAMK2B, SRP72, PRKX, VCPIP1, NMT2, PDPK1, PTPRE, OXSR1, GRK1, DNMT1, PAK2, ECE2, GALNT1, SERP1, LATS2, TWF1, PIM2, TRIB1, EVPL, DUSP2, PRKG2, POMT1, PRKCD, MAP3K11, AKT2, UBE2E1, GATAD2A, PPP2CB, PRKCH, MAP3K6, TGFB1, SUMO1, BCL10, SMURF1, CCL2, MAP3K8, DUSP8, PTPN6, FB…	-	ABL1, ANXA1, APH1A, BMP4, BMPR1A, BRAF, CAMK1, CAMK4, CCND1, CCND3, CD80, CDC42BPA, CDC42BPB, COL4A3BP, CSNK1A1, CTDP1, DAPK2, DPM2, DUSP10, DUSP5, DUSP6, EIF2AK4, ERC1, ERN1, ERO1L, F2, FOS, HIPK3, IGFBP3, ILK, IRAK2, JAK2, JAK3, KALRN, KDM4A, LARGE, LOX, LOXL2, MAP3K9, MAP4K4, MAPKAPK2, MKNK1, MOB1B, NEDD8, NMT1, NNAT, PCNP, PLK3, PLOD2, PPME1, PPP2R2A, PPP2R4, PRKAA2, PRKAG1, PTPLA, PTPN14, PT…	-	-	-	PIGA, CHUK, DYRK1A, UBE2N, PPP2R2A, STK16, PPP6C, DPM1, GTPBP4, CSNK1E, MAPK8, HIPK3, CDK9, NR4A3, UBE2V1, PLK4, AKT1, PRKX, DUSP3, VCPIP1, PTPN12, NMT2, ERN1, OXSR1, PAK2, PRKAG1, SERP1, PRKCG, CAMK4, ROCK1, PIM2, CSNK1A1, DUSP2, FOS, PRMT1, ILK, MAP3K11, HAT1, PRPF4B, AKT2, MAPKAPK2, STK19, FBXW2, GATAD2A, PSEN1, PPP2CB, PRKCH, MAP3K6, TGFB1, ING5, SUMO1, BCL10, MTMR7, PTPN6, PCNP, FBXL2
PROTEIN_SERINE_THREONINE_KINASE_ACTIVITY	0.0153794	25	ns	ns	6.65181e-05	27	ns	ns	ns	ns	ns	ns	ns	ns	ns	ns	9.01562e-10	34	CDK1, CLK1, CSNK1A1, CSNK1G2, ERN1, HIPK3, ILK, MAP3K12, MAP3K2, MAPKAPK2, MARK4, MKNK2, NEK11, NEK2, PHKG2, PLK3, PRKAG1, ROCK1, SIK1, SIK2, SIK3, SRPK1, STK11, STK19, TTN	-	MAPK1, CHUK, CDK2, RIPK1, GTF2H1, MAPK7, CSNK1E, MAPK8, CDK9, AKT1, BRSK2, PRKX, EXOSC10, PDPK1, OXSR1, PAK2, RPS6KA3, MAP3K7, LATS2, PIM2, RPS6KA1, MAP3K11, AKT2, PRKCH, MAP3K6, MAP3K8, MAPK6	-	-	-	-	-	MAPK1, CHUK, CDK2, RIPK1, DYRK1A, GTF2H1, STK16, GAK, CSNK1E, MAPK8, HIPK3, CDK9, PLK4, AKT1, PRKX, ERN1, OXSR1, PAK2, RPS6KA3, PRKAG1, MAP3K7, PRKCG, ROCK1, PIM2, CSNK1A1, RPS6KA1, ILK, MAP3K11, AKT2, MAPKAPK2, STK19, PRKCH, MAP3K6, CLK3
ADAPTIVE_IMMUNE_RESPONSE	ns	ns	ns	ns	0.000942723	8	ns	ns	ns	ns	ns	ns	ns	ns	ns	ns	ns	ns	-	-	IL27, CD74, IL18BP, SOCS5, MAP3K7, TRAF2, TGFB1, BCL10	-	-	-	-	-	-
RNA_PROCESSING	0.00206758	24	ns	ns	0.00163393	22	ns	ns	ns	ns	ns	ns	ns	ns	ns	ns	0.000234565	23	CSTF3, HNRNPC, HNRNPD, HNRNPUL1, INTS6, KHDRBS1, KIN, PABPC1, PRPF4B, PTBP1, RBM3, RNPS1, RPS14, SF1, SF3A3, SF3B4, SLBP, SMNDC1, SNRNP70, SNRPG, SRPK1, SRSF1, SRSF2, TXNL4A	-	NOLC1, SSB, UPF1, SRSF5, IGF2BP3, HNRNPF, SRSF4, DDX54, SNRPB, PPAN, NOP56, CSTF2, SETX, PHF5A, NCBP2, DUSP11, SRSF11, LSM1, FBL, NCBP1, PPIG, RRP9	-	-	-	-	-	NOLC1, SYNCRIP, RNPS1, HNRNPD, SRSF5, SNRPG, SF3B4, HNRNPF, DDX54, SNRPB, PPAN, SETX, KHDRBS1, DUSP11, CSTF3, IVNS1ABP, PRPF4B, SRSF11, RPS14, FBL, NCBP1, PPIG, RRP9
ATP_DEPENDENT_RNA_HELICASE_ACTIVITY	ns	ns	ns	ns	0.00368605	6	ns	ns	ns	ns	ns	ns	ns	ns	ns	ns	ns	ns	-	-	UPF1, DDX54, EIF4A3, DHX9, G3BP1, DDX21	-	-	-	-	-	-
PROTEIN_AMINO_ACID_PHOSPHORYLATION	0.0154782	31	ns	ns	0.00488952	29	ns	ns	5.68413e-05	43	ns	ns	ns	ns	ns	ns	0.00720553	28	CAMK4, CCND1, CD80, CDK17, CSNK1A1, CSNK1G2, ERC1, ERN1, F2, HCLS1, HIPK3, ILK, JAK3, MAP3K12, MAP3K2, MAPKAPK2, MARK4, MKNK2, MOB1B, NEK11, PLK3, PRKAG1, PRPF4B, ROCK1, SIK1, SIK2, SIK3, SRPK1, STK11, STK19, TTN	PLK3, SIK1, MAP3K2, HIPK3, CSNK1G2, NEK11, ERN1, SIK3, PRKAG1, MOB1B, CAMK4, ROCK1, CSNK1A1, TTN, F2, ILK, PRPF4B, CDK17, MAPKAPK2, CCND1, STK19, JAK3	CHUK, CCND2, CTBP1, CSNK1E, MAPK8, CDK9, NR4A3, AKT1, BRSK2, CAMK2B, SRP72, PRKX, PDPK1, OXSR1, GRK1, PAK2, LATS2, TWF1, PIM2, TRIB1, PRKG2, PRKCD, MAP3K11, PRKCH, MAP3K6, TGFB1, CCL2, MAP3K8, MAPK6	-	ABL1, BMP4, BMPR1A, BRAF, CAMK1, CAMK4, CCND1, CCND3, CD80, CDC42BPA, CDC42BPB, COL4A3BP, CSNK1A1, DAPK2, EIF2AK4, ERC1, ERN1, F2, HIPK3, IGFBP3, ILK, IRAK2, JAK2, JAK3, KALRN, MAP3K9, MAP4K4, MAPKAPK2, MKNK1, MOB1B, PLK3, PRKAA2, PRKAG1, ROCK2, RPS6KA5, SIK1, SNRK, STAT1, STK38L, STK4, TNK1, TTN, ZAK	-	-	-	CHUK, DYRK1A, STK16, CSNK1E, MAPK8, HIPK3, CDK9, NR4A3, PLK4, AKT1, PRKX, ERN1, OXSR1, PAK2, PRKAG1, PRKCG, CAMK4, ROCK1, PIM2, CSNK1A1, ILK, MAP3K11, PRPF4B, MAPKAPK2, STK19, PRKCH, MAP3K6, TGFB1
RNA_DEPENDENT_ATPASE_ACTIVITY	ns	ns	ns	ns	0.00602772	6	ns	ns	ns	ns	ns	ns	ns	ns	ns	ns	ns	ns	-	-	UPF1, DDX54, EIF4A3, DHX9, G3BP1, DDX21	-	-	-	-	-	-
ADAPTIVE_IMMUNE_RESPONSE_GO_0002460	ns	ns	ns	ns	0.00782591	7	ns	ns	ns	ns	ns	ns	ns	ns	ns	ns	ns	ns	-	-	IL27, CD74, IL18BP, SOCS5, MAP3K7, TRAF2, TGFB1	-	-	-	-	-	-
REGULATION_OF_PROTEIN_KINASE_ACTIVITY	0.0086103	21	ns	ns	0.00957802	19	ns	ns	ns	ns	ns	ns	ns	ns	ns	ns	ns	ns	CCND1, CCNG1, CCNK, CD4, CDC25C, CDC37, CDKN3, CKS1B, DUSP6, EREG, ERN1, GADD45B, GPS2, HEXIM1, HIPK3, MAP3K2, SERTAD1, SHC1, SPRED1, TARBP2, TRAF7	-	CDK5R1, FPR1, SPRED2, GTF2H1, S1PR2, CCND2, GTPBP4, ADRA2A, PAK2, MAP3K7, LATS2, TRIB1, DUSP2, MAP3K11, TRAF2, MAP3K6, DUSP8, GNG3, DUSP16	-	-	-	-	-	CDK5R1, FPR1, SPRED2, GTF2H1, GHRL, TARBP2, GTPBP4, SERTAD1, HIPK3, ERN1, PAK2, MAP3K7, DUSP2, MAP3K11, MAP3K6, SHC1, CDC37, GNG3
REGULATION_OF_KINASE_ACTIVITY	0.0107801	21	ns	ns	0.0117959	19	ns	ns	ns	ns	ns	ns	ns	ns	ns	ns	ns	ns	CCND1, CCNG1, CCNK, CD4, CDC25C, CDC37, CDKN3, CKS1B, DUSP6, EREG, ERN1, GADD45B, GPS2, HEXIM1, HIPK3, MAP3K2, SERTAD1, SHC1, SPRED1, TARBP2, TRAF7	-	CDK5R1, FPR1, SPRED2, GTF2H1, S1PR2, CCND2, GTPBP4, ADRA2A, PAK2, MAP3K7, LATS2, TRIB1, DUSP2, MAP3K11, TRAF2, MAP3K6, DUSP8, GNG3, DUSP16	-	-	-	-	-	CDK5R1, FPR1, SPRED2, GTF2H1, GHRL, TARBP2, GTPBP4, SERTAD1, HIPK3, ERN1, PAK2, MAP3K7, DUSP2, MAP3K11, MAP3K6, SHC1, CDC37, GNG3
REGULATION_OF_TRANSFERASE_ACTIVITY	0.0166655	21	ns	ns	0.0176707	19	ns	ns	ns	ns	ns	ns	ns	ns	ns	ns	ns	ns	CCND1, CCNG1, CCNK, CD4, CDC25C, CDC37, CDKN3, CKS1B, DUSP6, EREG, ERN1, GADD45B, GPS2, HEXIM1, HIPK3, MAP3K2, SERTAD1, SHC1, SPRED1, TARBP2, TRAF7	-	CDK5R1, FPR1, SPRED2, GTF2H1, S1PR2, CCND2, GTPBP4, ADRA2A, PAK2, MAP3K7, LATS2, TRIB1, DUSP2, MAP3K11, TRAF2, MAP3K6, DUSP8, GNG3, DUSP16	-	-	-	-	-	CDK5R1, FPR1, SPRED2, GTF2H1, GHRL, TARBP2, GTPBP4, SERTAD1, HIPK3, ERN1, PAK2, MAP3K7, DUSP2, MAP3K11, MAP3K6, SHC1, CDC37, GNG3
MITOCHONDRION	ns	ns	ns	ns	ns	ns	1.49278e-06	38	ns	ns	ns	ns	ns	ns	ns	ns	ns	ns	-	-	-	ACADM, AFG3L2, ATP5C1, ATP5O, BAK1, BID, CLPX, COQ6, DGUOK, ECHS1, ETFB, FIS1, GCSH, GLRX2, IDH2, MCAT, MRPL42, MRPS11, MRPS15, MRPS18A, MRPS21, MSRB3, MTHFD1, MTRF1, NDUFA13, NDUFAB1, NDUFS1, NDUFS3, NDUFS7, NR3C1, PTS, SDHA, SLC25A22, TFB2M, TIMM17A, TIMM9, UQCRC1, VDAC2	-	-	-	-	-
MITOCHONDRIAL_PART	ns	ns	ns	ns	ns	ns	2.41917e-06	23	ns	ns	ns	ns	ns	ns	ns	ns	ns	ns	-	-	-	ACADM, ATP5C1, ATP5O, ETFB, FIS1, MRPL42, MRPS11, MRPS15, MRPS18A, MRPS21, NDUFA13, NDUFAB1, NDUFS1, NDUFS3, NDUFS7, NR3C1, SDHA, SLC25A22, TFB2M, TIMM17A, TIMM9, UQCRC1, VDAC2	-	-	-	-	-
MITOCHONDRIAL_MEMBRANE_PART	ns	ns	ns	ns	ns	ns	0.000115255	12	ns	ns	ns	ns	ns	ns	ns	ns	ns	ns	-	-	-	ATP5C1, ATP5O, FIS1, NDUFA13, NDUFAB1, NDUFS1, NDUFS3, NDUFS7, SDHA, TIMM17A, TIMM9, UQCRC1	-	-	-	-	-
MITOCHONDRIAL_MEMBRANE	ns	ns	ns	ns	ns	ns	0.00174292	14	ns	ns	ns	ns	ns	ns	ns	ns	ns	ns	-	-	-	ATP5C1, ATP5O, FIS1, NDUFA13, NDUFAB1, NDUFS1, NDUFS3, NDUFS7, SDHA, SLC25A22, TIMM17A, TIMM9, UQCRC1, VDAC2	-	-	-	-	-
MITOCHONDRIAL_MATRIX	ns	ns	ns	ns	ns	ns	0.00182216	10	ns	ns	ns	ns	ns	ns	ns	ns	ns	ns	-	-	-	ACADM, ETFB, MRPL42, MRPS11, MRPS15, MRPS18A, MRPS21, NDUFAB1, NR3C1, TFB2M	-	-	-	-	-
MITOCHONDRIAL_INNER_MEMBRANE	ns	ns	ns	ns	ns	ns	0.00235501	12	ns	ns	ns	ns	ns	ns	ns	ns	ns	ns	-	-	-	ATP5C1, ATP5O, NDUFA13, NDUFAB1, NDUFS1, NDUFS3, NDUFS7, SDHA, SLC25A22, TIMM17A, TIMM9, UQCRC1	-	-	-	-	-
MITOCHONDRIAL_SMALL_RIBOSOMAL_SUBUNIT	ns	ns	ns	ns	ns	ns	0.00239501	5	ns	ns	ns	ns	ns	ns	ns	ns	ns	ns	-	-	-	MRPL42, MRPS11, MRPS15, MRPS18A, MRPS21	-	-	-	-	-
ORGANELLAR_SMALL_RIBOSOMAL_SUBUNIT	ns	ns	ns	ns	ns	ns	0.00239501	5	ns	ns	ns	ns	ns	ns	ns	ns	ns	ns	-	-	-	MRPL42, MRPS11, MRPS15, MRPS18A, MRPS21	-	-	-	-	-
SMALL_RIBOSOMAL_SUBUNIT	ns	ns	ns	ns	ns	ns	0.00239501	5	ns	ns	ns	ns	ns	ns	ns	ns	ns	ns	-	-	-	MRPL42, MRPS11, MRPS15, MRPS18A, MRPS21	-	-	-	-	-
MITOCHONDRIAL_RESPIRATORY_CHAIN	ns	ns	ns	ns	ns	ns	0.00282928	7	ns	ns	ns	ns	ns	ns	ns	ns	ns	ns	-	-	-	NDUFA13, NDUFAB1, NDUFS1, NDUFS3, NDUFS7, SDHA, UQCRC1	-	-	-	-	-
MITOCHONDRIAL_ENVELOPE	ns	ns	ns	ns	ns	ns	0.00859183	14	ns	ns	ns	ns	ns	ns	ns	ns	ns	ns	-	-	-	ATP5C1, ATP5O, FIS1, NDUFA13, NDUFAB1, NDUFS1, NDUFS3, NDUFS7, SDHA, SLC25A22, TIMM17A, TIMM9, UQCRC1, VDAC2	-	-	-	-	-
ACTIN_BINDING	ns	ns	ns	ns	ns	ns	ns	ns	0.000633458	18	ns	ns	ns	ns	ns	ns	ns	ns	-	-	-	-	ACTN4, ANLN, ARPC4, CALD1, CGN, CNN2, DMD, FLNA, LIMA1, MYH10, MYH9, MYO9B, PDLIM5, SHROOM1, SMTN, SORBS1, SPTB, VCL	-	-	-	-
ANATOMICAL_STRUCTURE_DEVELOPMENT	ns	ns	ns	ns	ns	ns	ns	ns	3.50589e-06	113	ns	ns	ns	ns	ns	ns	ns	ns	-	-	-	-	APAF1, APLP1, ARTN, ATP2A2, ATXN10, BAX, BDNF, BMP2, BMP4, BRAF, CANX, CAP1, CAP2, CASP14, CDC42BPB, CDC42EP1, CDK5, CITED2, CLASP2, CMKLR1, COL10A1, COL12A1, COL2A1, COL4A2, COMP, CRIM1, CSF1, CTGF, CYR61, DCN, DPYSL2, DPYSL3, EFNA5, EIF2B2, EIF2B5, EMD, EN1, ERCC3, EREG, EXT1, FEZ2, FGF10, FGF2, FLNA, FST, FZD5, GJB5, GYLTL1B, HBEGF, HDAC5, HMGCR, HOXA13, HOXB13, HRAS, HTATIP2, HTT, IFRD1, IGFB…	-	-	-	-
ANTI_APOPTOSIS	ns	ns	ns	ns	ns	ns	ns	ns	0.00128412	22	ns	ns	ns	ns	ns	ns	ns	ns	-	-	-	-	ANXA1, ANXA5, ARHGDIA, BAX, BCL2, BECN1, BRAF, CDKN2D, CFL1, CRYAB, ERC1, FAS, FOXO1, GPX1, HIPK3, HSPA9, HSPB1, HTATIP2, NOL3, RELA, RTN4, SON	-	-	-	-
CELL_CYCLE_ARREST_GO_0007050	0.0181983	11	ns	ns	ns	ns	ns	ns	ns	ns	ns	ns	ns	ns	ns	ns	ns	ns	CDKN3, CUL3, EIF4G2, ERN1, INHBA, KHDRBS1, MYC, PPP1R15A, RASSF1, SMAD3, STK11	-	-	-	-	-	-	-	-
CELL_CYCLE_CHECKPOINT_GO_0000075	ns	ns	ns	ns	ns	ns	ns	ns	ns	ns	0.00804385	12	ns	ns	ns	ns	ns	ns	-	-	-	-	-	ATM, CCNA2, CCNG2, CDT1, CHEK2, FANCG, MAD2L1, NBN, NEK11, RAD1, SMC1A, TIPIN	-	-	-
CELL_CYCLE_PHASE	ns	ns	ns	ns	ns	ns	ns	ns	ns	ns	8.34465e-05	30	ns	ns	ns	ns	0.0144661	20	-	-	-	-	-	ACVR1B, AKAP8, ANAPC11, ATM, CCNA2, CDK4, CDKN1B, CDKN2C, CDKN3, CENPF, CUL3, DLGAP5, ESPL1, FOXO4, KHDRBS1, KIF22, MAD2L1, MPHOSPH9, MRE11A, MSH5, NBN, NEK2, RAD1, RAD51B, RAD54L, SMC1A, SMC3, TIMELESS, TIPIN, TOP3A	-	-	CDK2, CDK13, DBF4, NOLC1, SMC1A, PPP6C, ZWINT, RAN, CDC27, KATNA1, GSPT1, PIM2, LIG3, CUL1, KHDRBS1, MAP3K11, MAD2L1, TGFB1, CUL3, MSH4
CELL_CYCLE_PROCESS	ns	ns	ns	ns	ns	ns	ns	ns	ns	ns	4.90972e-05	33	ns	ns	ns	ns	0.00314035	23	-	-	-	-	-	ACVR1B, AKAP8, ANAPC11, ATM, CCNA2, CDK4, CDKN1B, CDKN2C, CDKN3, CENPF, CUL3, DLGAP5, ESPL1, FBXO5, FOXO4, KHDRBS1, KIF22, MAD2L1, MPHOSPH9, MRE11A, MSH5, NBN, NEK2, RAD1, RAD51B, RAD54L, SASS6, SMC1A, SMC3, TIMELESS, TIPIN, TOP3A, TUBG1	-	-	SUN2, CDK2, CDK13, DBF4, PAPD7, NOLC1, NDE1, SMC1A, PPP6C, ZWINT, RAN, CDC27, KATNA1, GSPT1, PIM2, LIG3, CUL1, KHDRBS1, MAP3K11, MAD2L1, TGFB1, CUL3, MSH4
CELL_PROJECTION	ns	ns	ns	ns	ns	ns	ns	ns	ns	ns	ns	ns	ns	ns	ns	ns	ns	ns	-	-	-	-	-	-	-	-	-
CELLULAR_BIOSYNTHETIC_PROCESS	0.0107944	34	ns	ns	ns	ns	ns	ns	ns	ns	ns	ns	ns	ns	ns	ns	ns	ns	ABCF1, ADSS, AGPAT6, AP3D1, ATF4, CMPK1, DEGS1, EEF1A1, EIF1, EIF3H, EIF4G2, EIF4H, EIF5A, EREG, ETF1, ETNK1, HSD11B2, HSP90AB1, INHBA, NFE2L1, PAIP2, PTGES3, RARS, RPL13, RPL28, RPL3, RPL30, RPL34, RPL37, RPL4, RPL41, RPL7A, RPS11, RRBP1	-	-	-	-	-	-	-	-
CELLULAR_LOCALIZATION	1.67626e-06	47	ns	ns	ns	ns	ns	ns	0.00196533	48	ns	ns	ns	ns	ns	ns	ns	ns	ACHE, AP3D1, ARCN1, ARFGAP3, BARD1, CALR, CANX, CDC37, CENPE, CENPF, CEP57, COX18, CPLX1, DERL1, DNAJC1, DPH3, EIF5A, F2, FLNA, GABARAP, GGA1, HNRNPA1, KHDRBS1, KPNB1, MAP1S, MYL6, MYL6B, NAPA, NPC2, NRBP1, OPTN, PDIA3, PEX13, PPP1R10, RANBP2, RHOB, SCG5, SMAD3, SQSTM1, SUN2, TIMM17B, TIMM23, TMED10, TOMM34, TRIP6, USE1, ZWINT	-	-	-	AGFG1, AP3D1, ARFGAP3, ARFIP1, ARL4D, BAK1, BCL2, BET1L, CANX, CDH1, CRYAB, DERL1, DNAJC1, EIF5A, ERGIC1, F2, FAF1, FLNA, GGA1, HTATIP2, KIF1C, KIF5A, KIF5B, KPNB1, LTBP2, M6PR, MYH10, MYH9, MYL6, MYO9B, NAPA, NUP214, OPTN, PDIA3, PEX16, PPP1R10, RANBP2, RHOB, SCRN1, SQSTM1, SUN2, TOMM22, TOMM34, TRIP6, TSPO, VCP, VPS45, ZWINT	-	-	-	-
CELLULAR_MACROMOLECULE_CATABOLIC_PROCESS	ns	ns	ns	ns	ns	ns	ns	ns	ns	ns	ns	ns	ns	ns	ns	ns	ns	ns	-	-	-	-	-	-	-	-	-
CHROMATIN_BINDING	ns	ns	ns	ns	ns	ns	ns	ns	ns	ns	0.00152798	10	ns	ns	ns	ns	ns	ns	-	-	-	-	-	BCL6, CBX1, CBX3, CHAF1A, CHAF1B, EZH1, ING2, KLHDC3, SMARCE1, SMC1A	-	-	-
CHROMOSOME	ns	ns	ns	ns	ns	ns	ns	ns	ns	ns	0.000398446	23	ns	ns	ns	ns	ns	ns	-	-	-	-	-	ACD, BCL6, CBX1, CBX5, CDT1, CENPF, ING2, KIF22, KLHDC3, MAD2L1, MCM7, NCAPD2, NSL1, RPA1, RPA3, SMARCA5, SMARCE1, SMC1A, SYCE2, TIMELESS, TIPIN, TUBG1, ZWILCH	-	-	-
CHROMOSOMEPERICENTRIC_REGION	0.00217237	9	ns	ns	ns	ns	ns	ns	ns	ns	ns	ns	ns	ns	ns	ns	ns	ns	BUB3, CENPC1, CENPE, CENPF, KIF22, MAD2L1, PSEN1, SMC1A, ZWINT	-	-	-	-	-	-	-	-
CONTRACTILE_FIBER	ns	ns	ns	ns	ns	ns	ns	ns	0.00213823	9	ns	ns	ns	ns	ns	ns	ns	ns	-	-	-	-	DES, DMD, MYL9, TNNC1, TPM1, TPM2, TPM4, TTN, VCL	-	-	-	-
CONTRACTILE_FIBER_PART	ns	ns	ns	ns	ns	ns	ns	ns	0.000798242	9	ns	ns	ns	ns	ns	ns	ns	ns	-	-	-	-	DES, DMD, MYL9, TNNC1, TPM1, TPM2, TPM4, TTN, VCL	-	-	-	-
CYTOSKELETAL_PROTEIN_BINDING	ns	ns	ns	ns	ns	ns	ns	ns	7.17981e-06	32	ns	ns	ns	ns	ns	ns	ns	ns	-	-	-	-	ACTN1, ACTN4, ANLN, ARL8A, ARPC4, CALD1, CDC42EP3, CGN, CLASP2, CNN2, CTNNA1, DMD, FLNA, HTT, JUP, KIF5B, LIMA1, MAPK8IP3, MAPRE1, MYH10, MYH9, MYO9B, PDLIM5, SHROOM1, SMTN, SORBS1, SPTB, SUN2, TLN1, TNNC1, TTN, VCL	-	-	-	-
DNA_METABOLIC_PROCESS	ns	ns	ns	ns	ns	ns	ns	ns	ns	ns	0.00992062	34	ns	ns	ns	ns	0.00140828	28	-	-	-	-	-	ACD, ATF7IP, ATM, BLM, CDT1, DDB2, FANCG, GADD45A, GTF2H4, IGFBP4, MCM7, MRE11A, MSH5, NASP, NBN, NT5E, PARP1, POLH, POLQ, PRIM2, RAD1, RAD51B, RAD54L, RNASEH2A, RPA1, RPA3, RPAIN, SET, SMARCAL1, SMC1A, TFAM, TIPIN, UBE2N, XRCC5	-	-	CDK2, DBF4, UBE2N, GTF2H1, SMC1A, CDC45, POLH, GTPBP4, CSNK1E, UBE2V1, BTG2, KAT7, ORC1, RAN, POLG, NT5E, CYCS, PRKCG, MCM5, SETX, LIG3, FOS, CDT1, GATAD2A, KPNA1, TGFB1, SUMO1, MSH4
ENDOMEMBRANE_SYSTEM	ns	ns	ns	ns	ns	ns	ns	ns	0.000144064	36	ns	ns	ns	ns	ns	ns	0.0073288	24	-	-	-	-	AAAS, AGFG1, ARFIP1, ATF6, BAX, BCL2, CAV1, DERL1, DPM2, EDEM1, EIF5A, EMD, ERN1, EXT1, HERPUD1, HMGCR, HTATIP2, IPO7, KPNB1, LARGE, LEMD3, MRVI1, NPLOC4, NUP214, NUTF2, PCSK7, PEX16, RANBP2, RPN2, RTN4, SCRN1, SGMS1, SLC2A4, SNUPN, SRPR, TMED2	-	-	-	PIGA, SENP2, SRPR, NECAB3, EIF5A, BSCL2, ATP7A, DPM1, CTDNEP1, NUP50, COPA, ERN1, ARCN1, LMNB1, NRBP1, COX18, AFTPH, SRP9, KPNA1, PSEN1, SUMO1, TMED2, PCSK7, DAD1
ENDOPLASMIC_RETICULUM	ns	ns	ns	ns	ns	ns	ns	ns	0.000643183	41	ns	ns	ns	ns	ns	ns	ns	ns	-	-	-	-	ACO1, AGPAT1, AGPAT6, AKAP6, APH1A, ATF6, BAX, CANX, CAV1, DEGS1, DERL1, DNAJC1, DPM2, EDEM1, ERN1, ERO1L, EXT1, FAM57B, HERPUD1, HMGCR, IKBIP, ITGB1, KIF1C, MRVI1, MSRB3, NPLOC4, P4HA1, PDIA3, PDIA5, PEX16, PHTF2, PLOD2, RCN2, RPN2, RTN4, SGMS1, SOAT1, SRPR, TPST2, VCP, YIPF4	-	-	-	-
ENZYME_BINDING	ns	ns	ns	ns	ns	ns	ns	ns	ns	ns	ns	ns	ns	ns	ns	ns	ns	ns	-	-	-	-	-	-	-	-	-
ENZYME_LINKED_RECEPTOR_PROTEIN_SIGNALING_PATHWAY	ns	ns	ns	ns	ns	ns	ns	ns	ns	ns	ns	ns	ns	ns	ns	ns	ns	ns	-	-	-	-	-	-	-	-	-
ESTABLISHMENT_OF_CELLULAR_LOCALIZATION	9.8691e-07	46	ns	ns	ns	ns	ns	ns	0.00045637	48	ns	ns	ns	ns	ns	ns	ns	ns	ACHE, AP3D1, ARCN1, ARFGAP3, BARD1, CALR, CANX, CDC37, CENPE, CENPF, CEP57, CPLX1, DERL1, DNAJC1, DPH3, EIF5A, F2, FLNA, GABARAP, GGA1, HNRNPA1, KHDRBS1, KPNB1, MAP1S, MYL6, MYL6B, NAPA, NPC2, NRBP1, OPTN, PDIA3, PEX13, PPP1R10, RANBP2, RHOB, SCG5, SMAD3, SQSTM1, SUN2, TIMM17B, TIMM23, TMED10, TOMM34, TRIP6, USE1, ZWINT	-	-	-	AGFG1, AP3D1, ARFGAP3, ARFIP1, ARL4D, BAK1, BCL2, BET1L, CANX, CDH1, CRYAB, DERL1, DNAJC1, EIF5A, ERGIC1, F2, FAF1, FLNA, GGA1, HTATIP2, KIF1C, KIF5A, KIF5B, KPNB1, LTBP2, M6PR, MYH10, MYH9, MYL6, MYO9B, NAPA, NUP214, OPTN, PDIA3, PEX16, PPP1R10, RANBP2, RHOB, SCRN1, SQSTM1, SUN2, TOMM22, TOMM34, TRIP6, TSPO, VCP, VPS45, ZWINT	-	-	-	-
ESTABLISHMENT_OF_PROTEIN_LOCALIZATION	1.75366e-06	31	ns	ns	ns	ns	ns	ns	ns	ns	ns	ns	ns	ns	ns	ns	ns	ns	ACHE, AP3D1, ARCN1, ARFGAP3, BARD1, CALR, CANX, CDC37, CEP57, COX18, DERL1, DNAJC1, DPH3, EIF5A, F2, FLNA, GABARAP, GGA1, KPNB1, OPTN, PDIA3, PEX13, PPP1R10, RANBP2, SCG5, SMAD3, TIMM17B, TIMM23, TOMM20, TOMM34, TRIP6	AP3D1, TIMM17B, EIF5A, TOMM20, GGA1, DNAJC1, CEP57, TOMM34, ARCN1, BARD1, COX18, FLNA, TIMM23, F2, DPH3, TRIP6, CDC37	-	-	-	-	-	-	-
HETEROGENEOUS_NUCLEAR_RIBONUCLEOPROTEIN_COMPLEX	7.25614e-05	7	ns	ns	ns	ns	ns	ns	ns	ns	0.00683015	6	ns	ns	ns	ns	ns	ns	HNRNPA1, HNRNPA2B1, HNRNPH1, HNRNPK, HNRNPL, HNRNPUL1, PTBP1	-	-	-	-	HNRNPA1, HNRNPA2B1, HNRNPH1, HNRNPL, HNRNPR, HNRNPUL1	-	-	-
IDENTICAL_PROTEIN_BINDING	0.0105201	33	ns	ns	ns	ns	ns	ns	ns	ns	ns	ns	ns	ns	ns	ns	ns	ns	ACTG1, AMBP, ANXA9, AOC3, ARHGDIA, BARD1, CD4, CENPF, CEP57, CLDN12, CLDN15, HCFC1, HNRNPC, INHBA, ITGA2B, ITGB1, ITGB7, MAP3K12, NEK11, NRBP1, PFKFB3, PSME3, RASSF1, RELA, ROCK1, SMAD3, SP1, STAC3, STK25, TRAF7, TREX1, TRIP6, TTN	-	-	-	-	-	-	-	-
INTRACELLULAR_PROTEIN_TRANSPORT	9.70252e-05	24	ns	ns	ns	ns	ns	ns	ns	ns	ns	ns	ns	ns	ns	ns	ns	ns	AP3D1, ARCN1, BARD1, CALR, CDC37, CEP57, DERL1, EIF5A, F2, FLNA, GABARAP, GGA1, KPNB1, OPTN, PDIA3, PEX13, PPP1R10, RANBP2, SCG5, SMAD3, TIMM17B, TIMM23, TOMM34, TRIP6	-	-	-	-	-	-	-	-
INTRACELLULAR_TRANSPORT	8.64949e-05	36	ns	ns	ns	ns	ns	ns	0.000428399	41	ns	ns	ns	ns	ns	ns	ns	ns	AP3D1, ARCN1, BARD1, CALR, CDC37, CEP57, DERL1, EIF5A, F2, FLNA, GABARAP, GGA1, HNRNPA1, KHDRBS1, KPNB1, MAP1S, MYL6, MYL6B, NAPA, NPC2, NRBP1, OPTN, PDIA3, PEX13, PPP1R10, RANBP2, RHOB, SCG5, SMAD3, SQSTM1, TIMM17B, TIMM23, TMED10, TOMM34, TRIP6, USE1	-	-	-	AGFG1, AP3D1, ARFIP1, BAK1, BCL2, BET1L, CDH1, CRYAB, DERL1, EIF5A, ERGIC1, F2, FAF1, FLNA, GGA1, HTATIP2, KIF1C, KIF5A, KIF5B, KPNB1, LTBP2, M6PR, MYH10, MYH9, MYL6, MYO9B, NAPA, NUP214, OPTN, PDIA3, PEX16, PPP1R10, RANBP2, RHOB, SQSTM1, TOMM22, TOMM34, TRIP6, TSPO, VCP, VPS45	-	-	-	-
MACROMOLECULAR_COMPLEX_ASSEMBLY	ns	ns	ns	ns	ns	ns	ns	ns	ns	ns	0.00642572	36	ns	ns	ns	ns	ns	ns	-	-	-	-	-	ATF7IP, BRF1, CHAF1A, CHAF1B, CLDN14, COX10, E2F2, EIF2AK3, EIF4B, GPX3, GTF2E2, HMGA1, INSR, IRAK1, LLGL1, LPXN, MALT1, MED13, MED4, MED7, MTIF2, PAIP2, PARD3, PEX13, PTRF, RPS14, SCAF11, SET, SF3A3, SKAP2, SMAD3, SMARCA5, SRSF1, TAF5, TAPBP, WIPF1	-	-	-
MACROMOLECULAR_COMPLEX_DISASSEMBLY	ns	ns	ns	ns	ns	ns	ns	ns	ns	ns	0.00683015	6	ns	ns	ns	ns	ns	ns	-	-	-	-	-	HMGA1, HRSP12, IRAK3, MTRF1, SET, SMARCE1	-	-	-
MACROMOLECULE_CATABOLIC_PROCESS	ns	ns	ns	ns	ns	ns	ns	ns	ns	ns	ns	ns	ns	ns	ns	ns	ns	ns	-	-	-	-	-	-	-	-	-
MACROMOLECULE_LOCALIZATION	1.61057e-06	35	ns	ns	ns	ns	ns	ns	ns	ns	ns	ns	ns	ns	ns	ns	ns	ns	ACHE, AP3D1, ARCN1, ARFGAP3, BARD1, CALR, CANX, CDC37, CEP57, COX18, DERL1, DNAJC1, DPH3, EIF5A, F2, FLNA, GABARAP, GGA1, GGN, HNRNPA2B1, KHDRBS1, KPNB1, OPTN, PDIA3, PEX13, PPP1R10, RANBP2, SCG5, SMAD3, SQSTM1, TIMM17B, TIMM23, TOMM20, TOMM34, TRIP6	-	-	-	-	-	-	-	-
MEIOTIC_CELL_CYCLE	ns	ns	ns	ns	ns	ns	ns	ns	ns	ns	0.00633464	10	ns	ns	ns	ns	ns	ns	-	-	-	-	-	ATM, MRE11A, MSH5, RAD1, RAD51B, RAD54L, SMC1A, SMC3, TOP3A, TUBG1	-	-	-
MEMBRANE_ENCLOSED_LUMEN	ns	ns	ns	ns	ns	ns	ns	ns	ns	ns	2.61449e-06	60	ns	ns	ns	ns	ns	ns	-	-	-	-	-	ACADM, ACN9, APPL1, APPL2, BCKDHB, CALR, CBX1, CENPF, CHAF1A, CHAF1B, CHEK2, CLN6, ERAP1, GTF2H4, GTF3C2, HIF1A, HMGA1, HNRNPA1, HNRNPL, ING2, INTS2, KIF20B, MCM7, MED13, MED21, MED4, MED7, MRE11A, MRPL42, MRPL55, MRPS11, NAA16, NEK11, NFYA, NPAS2, NR3C1, PARP1, PHF21A, PITX2, POLH, POLQ, POLR2E, POP1, RPA1, RPAIN, SCAF11, SMARCA4, SMARCA5, SMARCC2, SMARCD2, SMARCE1, SMC3, SRSF2, SYMPK, TAF5, TAF…	-	-	-
MITOTIC_CELL_CYCLE	0.000379153	24	ns	ns	ns	ns	ns	ns	ns	ns	ns	ns	ns	ns	ns	ns	0.0107808	19	ANAPC11, ANLN, BTG3, CCNA2, CDC25C, CDKN1A, CDKN3, CENPE, CENPF, CUL3, EREG, ESPL1, INHBA, KATNA1, KHDRBS1, KIF22, MAD2L1, NEK2, SIK1, SMAD3, SMC1A, SUN2, TTN, ZWINT	-	-	-	-	-	-	-	SUN2, CDK2, CDK13, DBF4, NOLC1, SMC1A, PPP6C, ZWINT, RAN, CDC27, KATNA1, GSPT1, CUL1, KHDRBS1, MAP3K11, BTG3, MAD2L1, TGFB1, CUL3
MRNA_PROCESSING_GO_0006397	0.0193513	13	ns	ns	ns	ns	ns	ns	ns	ns	ns	ns	ns	ns	ns	ns	ns	ns	CSTF3, KHDRBS1, KIN, PABPC1, PTBP1, SF1, SF3A3, SLBP, SMNDC1, SRPK1, SRSF1, SRSF2, TXNL4A	-	-	-	-	-	-	-	-
MULTICELLULAR_ORGANISMAL_DEVELOPMENT	ns	ns	ns	ns	ns	ns	ns	ns	0.00016773	109	ns	ns	ns	ns	ns	ns	ns	ns	-	-	-	-	APAF1, APLP1, ARIH2, ARTN, ATP2A2, ATXN10, BAX, BDNF, BMP2, BMP4, BRAF, BST2, CANX, CASP14, CDK5, CITED2, CMKLR1, COL10A1, COL12A1, COL2A1, COL4A2, COMP, CRIM1, CSF1, CSF3, CTGF, DCN, DPYSL2, DPYSL3, EFNA5, EIF2B2, EIF2B5, EMD, EN1, ERCC3, EREG, EXT1, F2, FEZ2, FGF10, FGF2, FLNA, FST, GCNT2, GJB5, GNRH1, GYLTL1B, HBEGF, HDAC5, HMGA2, HMGCR, HOXA13, HOXB13, HOXC6, HRAS, HTATIP2, HTT, ID2, ID3, IFR…	-	-	-	-
MUSCLE_DEVELOPMENT	0.00703304	16	ns	ns	ns	ns	ns	ns	ns	ns	ns	ns	ns	ns	ns	ns	ns	ns	ACHE, CENPF, CSRP3, EGR3, EMD, FHL3, GYLTL1B, HBEGF, HDAC5, IFRD1, MYH11, MYL6, MYL6B, SMTN, TAGLN, TTN	-	-	-	-	-	-	-	-
MYOFIBRIL	ns	ns	ns	ns	ns	ns	ns	ns	0.00194781	8	ns	ns	ns	ns	ns	ns	ns	ns	-	-	-	-	DES, DMD, TNNC1, TPM1, TPM2, TPM4, TTN, VCL	-	-	-	-
NEGATIVE_REGULATION_OF_APOPTOSIS	ns	ns	ns	ns	ns	ns	ns	ns	ns	ns	ns	ns	ns	ns	ns	ns	ns	ns	-	-	-	-	-	-	-	-	-
NEGATIVE_REGULATION_OF_CELL_CYCLE	0.00107616	15	ns	ns	ns	ns	ns	ns	ns	ns	ns	ns	ns	ns	ns	ns	ns	ns	BTG3, CDKN3, CUL3, EIF4G2, ERN1, HEXIM1, INHBA, KHDRBS1, MYC, PPP1R13B, PPP1R15A, RASSF1, RHOB, SMAD3, STK11	-	-	-	-	-	-	-	-
NEGATIVE_REGULATION_OF_DEVELOPMENTAL_PROCESS	ns	ns	ns	ns	ns	ns	ns	ns	ns	ns	ns	ns	ns	ns	ns	ns	ns	ns	-	-	-	-	-	-	-	-	-
NEGATIVE_REGULATION_OF_NUCLEOBASENUCLEOSIDENUCLEOTIDE_AND_NUCLEIC_ACID_METABOLIC_PROCESS	ns	ns	ns	ns	ns	ns	ns	ns	ns	ns	0.000357434	31	ns	ns	ns	ns	ns	ns	-	-	-	-	-	ARID5B, ATF7IP, BCL6, CDT1, CENPF, GLIS1, HEXIM1, ILF3, ING4, KAT6B, KHDRBS1, MEIS2, PHF21A, SET, SIN3A, SMAD3, SMARCC2, SMARCE1, SNAI2, SNX6, TBX3, TIMELESS, TIPIN, TRIM27, TWIST1, VPS72, ZEB1, ZHX1, ZHX2, ZHX3, ZMYND11	-	-	-
NEGATIVE_REGULATION_OF_PROGRAMMED_CELL_DEATH	ns	ns	ns	ns	ns	ns	ns	ns	ns	ns	ns	ns	ns	ns	ns	ns	ns	ns	-	-	-	-	-	-	-	-	-
NEGATIVE_REGULATION_OF_RNA_METABOLIC_PROCESS	ns	ns	ns	ns	ns	ns	ns	ns	ns	ns	0.000169417	23	ns	ns	ns	ns	ns	ns	-	-	-	-	-	ARID5B, ATF7IP, BCL6, GLIS1, HEXIM1, ILF3, ING4, MEIS2, PHF21A, SIN3A, SMAD3, SMARCC2, SMARCE1, SNAI2, TBX3, TRIM27, TWIST1, VPS72, ZEB1, ZHX1, ZHX2, ZHX3, ZMYND11	-	-	-
NEGATIVE_REGULATION_OF_TRANSCRIPTION_DNA_DEPENDENT	ns	ns	ns	ns	ns	ns	ns	ns	ns	ns	0.000118405	23	ns	ns	ns	ns	ns	ns	-	-	-	-	-	ARID5B, ATF7IP, BCL6, GLIS1, HEXIM1, ILF3, ING4, MEIS2, PHF21A, SIN3A, SMAD3, SMARCC2, SMARCE1, SNAI2, TBX3, TRIM27, TWIST1, VPS72, ZEB1, ZHX1, ZHX2, ZHX3, ZMYND11	-	-	-
NUCLEAR_CHROMOSOME_PART	ns	ns	ns	ns	ns	ns	ns	ns	ns	ns	0.00454284	10	ns	ns	ns	ns	ns	ns	-	-	-	-	-	ACD, CBX1, CBX5, KLHDC3, MCM7, RPA1, RPA3, SYCE2, TIMELESS, TIPIN	-	-	-
NUCLEOTIDE_BINDING	ns	ns	ns	ns	ns	ns	ns	ns	3.16225e-05	37	ns	ns	ns	ns	ns	ns	ns	ns	-	-	-	-	ABCB6, ABCD4, ABL1, APAF1, APRT, ARHGEF5, ARL8A, BMPR1A, CDC42BPA, CDC42BPB, DAPK2, DHRS3, EEF1A1, EIF2B2, ERCC6, ERN1, HBS1L, MAP4K4, MKNK1, MYH10, MYH9, MYO9B, PGK1, PPP2R4, RALB, RHEB, RHOB, RIT1, RND3, RPS6KA5, SIK1, SNRK, STK38L, STK4, TNK1, TTN, ZAK	-	-	-	-
ORGAN_DEVELOPMENT	ns	ns	ns	ns	ns	ns	ns	ns	0.000115049	70	ns	ns	ns	ns	ns	ns	ns	ns	-	-	-	-	APLP1, ATP2A2, BAX, BMP2, BMP4, BRAF, CANX, CASP14, CITED2, CMKLR1, COL10A1, COL12A1, COL2A1, COL4A2, COMP, CSF1, CTGF, DCN, EIF2B2, EIF2B5, EMD, EN1, ERCC3, EREG, EXT1, FGF10, FGF2, FST, GJB5, GYLTL1B, HBEGF, HDAC5, HMGCR, HOXA13, HOXB13, HRAS, HTATIP2, HTT, IFRD1, IGFBP3, INHBA, ITGA11, JAK2, KCNH1, KIRREL3, LAMC1, LAMC2, LARGE, MEA1, MYH11, MYH9, MYL6, NNAT, NPPB, NPR3, PBX4, PHGDH, POSTN, RAB…	-	-	-	-
PORE_COMPLEX	ns	ns	ns	ns	ns	ns	ns	ns	0.00226197	11	ns	ns	ns	ns	ns	ns	ns	ns	-	-	-	-	AAAS, AGFG1, BAK1, BAX, EIF5A, IPO7, KPNB1, NUP214, NUTF2, RANBP2, SNUPN	-	-	-	-
POSITIVE_REGULATION_OF_NUCLEOBASENUCLEOSIDENUCLEOTIDE_AND_NUCLEIC_ACID_METABOLIC_PROCESS	ns	ns	ns	ns	ns	ns	ns	ns	ns	ns	0.00221191	25	ns	ns	ns	ns	ns	ns	-	-	-	-	-	ATF7IP, CAMKK2, EGR1, ELF1, GLIS1, HIF1A, HMGA1, HNF1B, ILF3, KAT6B, KDM5A, MAML3, MED13, MED21, NAA16, NPAS2, RGMB, RUNX1, SMAD3, SMARCC2, SP1, TAF8, TCF3, TRERF1, UBE2N	-	-	-
POSITIVE_REGULATION_OF_TRANSCRIPTION	ns	ns	ns	ns	ns	ns	ns	ns	ns	ns	0.00192973	24	ns	ns	ns	ns	ns	ns	-	-	-	-	-	ATF7IP, CAMKK2, EGR1, ELF1, GLIS1, HIF1A, HMGA1, HNF1B, ILF3, KAT6B, KDM5A, MAML3, MED13, MED21, NAA16, NPAS2, RGMB, RUNX1, SMAD3, SMARCC2, SP1, TAF8, TCF3, TRERF1	-	-	-
PROTEIN_COMPLEX_DISASSEMBLY	ns	ns	ns	ns	ns	ns	ns	ns	ns	ns	0.00333422	6	ns	ns	ns	ns	ns	ns	-	-	-	-	-	HMGA1, HRSP12, IRAK3, MTRF1, SET, SMARCE1	-	-	-
PROTEIN_DNA_COMPLEX_ASSEMBLY	ns	ns	ns	ns	ns	ns	ns	ns	ns	ns	0.00131616	13	ns	ns	ns	ns	ns	ns	-	-	-	-	-	ATF7IP, BRF1, CHAF1A, CHAF1B, E2F2, GTF2E2, MED13, MED4, MED7, PTRF, SET, SMARCA5, TAF5	-	-	-
PROTEIN_LOCALIZATION	1.98179e-06	33	ns	ns	ns	ns	ns	ns	ns	ns	ns	ns	ns	ns	ns	ns	ns	ns	ACHE, AP3D1, ARCN1, ARFGAP3, BARD1, CALR, CANX, CDC37, CEP57, COX18, DERL1, DNAJC1, DPH3, EIF5A, F2, FLNA, GABARAP, GGA1, GGN, KPNB1, OPTN, PDIA3, PEX13, PPP1R10, RANBP2, SCG5, SMAD3, SQSTM1, TIMM17B, TIMM23, TOMM20, TOMM34, TRIP6	-	-	-	-	-	-	-	-
PROTEIN_TARGETING	0.000846975	19	ns	ns	ns	ns	ns	ns	ns	ns	ns	ns	ns	ns	ns	ns	ns	ns	BARD1, CALR, CDC37, CEP57, EIF5A, F2, FLNA, GABARAP, KPNB1, OPTN, PDIA3, PEX13, PPP1R10, RANBP2, SMAD3, TIMM17B, TIMM23, TOMM34, TRIP6	-	-	-	-	-	-	-	-
PROTEIN_TRANSPORT	0.000112025	25	ns	ns	ns	ns	ns	ns	ns	ns	ns	ns	ns	ns	ns	ns	ns	ns	AP3D1, ARCN1, BARD1, CALR, CDC37, CEP57, DERL1, EIF5A, F2, FLNA, GABARAP, GGA1, KPNB1, OPTN, PDIA3, PEX13, PPP1R10, RANBP2, SCG5, SMAD3, TIMM17B, TIMM23, TOMM20, TOMM34, TRIP6	-	-	-	-	-	-	-	-
PURINE_NUCLEOTIDE_BINDING	ns	ns	ns	ns	ns	ns	ns	ns	6.53812e-05	35	ns	ns	ns	ns	ns	ns	ns	ns	-	-	-	-	ABCB6, ABCD4, ABL1, APRT, ARHGEF5, ARL8A, BMPR1A, CDC42BPA, CDC42BPB, DAPK2, EEF1A1, EIF2B2, ERCC6, ERN1, HBS1L, MAP4K4, MKNK1, MYH10, MYH9, MYO9B, PGK1, PPP2R4, RALB, RHEB, RHOB, RIT1, RND3, RPS6KA5, SIK1, SNRK, STK38L, STK4, TNK1, TTN, ZAK	-	-	-	-
PURINE_RIBONUCLEOTIDE_BINDING	ns	ns	ns	ns	ns	ns	ns	ns	2.87952e-05	35	ns	ns	ns	ns	ns	ns	ns	ns	-	-	-	-	ABCB6, ABCD4, ABL1, APRT, ARHGEF5, ARL8A, BMPR1A, CDC42BPA, CDC42BPB, DAPK2, EEF1A1, EIF2B2, ERCC6, ERN1, HBS1L, MAP4K4, MKNK1, MYH10, MYH9, MYO9B, PGK1, PPP2R4, RALB, RHEB, RHOB, RIT1, RND3, RPS6KA5, SIK1, SNRK, STK38L, STK4, TNK1, TTN, ZAK	-	-	-	-
REGULATION_OF_APOPTOSIS	0.0145461	35	ns	ns	ns	ns	ns	ns	7.52762e-05	48	ns	ns	ns	ns	ns	ns	ns	ns	ADAMTSL4, ANGPTL4, ANXA5, ARHGDIA, BARD1, BCAR1, BIRC6, BTG1, CALR, CDK1, CDKN1A, CFL1, CIDEB, CUL3, DAP3, EIF5A, ERC1, ERN1, F2, HIPK3, HSPA9, IER3, INHBA, MCL1, NUP62, PCSK9, PPP1R13B, PPP2R1A, PSEN1, RELA, RTN4, SMAD3, SMNDC1, SON, TRAF7	-	-	-	ABL1, ADAMTSL4, ANXA1, ANXA5, APAF1, ARHGDIA, BAK1, BAX, BCAR1, BCL2, BECN1, BRAF, CDK5, CDKN1A, CDKN2D, CFL1, CRYAB, DAPK2, EIF5A, ERC1, ERCC3, ERN1, F2, FAS, FOXO1, GPX1, HIP1, HIPK3, HSPA9, HSPB1, HTATIP2, HTT, IGFBP3, IKBIP, IKBKG, INHBA, NOL3, RELA, RTN4, SAP30BP, SMNDC1, SON, STAT1, STK4, TRAIP, UNC13B, VCP, ZAK	-	-	-	CDK5R1, MAPK1, CIDEB, GHRL, EIF5A, GSTP1, MAPK8, HIPK3, CFL1, TAX1BP1, APOE, ERN1, BCLAF1, TPT1, CYCS, HDAC1, BARD1, HSPD1, CUL1, BIRC3, NME1, PSEN1, MCL1, ADAMTSL4, PPP1R13B, TGFB1, BCL10, DAD1, PDCD7, CUL3
REGULATION_OF_DEVELOPMENTAL_PROCESS	0.00369009	44	ns	ns	ns	ns	ns	ns	1.07547e-05	60	ns	ns	ns	ns	ns	ns	ns	ns	ADAMTSL4, ANGPTL4, ANXA5, ARHGDIA, BARD1, BCAR1, BIRC6, BTG1, CALR, CDK1, CDKN1A, CENPF, CFL1, CIDEB, CUL3, DAP3, EIF5A, ERC1, EREG, ERN1, ETS1, F2, HDAC5, HIPK3, HSPA9, IER3, INHBA, MAPT, MCL1, NUP62, PCSK9, PPP1R13B, PPP2R1A, PSEN1, RELA, RHOB, RNH1, RTN4, SIK1, SMAD3, SMNDC1, SON, TRAF7, YWHAG	-	-	-	ABL1, ADAMTSL4, ANXA1, ANXA5, APAF1, ARHGDIA, BAK1, BAX, BCAR1, BCL2, BECN1, BMP4, BRAF, CDC42EP1, CDK5, CDKN1A, CDKN2D, CFL1, COL4A2, CRYAB, DAPK2, EIF5A, ERC1, ERCC3, EREG, ERN1, F2, FAS, FOXO1, FST, GPX1, HDAC5, HIP1, HIPK3, HSPA9, HSPB1, HTATIP2, HTT, IGFBP3, IKBIP, IKBKG, INHBA, MYH9, NOL3, NPPB, RELA, RHOB, RTN4, SAP30BP, SERPINF1, SIK1, SMNDC1, SON, STAT1, STK4, TRAIP, UNC13B, VCP, YWHAG, …	-	-	-	-
REGULATION_OF_MOLECULAR_FUNCTION	0.0027662	36	ns	ns	ns	ns	ns	ns	ns	ns	ns	ns	ns	ns	ns	ns	0.0148926	30	ANGPTL4, APEX1, CAP1, CCND1, CCNG1, CCNK, CD4, CDC25C, CDC37, CDKN3, CKS1B, DPH3, DUSP6, EP300, ERC1, EREG, ERN1, F2, FLNA, GADD45B, GNAI3, GPS2, HEXIM1, HIPK3, ID3, MAP3K2, PSEN1, RELA, SERTAD1, SHC1, SMAD3, SPRED1, TARBP2, TRAF7, UBE2N, UBE2V1	-	CDK5R1, FPR1, SPRED2, GTF2H1, S1PR2, CCND2, ATP7A, CEBPG, GTPBP4, PYCARD, GABBR1, ADRA2A, PAK2, CYCS, MAP3K7, LATS2, TRIB1, DUSP2, NME1, MAP3K11, TRAF2, MAP3K6, TGFB1, BCL3, SUMO1, BCL10, DUSP8, GNG3, NLRC3, DUSP16	-	-	-	-	-	CDK5R1, FPR1, SPRED2, UBE2N, GTF2H1, GHRL, GNAI2, ATP7A, TARBP2, GTPBP4, SERTAD1, HIPK3, ARHGAP27, UBE2V1, GABBR1, ERN1, PAK2, CYCS, MAP3K7, DUSP2, NME1, MAP3K11, PSEN1, MAP3K6, TGFB1, SHC1, SUMO1, BCL10, CDC37, GNG3
REGULATION_OF_PROGRAMMED_CELL_DEATH	0.0155885	35	ns	ns	ns	ns	ns	ns	8.31667e-05	48	ns	ns	ns	ns	ns	ns	ns	ns	ADAMTSL4, ANGPTL4, ANXA5, ARHGDIA, BARD1, BCAR1, BIRC6, BTG1, CALR, CDK1, CDKN1A, CFL1, CIDEB, CUL3, DAP3, EIF5A, ERC1, ERN1, F2, HIPK3, HSPA9, IER3, INHBA, MCL1, NUP62, PCSK9, PPP1R13B, PPP2R1A, PSEN1, RELA, RTN4, SMAD3, SMNDC1, SON, TRAF7	-	-	-	ABL1, ADAMTSL4, ANXA1, ANXA5, APAF1, ARHGDIA, BAK1, BAX, BCAR1, BCL2, BECN1, BRAF, CDK5, CDKN1A, CDKN2D, CFL1, CRYAB, DAPK2, EIF5A, ERC1, ERCC3, ERN1, F2, FAS, FOXO1, GPX1, HIP1, HIPK3, HSPA9, HSPB1, HTATIP2, HTT, IGFBP3, IKBIP, IKBKG, INHBA, NOL3, RELA, RTN4, SAP30BP, SMNDC1, SON, STAT1, STK4, TRAIP, UNC13B, VCP, ZAK	-	-	-	CDK5R1, MAPK1, CIDEB, GHRL, EIF5A, GSTP1, MAPK8, HIPK3, CFL1, TAX1BP1, APOE, ERN1, BCLAF1, TPT1, CYCS, HDAC1, BARD1, HSPD1, CUL1, BIRC3, NME1, PSEN1, MCL1, ADAMTSL4, PPP1R13B, TGFB1, BCL10, DAD1, PDCD7, CUL3
REGULATION_OF_RNA_METABOLIC_PROCESS	2.6679e-07	55	ns	ns	ns	ns	ns	ns	ns	ns	1.69313e-07	63	ns	ns	ns	ns	ns	ns	ARID1A, ATF4, ATF5, CALR, CHD4, CRK, DDIT3, ELF1, FOS, FOSB, FOSL1, FOSL2, HCLS1, HDAC5, HEXIM1, HMGA1, HMGA2, ILF3, ING2, INHBA, JUNB, LITAF, LRRFIP1, MAML1, MED13, MED20, MYC, NAA15, NFATC1, NFYA, PABPC1, PPARD, PQBP1, RNF4, RYBP, SIN3A, SMAD3, SMARCA5, SP1, SQSTM1, SRPK1, STAT3, SUB1, TADA3, TARBP2, TCEB1, TCEB3, TGIF1, UBE2V1, UBTF, UHRF1, VEZF1, YY1, ZHX2, ZHX3	-	-	-	-	ARID5B, ATF7IP, BCL6, CALR, CHD4, DBP, ELF1, FOSL2, FOXO4, GLIS1, HEXIM1, HIC1, HIF1A, HMGA1, HNF1B, HSF4, ILF3, ING2, ING4, KAT2A, MAML3, MED13, MED21, MED7, MEIS2, MLLT6, NAA16, NFATC1, NFYA, NPAS2, NR2F2, PHF21A, PITX2, RUNX1, SIN3A, SMAD3, SMARCA5, SMARCAL1, SMARCC2, SMARCD2, SMARCE1, SNAI2, SP1, TAF8, TBX19, TBX3, TCF19, TCF3, TFAM, TFCP2, TIAL1, TRERF1, TRIM27, TWIST1, UBTF, UHRF1, VEZF1, V…	-	-	-
REGULATION_OF_SIGNAL_TRANSDUCTION	0.000209153	30	ns	ns	ns	ns	ns	ns	ns	ns	ns	ns	ns	ns	ns	ns	ns	ns	AMBP, CDKN2AIP, CXXC5, ECM1, EREG, FKBP1A, FLNA, HCLS1, INHBA, LITAF, MAPK8IP1, NUP62, RAC1, REL, RELA, RHOA, RHOC, SHC1, SHISA5, SIK2, SLC20A1, SLC35B2, SMAD3, SQSTM1, TICAM1, TNFAIP3, TRAF7, UBE2N, UBE2V1, VAPA	RAC1, RHOA, UBE2N, UBE2V1, CDKN2AIP, EREG, RELA, SLC35B2, RHOC, FLNA, SHISA5, INHBA, FKBP1A, REL, TICAM1, CXXC5, SHC1, NUP62, TNFAIP3	-	-	-	-	-	-	-
REGULATION_OF_TRANSCRIPTION_FROM_RNA_POLYMERASE_II_PROMOTER	0.00012147	35	ns	ns	ns	ns	ns	ns	ns	ns	0.000254917	39	ns	ns	ns	ns	ns	ns	ATF4, ATF5, CHD4, CRK, ELF1, FOS, FOSB, FOSL1, FOSL2, HEXIM1, INHBA, JUNB, LITAF, LRRFIP1, MAML1, MED13, MED20, MYC, PPARD, RNF4, RYBP, SMAD3, SMARCA5, SP1, SQSTM1, STAT3, SUB1, TADA3, TARBP2, TCEB1, TCEB3, TGIF1, UHRF1, VEZF1, YY1	-	-	-	-	ATF7IP, BCL6, CHD4, DBP, ELF1, FOSL2, GLIS1, HEXIM1, HIF1A, KAT2A, MAML3, MED13, MED21, MED7, MEIS2, NPAS2, NR2F2, PHF21A, RUNX1, SMAD3, SMARCA5, SMARCAL1, SMARCC2, SMARCD2, SMARCE1, SNAI2, SP1, TBX19, TBX3, TCF19, TFCP2, TIAL1, TRIM27, TWIST1, UHRF1, VEZF1, VPS72, ZEB1, ZMYND11	-	-	-
REGULATION_OF_TRANSCRIPTIONDNA_DEPENDENT	9.88666e-07	53	ns	ns	ns	ns	ns	ns	ns	ns	6.81567e-08	63	ns	ns	ns	ns	ns	ns	ARID1A, ATF4, ATF5, CALR, CHD4, CRK, DDIT3, ELF1, FOS, FOSB, FOSL1, FOSL2, HCLS1, HDAC5, HEXIM1, HMGA1, HMGA2, ILF3, ING2, INHBA, JUNB, LITAF, LRRFIP1, MAML1, MED13, MED20, MYC, NAA15, NFATC1, NFYA, PPARD, PQBP1, RNF4, RYBP, SIN3A, SMAD3, SMARCA5, SP1, SQSTM1, STAT3, SUB1, TADA3, TARBP2, TCEB1, TCEB3, TGIF1, UBE2V1, UBTF, UHRF1, VEZF1, YY1, ZHX2, ZHX3	-	-	-	-	ARID5B, ATF7IP, BCL6, CALR, CHD4, DBP, ELF1, FOSL2, FOXO4, GLIS1, HEXIM1, HIC1, HIF1A, HMGA1, HNF1B, HSF4, ILF3, ING2, ING4, KAT2A, MAML3, MED13, MED21, MED7, MEIS2, MLLT6, NAA16, NFATC1, NFYA, NPAS2, NR2F2, PHF21A, PITX2, RUNX1, SIN3A, SMAD3, SMARCA5, SMARCAL1, SMARCC2, SMARCD2, SMARCE1, SNAI2, SP1, TAF8, TBX19, TBX3, TCF19, TCF3, TFAM, TFCP2, TIAL1, TRERF1, TRIM27, TWIST1, UBTF, UHRF1, VEZF1, V…	-	-	-
RESPONSE_TO_DNA_DAMAGE_STIMULUS	ns	ns	ns	ns	ns	ns	ns	ns	ns	ns	0.00692819	25	ns	ns	ns	ns	ns	ns	-	-	-	-	-	ATM, BCL6, BLM, BRE, CCNA2, CHEK2, DDB2, FANCG, GADD45A, GTF2H4, MCM7, MRE11A, MSH5, NBN, NEK11, PARP1, POLH, POLQ, RAD1, RAD51B, RAD54L, RPA1, RPAIN, SMC1A, UBE2N	-	-	-
RIBONUCLEOPROTEIN_COMPLEX	5.23213e-06	26	ns	ns	ns	ns	ns	ns	ns	ns	ns	ns	ns	ns	ns	ns	ns	ns	APEX1, DDX6, EIF2S1, HNRNPA1, HNRNPA2B1, HNRNPC, HNRNPH1, HNRNPK, HNRNPL, HNRNPM, HNRNPUL1, PTBP1, PTGES3, RPL27, RPL7A, RPS11, RRBP1, SF1, SF3A3, SF3B4, SLBP, SMNDC1, SNRNP70, SNRPG, TXNL4A, U2AF2	-	-	-	-	-	-	-	-
SPLICEOSOME	0.00189429	12	ns	ns	ns	ns	ns	ns	ns	ns	ns	ns	ns	ns	ns	ns	ns	ns	HNRNPA1, HNRNPA2B1, HNRNPC, HNRNPM, SF1, SF3A3, SF3B4, SMNDC1, SNRNP70, SNRPG, TXNL4A, U2AF2	-	-	-	-	-	-	-	-
SYSTEM_DEVELOPMENT	ns	ns	ns	ns	ns	ns	ns	ns	0.000211345	94	ns	ns	ns	ns	ns	ns	ns	ns	-	-	-	-	APAF1, APLP1, ARTN, ATP2A2, ATXN10, BAX, BDNF, BMP2, BMP4, BRAF, CANX, CASP14, CDK5, CITED2, CMKLR1, COL10A1, COL12A1, COL2A1, COL4A2, COMP, CRIM1, CSF1, CTGF, DCN, DPYSL2, DPYSL3, EFNA5, EIF2B2, EIF2B5, EMD, EN1, ERCC3, EREG, EXT1, FEZ2, FGF10, FGF2, FLNA, FST, GJB5, GYLTL1B, HBEGF, HDAC5, HMGCR, HOXA13, HOXB13, HRAS, HTATIP2, HTT, IFRD1, IGFBP3, INHBA, ITGA11, JAK2, KALRN, KCNH1, KIRREL3, L1CAM…	-	-	-	-
TRANSCRIPTION_COFACTOR_ACTIVITY	ns	ns	ns	ns	ns	ns	ns	ns	ns	ns	ns	ns	ns	ns	ns	ns	ns	ns	-	-	-	-	-	-	-	-	-
TRANSCRIPTION_COREPRESSOR_ACTIVITY	0.00896423	15	ns	ns	ns	ns	ns	ns	0.000197586	20	ns	ns	ns	ns	ns	ns	ns	ns	APEX1, ATF3, ATF5, DDIT3, ID3, JUNB, NAB2, NCOR2, NFIL3, RELB, RYBP, SF1, SKIL, TGIF1, YY1	-	-	-	ATF3, ATF5, CTCF, DDIT3, E2F6, ELK3, HOXC6, HSBP1, HTT, ID3, ID4, JUNB, NCOR2, NFIL3, PAWR, PPP1R13L, RYBP, SF1, SKIL, YY1	-	-	-	-
TRANSCRIPTION_FACTOR_ACTIVITY	1.23157e-05	42	ns	ns	ns	ns	ns	ns	ns	ns	3.12445e-06	49	ns	ns	ns	ns	ns	ns	AFF1, ATF1, ATF3, ATF4, BATF, CCRN4L, EGR1, EGR2, EGR3, ELF1, EP300, FOSL1, FOSL2, FOXN2, HCLS1, HMGA1, HSF1, KDM5A, MYC, NFATC1, NFE2L1, NFE2L3, NFIL3, NFYA, RELA, RELB, RFX1, RNF4, SNAPC5, SP1, STAT3, STAT5A, TADA3, TAF13, TAF5, TAF5L, TGIF1, UHRF1, YBX1, YY1, ZHX2, ZHX3	-	-	-	-	CCRN4L, CREBL2, EGR1, EGR3, ELF1, FOSL2, FOXD1, FOXO4, GAS7, GATA2, GTF2H4, HIC1, HIF1A, HMGA1, HNF1B, HSF4, KDM5A, MAML3, MECOM, NFATC1, NFIC, NFIX, NFYA, NPAS2, NR2F1, NR3C1, PITX2, RELB, RUNX1, RUNX1T1, SIM2, SMARCA4, SOX4, SP1, STAT5A, TAF5, TCF19, TCF3, TFAM, TFCP2, THRA, TRERF1, TRPS1, UHRF1, ZBTB25, ZEB1, ZHX1, ZHX2, ZHX3	-	-	-
TRANSCRIPTION_FACTOR_BINDING	0.000699209	36	ns	ns	ns	ns	ns	ns	0.0092586	40	ns	ns	ns	ns	ns	ns	ns	ns	APEX1, ATF3, ATF5, CENPF, DDIT3, EP300, FLNA, FOSB, HCFC1, HDAC5, HMGA1, ID3, IRF3, JUNB, MAML1, MED13, NAB2, NCOR2, NFATC4, NFE2L1, NFE2L3, NFIL3, NFKBIB, NUP62, PQBP1, PURB, RELA, RELB, RNF19A, RYBP, SF1, SKIL, STAT3, SUB1, TGIF1, YY1	-	-	-	APBB2, ATF3, ATF5, ATF6, COMMD7, CTCF, DDIT3, E2F6, ELK3, ERCC3, FAF1, FLNA, HDAC5, HES6, HOXC6, HSBP1, HTATIP2, HTT, ID3, ID4, IRF3, JUNB, KLF7, LMO4, MAML1, NCOR2, NFE2L1, NFIL3, PAWR, PPP1R13L, RELA, RNF19A, RYBP, SF1, SKIL, SND1, STAT3, STK4, SUB1, YY1	-	-	-	-
TRANSCRIPTION_REPRESSOR_ACTIVITY	0.00259664	21	ns	ns	ns	ns	ns	ns	0.00531649	24	ns	ns	ns	ns	ns	ns	ns	ns	APEX1, ATF3, ATF5, DDIT3, HDAC5, HEXIM1, ID3, ILF3, JUNB, KHDRBS1, NAB2, NCOR2, NFIL3, PPARD, RELB, RYBP, SF1, SKIL, TGIF1, YY1, ZBTB7A	-	-	-	ATF3, ATF5, BMP2, CTCF, DDIT3, E2F6, ELK3, HDAC5, HOXC6, HSBP1, HTT, ID2, ID3, ID4, JUNB, KDM4A, NCOR2, NFIL3, PAWR, PPP1R13L, RYBP, SF1, SKIL, YY1	-	-	-	-
TRANSPORT	ns	ns	ns	ns	ns	ns	ns	ns	0.00183325	84	ns	ns	ns	ns	ns	ns	ns	ns	-	-	-	-	ABCB6, ABCD4, AGFG1, AP3D1, ARFIP1, ATP6V0B, BAK1, BAX, BCL2, BET1L, CAV1, CDH1, CLIC1, CORO1C, CRYAB, CYTH1, CYTH2, DERL1, EIF5A, ERGIC1, F2, FAF1, FLNA, FOLR1, GGA1, GHRH, HIP1, HTATIP2, ITSN1, KALRN, KCNC4, KCNH1, KCNH2, KCNJ2, KIF1C, KIF5A, KIF5B, KPNB1, LASP1, LCAT, LTBP2, M6PR, MAPK8IP3, MYH10, MYH9, MYL6, MYO9B, NAPA, NUP214, OPTN, ORAI1, PDIA3, PDLIM7, PEX16, PICALM, PPP1R10, RAC1, RANBP2…	-	-	-	-
UNFOLDED_PROTEIN_BINDING	0.0072049	10	ns	ns	ns	ns	ns	ns	ns	ns	ns	ns	ns	ns	ns	ns	ns	ns	CCT3, CCT4, CCT7, CDC37, HSPA9, PPIA, PTGES3, SCG5, TAPBP, TOMM20	-	-	-	-	-	-	-	-
