# Supplementary material for: SRF Co-factors Control the Balance between Cell Proliferation and Contractility
Source: Mol Cell. 2016 Dec 15;64(6):1048–61. doi: 10.1016/j.molcel.2016.10.016 (PMC5179500; doi:10.1016/j.molcel.2016.10.016)
Supplement: Table S5. Reconstitution of TKO MEFs with Elk-1 Derivatives, Related to Figure 4 and Figure S4 — This table is as Table S1 but focuses on TPA-regulated genes whose TSS close to and/or linked by Hi-C to SRF/Elk-1 or Elk-1 solo peaks. Columns 1–6. Gene description: Official gene symbol; transcript ID; Genomic coordinates (Chromosome, Strand, Start and Stop). Column 7. Gene activity: active (1) or inactive (0). Columns 8–10. Effects of 30 minute TPA stimulation, and dependence on TCF. TPA-induced (0 or 1) assessed by Deseq (see Materials and methods); TCF dependent (0 or 1) assessed by regression method; regulation restored by Elk-1 expression (0 or 1) assessed by regression method. Columns 11–15. Relationship between each gene and the 2577 SRF peaks: closest peak coordinate; distance from TSS to the closest peak; remote SRF peak coordinates interacting with the gene TSS in Hi-C; number of remote SRF peaks interacting with the gene TSS in Hi-C; gene considered as SRF-linked (ie interacting by Hi-C or within 10kb of an SRF peak). Columns 16–20. Relationship between each gene and the 251 SRF/Elk-1 peaks: closest peak coordinate; distance from TSS to the closest peak; remote SRF/Elk-1 peaks coordinates interacting with the gene TSS in Hi-C; number of remote SRF/Elk-1 peaks interacting with the gene TSSin Hi-C; gene considered as SRF/Elk-1-linked (ie interacting by Hi-C or within 10kb of an SRF/Elk-1 peak). Columns 21–25. Relationship between each gene and the 85 Elk-1 solo peaks. Closest peak coordinate; distance from TSS to the closest peak; remote Elk-1 solo peak coordinates interacting with the gene TSS in Hi-C; number of remote Elk-1 solo peaks interacting with the gene TSS in Hi-C; gene considered as SRF-linked (ie interacting by Hi-C or within 10kb of an Elk-1 solo peak). Columns 26–41. Normalised total read counts and normalised read counts matching intronic features. [file mmc6.xls]

## Sheet: Table S5 Elk-1 reconstitution
RNA-seq summary							TPA Summary (Total Reads or Intronic)			SRF PEAKS (n = 2577)					SRF/Elk-1 peaks (n = 251)					Elk-1 solo peaks (n = 85)					TOTAL READ COUNTS								READ COUNTS MAPPING TO INTRONIC FEATURES
OFFICIAL_GENE_SYMBOL	TRANSCRIPT_ID	CHR	STRAND	START	STOP	ACTIVE/INACTIVE	TPA INDUCED	TCF DEPEDNENT	ELK1 RESCUED	Closest PEAK ID	Distance to closest Peak	Interacting Peaks IDs by HIC	Number of Interacting Peaks as by HIC	Linked or Near	Closest PEAK ID	Distance to closest Peak	Interacting Peaks IDs by HIC	Number of Interacting Peaks as by HIC	Linked or Near	Closest PEAK ID	Distance to closest Peak	Interacting Peaks IDs by HIC	Number of Interacting Peaks as by HIC	Linked or Near	TKO MEF (Vehicle) 0.3%FCS	TKO MEF (Vehicle) TPA	Elk1WT 0.3%FCS	Elk1WT TPA	Elk1ΔFW 0.3%FCS	Elk1ΔFW TPA	Elk1nonA 0.3%FCS	Elk1nonA TPA	TKO MEF (Vehicle) 0.3%FCS	TKO MEF (Vehicle) TPA	Elk1WT 0.3%FCS	Elk1WT TPA	Elk1ΔFW 0.3%FCS	Elk1ΔFW TPA	Elk1nonA 0.3%FCS	Elk1nonA TPA
Utp14b	NM_001001981	chr1	+	78654399	78664176	1	1	0	0	chr1:79002274-79002570	348028	chr1:79755582-79756938	1	1	chr1:79002274-79002570	348028	-	0	0	chr1:79746731-79746996	1092520	chr1:79746731-79746996	1	1	1143	1418	1052	1236	964	1440	1225	1498	1127	1392	1039	1221	945	1406	1207	1477
Hat1	NM_026115	chr2	+	71227316	71279679	1	1	1	1	chr2:72083225-72084479	856569	-	-	0	chr2:68820953-68822166	2405717	-	0	0	chr2:71226735-71227742	89	-	0	1	2920	2993	2771	3867	2734	2862	2559	2570	1596	1560	1802	2820	1772	1947	1449	1420
Slc43a1	NM_001081349	chr2	+	84679564	84703743	1	1	1	0	chr2:84490476-84491426	188620	-	-	0	chr2:91489502-91490782	6810709	-	0	0	chr2:84679726-84680802	643	-	0	1	736	562	302	293	125	142	127	82	435	231	184	166	68	51	60	41
Brpf3	NM_001081315	chr17	+	28938070	28975734	1	1	0	0	chr17:28827719-28828742	109779	-	-	0	chr17:28827719-28828742	109779	-	0	0	chr17:28891427-28891746	46345	chr17:28891427-28891746	1	1	2064	2384	2522	2926	2555	3142	2339	2782	1028	1230	1395	1732	1399	1788	1125	1285
Trpc7	NM_012035	chr13	-	56874468	56996949	1	1	1	1	chr13:56759042-56760509	237203	-	-	0	chr13:78339238-78340334	21342807	-	0	0	chr13:57075424-57075677	78534	chr13:57075424-57075677	1	1	9	32	3	18	7	23	7	25	9	28	3	18	6	23	7	25
Gpsm1	NM_001199146	chr2	+	26171052	26203757	1	1	1	0	chr2:25973761-25974656	196922	chr2:25838691-25839485	1	1	chr2:27395056-27396080	1224689	-	0	0	chr2:26206275-26207151	35628	chr2:26206275-26207151	1	1	3434	3063	5649	3941	3731	3295	2311	1953	1976	1469	3796	2250	2291	1980	1270	1087
Dnah10	NM_019536	chr5	+	125205454	125314678	1	1	1	0	chr5:125441680-125442661	236685	-	-	0	chr5:125561413-125562637	356553	-	0	0	chr5:125346819-125347590	141995	chr5:125346819-125347590	1	1	78	124	48	78	64	43	36	63	60	102	40	72	53	34	28	63
Hivep1	NM_007772	chr13	+	42147389	42280395	1	1	1	1	chr13:42146536-42147260	404	chr13:41738674-41739834,chr13:41804693-41805189,chr13:40954405-40955673	3	1	chr13:9190095-9191264	32956723	-	0	0	chr13:41907344-41908250	239619	chr13:41907344-41908250	1	1	3808	4070	3889	4225	4033	4080	4264	4514	2036	2076	2007	2313	1939	2115	1883	1911
Notch1	NM_008714	chr2	-	26313421	26359342	1	1	0	0	chr2:25973761-25974656	385212	-	-	0	chr2:27395056-27396080	1036399	-	0	0	chr2:26206275-26207151	152660	chr2:26206275-26207151	1	1	1533	1955	3026	3537	2236	3231	1815	1796	402	665	923	1497	691	1399	493	547
Ptp4a2	NM_008974	chr4	+	129497722	129527247	1	1	1	1	chr4:129419399-129421348	77142	chr4:129590369-129591661	1	1	chr4:135672473-135673646	6175421	-	0	0	chr4:129589140-129589523	91708	chr4:129589140-129589523	1	1	9301	10156	9411	11505	8849	9808	11659	12427	1943	2461	2866	4741	2539	3046	2458	2951
Cd5	NM_007650	chr19	-	10792632	10813464	1	1	1	0	chr19:11685462-11686725	872585	-	-	0	chr19:5488136-5489906	5324305	-	0	0	chr19:10969438-10970210	156346	chr19:10969438-10970210	1	1	39	98	36	64	43	80	22	88	31	89	26	49	34	63	18	88
Sgms2	NM_028943	chr3	-	131021903	131047841	1	1	0	0	chr3:131067548-131068713	20279	-	-	0	chr3:137415174-137416283	6367830	-	0	0	chr3:131205050-131205339	157234	chr3:131205050-131205339	1	1	1618	1700	1998	1993	2445	2361	1711	1723	252	238	341	360	452	411	226	227
Fos	NM_010234	chr12	+	86814850	86818219	1	1	1	1	chr12:86813978-86815208	300	-	-	1	chr12:86826573-86827650	12135	-	0	0	chr12:86954064-86954323	139341	chr12:86954064-86954323	1	1	2904	6229	2568	16913	269	947	277	1865	108	214	142	1019	11	43	11	160
Snrpc	NM_011432	chr17	+	27977031	27988912	1	1	0	0	chr17:28144107-28144975	167485	-	-	0	chr17:27760468-27761443	216211	-	0	0	chr17:27778392-27778920	198278	chr17:27778392-27778920	1	1	572	678	563	803	589	629	664	679	228	282	265	458	284	383	247	261
Rpl12	NM_009076	chr2	+	32817231	32819565	1	1	0	0	chr2:32837155-32838202	20448	-	-	0	chr2:32426012-32426868	390855	-	0	0	chr2:33018956-33019445	202050	chr2:33018956-33019445	1	1	2304	2623	2104	1884	2172	2023	2549	1825	367	504	404	395	484	519	417	374
Slc9a8	NM_178371	chr2	+	167247220	167302498	1	1	1	0	chr2:167329260-167329855	82606	-	-	0	chr2:167329260-167329855	82606	-	0	0	chr2:167042749-167043094	204387	chr2:167042749-167043094	1	1	1809	1827	2232	2286	2809	2866	1968	1990	1233	1189	1600	1663	2080	1978	1383	1446
Pank3	NM_145962	chr11	+	35582996	35604787	1	1	1	0	chr11:35340936-35341967	241594	-	-	0	chr11:46249858-46251055	10667400	-	0	0	chr11:35830540-35831057	247660	chr11:35830540-35831057	1	1	6759	7247	7710	8237	7783	8521	8019	8705	415	442	564	601	621	626	525	558
Surf2	NM_013678	chr2	+	26771940	26775690	1	1	0	0	chr2:27395056-27396080	623801	chr2:25973761-25974656	1	1	chr2:27395056-27396080	623801	-	0	0	chr2:26206275-26207151	565258	chr2:26206275-26207151	1	1	708	832	609	738	670	730	827	725	113	193	127	202	145	234	128	198
Thbd	NM_009378	chr2	-	148230206	148233924	1	1	1	0	chr2:148295337-148296181	61832	-	-	0	chr2:152947278-152948250	4713864	-	0	0	chr2:147927021-147927657	306893	chr2:147927021-147927657	1	1	1911	2132	5564	5244	9750	10380	3798	4144	0	0	0	0	0	0	0	0
Cul3	NM_016716	chr1	-	80263392	80337005	1	1	1	1	chr1:80028090-80028559	308618	chr1:79755582-79756938	1	1	chr1:79002274-79002570	1334576	-	0	0	chr1:79746731-79746996	590084	chr1:79746731-79746996	1	1	6666	7331	6638	7486	6170	7197	7322	8881	3979	4512	4404	5274	4021	4685	4144	5081
Klrg2	NM_001033171	chr6	-	38576659	38587239	1	1	1	0	chr6:39154774-39155667	568201	-	-	0	chr6:34668849-34669807	3918066	-	0	0	chr6:38899679-38900220	312439	chr6:38899679-38900220	1	1	154	266	251	220	330	379	179	233	76	153	157	136	190	223	103	91
Abce1	NM_015751	chr8	-	82207340	82235639	1	1	1	1	chr8:81732446-81733411	502868	-	-	0	chr8:87187374-87188745	4952370	-	0	0	chr8:82558060-82558502	322694	chr8:82558060-82558502	1	1	5825	6228	4455	5075	5376	5851	5557	6334	1349	1483	1303	1675	1594	1929	1299	1476
Tmed10	NM_026775	chr12	-	86681563	86715667	1	1	1	0	chr12:86795793-86796745	80576	chr12:86795793-86796745,chr12:86826573-86827650	2	1	chr12:86826573-86827650	111318	chr12:86826573-86827650	1	1	chr12:86954064-86954323	238524	chr12:86954064-86954323	1	1	2480	2795	2807	2969	3211	3376	3583	3838	698	600	820	823	907	972	743	780
Acsl3	NM_028817	chr1	+	78654399	78704318	1	1	0	0	chr1:79002274-79002570	348028	chr1:79755582-79756938	1	1	chr1:79002274-79002570	348028	-	0	0	chr1:79746731-79746996	1092520	chr1:79746731-79746996	1	1	3763	4361	3111	3751	3389	4591	4058	4649	2302	2753	2056	2550	2167	3084	2428	2934
Frem3	NM_001167898	chr8	+	83134937	83219456	1	1	0	0	chr8:83538471-83539424	404056	-	-	0	chr8:87187374-87188745	4053072	-	0	0	chr8:82558060-82558502	576602	chr8:82558060-82558502	1	1	51	80	66	99	85	90	48	92	45	72	59	81	74	87	39	88
Surf4	NM_011512	chr2	-	26775560	26789031	1	1	0	0	chr2:27395056-27396080	606710	-	-	0	chr2:27395056-27396080	606710	-	0	0	chr2:26206275-26207151	582349	chr2:26206275-26207151	1	1	9864	11309	9444	9222	10309	11154	12223	10814	905	1367	1152	1624	1176	1669	1058	1134
Gm711	NM_198628	chr2	+	26789588	26809016	1	1	0	0	chr2:27395056-27396080	606153	-	-	0	chr2:27395056-27396080	606153	-	0	0	chr2:26206275-26207151	582906	chr2:26206275-26207151	1	1	72	131	96	143	125	161	92	133	65	118	77	131	107	147	79	129
Tnfsf11	NM_011613	chr14	-	78677252	78707850	1	1	0	0	chr14:79132471-79133387	424856	-	-	0	chr14:70475994-70477235	8231226	-	0	0	chr14:76884129-76884367	1823701	chr14:76884129-76884367	1	1	42	125	50	34	46	134	144	211	22	88	32	6	26	95	66	141
Cltc	NM_001003908	chr11	-	86508154	86570994	1	1	0	0	chr11:86631915-86632930	61425	chr11:86459568-86460672,chr11:86631915-86632930	2	1	chr11:86459568-86460672	110871	chr11:86459568-86460672	1	1	chr11:35830540-35831057	50740336	-	0	0	21528	25771	19641	25796	17756	19861	22647	24232	4718	7642	5480	11485	4477	6086	4540	6683
Vprbp	NM_001015507	chr9	+	106724306	106783323	1	1	0	0	chr9:106793836-106794872	70030	chr9:106793836-106794872	1	1	chr9:106793836-106794872	70030	chr9:106793836-106794872	1	1	chr9:116517736-116518097	9793591	-	0	0	2847	2992	3274	3528	3455	3914	3287	3375	1197	1205	1601	1863	1727	2035	1386	1573
Arhgap1	NM_001145902	chr2	+	91490274	91512477	1	1	1	1	chr2:91489502-91490782	0	chr2:91489502-91490782	1	1	chr2:91489502-91490782	0	chr2:91489502-91490782	1	1	chr2:92124822-92125236	634585	-	0	0	6164	5772	5908	7526	4927	4769	4715	4284	1560	1010	2167	3588	1280	981	976	806
Irf3	NM_016849	chr7	+	52253017	52258218	1	1	1	1	chr7:52252070-52253699	3	chr7:52150781-52152195,chr7:52272303-52273995	2	1	chr7:52252070-52253699	3	-	0	1	chr7:73699287-73699736	21446500	-	0	0	826	747	637	699	563	567	712	669	236	159	210	209	163	161	163	106
Timmdc1	NM_024273	chr16	-	38497924	38522747	1	1	1	1	chr16:38522149-38523621	17	chr16:38522149-38523621	1	1	chr16:38522149-38523621	17	chr16:38522149-38523621	1	1	chr16:36521958-36522126	2000621	-	0	0	797	751	413	564	429	457	435	459	398	318	294	384	271	260	241	284
5031439G07Rik	NM_001033273	chr15	-	84776149	84818401	1	1	0	0	chr15:84872473-84873878	54745	chr15:84872473-84873878	1	1	chr15:84872473-84873878	54745	chr15:84872473-84873878	1	1	-	-	-	0	0	2820	3300	2379	2535	2420	2869	2481	2483	616	935	681	864	652	886	601	771
Ap2b1	NM_027915	chr11	+	83116198	83218535	1	1	1	1	chr11:83115614-83116733	20	-	-	1	chr11:83115614-83116733	20	-	0	1	chr11:35830540-35831057	47285540	-	0	0	7675	8416	7661	9289	7493	8342	8269	8559	2250	2368	2894	4333	2814	3280	2289	2629
Nrbf2	NM_001036293	chr10	-	66729436	66748029	1	1	0	0	chr10:66999526-67001236	252524	chr10:66999526-67001236	1	1	chr10:66999526-67001236	252524	chr10:66999526-67001236	1	1	chr10:52673192-52673428	14074829	-	0	0	925	1117	547	562	462	685	642	936	712	866	414	480	345	538	446	733
Zfp869	NM_001039965	chr8	-	72229036	72240801	1	1	0	0	chr8:72239847-72241561	347	chr8:72148816-72149702	1	1	chr8:72239847-72241561	347	-	0	1	chr8:82558060-82558502	10317532	-	0	0	1275	1317	1266	1209	1119	1031	1262	1311	239	227	277	305	275	241	251	312
Pfkfb3	NM_001177758	chr2	-	11393057	11475556	1	1	1	1	chr2:11475069-11475926	27	-	-	1	chr2:11475069-11475926	27	-	0	1	chr2:4414721-4415164	7060429	-	0	0	1154	1043	910	1186	787	793	597	752	226	280	205	217	226	228	196	261
Med13	NM_001080931	chr11	-	86079216	86171027	1	1	0	0	chr11:86384722-86385923	214334	chr11:86459568-86460672	1	1	chr11:86459568-86460672	289094	chr11:86459568-86460672	1	1	chr11:35830540-35831057	50340369	-	0	0	9941	10599	9581	10478	9839	11108	11015	11957	3352	3561	3708	4384	3867	4654	3540	3860
Aen	NM_026531	chr7	+	86040812	86053719	1	1	1	1	chr7:86040424-86041244	37	-	-	1	chr7:86040424-86041244	37	-	0	1	chr7:73699287-73699736	12341293	-	0	0	2482	3166	2543	3736	3067	3777	3318	3484	865	1430	1181	2028	1309	1809	1212	1498
Atp8b2	NM_001081182	chr3	-	89743402	89767254	1	1	1	0	chr3:90000137-90001172	233362	chr3:89221886-89223479,chr3:89226424-89227295	2	1	chr3:89226424-89227295	540527	chr3:89226424-89227295	1	1	chr3:72197861-72199014	17569264	-	0	0	5121	5818	5149	5262	4836	4919	5408	4793	1092	1446	1086	1493	1105	1300	1039	1207
Smc1a	NM_019710	chrX	+	148450970	148496516	1	1	1	1	chrX:148450442-148451809	39	-	-	1	chrX:148450442-148451809	39	-	0	1	chrX:7103340-7103731	141347610	-	0	0	6563	6867	6085	7757	5944	6600	6381	6654	1965	1976	2164	3321	2094	2250	1807	1894
Setd2	NM_001081340	chr9	+	110435100	110521137	1	1	0	0	chr9:110313188-110314265	121453	chr9:110313188-110314265	1	1	chr9:110313188-110314265	121453	chr9:110313188-110314265	1	1	chr9:116517736-116518097	6082797	-	0	0	7076	7690	8053	8154	7308	8007	6305	6711	2302	2562	3099	3452	2881	3215	1967	2098
Egr2	NM_010118	chr10	+	67000616	67004936	1	1	1	1	chr10:66999526-67001236	61	chr10:66465491-66466647	1	1	chr10:66999526-67001236	61	-	0	1	chr10:52673192-52673428	14327416	-	0	0	305	245	286	2112	11	17	10	16	9	7	13	141	2	0	0	0
Dusp5	NM_001085390	chr19	+	53603807	53615812	1	1	0	0	chr19:53602848-53603781	255	-	-	1	chr19:53602848-53603781	255	-	0	1	chr19:49267397-49267634	4336359	-	0	0	884	1356	1189	2758	427	1161	828	2276	643	976	945	2166	296	841	514	1600
Sema6b	NM_001130456	chr17	-	56262507	56279766	1	1	0	0	chr17:56301525-56302050	22127	chr17:56322755-56323697,chr17:56490040-56490715	2	1	chr17:56322755-56323697	43657	chr17:56322755-56323697	1	1	chr17:42880128-42880355	13399568	-	0	0	15	46	47	80	21	59	33	38	10	27	6	47	8	36	12	29
Slc39a5	NM_001136237	chr10	-	127832987	127838280	1	1	1	0	chr10:127774172-127775122	63619	chr10:127926824-127928196,chr10:127929450-127930773,chr10:127740076-127740576	3	1	chr10:127929450-127930773	91799	chr10:127929450-127930773	1	1	chr10:52673192-52673428	75165080	-	0	0	50	66	54	30	39	19	34	28	19	22	23	12	12	9	10	12
Pla2g6	NM_001199024	chr15	-	79116657	79158801	1	1	1	1	chr15:79158425-79158927	74	-	-	1	chr15:79158425-79158927	74	-	0	1	-	-	-	0	0	646	754	631	802	600	884	585	591	292	362	362	515	337	494	274	297
Egr1	NM_007913	chr18	+	35020860	35024610	1	1	1	1	chr18:35019811-35021552	108	chr18:35723854-35725006,chr18:35046340-35047906	2	1	chr18:35019811-35021552	108	chr18:35723854-35725006,chr18:35046340-35047906	2	1	chr18:24848439-24848696	10172290	-	0	0	1159	1154	4317	23834	24	139	35	80	22	10	117	661	0	15	1	0
Pitpna	NM_008850	chr11	+	75401609	75442280	1	1	1	1	chr11:75400773-75402042	133	chr11:75216705-75217903	1	1	chr11:75400773-75402042	133	-	0	1	chr11:35830540-35831057	39570951	-	0	0	4045	4534	6571	12181	5238	6087	5127	6038	2288	2533	4424	9768	3222	3743	2611	3171
Cenpl	NM_001159930	chr1	+	163001022	163016474	1	1	0	0	chr1:162836009-162836976	164506	chr1:163689049-163689864	1	1	chr1:163689049-163689864	688235	chr1:163689049-163689864	1	1	chr1:183569435-183570038	20568886	-	0	0	292	455	498	736	528	734	423	631	95	174	180	343	215	370	121	167
Arpc4	NM_026552	chr6	+	113328106	113340441	1	1	1	1	chr6:113327358-113328539	244	chr6:113256004-113257605,chr6:113276168-113277437	2	1	chr6:113327358-113328539	244	-	0	1	chr6:115523633-115523842	2195558	-	0	0	3348	3063	3384	4114	3046	2800	3599	2533	1306	981	1455	2270	1019	1037	1085	935
3110056K07Rik	NR_045055	chr12	-	72092601	72116810	1	1	1	1	chr12:72116355-72117220	277	chr12:72069095-72070262	1	1	chr12:72116355-72117220	277	-	0	1	chr12:86954064-86954323	14837381	-	0	0	1338	1399	1403	1733	1382	1547	1456	1489	78	88	129	142	117	116	100	109
Zfp408	NM_001033451	chr2	-	91483844	91489948	1	1	1	1	chr2:91489502-91490782	325	chr2:91489502-91490782	1	1	chr2:91489502-91490782	325	chr2:91489502-91490782	1	1	chr2:92124822-92125236	634911	-	0	0	754	650	1045	2860	698	599	684	555	94	83	165	704	93	50	77	44
Tada3	NM_133932	chr6	-	113316654	113327514	1	1	1	1	chr6:113327358-113328539	346	chr6:113256004-113257605,chr6:113276168-113277437	2	1	chr6:113327358-113328539	346	-	0	1	chr6:115523633-115523842	2196150	-	0	0	982	887	588	844	487	423	693	661	321	240	245	476	174	95	184	194
Slc25a25	NM_001164357	chr2	-	32270006	32306990	1	1	1	0	chr2:32426012-32426868	119384	chr2:32426012-32426868	1	1	chr2:32426012-32426868	119384	chr2:32426012-32426868	1	1	chr2:33018956-33019445	712291	-	0	0	1434	2843	2082	4006	1933	3339	1314	2252	797	1572	1355	2826	1142	2105	675	1215
Pqlc1	NM_001164420	chr18	+	80451983	80489463	1	1	1	0	chr18:80452422-80453314	983	chr18:80661186-80662281,chr18:80666235-80667208	2	1	chr18:80452422-80453314	983	-	0	1	chr18:80163783-80164699	287723	-	0	0	894	1053	2215	2511	1252	1635	1787	1745	453	588	1447	1724	751	1196	988	1023
Hmga1-rs1	NM_001166477	chr17	+	27693597	27700616	1	1	0	0	chr17:27760468-27761443	67221	chr17:27075984-27077040,chr17:27760468-27761443,chr17:28144107-28144975,chr17:28480728-28481997	4	1	chr17:27760468-27761443	67221	chr17:27760468-27761443	1	1	chr17:27778392-27778920	85154	-	0	0	397	899	181	312	439	840	653	999	51	439	26	91	71	389	109	329
Zbed6	NM_001166552	chr1	-	135552455	135557462	1	1	0	0	chr1:135640797-135642033	83994	chr1:135989069-135990406,chr1:135995484-135996422	2	1	chr1:135989069-135990406	432292	chr1:135989069-135990406	1	1	chr1:137958861-137959159	2401636	-	0	0	5557	6291	6592	6831	7405	7322	7117	7611	5557	6291	6592	6831	7405	7322	7117	7611
Kdm5c	NM_013668	chrX	+	148667772	148708897	1	1	1	1	chrX:148666927-148667894	352	-	-	1	chrX:148666927-148667894	352	-	0	1	chrX:7103340-7103731	141564412	-	0	0	8694	9097	7136	7360	7494	7449	7896	7924	2378	2355	2241	2700	2368	2403	2010	2543
Ralb	NM_022327	chr1	-	121366881	121401359	1	1	1	1	chr1:121400241-121401867	455	-	-	1	chr1:121400241-121401867	455	-	0	1	chr1:129962307-129962736	8560958	-	0	0	2568	2854	2366	3357	2137	2723	2304	2499	619	786	835	1860	643	951	504	646
Tmem95	NM_001195710	chr11	-	69690185	69691520	1	1	0	0	chr11:69694100-69695250	3102	chr11:69475222-69476614,chr11:69651078-69652535,chr11:69694100-69695250,chr11:69714853-69715325,chr11:69734469-69735588	5	1	chr11:69714853-69715325	23549	chr11:69475222-69476614,chr11:69714853-69715325	2	1	chr11:35830540-35831057	33860862	-	0	0	13	36	11	13	9	2	6	4	0	0	0	0	0	0	0	0
Wwtr1	NM_133784	chr3	-	57259565	57379798	1	1	1	1	chr3:57379324-57380938	472	chr3:57107992-57109056	1	1	chr3:57379324-57380938	472	-	0	1	chr3:72197861-72199014	14818190	-	0	0	17756	15438	15989	16541	13474	12944	24490	24710	9393	7063	9053	9669	7211	6162	9846	9214
Prrc2a	NM_001199044	chr17	-	35286030	35301822	1	1	0	0	chr17:35378899-35379699	77421	chr17:35187946-35189252,chr17:35378899-35379699	2	1	chr17:35187946-35189252	112887	chr17:35187946-35189252	1	1	chr17:34914350-34914560	387393	-	0	0	9949	10806	10985	10849	11534	11597	13087	13908	1275	1436	1464	1774	1400	1740	1692	1776
Lsp1	NM_001271509	chr7	+	149646716	149680773	1	1	1	0	chr7:149643574-149644830	2575	chr7:150254557-150255652,chr7:149673253-149674355	2	1	chr7:149673253-149674355	27075	chr7:150254557-150255652,chr7:149673253-149674355	2	1	chr7:73699287-73699736	75947197	-	0	0	841	718	1078	861	2496	2538	2903	3162	327	251	481	361	1064	945	766	746
Egr3	NM_018781	chr14	+	70477251	70479964	1	1	1	1	chr14:70475994-70477235	627	chr14:70473958-70475329,chr14:70475994-70477235	2	1	chr14:70475994-70477235	627	chr14:70475994-70477235	1	1	chr14:76884129-76884367	6406896	-	0	0	22	48	108	1506	3	4	4	21	6	12	16	470	0	2	1	0
Vma21	NM_001081356	chrX	+	69062117	69070045	1	1	1	1	chrX:69060950-69062037	707	-	-	1	chrX:69060950-69062037	707	-	0	1	chrX:7103340-7103731	61958757	-	0	0	1403	1556	811	912	766	780	1029	1228	146	226	88	219	92	86	123	176
Homer1	NM_147176	chr13	+	94074449	94175084	1	1	1	1	chr13:94072982-94074137	856	-	-	1	chr13:94072982-94074137	856	-	0	1	chr13:97683333-97684302	3609727	-	0	0	1316	1858	1601	4029	1488	1631	1049	1638	989	1420	1282	3610	1141	1255	746	1220
Jmjd6	NM_033398	chr11	-	116698745	116704763	1	1	1	1	chr11:116703422-116705274	934	chr11:118109824-118110730	1	1	chr11:116703422-116705274	934	-	0	1	chr11:35830540-35831057	80874105	-	0	0	1228	1316	1240	2440	1096	1286	1109	1252	331	426	449	1237	339	404	316	397
Atl2	NM_001286647	chr17	-	80247729	80295463	1	1	0	0	chr17:80099971-80101066	194950	chr17:79574647-79575405	1	1	chr17:79574647-79575405	720464	chr17:79574647-79575405	1	1	chr17:73814901-73815985	6480434	-	0	0	2159	2692	2259	3017	2162	3003	2308	2963	1217	1600	1345	1970	1290	1985	1218	1785
Gapdh	NM_001289726	chr6	-	125111869	125116485	1	1	0	0	chr6:125116128-125117235	188	chr6:125116128-125117235,chr6:124869365-124870718	2	1	chr6:125116128-125117235	188	chr6:125116128-125117235	1	1	chr6:115523633-115523842	9592819	-	0	0	1179	1657	1237	1624	1560	1950	1951	2683	314	681	413	740	383	774	461	832
Prdx6	NM_007453	chr1	-	163170242	163181297	1	1	1	0	chr1:162836009-162836976	344781	chr1:163689049-163689864	1	1	chr1:163689049-163689864	507960	chr1:163689049-163689864	1	1	chr1:183569435-183570038	20388611	-	0	0	2642	3168	2600	2393	4132	4061	4321	3515	412	620	476	509	766	856	636	636
Atf1	NM_007497	chr15	+	100058289	100091679	1	1	0	0	chr15:99855435-99856715	202212	chr15:99852927-99854076,chr15:99855435-99856715	2	1	chr15:99855435-99856715	202212	chr15:99855435-99856715	1	1	-	-	-	0	0	2205	2566	2244	2664	2304	2645	2141	2409	1490	1730	1548	1822	1643	1892	1341	1406
Birc6	NM_007566	chr17	+	74927634	75102696	1	1	1	0	chr17:74926966-74928290	42	chr17:75509544-75510144	1	1	chr17:74926966-74928290	42	chr17:75509544-75510144	1	1	chr17:73814901-73815985	1112605	-	0	0	20866	20606	20483	20198	20879	19819	21595	19694	6709	5930	7725	8134	7725	7132	6350	5900
Calr	NM_007591	chr8	-	87365986	87370830	1	1	0	0	chr8:87476313-87477303	106051	chr8:87499805-87501195,chr8:87503433-87504638,chr8:87183328-87184574,chr8:87187374-87188745	4	1	chr8:87499805-87501195	129678	chr8:87499805-87501195,chr8:87187374-87188745	2	1	chr8:82558060-82558502	4812495	-	0	0	18797	20172	14061	13765	15009	16111	18746	19593	881	1361	756	869	830	1101	759	903
Cap1	NM_007598	chr4	-	122536470	122563124	1	1	1	0	chr4:122562726-122564409	650	chr4:120683335-120684677	1	1	chr4:122562726-122564409	650	-	0	1	chr4:129589140-129589523	7026306	-	0	0	7260	7237	7635	7682	6516	6621	7656	8216	1664	1213	2319	2312	1404	1040	1399	1265
Arc	NM_001276684	chr15	-	74499510	74503000	1	1	1	1	chr15:74503197-74504528	938	chr15:74753487-74754448	1	1	chr15:74503197-74504528	938	-	0	1	-	-	-	0	0	1916	2812	279	1523	28	56	53	125	22	20	4	33	0	0	0	8
Per1	NM_011065	chr11	+	68912457	68923459	1	1	1	1	chr11:68913015-68914345	1200	chr11:69714853-69715325,chr11:69475222-69476614	2	1	chr11:68913015-68914345	1200	chr11:69714853-69715325,chr11:69475222-69476614	2	1	chr11:35830540-35831057	33081799	-	0	0	472	884	846	2124	634	1113	660	1408	117	383	315	1028	168	527	168	554
Dlg4	NM_007864	chr11	+	69832106	69859033	1	1	1	0	chr11:69734469-69735588	97163	chr11:69475222-69476614,chr11:69714853-69715325,chr11:69734469-69735588	3	1	chr11:69714853-69715325	117035	chr11:69475222-69476614,chr11:69714853-69715325	2	1	chr11:35830540-35831057	34001448	-	0	0	977	1065	1335	1224	1227	1222	1259	1515	559	604	847	790	791	718	714	829
Slc26a2	NM_007885	chr18	-	61356507	61371250	1	1	1	0	chr18:61811595-61812686	440878	chr18:61817320-61818496,chr18:61824470-61826633,chr18:61886201-61887353	3	1	chr18:61824470-61826633	453981	chr18:61824470-61826633	1	1	chr18:60031538-60032090	1339711	-	0	0	652	814	615	580	555	736	696	657	102	150	118	180	108	183	126	106
Ier2	NM_010499	chr8	-	87185229	87186751	1	1	1	1	chr8:87187374-87188745	1258	chr8:87499805-87501195,chr8:87503433-87504638	2	1	chr8:87187374-87188745	1258	chr8:87499805-87501195	1	1	chr8:82558060-82558502	4628416	-	0	0	971	2388	1040	7985	220	545	291	830	0	0	0	0	0	0	0	0
Fgf7	NM_008008	chr2	+	125860393	125916921	1	1	0	0	chr2:125886304-125887256	26329	chr2:126135131-126136607	1	1	chr2:126135131-126136607	275729	chr2:126135131-126136607	1	1	chr2:117864917-117865810	7995052	-	0	0	5697	6360	4868	2669	10075	15059	1369	1981	5697	6360	4868	2669	10075	15059	1369	1981
Syngr2	NM_009304	chr11	+	117670980	117675600	1	1	1	1	chr11:117671463-117672899	1288	-	-	1	chr11:117671463-117672899	1288	-	0	1	chr11:35830540-35831057	81840322	-	0	0	1679	1808	1416	1426	1740	1645	2109	1783	278	250	259	317	270	304	267	257
Fosl2	NM_008037	chr5	+	32438844	32460212	1	1	0	0	chr5:32437246-32438568	1005	chr5:32183796-32185221,chr5:32190044-32190953,chr5:32498008-32499049,chr5:31870147-31871279	4	1	chr5:32435924-32437065	2404	-	0	1	chr5:101663816-101664157	69225020	-	0	0	10449	15314	8970	12414	9133	14718	11565	18346	2963	5481	2946	5134	2824	6343	2583	6710
Gnrh1	NM_008145	chr14	+	68363285	68367493	1	1	1	0	chr14:68558692-68559972	196023	chr14:68558692-68559972	1	1	chr14:68558692-68559972	196023	chr14:68558692-68559972	1	1	chr14:76884129-76884367	8520862	-	0	0	109	179	149	243	220	282	110	186	93	154	127	212	196	239	95	148
Hcls1	NM_008225	chr16	+	36935068	36963300	1	1	0	0	chr16:36874555-36875442	60491	chr16:36874555-36875442	1	1	chr16:36874555-36875442	60491	chr16:36874555-36875442	1	1	chr16:36521958-36522126	412942	-	0	0	21	36	14	18	30	32	15	46	19	33	12	18	25	32	11	41
Hsp90ab1	NM_008302	chr17	-	45704726	45710210	1	1	1	0	chr17:45709131-45710644	437	-	-	1	chr17:45709131-45710644	437	-	0	1	chr17:42880128-42880355	2830012	-	0	0	23967	29915	21529	21259	21595	22828	32448	31066	1030	1515	987	1367	897	1259	1240	1467
Id3	NM_008321	chr4	+	135699736	135701307	1	1	1	0	chr4:135699017-135700116	223	chr4:135699017-135700116,chr4:135672473-135673646	2	1	chr4:135672473-135673646	26591	chr4:135672473-135673646	1	1	chr4:139244913-139245111	3545368	-	0	0	3860	4927	5248	5207	2736	3055	6433	6220	203	300	337	305	147	236	310	373
Cfl1	NM_007687	chr19	+	5490454	5494031	1	1	1	1	chr19:5488136-5489906	1295	-	-	1	chr19:5488136-5489906	1295	-	0	1	chr19:10969438-10970210	5479356	-	0	0	10658	11348	7271	7814	7179	7649	9046	9751	288	401	291	475	197	316	170	261
Lag3	NM_008479	chr6	-	124854376	124861723	1	1	0	0	chr6:124869365-124870718	8206	chr6:124869365-124870718,chr6:125116128-125117235	2	1	chr6:125116128-125117235	254950	chr6:125116128-125117235	1	1	chr6:115523633-115523842	9338057	-	0	0	82	305	58	407	62	190	47	232	42	211	40	321	34	100	30	175
Junb	NM_008416	chr8	-	87500807	87502647	1	1	1	1	chr8:87503433-87504638	1428	chr8:87499805-87501195,chr8:87183328-87184574,chr8:87187374-87188745,chr8:87503433-87504638	4	1	chr8:87499805-87501195	2137	chr8:87499805-87501195,chr8:87187374-87188745	2	1	chr8:82558060-82558502	4944312	-	0	0	2397	9859	2595	20209	545	2417	1080	4971	0	0	0	0	0	0	0	0
Nfe2l1	NM_008686	chr11	-	96678727	96691282	1	1	0	0	chr11:96638532-96639582	52743	chr11:96064831-96065932,chr11:96638532-96639582	2	1	chr11:96638532-96639582	52743	chr11:96638532-96639582	1	1	chr11:35830540-35831057	60860624	-	0	0	6260	6787	6165	6509	6810	7291	7322	7436	315	474	357	509	415	636	364	349
Slc2a1	NM_011400	chr4	+	118781349	118809934	1	1	1	1	chr4:118777801-118779031	2886	-	-	1	chr4:118777801-118779031	2886	-	0	1	chr4:129589140-129589523	10808081	-	0	0	3024	5107	2583	6343	2527	4023	2729	4909	1248	2954	1261	4709	900	2265	915	2819
Ptpn23	NM_001081043	chr9	-	110287592	110310714	1	1	1	1	chr9:110313188-110314265	2931	-	-	1	chr9:110313188-110314265	2931	-	0	1	chr9:116517736-116518097	6207183	-	0	0	2478	3495	2219	3498	2350	3166	2315	3423	941	1712	816	1973	923	1449	749	1261
Ptbp1	NM_008956	chr10	+	79317176	79327180	1	1	0	0	chr10:79399602-79400660	82843	chr10:79399602-79400660,chr10:79450646-79451798	2	1	chr10:79450646-79451798	134058	chr10:79450646-79451798	1	1	chr10:52673192-52673428	26643976	-	0	0	6830	8824	6475	8215	7239	7828	8966	10011	960	2024	1182	2145	1129	1647	1110	1696
Rab1	NM_008996	chr11	+	20101604	20126859	1	1	1	0	chr11:20152659-20153491	51592	chr11:20152659-20153491	1	1	chr11:20152659-20153491	51592	chr11:20152659-20153491	1	1	chr11:26101397-26101848	6000166	-	0	0	5231	6381	5626	6461	5921	7007	6818	7838	1581	2261	2254	2858	2107	2949	1810	2550
Shc1	NM_011368	chr3	+	89222472	89233951	1	1	1	1	chr3:89221886-89223479	149	chr3:89221886-89223479,chr3:89226424-89227295	2	1	chr3:89226424-89227295	4253	chr3:89226424-89227295	1	1	chr3:72197861-72199014	17024482	-	0	0	4771	5513	5183	7265	4375	4840	5388	5887	740	1148	1071	2423	945	1332	831	1236
Polr2a	NM_009089	chr11	-	69547911	69571725	1	1	0	0	chr11:69651078-69652535	80188	chr11:68913015-68914345,chr11:69694100-69695250,chr11:69734469-69735588,chr11:69475222-69476614,chr11:69651078-69652535,chr11:69714853-69715325	6	1	chr11:69475222-69476614	95889	chr11:68913015-68914345,chr11:69475222-69476614,chr11:69714853-69715325	3	1	chr11:35830540-35831057	33741067	-	0	0	4961	6831	4926	6643	4947	6675	5788	9303	1125	2307	1383	2386	1332	2370	1362	2574
Cyp2w1	NM_001160265	chr5	+	139828570	139832987	1	1	1	1	chr5:139820629-139821718	7368	-	-	1	chr5:139820629-139821718	7368	-	0	1	chr5:135386881-135387173	4441528	-	0	0	7	15	4	22	10	18	5	16	5	12	3	9	6	5	3	12
Pygo2	NM_026869	chr3	+	89234758	89239050	1	1	1	1	chr3:89226424-89227295	8031	-	-	1	chr3:89226424-89227295	8031	-	0	1	chr3:72197861-72199014	17036768	-	0	0	1724	2156	1965	2979	1644	1871	1921	1819	86	142	156	371	93	165	75	175
6430706D22Rik	NR_040291	chr1	-	90159687	90165983	1	1	1	1	chr1:90173829-90174555	8240	-	-	1	chr1:90173829-90174555	8240	-	0	1	chr1:79746731-79746996	10419062	-	0	0	8876	9614	8555	8922	6783	7276	7680	6659	532	685	581	913	413	480	431	409
Apex1	NM_009687	chr14	+	51544623	51546863	1	1	0	0	chr14:51550508-51551347	6590	chr14:51426676-51428102	1	1	chr14:51426676-51428102	117533	chr14:51426676-51428102	1	1	chr14:76884129-76884367	25339524	-	0	0	1540	1569	1202	1246	1193	1538	1642	1615	72	88	69	106	85	166	77	82
Erp27	NM_026983	chr6	-	136855907	136870701	1	1	1	1	chr6:136878659-136880143	8836	-	-	1	chr6:136878659-136880143	8836	-	0	1	chr6:145393062-145393521	8522608	-	0	0	7	7	3	6	10	6	9	4	6	3	2	0	10	5	8	4
Capn7	NM_009796	chr14	+	32149909	32185169	1	1	1	0	chr14:32030638-32031498	118848	chr14:32030638-32031498	1	1	chr14:32030638-32031498	118848	chr14:32030638-32031498	1	1	chr14:25018583-25019750	7130745	-	0	0	2080	2282	2302	2148	1971	2169	2192	2311	668	692	782	829	722	841	669	677
Cd68	NM_009853	chr11	-	69477872	69479564	1	1	0	0	chr11:69475222-69476614	3728	chr11:69475222-69476614,chr11:69734469-69735588,chr11:68913015-68914345,chr11:69651078-69652535,chr11:69694100-69695250	5	1	chr11:69475222-69476614	3728	chr11:69475222-69476614,chr11:68913015-68914345	2	1	chr11:35830540-35831057	33648906	-	0	0	94	283	95	490	84	307	75	273	30	116	37	196	31	130	21	92
Cdc25c	NM_009860	chr18	-	34892650	34911187	1	1	0	0	chr18:35019811-35021552	109563	chr18:35723854-35725006	1	1	chr18:35019811-35021552	109563	chr18:35723854-35725006	1	1	chr18:24848439-24848696	10062617	-	0	0	637	782	750	871	839	1177	845	822	361	453	445	558	498	733	460	512
Bcar1	NM_009954	chr8	-	114234374	114267749	1	1	1	0	chr8:114249440-114250956	17620	chr8:114249440-114250956	1	1	chr8:114249440-114250956	17620	chr8:114249440-114250956	1	1	chr8:82558060-82558502	31709414	-	0	0	7189	7024	4553	4725	4207	3710	4710	4683	3523	3149	2439	2538	1992	1439	1802	1705
Ctsw	NM_009985	chr19	-	5465239	5468498	1	1	1	0	chr19:5457170-5458111	10827	chr19:5488136-5489906	1	1	chr19:5488136-5489906	20659	chr19:5488136-5489906	1	1	chr19:10969438-10970210	5501312	-	0	0	103	72	84	96	89	79	63	62	58	44	64	61	60	35	40	45
Abca7	NM_013850	chr10	+	79460359	79478317	1	1	1	1	chr10:79450646-79451798	9123	chr10:79450646-79451798	1	1	chr10:79450646-79451798	9123	chr10:79450646-79451798	1	1	chr10:52673192-52673428	26787159	-	0	0	2039	2104	1743	1806	1665	1666	2566	2185	472	537	376	473	385	448	509	426
F2	NM_010168	chr2	-	91465476	91476571	1	1	1	0	chr2:91489502-91490782	13702	chr2:91489502-91490782	1	1	chr2:91489502-91490782	13702	chr2:91489502-91490782	1	1	chr2:92124822-92125236	648288	-	0	0	11	34	20	60	31	62	11	25	10	30	17	47	27	56	6	21
Hspa9	NM_010481	chr18	-	35097068	35114005	1	1	0	0	chr18:35046340-35047906	66778	chr18:35723854-35725006	1	1	chr18:35046340-35047906	66778	chr18:35723854-35725006	1	1	chr18:24848439-24848696	10265435	-	0	0	10436	12359	7523	9208	9482	11476	9980	10231	2317	3403	2127	3173	2564	4191	2059	2506
Eif4a1	NM_001159375	chr11	-	69480437	69485925	1	1	1	1	chr11:69475222-69476614	10089	chr11:69475222-69476614,chr11:69651078-69652535,chr11:69714853-69715325,chr11:69734469-69735588,chr11:68913015-68914345,chr11:69694100-69695250	6	1	chr11:69475222-69476614	10089	chr11:69475222-69476614,chr11:69714853-69715325,chr11:68913015-68914345	3	1	chr11:35830540-35831057	33655267	-	0	0	7552	9877	6494	10148	6518	8426	8728	10063	990	2420	1226	3887	945	2169	1282	2586
Mafg	NM_010756	chr11	-	120489666	120494861	1	1	0	0	chr11:120433897-120435644	60159	chr11:120433897-120435644,chr11:120574572-120575729	2	1	chr11:120574572-120575729	80208	chr11:120574572-120575729	1	1	chr11:35830540-35831057	84664203	-	0	0	868	923	764	1034	867	1030	1088	1337	313	361	273	516	360	457	367	502
Matr3	NM_010771	chr18	+	35721811	35751699	1	1	0	0	chr18:35723854-35725006	2628	chr18:35723854-35725006,chr18:35019811-35021552	2	1	chr18:35723854-35725006	2628	chr18:35723854-35725006,chr18:35019811-35021552	2	1	chr18:24848439-24848696	10873241	-	0	0	11969	12129	11391	11863	10767	11397	14044	14241	3667	3484	4357	4620	4119	4633	4095	4512
Myl6	NM_010860	chr10	-	127927916	127930881	1	1	1	0	chr10:127929450-127930773	800	chr10:127970478-127971491	1	1	chr10:127929450-127930773	800	-	0	1	chr10:52673192-52673428	75257681	-	0	0	7005	6803	5938	5832	4838	5563	4851	4766	1996	1720	2106	2117	1228	1385	951	1216
Flad1	NM_177041	chr3	-	89206594	89215785	1	1	1	1	chr3:89221886-89223479	6536	chr3:89221886-89223479,chr3:89226424-89227295	2	1	chr3:89226424-89227295	10940	chr3:89226424-89227295	1	1	chr3:72197861-72199014	17017795	-	0	0	434	444	461	769	437	425	447	405	141	145	208	494	183	141	146	174
Mapk8ip1	NM_011162	chr2	-	92223832	92241420	1	1	0	0	chr2:92215141-92215687	26093	chr2:91489502-91490782	1	1	chr2:91489502-91490782	751145	chr2:91489502-91490782	1	1	chr2:92124822-92125236	116559	-	0	0	396	457	557	539	494	546	496	426	48	63	75	76	72	75	51	71
Vamp2	NM_009497	chr11	+	68902029	68905883	1	1	1	1	chr11:68913015-68914345	11628	chr11:69475222-69476614	1	1	chr11:68913015-68914345	11628	chr11:69475222-69476614	1	1	chr11:35830540-35831057	33071371	-	0	0	257	282	272	303	311	402	316	508	46	64	51	72	59	60	51	61
Lenep	NM_020517	chr3	-	89205817	89206572	1	1	1	1	chr3:89195351-89196022	10882	chr3:89221886-89223479,chr3:89226424-89227295	2	1	chr3:89226424-89227295	20153	chr3:89226424-89227295	1	1	chr3:72197861-72199014	17008582	-	0	0	46	40	40	119	46	43	57	50	3	7	6	12	5	5	7	9
Rnf4	NM_011278	chr5	+	34679038	34696079	1	1	0	0	chr5:34548141-34549278	130327	chr5:34548141-34549278	1	1	chr5:34548141-34549278	130327	chr5:34548141-34549278	1	1	chr5:101663816-101664157	66984826	-	0	0	4507	5225	4124	4847	4752	5642	5557	5462	1051	1447	1112	1781	1305	1815	1138	1379
Rras	NM_009101	chr7	+	52273376	52277014	1	1	1	1	chr7:52272303-52273995	220	chr7:52252070-52253699,chr7:52241496-52242667,chr7:52383872-52384788,chr7:52409240-52410491	4	1	chr7:52252070-52253699	20362	chr7:52252070-52253699	1	1	chr7:73699287-73699736	21426141	-	0	0	364	449	470	622	406	473	496	664	100	112	175	309	124	126	116	160
Eif5a	NM_001166593	chr11	-	69730213	69735460	1	1	1	1	chr11:69734469-69735588	517	chr11:69694100-69695250,chr11:69475222-69476614	2	1	chr11:69714853-69715325	20389	chr11:69475222-69476614	1	1	chr11:35830540-35831057	33904802	-	0	0	3796	4252	3376	3613	4032	4436	5004	5050	213	281	206	383	251	397	237	360
Slc7a5	NM_011404	chr8	-	124405045	124431586	1	1	0	0	chr8:124421966-124423020	9088	chr8:125046681-125047792	1	1	chr8:124421966-124423020	9088	-	0	1	chr8:82558060-82558502	41873251	-	0	0	5676	9332	3813	5897	6719	11049	3295	3855	1629	4393	1314	3228	2035	5657	828	1833
Ncor2	NM_011424	chr5	-	125497522	125659584	1	1	1	0	chr5:125659743-125660845	762	chr5:125561413-125562637,chr5:125441680-125442661	2	1	chr5:125561413-125562637	97575	chr5:125561413-125562637	1	1	chr5:125346819-125347590	312133	-	0	0	10638	9587	11725	11904	13369	12421	11238	11244	7469	6553	8755	8977	9401	8281	7382	6013
Snai1	NM_011427	chr2	+	167363726	167368311	1	1	1	0	chr2:167329260-167329855	33898	chr2:167329260-167329855	1	1	chr2:167329260-167329855	33898	chr2:167329260-167329855	1	1	chr2:167042749-167043094	320893	-	0	0	297	339	458	421	346	297	352	470	88	62	110	43	91	66	81	52
Stk11	NM_011492	chr10	+	79579280	79593215	1	1	0	0	chr10:79629743-79631644	51020	chr10:79450646-79451798	1	1	chr10:79450646-79451798	128044	chr10:79450646-79451798	1	1	chr10:52673192-52673428	26906080	-	0	0	2128	2393	2275	2386	2038	2257	2391	2197	977	1102	1164	1309	1077	1193	1026	844
Aurkb	NM_011496	chr11	+	68859144	68865164	1	1	0	0	chr11:68913015-68914345	54513	chr11:68913015-68914345	1	1	chr11:68913015-68914345	54513	chr11:68913015-68914345	1	1	chr11:35830540-35831057	33028486	-	0	0	782	903	1171	1228	1204	1422	1272	1090	161	193	297	375	306	448	261	277
Timp2	NM_011594	chr11	-	118162374	118216725	1	1	0	0	chr11:118213797-118214921	2309	chr11:118187709-118189507	1	1	chr11:118187709-118189507	28412	chr11:118187709-118189507	1	1	chr11:35830540-35831057	82386067	-	0	0	26563	35695	27498	32642	31356	41439	37771	46151	8382	16041	11149	16739	11329	21736	9268	17730
Esyt1	NM_011843	chr10	-	127947305	127962915	1	1	0	0	chr10:127970478-127971491	8039	chr10:127926824-127928196,chr10:127929450-127930773	2	1	chr10:127929450-127930773	32834	chr10:127929450-127930773	1	1	chr10:52673192-52673428	75289715	-	0	0	5402	5942	3809	3932	4155	4607	3691	3581	1155	1417	941	1087	960	1088	789	857
Mpdu1	NM_011900	chr11	-	69470205	69476144	1	1	1	0	chr11:69475222-69476614	308	chr11:69475222-69476614,chr11:69734469-69735588,chr11:68913015-68914345,chr11:69651078-69652535,chr11:69694100-69695250	5	1	chr11:69475222-69476614	308	chr11:69475222-69476614,chr11:68913015-68914345	2	1	chr11:35830540-35831057	33645486	-	0	0	535	484	534	492	459	487	565	352	174	102	184	180	144	147	132	46
Wdr5	NM_080848	chr2	+	27370666	27392055	1	1	1	1	chr2:27395056-27396080	25075	chr2:27395056-27396080	1	1	chr2:27395056-27396080	25075	chr2:27395056-27396080	1	1	chr2:26206275-26207151	1163984	-	0	0	1804	1768	1884	1911	2087	1883	2001	1738	635	577	760	928	925	833	642	597
Trmt1	NM_198020	chr8	+	87213145	87223707	1	1	1	1	chr8:87187374-87188745	25134	chr8:87183328-87184574,chr8:87187374-87188745	2	1	chr8:87187374-87188745	25134	chr8:87187374-87188745	1	1	chr8:82558060-82558502	4654810	-	0	0	1760	1819	1439	1548	1560	1565	1486	1458	874	925	728	861	840	815	684	623
Sh3gl1	NM_013664	chr17	-	56156172	56176060	1	1	1	0	chr17:56165453-56166541	10018	chr17:56165453-56166541,chr17:56748703-56750047,chr17:56766204-56766981	3	1	chr17:56322755-56323697	147363	chr17:56748703-56750047	1	1	chr17:42880128-42880355	13295862	-	0	0	3177	3150	3445	3627	2886	2543	2573	2299	1377	1244	1878	1971	1480	1226	1007	850
Safb2	NM_001029979	chr17	-	56702364	56724006	1	1	1	1	chr17:56748703-56750047	25329	chr17:56490040-56490715,chr17:56766204-56766981,chr17:56301525-56302050,chr17:56322755-56323697,chr17:56812130-56812965	5	1	chr17:56748703-56750047	25329	chr17:56322755-56323697	1	1	chr17:42880128-42880355	13843808	-	0	0	1725	1899	2294	2676	2482	2508	2382	2418	1179	1361	1629	2053	1800	1846	1560	1613
Nop2	NM_138747	chr6	+	125081900	125094771	1	1	1	1	chr6:125116128-125117235	34773	chr6:124869365-124870718,chr6:125116128-125117235,chr6:125164808-125165890	3	1	chr6:125116128-125117235	34773	chr6:125116128-125117235	1	1	chr6:115523633-115523842	9558234	-	0	0	2018	2108	1651	1914	2121	2293	2071	2083	568	723	541	776	705	840	576	637
Cars	NM_013742	chr7	-	150743134	150785995	1	1	0	0	chr7:151008359-151009179	222809	chr7:150254557-150255652	1	1	chr7:150254557-150255652	530804	chr7:150254557-150255652	1	1	chr7:73699287-73699736	77086476	-	0	0	3594	4294	3055	3941	4882	5534	3156	2953	2142	2666	2050	2920	3252	3849	1910	1946
Psma3	NM_011184	chr12	+	72075609	72095910	1	1	1	1	chr12:72069095-72070262	5868	chr12:72116355-72117220	1	1	chr12:72116355-72117220	40922	chr12:72116355-72117220	1	1	chr12:86954064-86954323	14878582	-	0	0	1922	1870	1847	1971	1957	1921	1962	1934	1097	1032	1190	1344	1324	1301	1112	1208
Slc20a1	NM_015747	chr2	+	129024508	129037348	1	1	0	0	chr2:129021539-129022773	2273	-	-	1	chr2:129021539-129022773	2273	-	0	1	chr2:117864917-117865810	11159167	-	0	0	3418	4937	3073	5918	3842	5997	2686	3448	822	1656	1033	2848	1082	2226	712	1281
Hmga1	NM_016660	chr17	+	27693548	27700617	1	1	0	0	chr17:27760468-27761443	67270	chr17:27075984-27077040,chr17:27760468-27761443,chr17:28144107-28144975,chr17:28480728-28481997	4	1	chr17:27760468-27761443	67270	chr17:27760468-27761443	1	1	chr17:27778392-27778920	85203	-	0	0	397	899	181	312	439	840	653	999	51	439	26	91	71	389	109	329
Stra13	NM_016665	chr11	-	120572254	120575081	1	1	1	0	chr11:120574572-120575729	10	-	-	1	chr11:120574572-120575729	10	-	0	1	chr11:35830540-35831057	84744423	-	0	0	79	114	129	122	121	158	114	112	24	47	49	43	45	31	37	30
Pknox1	NM_016670	chr17	+	31701717	31744638	1	1	0	0	chr17:31993248-31994281	292035	chr17:32075494-32076614	1	1	chr17:32075494-32076614	373864	chr17:32075494-32076614	1	1	chr17:28891427-28891746	2809992	-	0	0	1247	1436	1169	1477	1262	1659	1236	1204	470	573	528	781	649	963	491	511
Rnf10	NM_016698	chr5	-	115691778	115722904	1	1	1	0	chr5:115724556-115725370	2072	-	-	1	chr5:115724556-115725370	2072	-	0	1	chr5:125346819-125347590	9624545	-	0	0	3870	4260	3415	3383	3920	4088	4069	4151	1291	1460	1358	1391	1572	1640	1344	1326
Batf	NM_016767	chr12	+	87027669	87050037	1	1	0	0	chr12:86826573-86827650	200682	chr12:86826573-86827650	1	1	chr12:86826573-86827650	200682	chr12:86826573-86827650	1	1	chr12:86954064-86954323	73476	-	0	0	15	26	25	40	33	40	30	33	12	26	25	40	32	40	28	33
Srpk1	NM_016795	chr17	-	28726536	28759399	1	1	0	0	chr17:28827719-28828742	68890	chr17:28827719-28828742	1	1	chr17:28827719-28828742	68890	chr17:28827719-28828742	1	1	chr17:28891427-28891746	132324	-	0	0	2841	2970	3168	3435	3881	4176	3413	3875	1319	1444	1770	2078	2217	2420	1660	1751
Rhoa	NM_016802	chr9	+	108208535	108240270	1	1	1	0	chr9:108420015-108421062	211958	chr9:107773531-107774642	1	1	chr9:107773531-107774642	434539	chr9:107773531-107774642	1	1	chr9:116517736-116518097	8309362	-	0	0	5488	6301	6335	7072	6188	6721	5716	6719	1316	1705	2057	2530	1913	2214	1247	1632
Rpusd3	NM_001033204	chr6	-	113365312	113369334	1	1	1	1	chr6:113401330-113402404	32550	chr6:113276168-113277437,chr6:113327358-113328539	2	1	chr6:113327358-113328539	41472	chr6:113327358-113328539	1	1	chr6:115523633-115523842	2154330	-	0	0	206	311	216	314	206	201	208	233	98	179	98	216	97	86	84	114
Cks1b	NM_016904	chr3	-	89219393	89222213	1	1	0	0	chr3:89221886-89223479	108	chr3:89221886-89223479,chr3:89226424-89227295	2	1	chr3:89226424-89227295	4512	chr3:89226424-89227295	1	1	chr3:72197861-72199014	17024223	-	0	0	1088	1120	1073	1195	1026	979	1255	943	48	57	55	163	56	91	64	62
Oat	NM_016978	chr7	-	139749157	139768081	1	1	1	0	chr7:139766999-139767977	557	-	-	1	chr7:139766999-139767977	557	-	0	1	chr7:73699287-73699736	66068562	-	0	0	4095	4380	4095	4348	4181	4797	4180	4097	783	1112	978	1376	785	1185	599	1180
Acadvl	NM_017366	chr11	-	69823684	69828930	1	1	0	0	chr11:69734469-69735588	93987	chr11:69475222-69476614,chr11:69714853-69715325,chr11:69734469-69735588	3	1	chr11:69714853-69715325	113859	chr11:69475222-69476614,chr11:69714853-69715325	2	1	chr11:35830540-35831057	33998272	-	0	0	1417	1538	1518	1538	1349	1349	1743	1252	398	464	489	573	433	485	452	405
Elp5	NM_018740	chr11	-	69781726	69794737	1	1	0	0	chr11:69734469-69735588	59794	chr11:69734469-69735588,chr11:69475222-69476614	2	1	chr11:69714853-69715325	79666	chr11:69475222-69476614	1	1	chr11:35830540-35831057	33964079	-	0	0	993	1274	1117	1668	1179	1265	1181	1659	271	503	425	1022	435	543	341	680
Etf1	NM_144866	chr18	-	35062438	35091657	1	1	1	1	chr18:35046340-35047906	44430	chr18:35019811-35021552,chr18:35046340-35047906,chr18:35723854-35725006	3	1	chr18:35046340-35047906	44430	chr18:35019811-35021552,chr18:35046340-35047906,chr18:35723854-35725006	3	1	chr18:24848439-24848696	10243087	-	0	0	7692	10907	7885	17132	7429	11337	8291	11557	2596	5324	3956	12051	3227	6274	2452	4949
Tsen34	NM_001164205	chr7	+	3645211	3652637	1	1	1	1	chr7:3644196-3645725	83	chr7:3596056-3597219,chr7:4396585-4397510	2	1	chr7:3596056-3597219	48386	chr7:3596056-3597219	1	1	chr7:24866442-24867266	21221879	-	0	0	1280	1299	1374	1412	1185	1282	1672	1299	200	219	266	383	250	309	273	257
Ppt2	NM_019441	chr17	-	34753606	34764042	1	1	1	0	chr17:34740266-34741761	22914	chr17:35187946-35189252	1	1	chr17:35187946-35189252	424891	chr17:35187946-35189252	1	1	chr17:34914350-34914560	150385	-	0	0	389	382	511	324	528	495	447	428	95	60	170	72	156	120	120	91
Fscn3	NM_019569	chr6	+	28377900	28388622	1	1	1	1	chr6:28429648-28430910	52309	chr6:28429648-28430910	1	1	chr6:28429648-28430910	52309	chr6:28429648-28430910	1	1	chr6:34275454-34275711	5897678	-	0	0	15	20	12	19	26	29	12	37	14	16	7	19	19	22	9	33
Gtpbp2	NM_019581	chr17	+	46297980	46306319	1	1	1	0	chr17:46692682-46693944	395278	chr17:45709131-45710644	1	1	chr17:45709131-45710644	588207	chr17:45709131-45710644	1	1	chr17:42880128-42880355	3417782	-	0	0	1204	1340	1438	1526	1194	1491	1378	1103	366	412	507	558	374	541	396	353
Ubc	NM_019639	chr5	-	125866334	125870387	1	1	0	0	chr5:125869927-125871111	241	-	-	1	chr5:125871559-125872812	1734	-	0	1	chr5:125346819-125347590	522936	-	0	0	61998	90458	43407	80007	37240	57628	48091	58035	442	1957	529	2572	363	1721	313	1116
Rpn2	NM_019642	chr2	+	157104833	157152054	1	1	1	0	chr2:157273165-157274199	168895	chr2:157993083-157995145	1	1	chr2:157993083-157995145	888709	chr2:157993083-157995145	1	1	chr2:155851715-155852062	1252994	-	0	0	6843	7150	6829	6682	8129	8608	8362	7475	1213	1190	1428	1361	1843	1743	1370	1163
Sft2d1	NM_134114	chr17	+	8503967	8520307	1	1	1	1	chr17:8449707-8450282	53967	chr17:8449707-8450282	1	1	chr17:8449707-8450282	53967	chr17:8449707-8450282	1	1	chr17:27778392-27778920	19274784	-	0	0	1098	979	1027	1409	842	903	734	665	968	848	921	1297	752	808	623	574
Gps2	NM_019726	chr11	+	69727693	69730093	1	1	0	0	chr11:69734469-69735588	7248	chr11:69694100-69695250,chr11:69714853-69715325,chr11:68913015-68914345,chr11:69475222-69476614	4	1	chr11:69714853-69715325	12622	chr11:69714853-69715325,chr11:68913015-68914345,chr11:69475222-69476614	3	1	chr11:35830540-35831057	33897035	-	0	0	423	462	536	561	465	408	540	599	90	106	123	161	117	150	103	71
Gabarap	NM_019749	chr11	+	69804871	69808451	1	1	0	0	chr11:69734469-69735588	69928	chr11:69475222-69476614	1	1	chr11:69714853-69715325	89800	chr11:69475222-69476614	1	1	chr11:35830540-35831057	33974213	-	0	0	3832	4035	3399	3897	2934	3230	4226	5012	214	286	268	434	202	369	234	365
Taf10	NM_020024	chr7	-	112891407	112892852	1	1	1	0	chr7:112887144-112888241	5096	chr7:112887144-112888241,chr7:113393397-113395127,chr7:112702354-112703423	3	1	chr7:113393397-113395127	501686	chr7:113393397-113395127	1	1	chr7:73699287-73699736	39193333	-	0	0	714	703	515	400	519	551	675	579	48	43	61	32	40	11	30	45
Zc3h10	NM_134003	chr10	-	127980620	127984800	1	1	1	1	chr10:127970478-127971491	13844	chr10:127926824-127928196,chr10:127929450-127930773	2	1	chr10:127929450-127930773	54719	chr10:127929450-127930773	1	1	chr10:52673192-52673428	75311600	-	0	0	349	533	329	863	263	375	319	507	55	128	37	322	49	99	29	128
Rpl41	NM_018860	chr10	-	127985165	127986224	1	1	1	1	chr10:127970478-127971491	15268	chr10:127926824-127928196,chr10:127929450-127930773	2	1	chr10:127929450-127930773	56143	chr10:127929450-127930773	1	1	chr10:52673192-52673428	75313024	-	0	0	4486	4517	3273	3436	2999	3700	4165	4415	154	256	151	381	162	238	153	269
BC100451	NM_021440	chr11	-	118193673	118203848	1	1	0	0	chr11:118213797-118214921	10566	chr11:118187709-118189507	1	1	chr11:118187709-118189507	15535	chr11:118187709-118189507	1	1	chr11:35830540-35831057	82373190	-	0	0	1716	3426	2398	3432	2443	4548	1939	3906	1716	3426	2398	3432	2443	4548	1939	3906
Rdh11	NM_021557	chr12	-	80276537	80292806	1	1	0	0	chr12:80269157-80270104	23347	chr12:81309207-81310210	1	1	chr12:81309207-81310210	1016835	chr12:81309207-81310210	1	1	chr12:86954064-86954323	6661385	-	0	0	1042	1425	1316	2057	1633	2638	1547	1730	212	518	379	936	416	1310	301	565
Midn	NM_021565	chr10	+	79611034	79621112	1	1	0	0	chr10:79629743-79631644	19266	chr10:79515854-79516819,chr10:79399602-79400660,chr10:79629743-79631644,chr10:79450646-79451798	4	1	chr10:79450646-79451798	159798	chr10:79450646-79451798	1	1	chr10:52673192-52673428	26937834	-	0	0	2759	4649	3000	5173	2655	4145	3292	5587	325	1117	479	1330	383	1034	375	956
Slc43a2	NM_173388	chr11	+	75345195	75391074	1	1	1	1	chr11:75400773-75402042	56279	chr11:75400773-75402042,chr11:75433274-75435167	2	1	chr11:75400773-75402042	56279	chr11:75400773-75402042	1	1	chr11:35830540-35831057	39514537	-	0	0	292	350	85	105	150	117	227	212	99	114	35	62	67	72	84	105
Ptges	NM_022415	chr2	-	30744990	30758817	1	1	0	0	chr2:30730467-30732123	27233	chr2:30730467-30732123	1	1	chr2:30730467-30732123	27233	chr2:30730467-30732123	1	1	chr2:33018956-33019445	2260464	-	0	0	512	730	741	1069	604	1028	389	472	153	313	181	423	203	441	77	169
Gcc1	NM_028900	chr6	-	28366602	28371724	1	1	1	1	chr6:28314524-28315699	56620	chr6:28429648-28430910	1	1	chr6:28429648-28430910	58485	chr6:28429648-28430910	1	1	chr6:34275454-34275711	5903854	-	0	0	943	1042	970	1143	919	970	1246	1158	17	24	14	34	21	32	27	17
Atg13	NM_145528	chr2	-	91514768	91550749	1	1	1	1	chr2:91489502-91490782	60474	chr2:91489502-91490782	1	1	chr2:91489502-91490782	60474	chr2:91489502-91490782	1	1	chr2:92124822-92125236	574110	-	0	0	904	954	1038	1593	1022	1027	1142	1355	419	386	483	814	531	519	499	540
Mad2l1bp	NM_025649	chr17	-	46284333	46290500	1	1	1	0	chr17:46692682-46693944	402758	chr17:45709131-45710644	1	1	chr17:45709131-45710644	580727	chr17:45709131-45710644	1	1	chr17:42880128-42880355	3410302	-	0	0	281	313	268	335	248	276	340	281	12	25	20	15	18	28	20	33
Mrpl33	NM_025796	chr5	+	31916323	31925017	1	1	1	0	chr5:31870147-31871279	45612	chr5:32435924-32437065,chr5:32437246-32438568,chr5:31870147-31871279	3	1	chr5:32435924-32437065	520115	chr5:32435924-32437065	1	1	chr5:101663816-101664157	69747541	-	0	0	1034	949	794	616	1069	859	952	798	477	362	364	308	546	393	403	399
Riok2	NM_025934	chr17	+	17511295	17531863	1	1	0	0	chr17:17510925-17511710	336	chr17:17762967-17763900	1	1	chr17:17510925-17511710	336	-	0	1	chr17:27778392-27778920	10267456	-	0	0	1329	1434	1386	1578	1504	1521	1385	1627	559	592	711	845	753	778	667	772
Gatc	NM_029645	chr5	-	115783250	115791170	1	1	1	1	chr5:115724556-115725370	66192	chr5:115724556-115725370	1	1	chr5:115724556-115725370	66192	chr5:115724556-115725370	1	1	chr5:125346819-125347590	9556279	-	0	0	544	575	574	693	629	641	616	566	270	283	284	372	289	305	297	285
Brpf1	NM_001282126	chr6	+	113257130	113274856	1	1	1	1	chr6:113256004-113257605	455	chr6:112974606-112975670,chr6:113327358-113328539	2	1	chr6:113327358-113328539	70730	chr6:113327358-113328539	1	1	chr6:115523633-115523842	2266534	-	0	0	1654	1633	1783	2479	1899	2046	2347	2611	416	358	584	870	550	674	586	635
Ctdp1	NM_026295	chr18	-	80604697	80666406	1	1	1	0	chr18:80666235-80667208	361	chr18:80449372-80450242,chr18:80452422-80453314	2	1	chr18:80452422-80453314	213438	chr18:80449372-80450242,chr18:80452422-80453314	2	1	chr18:80163783-80164699	502146	-	0	0	3540	4667	3137	4048	3147	3174	2998	3080	2514	3536	2347	3167	2229	2233	1967	2094
Paip2	NM_026420	chr18	+	35758320	35776839	1	1	0	0	chr18:35723854-35725006	33879	chr18:35019811-35021552	1	1	chr18:35723854-35725006	33879	chr18:35019811-35021552	1	1	chr18:24848439-24848696	10909750	-	0	0	3609	4170	3258	4065	2494	2655	2878	3128	2983	3406	2785	3562	2143	2307	2382	2518
Plin4	NM_020568	chr17	-	56240013	56249225	1	1	1	1	chr17:56217995-56219289	30657	chr17:56301525-56302050,chr17:56748703-56750047,chr17:56217995-56219289,chr17:56812130-56812965	4	1	chr17:56322755-56323697	74198	chr17:56748703-56750047	1	1	chr17:42880128-42880355	13369027	-	0	0	565	647	1007	1375	598	794	336	349	172	193	243	372	183	304	113	113
Ctdnep1	NM_026017	chr11	+	69794669	69804102	1	1	1	1	chr11:69734469-69735588	59726	chr11:69734469-69735588,chr11:69475222-69476614	2	1	chr11:69714853-69715325	79598	chr11:69475222-69476614	1	1	chr11:35830540-35831057	33964011	-	0	0	802	861	842	975	871	964	953	1153	234	257	284	301	282	347	260	271
Rnf41	NM_001164237	chr10	+	127848671	127878497	1	1	1	1	chr10:127774172-127775122	74010	chr10:127774172-127775122,chr10:127926824-127928196,chr10:127929450-127930773	3	1	chr10:127929450-127930773	81408	chr10:127929450-127930773	1	1	chr10:52673192-52673428	75175471	-	0	0	2302	2746	2098	3205	1984	2717	2280	2963	699	1009	874	1837	738	1210	721	1262
Nfkbiz	NM_030612	chr16	-	55811489	55838754	1	1	1	1	chr16:55754149-55755232	84087	chr16:55754149-55755232	1	1	chr16:55754149-55755232	84087	chr16:55754149-55755232	1	1	chr16:73868648-73869063	18030250	-	0	0	2439	6864	2405	10651	1180	2513	1921	4023	1426	3593	1433	5587	749	1244	1101	1794
Ptms	NM_026988	chr6	-	124863692	124867964	1	1	0	0	chr6:124869365-124870718	1965	chr6:124869365-124870718,chr6:125116128-125117235	2	1	chr6:125116128-125117235	248709	chr6:125116128-125117235	1	1	chr6:115523633-115523842	9344298	-	0	0	2957	3574	3428	3979	3153	3907	5117	6494	349	728	530	1086	435	602	580	888
Sirt7	NM_153056	chr11	-	120479685	120486316	1	1	1	1	chr11:120433897-120435644	51614	chr11:120433897-120435644,chr11:120574572-120575729	2	1	chr11:120574572-120575729	88753	chr11:120574572-120575729	1	1	chr11:35830540-35831057	84655658	-	0	0	415	468	434	536	398	417	420	382	194	236	224	300	206	256	193	211
Fam162a	NM_027342	chr16	-	36043929	36071601	1	1	0	0	chr16:35318972-35320274	751985	chr16:36874555-36875442	1	1	chr16:36874555-36875442	802974	chr16:36874555-36875442	1	1	chr16:36521958-36522126	450523	-	0	0	1543	2804	1162	1525	1344	2336	1564	2806	868	2100	711	1071	841	1714	905	2136
Fuz	NM_027376	chr7	+	52151448	52155994	1	1	0	0	chr7:52150781-52152195	612	chr7:52150781-52152195,chr7:52241496-52242667,chr7:52103723-52104682,chr7:52252070-52253699	4	1	chr7:52252070-52253699	101564	chr7:52252070-52253699	1	1	chr7:73699287-73699736	21548069	-	0	0	270	331	407	390	396	469	368	531	101	141	143	150	182	196	124	187
Mus81	NM_027877	chr19	-	5482839	5488336	1	1	1	0	chr19:5488136-5489906	821	-	-	1	chr19:5488136-5489906	821	-	0	1	chr19:10969438-10970210	5481474	-	0	0	664	595	618	541	570	427	486	426	315	253	331	261	284	232	189	163
Crk	NM_001277219	chr11	+	75492760	75521930	1	1	1	1	chr11:75468586-75469759	23495	chr11:75433274-75435167,chr11:75468586-75469759,chr11:75400773-75402042	3	1	chr11:75400773-75402042	91284	chr11:75400773-75402042	1	1	chr11:35830540-35831057	39662102	-	0	0	6404	6582	7024	7746	6972	7160	8072	8260	1815	2001	2712	3341	2621	2414	2036	2333
Apol6	NM_028010	chr15	+	76875705	76887538	1	1	1	0	chr15:76867106-76868675	7712	-	-	1	chr15:76867106-76868675	7712	-	0	1	-	-	-	0	0	91	115	282	308	289	415	114	136	40	49	101	108	100	146	34	49
Slc35b2	NM_028662	chr17	+	45701100	45704618	1	1	1	0	chr17:45709131-45710644	8671	-	-	1	chr17:45709131-45710644	8671	-	0	1	chr17:42880128-42880355	2820902	-	0	0	1449	1520	1362	1342	1238	1180	1555	1281	134	149	116	112	100	116	134	75
Lonp1	NM_028782	chr17	-	56753721	56766326	1	1	0	0	chr17:56766204-56766981	88	chr17:56766204-56766981,chr17:56601164-56602582,chr17:56490040-56490715,chr17:56165453-56166541,chr17:56748703-56750047,chr17:56812130-56812965	6	1	chr17:56748703-56750047	16989	chr17:56748703-56750047	1	1	chr17:42880128-42880355	13886128	-	0	0	2537	2679	2043	2251	2148	2286	2583	2185	711	866	681	814	723	975	707	626
Mettl23	NM_028865	chr11	+	116704828	116711054	1	1	0	0	chr11:116703422-116705274	999	chr11:118109824-118110730	1	1	chr11:116703422-116705274	999	-	0	1	chr11:35830540-35831057	80874170	-	0	0	245	463	318	659	305	534	247	428	92	228	167	438	165	345	103	236
Tceb3	NM_013736	chr4	-	135559284	135577564	1	1	1	1	chr4:135577431-135578285	177	chr4:135672473-135673646	1	1	chr4:135672473-135673646	95579	chr4:135672473-135673646	1	1	chr4:139244913-139245111	3667540	-	0	0	3112	3450	2632	3053	2425	2897	3086	3601	332	377	367	635	376	417	301	333
Csnk1a1	NM_146087	chr18	+	61715235	61747953	1	1	1	1	chr18:61811595-61812686	96893	chr18:61811595-61812686,chr18:61817320-61818496,chr18:61824470-61826633,chr18:61886201-61887353	4	1	chr18:61824470-61826633	109996	chr18:61824470-61826633	1	1	chr18:60031538-60032090	1683696	-	0	0	10062	11554	10450	13942	9519	11018	12680	15526	5223	6306	6415	9659	5596	6458	6537	8888
Manf	NM_029103	chr9	-	106789745	106794269	1	1	1	0	chr9:106793836-106794872	67	-	-	1	chr9:106793836-106794872	67	-	0	1	chr9:116517736-116518097	9723628	-	0	0	1532	1834	1652	1539	2011	1969	1916	1679	121	153	161	123	154	228	153	214
Zbtb4	NM_029348	chr11	+	69579413	69597528	1	1	1	0	chr11:69651078-69652535	72500	chr11:68913015-68914345,chr11:69694100-69695250,chr11:69734469-69735588,chr11:69475222-69476614,chr11:69651078-69652535,chr11:69714853-69715325	6	1	chr11:69475222-69476614	103577	chr11:68913015-68914345,chr11:69475222-69476614,chr11:69714853-69715325	3	1	chr11:35830540-35831057	33748755	-	0	0	1955	2041	2650	2680	2093	2094	2335	2300	233	269	443	499	320	348	265	312
Ube2v1	NM_023230	chr2	-	167433138	167457505	1	1	1	1	chr2:167329260-167329855	127677	chr2:167329260-167329855	1	1	chr2:167329260-167329855	127677	chr2:167329260-167329855	1	1	chr2:167042749-167043094	414672	-	0	0	1661	1867	1654	1895	2027	1980	1928	1826	696	872	858	1042	1017	756	799	738
Mboat7	NM_029934	chr7	-	3629390	3645127	1	1	1	0	chr7:3644196-3645725	167	chr7:3596056-3597219,chr7:4396585-4397510	2	1	chr7:3596056-3597219	48302	chr7:3596056-3597219	1	1	chr7:24866442-24867266	21221963	-	0	0	1354	1434	1497	1489	1323	1319	1797	1966	438	452	527	537	446	480	517	516
Actr2	NM_146243	chr11	-	19962306	20012954	1	1	1	1	chr11:20007338-20008520	5100	chr11:20550735-20552028,chr11:20152659-20153491	2	1	chr11:20152659-20153491	140242	chr11:20152659-20153491	1	1	chr11:26101397-26101848	6088816	-	0	0	7348	7350	6670	7130	7028	6356	7883	6990	2574	1954	2646	3471	2372	2360	2036	1976
Vasp	NR_104069	chr7	-	19842278	19857203	1	1	1	1	chr7:19895125-19896295	38542	chr7:19812819-19814652,chr7:19895125-19896295,chr7:19716311-19717628	3	1	chr7:19716311-19717628	140244	chr7:19716311-19717628	1	1	chr7:24866442-24867266	5009887	-	0	0	2874	3372	2336	2777	1967	2128	2884	3026	912	1038	981	1314	642	810	741	968
Slc16a3	NM_030696	chr11	+	120809797	120820314	1	1	0	0	chr11:120592775-120594095	216299	chr11:120574572-120575729	1	1	chr11:120574572-120575729	234726	chr11:120574572-120575729	1	1	chr11:35830540-35831057	84979139	-	0	0	476	591	374	384	556	710	511	548	90	188	102	147	141	250	128	127
Dos	NR_036582	chr10	-	79593178	79602112	1	1	1	1	chr10:79629743-79631644	28188	chr10:79399602-79400660,chr10:79450646-79451798,chr10:79629743-79631644,chr10:79515854-79516819	4	1	chr10:79450646-79451798	150876	chr10:79450646-79451798	1	1	chr10:52673192-52673428	26928912	-	0	0	413	500	487	655	367	455	413	692	92	152	100	266	90	155	80	182
Sf3b1	NM_031179	chr1	-	55042012	55084322	1	1	0	0	chr1:55084057-55084855	74	chr1:55084057-55084855	1	1	chr1:55084057-55084855	74	chr1:55084057-55084855	1	1	chr1:35163446-35163908	19920668	-	0	0	11432	12877	11701	13046	10520	12292	12630	13388	2839	3716	3705	4968	3038	3952	3269	4104
C2	NM_013484	chr17	-	34999546	35019045	1	1	1	1	chr17:35187946-35189252	169888	chr17:35187946-35189252	1	1	chr17:35187946-35189252	169888	chr17:35187946-35189252	1	1	chr17:34914350-34914560	104616	-	0	0	61	77	20	142	19	62	27	32	19	29	17	105	14	43	18	20
Clic1	NM_033444	chr17	+	35187187	35195664	1	1	0	0	chr17:35187946-35189252	1746	chr17:35378899-35379699	1	1	chr17:35187946-35189252	1746	-	0	1	chr17:34914350-34914560	272758	-	0	0	4107	4651	3986	3997	4129	4318	5699	5220	525	832	661	841	697	1025	813	983
Bag6	NM_057171	chr17	+	35272122	35284267	1	1	0	0	chr17:35187946-35189252	83187	chr17:35187946-35189252,chr17:35378899-35379699	2	1	chr17:35187946-35189252	83187	chr17:35187946-35189252	1	1	chr17:34914350-34914560	357693	-	0	0	3653	4305	4546	4766	4470	4418	5000	4484	706	941	1012	1576	974	1101	1075	1061
D17Wsu104e	NM_080837	chr17	-	56315963	56323343	1	1	0	0	chr17:56322755-56323697	80	chr17:56601164-56602582	1	1	chr17:56322755-56323697	80	-	0	1	chr17:42880128-42880355	13443145	-	0	0	886	914	798	735	879	903	972	851	164	176	171	202	187	227	179	221
Prrc2c	NM_001081290	chr1	-	164601915	164670687	1	1	1	1	chr1:164500114-164501145	170048	chr1:163689049-163689864	1	1	chr1:164500114-164501145	170048	chr1:163689049-163689864	1	1	chr1:183569435-183570038	18899221	-	0	0	20143	20818	16058	16364	16837	17220	23396	25416	5899	6243	5126	5990	4911	5578	6044	6945
Smap2	NM_133716	chr4	-	120640921	120689852	1	1	1	0	chr4:120683335-120684677	5906	chr4:122562726-122564409	1	1	chr4:122562726-122564409	1873922	chr4:122562726-122564409	1	1	chr4:129589140-129589523	8899578	-	0	0	1277	1022	974	842	1105	795	1126	1243	832	573	728	629	721	500	670	649
Fosb	NM_008036	chr7	-	19888044	19895394	1	1	1	1	chr7:19895125-19896295	351	chr7:19716311-19717628,chr7:19734154-19735696,chr7:19812819-19814652	3	1	chr7:19716311-19717628	178435	chr7:19716311-19717628	1	1	chr7:24866442-24867266	4971696	-	0	0	79	795	238	5257	111	1055	209	1735	19	290	72	1980	28	410	31	450
Tm9sf4	NM_133847	chr2	+	152987036	153036199	1	1	0	0	chr2:152947278-152948250	39246	chr2:152947278-152948250	1	1	chr2:152947278-152948250	39246	chr2:152947278-152948250	1	1	chr2:155851715-155852062	2864801	-	0	0	3777	4052	3784	3852	4534	4564	4034	3564	1677	1891	1851	2138	2181	2479	1563	1547
Kctd9	NM_001285933	chr14	+	68334154	68360367	1	1	1	1	chr14:68558692-68559972	225154	chr14:68558692-68559972,chr14:67852879-67853896	2	1	chr14:68558692-68559972	225154	chr14:68558692-68559972	1	1	chr14:76884129-76884367	8549993	-	0	0	2382	2586	3119	3202	3396	3921	2503	2717	1268	1350	1852	2069	1986	2360	1327	1451
Rrp8	NM_133951	chr7	-	112880243	112885899	1	1	1	0	chr7:112887144-112888241	1855	chr7:112887144-112888241,chr7:113393397-113395127,chr7:112702354-112703423	3	1	chr7:113393397-113395127	508639	chr7:113393397-113395127	1	1	chr7:73699287-73699736	39186380	-	0	0	1070	1091	736	805	835	852	831	852	142	142	101	98	79	43	80	111
Kdm6b	NM_001017426	chr11	-	69212019	69227177	1	1	1	1	chr11:69475222-69476614	248657	chr11:69475222-69476614,chr11:69714853-69715325,chr11:68913015-68914345	3	1	chr11:69475222-69476614	248657	chr11:69475222-69476614,chr11:69714853-69715325,chr11:68913015-68914345	3	1	chr11:35830540-35831057	33396519	-	0	0	995	1785	891	1895	896	1339	987	2137	323	793	297	873	274	539	326	536
Raph1	NM_001045513	chr1	-	60540028	60623609	1	1	1	1	chr1:60881087-60881893	258009	chr1:60881087-60881893	1	1	chr1:60881087-60881893	258009	chr1:60881087-60881893	1	1	chr1:79746731-79746996	19123310	-	0	0	3730	3317	2845	3102	2190	2505	2742	2756	3339	2945	2597	2818	1973	2205	2436	2496
Vwa7	NM_138582	chr17	+	35153523	35163686	1	1	1	0	chr17:35187946-35189252	35410	chr17:34740266-34741761,chr17:35187946-35189252,chr17:35378899-35379699	3	1	chr17:35187946-35189252	35410	chr17:35187946-35189252	1	1	chr17:34914350-34914560	239094	-	0	0	37	51	54	33	62	88	86	75	15	24	21	12	29	38	27	42
Chrm4	NM_007699	chr2	+	91762345	91769986	1	1	1	1	chr2:91489502-91490782	272070	chr2:92331978-92333069,chr2:91489502-91490782	2	1	chr2:91489502-91490782	272070	chr2:91489502-91490782	1	1	chr2:92124822-92125236	362514	-	0	0	19	41	23	39	23	50	14	53	10	21	10	32	12	41	6	16
Zc3h11a	NM_144530	chr1	-	135516447	135557976	1	1	0	0	chr1:135640797-135642033	83480	chr1:135989069-135990406,chr1:135995484-135996422	2	1	chr1:135989069-135990406	431778	chr1:135989069-135990406	1	1	chr1:137958861-137959159	2401122	-	0	0	13935	15784	15692	16475	17306	17174	17299	18157	9267	10500	10723	11647	11902	12006	11155	11974
Ahi1	NM_026203	chr10	+	20672352	20800235	1	1	1	1	chr10:20381883-20383014	289915	chr10:20183628-20184599,chr10:20381883-20383014	2	1	chr10:20381883-20383014	289915	chr10:20381883-20383014	1	1	chr10:52673192-52673428	32000846	-	0	0	1211	1237	1455	1747	1140	1290	1503	1469	705	676	913	1158	716	763	874	853
Gnb3	NM_013530	chr6	-	124784257	124790293	1	1	1	1	chr6:124869365-124870718	79636	chr6:124869365-124870718,chr6:125116128-125117235,chr6:124989121-124990264	3	1	chr6:125116128-125117235	326380	chr6:125116128-125117235	1	1	chr6:115523633-115523842	9266627	-	0	0	31	26	33	49	52	110	38	29	24	19	21	46	35	78	21	8
Chd4	NM_145979	chr6	+	125046180	125080519	1	1	0	0	chr6:124989121-124990264	56479	chr6:125141341-125142595	1	1	chr6:125116128-125117235	70493	chr6:125141341-125142595	1	1	chr6:115523633-115523842	9522514	-	0	0	12789	15552	12844	15440	11550	12975	18109	17777	2284	4334	2867	5332	2627	3537	3390	4315
Mlkl	NM_029005	chr8	-	113835699	113861803	1	1	1	1	chr8:114045827-114046593	184294	chr8:114249440-114250956	1	1	chr8:114249440-114250956	388324	chr8:114249440-114250956	1	1	chr8:82558060-82558502	31303468	-	0	0	1174	1290	469	595	687	654	586	662	527	552	240	360	360	296	271	312
Ptpn1	NM_011201	chr2	+	167757826	167804885	1	1	1	1	chr2:167329260-167329855	427998	chr2:167329260-167329855	1	1	chr2:167329260-167329855	427998	chr2:167329260-167329855	1	1	chr2:167042749-167043094	714993	-	0	0	2168	2412	2810	3514	2261	2561	1912	1763	1078	1206	1750	2450	1349	1483	924	738
Rps6kl1	NM_146244	chr12	-	86476545	86492214	1	1	1	0	chr12:86434533-86435611	57242	chr12:86795793-86796745,chr12:86826573-86827650	2	1	chr12:86826573-86827650	334771	chr12:86826573-86827650	1	1	chr12:86954064-86954323	461977	-	0	0	36	110	36	37	47	75	33	62	16	69	16	25	28	40	14	42
Slc29a4	NM_146257	chr5	+	143178054	143198443	1	1	1	0	chr5:142915891-142917270	261440	chr5:143666941-143669224,chr5:143818963-143820095,chr5:143584200-143585973,chr5:143659553-143660607	4	1	chr5:143666941-143669224	490438	chr5:143666941-143669224	1	1	chr5:135386881-135387173	7791012	-	0	0	22	137	27	95	66	137	22	82	12	109	13	52	34	115	12	41
Psen1	NM_008943	chr12	+	85029512	85076149	1	1	1	1	chr12:84860893-84862151	167785	chr12:85534608-85535538	1	1	chr12:85534608-85535538	505512	chr12:85534608-85535538	1	1	chr12:86954064-86954323	1924679	-	0	0	2759	3143	2319	3905	2273	2305	2337	2588	1381	1636	1387	2882	1314	1347	1066	1289
Ilk	NM_001161724	chr7	+	112885103	112891439	1	1	1	1	chr7:112887144-112888241	2651	chr7:112887144-112888241,chr7:113393397-113395127,chr7:112702354-112703423	3	1	chr7:113393397-113395127	509435	chr7:113393397-113395127	1	1	chr7:73699287-73699736	39185584	-	0	0	4078	4287	2988	3347	3357	3496	3114	3133	1077	993	815	1051	701	609	599	600
Polh	NM_030715	chr17	-	46308941	46339574	1	1	1	1	chr17:46692682-46693944	353684	chr17:45709131-45710644	1	1	chr17:45709131-45710644	629801	chr17:45709131-45710644	1	1	chr17:42880128-42880355	3459376	-	0	0	1008	1213	1302	1609	1197	1539	1063	999	366	472	509	1004	462	728	366	386
Fbrsl1	NM_001142642	chr5	-	110790770	110877522	1	1	1	1	chr5:110564169-110565375	312719	chr5:111632758-111633807	1	1	chr5:111632758-111633807	755674	chr5:111632758-111633807	1	1	chr5:101663816-101664157	9213656	-	0	0	2831	3490	3098	4447	3315	4248	2595	3305	2576	3147	2860	4079	3023	3852	2306	2928
Kctd11	NM_153143	chr11	-	69691765	69694487	1	1	1	0	chr11:69694100-69695250	135	chr11:69475222-69476614,chr11:69651078-69652535,chr11:69694100-69695250,chr11:69714853-69715325,chr11:69734469-69735588	5	1	chr11:69714853-69715325	20582	chr11:69475222-69476614,chr11:69714853-69715325	2	1	chr11:35830540-35831057	33863829	-	0	0	329	448	428	621	355	367	337	289	0	0	0	0	0	0	0	0
Rbks	NM_153196	chr5	-	31926811	31999983	1	1	0	0	chr5:31870147-31871279	129272	chr5:32183796-32185221,chr5:32190044-32190953,chr5:32435924-32437065,chr5:32437246-32438568,chr5:32498008-32499049	5	1	chr5:32435924-32437065	436455	chr5:32435924-32437065	1	1	chr5:101663816-101664157	69663881	-	0	0	554	649	342	331	519	577	341	437	544	640	332	325	514	570	327	420
E430025E21Rik	NM_153548	chr15	-	59163551	59205707	1	1	0	0	chr15:59590628-59592039	385649	chr15:59590628-59592039	1	1	chr15:59590628-59592039	385649	chr15:59590628-59592039	1	1	-	-	-	0	0	4152	4815	3472	4060	3215	3854	3274	3562	1097	1409	1094	1484	1022	1595	796	1023
Pcsk9	NM_153565	chr4	-	106114938	106136930	1	1	1	0	chr4:105123991-105124849	1012597	chr4:104829661-104830124	1	1	chr4:104829661-104830124	1307100	chr4:104829661-104830124	1	1	chr4:129589140-129589523	23452500	-	0	0	237	375	193	248	83	128	256	266	46	132	50	93	28	69	44	71
Acap1	NM_153788	chr11	-	69695068	69709041	1	1	1	0	chr11:69714853-69715325	6028	chr11:69694100-69695250,chr11:69714853-69715325,chr11:69734469-69735588	3	1	chr11:69714853-69715325	6028	chr11:69714853-69715325	1	1	chr11:35830540-35831057	33878383	-	0	0	8	5	13	6	5	24	4	8	8	3	7	3	4	22	3	0
Ntmt1	NM_170592	chr2	+	30663496	30678534	1	1	0	0	chr2:30730467-30732123	68086	chr2:30730467-30732123	1	1	chr2:30730467-30732123	68086	chr2:30730467-30732123	1	1	chr2:33018956-33019445	2355785	-	0	0	1217	1492	1235	1390	1407	1575	1384	1243	693	922	809	980	928	1100	816	877
Kdm4b	NM_172132	chr17	+	56465472	56542296	1	1	0	0	chr17:56490040-56490715	24902	chr17:56490040-56490715,chr17:56748703-56750047,chr17:56766204-56766981	3	1	chr17:56322755-56323697	142047	chr17:56748703-56750047	1	1	chr17:42880128-42880355	13585274	-	0	0	2189	2272	2773	2686	2726	3184	2669	2279	1303	1303	1806	1812	1811	2138	1541	1311
Myl6b	NM_172259	chr10	-	127931212	127935741	1	1	1	0	chr10:127929450-127930773	5660	chr10:127970478-127971491	1	1	chr10:127929450-127930773	5660	-	0	1	chr10:52673192-52673428	75262541	-	0	0	113	140	124	108	144	160	114	114	66	92	78	87	102	72	68	77
Smndc1	NM_172429	chr19	-	53453703	53465063	1	1	0	0	chr19:53602848-53603781	138487	chr19:53602848-53603781	1	1	chr19:53602848-53603781	138487	chr19:53602848-53603781	1	1	chr19:49267397-49267634	4197615	-	0	0	1620	2141	1499	2362	1344	1808	1648	2144	836	1243	856	1549	736	1120	794	1151
Lin54	NM_172714	chr5	-	100871057	100929658	1	1	0	0	chr5:100858151-100859053	71017	chr5:100848604-100849557,chr5:100858151-100859053	2	1	chr5:100858151-100859053	71017	chr5:100858151-100859053	1	1	chr5:101663816-101664157	734206	-	0	0	1780	2073	1693	1875	2065	2151	1770	1731	808	1044	878	1073	1156	1317	804	767
Leng8	NM_172736	chr7	+	4088657	4099775	1	1	0	0	chr7:4396585-4397510	308330	chr7:3596056-3597219,chr7:3644196-3645725,chr7:4396585-4397510	3	1	chr7:3596056-3597219	491832	chr7:3596056-3597219	1	1	chr7:24866442-24867266	20778433	-	0	0	2322	2338	2642	2764	2762	3357	2715	3007	510	671	643	907	656	1046	610	737
Zfp868	NM_172754	chr8	-	72134552	72149447	1	1	1	0	chr8:72148816-72149702	257	chr8:72148816-72149702,chr8:72239847-72241561	2	1	chr8:72239847-72241561	91005	chr8:72239847-72241561	1	1	chr8:82558060-82558502	10408886	-	0	0	962	1059	1026	1088	1052	1157	1105	1109	352	416	444	497	487	501	452	573
1700012D01Rik	NR_045171	chr10	+	127104178	127105907	1	1	1	1	chr10:127058364-127059385	44969	chr10:127058364-127059385,chr10:127929450-127930773,chr10:127774172-127775122	3	1	chr10:127929450-127930773	825901	chr10:127929450-127930773	1	1	chr10:52673192-52673428	74430978	-	0	0	52	72	52	104	34	35	45	44	0	0	0	0	0	0	0	0
Fam53c	NM_175104	chr18	+	34918559	34933414	1	1	0	0	chr18:35019811-35021552	102191	chr18:35723854-35725006	1	1	chr18:35019811-35021552	102191	chr18:35723854-35725006	1	1	chr18:24848439-24848696	10069989	-	0	0	2118	3062	2157	2661	2262	3051	2244	2945	352	863	393	681	450	946	348	636
Cdca2	NM_175384	chr14	-	68294410	68333898	1	1	0	0	chr14:68558692-68559972	225410	chr14:68558692-68559972,chr14:67852879-67853896	2	1	chr14:68558692-68559972	225410	chr14:68558692-68559972	1	1	chr14:76884129-76884367	8550249	-	0	0	1475	1906	2273	3026	2350	2981	1937	2047	666	1007	1139	1875	1232	1744	835	1036
Ckap4	NM_175451	chr10	-	83989049	83996633	1	1	0	0	chr10:84001144-84001769	4744	-	-	1	chr10:84001144-84001769	4744	-	0	1	chr10:52673192-52673428	31323433	-	0	0	7305	7907	6982	7303	6830	7275	9571	10593	272	354	316	438	269	494	357	545
Leng9	NM_175529	chr7	-	4099784	4101474	1	1	0	0	chr7:4396585-4397510	295513	chr7:3596056-3597219,chr7:3644196-3645725,chr7:4396585-4397510	3	1	chr7:3596056-3597219	504649	chr7:3596056-3597219	1	1	chr7:24866442-24867266	20765616	-	0	0	64	83	77	123	74	59	81	113	0	0	0	0	0	0	0	0
Nab2	NM_008668	chr10	-	127097973	127103759	1	1	1	1	chr10:127058364-127059385	44550	chr10:127058364-127059385,chr10:127929450-127930773,chr10:127774172-127775122	3	1	chr10:127929450-127930773	826320	chr10:127929450-127930773	1	1	chr10:52673192-52673428	74430559	-	0	0	1289	1813	1628	2841	793	1131	1344	1751	126	281	177	739	76	149	139	311
4933408B17Rik	NM_177773	chr18	-	34739499	34757122	1	1	0	0	chr18:35019811-35021552	263628	chr18:35723854-35725006	1	1	chr18:35019811-35021552	263628	chr18:35723854-35725006	1	1	chr18:24848439-24848696	9908552	-	0	0	216	342	272	379	343	517	211	315	158	255	186	298	259	371	151	278
Wipi2	NM_178398	chr5	+	143105537	143145324	1	1	0	0	chr5:142915891-142917270	188923	chr5:143666941-143669224	1	1	chr5:143666941-143669224	562955	chr5:143666941-143669224	1	1	chr5:135386881-135387173	7718495	-	0	0	3684	5592	3288	5415	3917	5848	3613	4487	1225	2965	1257	3435	1606	3603	1282	2419
Mapkapk3	NM_178907	chr9	-	107157257	107192208	1	1	0	0	chr9:107489734-107490097	297797	chr9:106793836-106794872	1	1	chr9:106793836-106794872	397870	chr9:106793836-106794872	1	1	chr9:116517736-116518097	9325689	-	0	0	381	475	477	627	457	688	445	538	195	262	282	413	276	447	228	307
Kif20b	NM_183046	chr19	+	34996847	35050221	1	1	0	0	chr19:34996333-34997111	274	chr19:34996333-34997111	1	1	chr19:34996333-34997111	274	chr19:34996333-34997111	1	1	chr19:35370037-35370409	373189	-	0	0	2591	2865	3363	3723	3049	3322	3033	3122	969	1097	1349	1592	1272	1397	1036	1011
Sbno2	NM_183426	chr10	-	79519758	79565447	1	1	1	0	chr10:79515854-79516819	49288	chr10:79399602-79400660,chr10:79450646-79451798,chr10:79515854-79516819,chr10:79629743-79631644	4	1	chr10:79450646-79451798	114211	chr10:79450646-79451798	1	1	chr10:52673192-52673428	26892247	-	0	0	5109	6012	4567	4954	4440	4603	3676	3582	3149	3843	3041	3383	2920	3083	2348	2284
Naif1	NM_194335	chr2	+	32305976	32310996	1	1	1	0	chr2:32426012-32426868	120398	chr2:32426012-32426868	1	1	chr2:32426012-32426868	120398	chr2:32426012-32426868	1	1	chr2:33018956-33019445	713305	-	0	0	145	164	122	133	150	115	133	191	19	26	26	37	24	20	22	37
Bub3	NM_009774	chr7	+	138703904	138715412	1	1	1	1	chr7:139565059-139566029	861754	chr7:139565059-139566029	1	1	chr7:139565059-139566029	861754	chr7:139565059-139566029	1	1	chr7:73699287-73699736	65004385	-	0	0	2263	2619	2089	2352	2342	2493	2780	2484	528	688	617	857	730	901	642	751
Pip5kl1	NM_198191	chr2	+	32431338	32439299	1	1	1	0	chr2:32426012-32426868	4962	-	-	1	chr2:32426012-32426868	4962	-	0	1	chr2:33018956-33019445	587943	-	0	0	16	29	27	39	22	24	17	34	10	23	20	21	15	10	12	30
Plekhg6	NM_198604	chr6	-	125312668	125330522	1	1	0	0	chr6:125164808-125165890	165162	chr6:125116128-125117235,chr6:125164808-125165890	2	1	chr6:125141341-125142595	189117	chr6:125116128-125117235	1	1	chr6:115523633-115523842	9806856	-	0	0	165	270	186	321	148	201	149	149	113	189	119	223	101	126	96	120
Nlgn2	NM_198862	chr11	-	69636624	69648351	1	1	0	0	chr11:69651078-69652535	3562	chr11:69475222-69476614,chr11:69694100-69695250	2	1	chr11:69714853-69715325	66718	chr11:69475222-69476614	1	1	chr11:35830540-35831057	33817693	-	0	0	1948	1964	1468	1667	1529	1562	1637	1938	126	163	107	197	126	132	111	151
Trmt61b	NR_015549	chr17	-	71906366	71948101	1	1	1	0	chr17:71947518-71948644	30	-	-	1	chr17:71947518-71948644	30	-	0	1	chr17:73814901-73815985	1866926	-	0	0	310	333	628	637	583	801	479	607	247	266	526	523	487	659	386	508
Mir21	NR_029738	chr11	-	86397568	86397660	1	1	0	0	chr11:86400070-86401243	3080	chr11:86459568-86460672,chr11:86390240-86391300,chr11:86400070-86401243,chr11:86921875-86922995	4	1	chr11:86459568-86460672	62461	chr11:86459568-86460672	1	1	chr11:35830540-35831057	50567002	-	0	0	99	101	120	85	51	65	52	50	0	0	0	0	0	0	0	0
5430416N02Rik	NR_034038	chr5	-	100849860	100858554	1	1	1	0	chr5:100858151-100859053	85	-	-	1	chr5:100858151-100859053	85	-	0	1	chr5:101663816-101664157	805310	-	0	0	940	1071	979	1065	1068	1150	945	1036	0	0	0	0	0	0	0	0
Krtcap3	NM_027221	chr5	+	31554078	31555570	1	1	1	1	chr5:31593046-31594048	39445	chr5:31494887-31496034,chr5:32435924-32437065,chr5:32437246-32438568,chr5:31593046-31594048	4	1	chr5:32435924-32437065	882360	chr5:32435924-32437065	1	1	chr5:101663816-101664157	70109786	-	0	0	103	91	104	124	116	95	92	97	54	51	62	65	68	52	58	47
Nrbp1	NM_147201	chr5	+	31543290	31553935	1	1	1	1	chr5:31494887-31496034	47829	chr5:31494887-31496034,chr5:32435924-32437065,chr5:32437246-32438568,chr5:31593046-31594048	4	1	chr5:32435924-32437065	893148	chr5:32435924-32437065	1	1	chr5:101663816-101664157	70120574	-	0	0	2090	2225	1867	2123	1943	1968	2328	2185	680	749	712	1012	719	861	744	851
Phospho1	NM_153104	chr11	+	95685813	95693454	1	1	1	1	chr11:95936684-95937874	251517	chr11:95936684-95937874,chr11:96638532-96639582	2	1	chr11:96638532-96639582	952724	chr11:96638532-96639582	1	1	chr11:35830540-35831057	59855155	-	0	0	33	39	35	18	44	17	48	38	8	9	7	9	19	6	11	4
Avl9	NM_030235	chr6	+	56664898	56711905	1	1	1	1	chr6:56920230-56921259	255439	chr6:57661440-57663319,chr6:57663337-57665440	2	1	chr6:57661440-57663319	997738	chr6:57661440-57663319	1	1	chr6:51061659-51061985	5603094	-	0	0	2939	3068	2925	3450	2459	2816	3751	4088	1005	952	1141	1513	962	1019	1291	1467
AI839979	NR_102275	chr5	-	31871964	31873770	1	1	0	0	chr5:31870147-31871279	3059	chr5:32435924-32437065,chr5:32437246-32438568,chr5:32498008-32499049,chr5:32183796-32185221,chr5:32190044-32190953	5	1	chr5:32435924-32437065	562668	chr5:32435924-32437065	1	1	chr5:101663816-101664157	69790094	-	0	0	27	45	23	49	34	55	35	80	0	0	0	0	0	0	0	0
Rpl28	NM_009081	chr7	+	4744566	4746149	1	1	1	1	chr7:4690969-4692053	53121	chr7:3596056-3597219	1	1	chr7:3596056-3597219	1147741	chr7:3596056-3597219	1	1	chr7:24866442-24867266	20122524	-	0	0	992	1055	1041	1130	1063	1115	1885	1873	80	86	75	96	105	130	124	117
LOC101056043	NR_105032	chr5	-	110858893	110860974	1	1	1	0	chr5:110564169-110565375	296171	chr5:111632758-111633807	1	1	chr5:111632758-111633807	772222	chr5:111632758-111633807	1	1	chr5:101663816-101664157	9197108	-	0	0	174	219	192	217	156	222	173	281	174	219	192	217	156	222	173	281
