# Supplementary material for: SRF Co-factors Control the Balance between Cell Proliferation and Contractility
Source: Mol Cell. 2016 Dec 15;64(6):1048–61. doi: 10.1016/j.molcel.2016.10.016 (PMC5179500; doi:10.1016/j.molcel.2016.10.016)
Supplement: Table S6. ERK Signalling to Transcription Factors Encoded by Direct TCF-SRF Target Genes, Related to Figure 4 — The 54 TFs directly controlled by the TCFs are listed, with references and brief summary of the consequences of ERK signalling. [file mmc7.xls]

## Sheet: Table S6 ERK targets
TF_NAME	Citations	ERK effect
Aff1
Arid3b
Atf4
Ccrn4l
Csrp3
Cxxc5
Egr1
Egr2
Egr3
Egr4
Ets1	Yang BS et al. (Mol Cell Biol 1996 Feb;16(2):538-47); Plotnik, JP et al. (Nucleic Acids Res. 2014 Oct 29;42(19):11928-40); Charlot C et al. (Methods Mol Biol. 2010;647:3-30).	Ras mediated phosphorylation of ETS1 ETS2 (threonine 38 and threonine 72, respectively) which enhances their transactivation activities and protein stability.
Ets2
Fos	Chen RH et al. (Proc Natl Acad Sci U S A. 1993 Dec 1;90(23):10952-6); Murphy LO et al. (Nat Cell Biol. 2002 Aug;4(8):556-64.); Monje P et al. (Mol Cell Biol. 2003 Oct;23(19):7030-43.)	Activation of extracellular signal-regulated kinases (ERKs) leads to post-translational modification of Fos by the direct phosphorylation of the Fos TAD thereby enhancing c-Fos transcriptional activity.
Fosb	Rosenberger SF et al. (J Biol Chem. 1999 Jan 8;274(2):1124-30.)	Extracellular Signal-regulated Kinase 1/2-mediated Phosphorylation of JunD and FosB Is Required for Okadaic Acid-induced Activator Protein 1 Activation
Fosl1	Young MR et al. (Mol Cell Biol. 2002 Jan;22(2):587-98.)	Activation of Fra-1 is ERK dependent, a putative ERK phosphorylation site must be intact for activation to occur. Fra-1 was activated by TPA in ERK-sufficient P(+) cells but not in ERK-deficient P(-) cells. Similar activation pattern was seen for c-Fos but not for Fra-2.
Foxn2
Hivep1
Hivep2
Hsf1	Zijian Tang et al. (Cell. 2015 Feb 12;160(4):729-44. doi: 10.1016/j.cell.2015.01.028.); Wales CT et al. (Anticancer Drugs. 2015 Jul;26(6):657-66. doi: 10.1097/CAD.0000000000000231.); Wang X et al. ( 2004 Nov 19;279(47):49460-9. Epub 2004 Sep 10.)	RAS-MEK-ERK signaling critically regulates the PSR. It is MEK that phosphorylates and activates HSF1. MEK inhibition destabilizes the proteome, provoking protein aggregation and amyloidogenesis. Also reported HSF1 to be direct controlled by ERK and directly in contact with it
Hsf5
Id3
Irf3	Moore TC et al. (FEBS Lett. Author manuscript; available in PMC 2014 Sep 17.)	ERK directly phosphorylate IRF3 serine-171 downstream TLR3
Junb
Kdm3a	Mo-bin Cheng et al. (PLoS Biol. 2014 Dec 23;12(12):e1002026. doi: 10.1371/journal.pbio.1002026. eCollection 2014)	ERK-MSK1 mediated phosphorylation of KDM3A at Ser264. p-KDM3A directly interacts with and is recruited by the transcription factor Stat1 to activate p-KDM3A target genes under heat shock conditions.
Kdm5a
Klf13	Tetreault MP et al. ( Nature Reviews Cancer 13,701–713, 2013, doi:10.1038/nrc3582)	Although no direct evidences KLF13 and 16 as KLF11 are associated with SIN3A. Phosphorylation occuring downstream of RAS is key to evict the repression caused by SIN3A on these KLF TFs.
Klf16
Mtpn
Myc	Sears R et al. (Genes Dev. 2000 Oct 1;14(19):2501-14)	Regulate Myc protein stability. Control of Myc protein accumulation during the initial stage of cell proliferation
Nfatc1
Nfatc4
Nfya
Nr4a1	Slagsvold HH et al. (Biochem Biophys Res Commun. 2002 Mar 15;291(5):1146-50.); Wansa KD et al. (J Mol Endocrinol. 2005 Jun;34(3):835-48.)	Direct phosphorylation of NR4A1 by ERK2 controls its activity and favour transactivation.
Per1
Ppard	Burns KA (Biochim Biophys Acta. 2007 Aug;1771(8):952-60. Epub 2007 May 22)	Phosphorylation by the mitogen-activated protein kinases (ERK- and p38-MAPK), Protein Kinase A and C (PKA, PKC), AMP Kinase (AMPK) and glycogen synthase kinase-3 (GSK3) affect their activity in a ligand-dependent or -independent manner.
Rel	Zhao, Q et al. (J Biol Chem. 1999 Mar 26;274(13):8355-8.)	Although no direct regulation by ERK has been reported. ERK can phosphorylate IKK NFkB inhibitor and therefore mediate its degradation inducing NFkB activation.
Rela
Relb
Rfx1
Sin3a
Snai1
Stat3	Turkson J et al. (J Biol Chem. 2005 Sep 23;280(38):32979-88. Epub 2005 Jul 26.)	Ser/Thr phosphorylation by Ras/MAPK signalling modulates its activity
Strn3
Tada3
Taf13
Taf5
Taf5l
Tbx6	Gaku Kumano et al. (Dev Growth Differ. 2014 May;56(4):310-22. doi: 10.1111/dgd.12133. Epub 2014 Apr 11.)	FGF/MAPK-mediated phosphorylation of Tbx6 reduces its transcriptional activity.
Tfe3
Tp53	She, QB et al. (J Biol Chem. 2000 Jul 7;275(27):20444-9.)	ERK and p38 phosphorylate P53 at Ser15 in response to UV radiation. P53 S15A fails to mediate p53-dependent transcription or growth arrest, but can be rescued by p53 substitution with aspartate (S15D: a phospho-mimic). Therefore Ser15 ERKmediated phosphorylation could be involved in P53 activation. P53 Ser15-P is found at the p21 promoter and induces acetylation and transcription activation.
Uhrf1
Zbtb4
Zbtb7b
Zfp628
